# Supplementary material for: Quantitative proteomics identifies PTP1B as modulator of B cell antigen receptor signaling
Source: Life Sci Alliance. 2021 Sep 15;4(11):e202101084. doi: 10.26508/lsa.202101084 (PMC8473724; doi:10.26508/lsa.202101084)
Supplement: Supplementary file 2 [file LSA-2021-01084_TableS2.xlsx]

## Sheet: Information
	Quantitative Proteomics Identifies PTP1B as Modulator of B Cell Antigen Receptor Signaling
	Jennifer J. Schwarz, Lorenz Grundmann, Thomas Kokot, Kathrin Kläsener, Sandra Fotteler, David Medgyesi, Maja Köhn, Michael Reth, Bettina Warscheid
Supplemental Table 2	Result of the GO Term and REACTOME Pathway enrichment
Sheet 1	Information
Sheet 2	Quantile 1
Sheet 3	Quantile 2
Sheet 4	Quantile 3
Sheet 5	Quantile 4
Sheet 6	Quantile 5
Sheets 2 to 6	Quantiles 1 to 5
GOID	GO term or REACTOME Pathway identifiers
GOTerm	Name of the GO term or REACTOME pathway
Ontology Source	Source of the term
Term PValue	p-value of the term, calculated by the ClueGO plugin of Cytoscape
Term PValue Corrected with Bonferroni step down	p-value of the term, corrected with Bonferroni step down
Group PValue	p-value of the group, calculated by the ClueGO plugin of Cytoscape
Group PValue Corrected with Bonferroni step down	p-value of the group, corrected with Bonferroni step down
GOGroups	Number of the group
% Associated Genes	Percentage of associated genes
Nr. Genes	number of genes associated with the term
Associated Genes Found	List of names of the found associated genes

## Sheet: Q1
GOID	GOTerm	Ontology Source	Term PValue	Term PValue Corrected with Bonferroni step down	Group PValue	Group PValue Corrected with Bonferroni step down	GOGroups	% Associated Genes	Nr. Genes	Associated Genes Found
R-HSA:8953854	Metabolism of RNA	REACTOME_Pathways_20.11.2017	4.07267e-167	4.10933e-164	2.60241e-159	7.07856e-157	Group270	46.9719	318	[AAAS, ADAR, ALYREF, ANP32A, BCAS2, BUD23, BUD31, BYSL, CCAR1, CDC5L, CHERP, CLNS1A, CPSF3, CPSF7, CSTF1, CTNNBL1, CWC15, DDX1, DDX21, DDX39A, DDX39B, DDX42, DDX46, DDX5, DDX6, DHX15, DHX9, DIS3, DKC1, DNAJC8, EBNA1BP2, EFTUD2, EIF4A1, EIF4A2, EIF4A3, EIF4B, EIF4E, ELAVL1, EMG1, EPRS, ETF1, EXOSC4, FBL, FUS, GAR1, GNL3, GSPT1, HNRNPA0, HNRNPA1, HNRNPA2B1, HNRNPA3, HNRNPC, HNRNPD, HNRNPF, HNRNPH1,…
GO:0016071	mRNA metabolic process	GO_BiologicalProcess-EBI-QuickGO-GOA_20.11.2017_00h00	1.57663e-149	1.58924e-146	2.60241e-159	7.07856e-157	Group270	39.8104	336	[ACIN1, ADAR, ALYREF, ANP32A, APEX1, BCAS2, BUD31, C1QBP, CARHSP1, CCAR1, CCAR2, CDC5L, CELF1, CHERP, CIRBP, CLNS1A, CPSF3, CPSF6, CPSF7, CSDE1, CSTF1, CTNNBL1, CWC15, DAZAP1, DDX1, DDX17, DDX39A, DDX39B, DDX42, DDX46, DDX5, DDX6, DHX15, DHX9, DIS3, DKC1, DNAJB11, DNAJC8, EEF1D, EFTUD2, EIF3E, EIF4A1, EIF4A2, EIF4A3, EIF4B, EIF4E, ELAVL1, ETF1, EXOSC4, FAU, FRG1, FUS, GRSF1, GSPT1, HNRNPA0, HNRNP…
GO:0006396	RNA processing	GO_BiologicalProcess-EBI-QuickGO-GOA_20.11.2017_00h00	1.61903e-111	1.62712e-108	2.60241e-159	7.07856e-157	Group270	32.4159	318	[AARS, ACIN1, ADAR, ALYREF, BCAS2, BUD23, BUD31, BYSL, C1QBP, CCAR1, CCAR2, CDC5L, CELF1, CHERP, CLNS1A, CPSF3, CPSF6, CPSF7, CSTF1, CTNNBL1, CWC15, DAZAP1, DDX1, DDX17, DDX19B, DDX21, DDX27, DDX39A, DDX39B, DDX42, DDX46, DDX5, DHX15, DHX9, DIS3, DKC1, DNAJC8, EBNA1BP2, EFTUD2, EIF4A3, EIF6, ELAVL1, EMG1, EXOSC4, FAU, FBL, FRG1, FUS, GAR1, GARS, GRSF1, HNRNPA0, HNRNPA1, HNRNPA2B1, HNRNPA3, HNRNPC…
GO:0006401	RNA catabolic process	GO_BiologicalProcess-EBI-QuickGO-GOA_20.11.2017_00h00	2.04885e-104	2.05705e-101	2.60241e-159	7.07856e-157	Group270	49.1139	194	[ANP32A, APEX1, CARHSP1, CIRBP, CSDE1, DDX5, DDX6, DHX9, DIS3, DKC1, EIF3E, EIF4A1, EIF4A2, EIF4A3, EIF4B, EIF4E, ELAVL1, ETF1, EXOSC4, FAU, FEN1, GSPT1, HNRNPA0, HNRNPC, HNRNPD, HNRNPR, HNRNPU, HSPA1B, HSPA8, HSPB1, IGF2BP1, IGF2BP3, ISG20, KHSRP, LARP1, LRPPRC, LSM2, LSM3, LSM4, LSM5, LSM6, LSM7, MAGOHB, MRTO4, NCBP2, PABPC1, PABPC4, PNPT1, POLR2D, POLR2G, PPP1R8, PPP2R1A, PPP2R2A, PSMA1, PSMA2…
GO:0006402	mRNA catabolic process	GO_BiologicalProcess-EBI-QuickGO-GOA_20.11.2017_00h00	4.54089e-100	4.54998e-97	2.60241e-159	7.07856e-157	Group270	50.5587	181	[ANP32A, APEX1, CARHSP1, CIRBP, CSDE1, DDX5, DDX6, DHX9, DIS3, EIF3E, EIF4A1, EIF4A2, EIF4A3, EIF4B, EIF4E, ELAVL1, ETF1, EXOSC4, FAU, GSPT1, HNRNPA0, HNRNPC, HNRNPD, HNRNPR, HNRNPU, HSPA1B, HSPA8, HSPB1, IGF2BP1, IGF2BP3, KHSRP, LARP1, LSM2, LSM3, LSM4, LSM5, LSM6, LSM7, MAGOHB, MRTO4, NCBP2, PABPC1, PNPT1, POLR2D, POLR2G, PPP2R1A, PPP2R2A, PSMA1, PSMA2, PSMA3, PSMA4, PSMA5, PSMA6, PSMA7, PSMB1,…
GO:0034655	nucleobase-containing compound catabolic process	GO_BiologicalProcess-EBI-QuickGO-GOA_20.11.2017_00h00	4.34906e-95	4.33167e-92	2.60241e-159	7.07856e-157	Group270	40.6072	214	[ADA, AHCY, AIFM1, ANP32A, APEX1, CARHSP1, CASP3, CIRBP, CSDE1, DCTPP1, DDX5, DDX6, DFFA, DHX9, DIS3, DKC1, DNPH1, DUT, EIF3E, EIF4A1, EIF4A2, EIF4A3, EIF4B, EIF4E, ELAVL1, ETF1, EXOSC4, FAU, FEN1, GSPT1, HINT1, HMGB1, HMGB2, HNRNPA0, HNRNPC, HNRNPD, HNRNPR, HNRNPU, HPRT1, HSPA1B, HSPA8, HSPB1, IGF2BP1, IGF2BP3, ISG20, ITPA, KHSRP, KPNB1, LARP1, LRPPRC, LSM2, LSM3, LSM4, LSM5, LSM6, LSM7, MAGOHB,…
GO:0046700	heterocycle catabolic process	GO_BiologicalProcess-EBI-QuickGO-GOA_20.11.2017_00h00	1.58748e-88	1.56684e-85	2.60241e-159	7.07856e-157	Group270	37.6963	216	[ADA, AHCY, AIFM1, ANP32A, APEX1, BLVRB, CARHSP1, CASP3, CIRBP, CSDE1, DCTPP1, DDX5, DDX6, DFFA, DHX9, DIS3, DKC1, DNPH1, DUT, EIF3E, EIF4A1, EIF4A2, EIF4A3, EIF4B, EIF4E, ELAVL1, ETF1, EXOSC4, FAU, FEN1, GSPT1, HINT1, HMGB1, HMGB2, HMOX2, HNRNPA0, HNRNPC, HNRNPD, HNRNPR, HNRNPU, HPRT1, HSPA1B, HSPA8, HSPB1, IGF2BP1, IGF2BP3, ISG20, ITPA, KHSRP, KPNB1, LARP1, LRPPRC, LSM2, LSM3, LSM4, LSM5, LSM6,…
GO:0008380	RNA splicing	GO_BiologicalProcess-EBI-QuickGO-GOA_20.11.2017_00h00	1.7978e-77	1.74746e-74	2.60241e-159	7.07856e-157	Group270	40	178	[ACIN1, ALYREF, BCAS2, BUD31, C1QBP, CCAR1, CCAR2, CDC5L, CELF1, CHERP, CLNS1A, CPSF3, CPSF7, CSTF1, CTNNBL1, CWC15, DAZAP1, DDX1, DDX17, DDX19B, DDX39A, DDX39B, DDX42, DDX46, DDX5, DHX15, DHX9, DNAJC8, EFTUD2, EIF4A3, ELAVL1, FRG1, FUS, HNRNPA0, HNRNPA1, HNRNPA2B1, HNRNPA3, HNRNPC, HNRNPD, HNRNPF, HNRNPH1, HNRNPH3, HNRNPK, HNRNPL, HNRNPM, HNRNPR, HNRNPU, HNRNPUL1, HSPA8, IK, KHDRBS1, KHSRP, LSM2…
GO:0006397	mRNA processing	GO_BiologicalProcess-EBI-QuickGO-GOA_20.11.2017_00h00	4.14502e-70	3.98337e-67	2.60241e-159	7.07856e-157	Group270	35.8268	182	[ACIN1, ADAR, ALYREF, BCAS2, BUD31, C1QBP, CCAR1, CCAR2, CDC5L, CELF1, CHERP, CLNS1A, CPSF3, CPSF6, CPSF7, CSTF1, CTNNBL1, CWC15, DAZAP1, DDX1, DDX17, DDX39A, DDX39B, DDX42, DDX46, DDX5, DHX15, DHX9, DNAJC8, EFTUD2, EIF4A3, ELAVL1, FRG1, FUS, GRSF1, HNRNPA0, HNRNPA1, HNRNPA2B1, HNRNPA3, HNRNPC, HNRNPD, HNRNPF, HNRNPH1, HNRNPH3, HNRNPK, HNRNPL, HNRNPM, HNRNPR, HNRNPU, HNRNPUL1, HSPA8, IK, KHDRBS1,…
GO:0006401	RNA catabolic process	GO_BiologicalProcess-EBI-QuickGO-GOA_20.11.2017_00h00	2.04885e-104	2.05705e-101	7.20439e-158	1.95239e-155	Group292	49.1139	194	[ANP32A, APEX1, CARHSP1, CIRBP, CSDE1, DDX5, DDX6, DHX9, DIS3, DKC1, EIF3E, EIF4A1, EIF4A2, EIF4A3, EIF4B, EIF4E, ELAVL1, ETF1, EXOSC4, FAU, FEN1, GSPT1, HNRNPA0, HNRNPC, HNRNPD, HNRNPR, HNRNPU, HSPA1B, HSPA8, HSPB1, IGF2BP1, IGF2BP3, ISG20, KHSRP, LARP1, LRPPRC, LSM2, LSM3, LSM4, LSM5, LSM6, LSM7, MAGOHB, MRTO4, NCBP2, PABPC1, PABPC4, PNPT1, POLR2D, POLR2G, PPP1R8, PPP2R1A, PPP2R2A, PSMA1, PSMA2…
GO:0006402	mRNA catabolic process	GO_BiologicalProcess-EBI-QuickGO-GOA_20.11.2017_00h00	4.54089e-100	4.54998e-97	7.20439e-158	1.95239e-155	Group292	50.5587	181	[ANP32A, APEX1, CARHSP1, CIRBP, CSDE1, DDX5, DDX6, DHX9, DIS3, EIF3E, EIF4A1, EIF4A2, EIF4A3, EIF4B, EIF4E, ELAVL1, ETF1, EXOSC4, FAU, GSPT1, HNRNPA0, HNRNPC, HNRNPD, HNRNPR, HNRNPU, HSPA1B, HSPA8, HSPB1, IGF2BP1, IGF2BP3, KHSRP, LARP1, LSM2, LSM3, LSM4, LSM5, LSM6, LSM7, MAGOHB, MRTO4, NCBP2, PABPC1, PNPT1, POLR2D, POLR2G, PPP2R1A, PPP2R2A, PSMA1, PSMA2, PSMA3, PSMA4, PSMA5, PSMA6, PSMA7, PSMB1,…
R-HSA:9010553	Regulation of expression of SLITs and ROBOs	REACTOME_Pathways_20.11.2017	2.94668e-98	2.94963e-95	7.20439e-158	1.95239e-155	Group292	73.2558	126	[EIF4A3, ELOB, ELOC, ETF1, GSPT1, MAGOHB, NCBP2, PABPC1, PSMA1, PSMA2, PSMA3, PSMA4, PSMA5, PSMA6, PSMA7, PSMB1, PSMB10, PSMB2, PSMB3, PSMB4, PSMB5, PSMB6, PSMB7, PSMB8, PSMB9, PSMC1, PSMC2, PSMC3, PSMC4, PSMC5, PSMC6, PSMD1, PSMD10, PSMD11, PSMD12, PSMD13, PSMD14, PSMD2, PSMD3, PSMD4, PSMD6, PSMD7, PSMD8, PSMD9, PSME1, PSME2, PSME3, PSMF1, RBM8A, RBX1, RNPS1, RPL10, RPL10A, RPL11, RPL12, RPL13, …
GO:0006412	translation	GO_BiologicalProcess-EBI-QuickGO-GOA_20.11.2017_00h00	3.73778e-97	3.73778e-94	7.20439e-158	1.95239e-155	Group292	35.6534	251	[AAAS, AARS, ABCE1, ABCF1, ADAR, AIMP1, AIMP2, APEH, C1QBP, CALR, CAPRIN1, CCDC12, CDC123, CELF1, CIRBP, COPS5, DAP3, DARS, DDX1, DDX39B, DDX3X, DDX5, DDX6, DENR, DHFR, DHX9, DNAJC3, EEF1A1, EEF1B2, EEF1D, EEF1E1, EEF1G, EEF2, EIF1, EIF1AX, EIF1B, EIF2A, EIF2B1, EIF2B2, EIF2B3, EIF2S1, EIF2S2, EIF2S3, EIF3A, EIF3B, EIF3C, EIF3D, EIF3E, EIF3F, EIF3G, EIF3H, EIF3I, EIF3J, EIF3K, EIF3L, EIF3M, EIF4A…
R-HSA:5663205	Infectious disease	REACTOME_Pathways_20.11.2017	1.07084e-96	1.06977e-93	7.20439e-158	1.95239e-155	Group292	44.7727	197	[AAAS, AP1B1, AP2S1, ARF1, B2M, BANF1, CALM2, CALR, CANX, CHMP2A, CHMP4B, CHMP5, CLTA, CLTC, CXCR4, DNAJC3, EEF2, ELMO1, ELOB, ELOC, EPS15, FEN1, GRB2, GRSF1, HMGA1, HSP90AA1, HSP90AB1, HSPA1B, IPO5, KPNA2, KPNA3, KPNA4, KPNB1, LCK, MAP2K1, NCBP2, NMT1, NPM1, NUP155, NUP205, NUP210, NUP37, NUP43, NUP50, NUP58, NUP62, NUP93, PABPN1, PAK2, PDCD6IP, POLR2C, POLR2D, POLR2E, POLR2G, POLR2H, POLR2J, PO…
R-HSA:72766	Translation	REACTOME_Pathways_20.11.2017	2.2364e-95	2.22969e-92	7.20439e-158	1.95239e-155	Group292	54.7945	160	[AARS, AIMP1, AIMP2, APEH, DAP3, DARS, DDOST, EEF1A1, EEF1B2, EEF1D, EEF1E1, EEF1G, EEF2, EIF1AX, EIF2B1, EIF2B2, EIF2B3, EIF2S1, EIF2S2, EIF2S3, EIF3A, EIF3B, EIF3C, EIF3D, EIF3E, EIF3F, EIF3G, EIF3H, EIF3I, EIF3J, EIF3K, EIF3L, EIF3M, EIF4A1, EIF4A2, EIF4B, EIF4E, EIF4H, EIF5, EIF5B, EPRS, ETF1, FARSA, FARSB, GARS, GFM1, GSPT1, HARS, IARS, KARS, LARS, MARS, MRPL12, MRPL4, MRPS22, MRPS23, MRPS28…
GO:0034655	nucleobase-containing compound catabolic process	GO_BiologicalProcess-EBI-QuickGO-GOA_20.11.2017_00h00	4.34906e-95	4.33167e-92	7.20439e-158	1.95239e-155	Group292	40.6072	214	[ADA, AHCY, AIFM1, ANP32A, APEX1, CARHSP1, CASP3, CIRBP, CSDE1, DCTPP1, DDX5, DDX6, DFFA, DHX9, DIS3, DKC1, DNPH1, DUT, EIF3E, EIF4A1, EIF4A2, EIF4A3, EIF4B, EIF4E, ELAVL1, ETF1, EXOSC4, FAU, FEN1, GSPT1, HINT1, HMGB1, HMGB2, HNRNPA0, HNRNPC, HNRNPD, HNRNPR, HNRNPU, HPRT1, HSPA1B, HSPA8, HSPB1, IGF2BP1, IGF2BP3, ISG20, ITPA, KHSRP, KPNB1, LARP1, LRPPRC, LSM2, LSM3, LSM4, LSM5, LSM6, LSM7, MAGOHB,…
GO:0043043	peptide biosynthetic process	GO_BiologicalProcess-EBI-QuickGO-GOA_20.11.2017_00h00	5.08818e-95	5.06274e-92	7.20439e-158	1.95239e-155	Group292	34.6049	254	[AAAS, AARS, ABCE1, ABCF1, ADAR, AIMP1, AIMP2, APEH, C1QBP, CALR, CAPRIN1, CCDC12, CDC123, CELF1, CIRBP, CNDP2, COPS5, DAP3, DARS, DDX1, DDX39B, DDX3X, DDX5, DDX6, DENR, DHFR, DHX9, DNAJC3, EEF1A1, EEF1B2, EEF1D, EEF1E1, EEF1G, EEF2, EIF1, EIF1AX, EIF1B, EIF2A, EIF2B1, EIF2B2, EIF2B3, EIF2S1, EIF2S2, EIF2S3, EIF3A, EIF3B, EIF3C, EIF3D, EIF3E, EIF3F, EIF3G, EIF3H, EIF3I, EIF3J, EIF3K, EIF3L, EIF3M…
GO:0006518	peptide metabolic process	GO_BiologicalProcess-EBI-QuickGO-GOA_20.11.2017_00h00	3.40726e-93	3.38681e-90	7.20439e-158	1.95239e-155	Group292	31.3836	279	[AAAS, AARS, ABCE1, ABCF1, ADAR, AIMP1, AIMP2, ALDH5A1, APEH, APEX1, C1QBP, CALR, CAPRIN1, CCDC12, CDC123, CELF1, CIRBP, CNDP2, COPS5, CPNE1, DAP3, DARS, DDX1, DDX39B, DDX3X, DDX5, DDX6, DENR, DHFR, DHX9, DNAJC3, DNPEP, EEF1A1, EEF1B2, EEF1D, EEF1E1, EEF1G, EEF2, EIF1, EIF1AX, EIF1B, EIF2A, EIF2B1, EIF2B2, EIF2B3, EIF2S1, EIF2S2, EIF2S3, EIF3A, EIF3B, EIF3C, EIF3D, EIF3E, EIF3F, EIF3G, EIF3H, EIF…
R-HSA:72613	Eukaryotic Translation Initiation	REACTOME_Pathways_20.11.2017	7.1106e-93	7.05372e-90	7.20439e-158	1.95239e-155	Group292	85.124	103	[EIF1AX, EIF2B1, EIF2B2, EIF2B3, EIF2S1, EIF2S2, EIF2S3, EIF3A, EIF3B, EIF3C, EIF3D, EIF3E, EIF3F, EIF3G, EIF3H, EIF3I, EIF3J, EIF3K, EIF3L, EIF3M, EIF4A1, EIF4A2, EIF4B, EIF4E, EIF4H, EIF5, EIF5B, PABPC1, RPL10, RPL10A, RPL11, RPL12, RPL13, RPL13A, RPL14, RPL15, RPL17, RPL18, RPL18A, RPL19, RPL21, RPL22, RPL23, RPL23A, RPL24, RPL26, RPL27, RPL27A, RPL28, RPL29, RPL3, RPL30, RPL31, RPL32, RPL34, …
R-HSA:72737	Cap-dependent Translation Initiation	REACTOME_Pathways_20.11.2017	7.1106e-93	7.05372e-90	7.20439e-158	1.95239e-155	Group292	85.124	103	[EIF1AX, EIF2B1, EIF2B2, EIF2B3, EIF2S1, EIF2S2, EIF2S3, EIF3A, EIF3B, EIF3C, EIF3D, EIF3E, EIF3F, EIF3G, EIF3H, EIF3I, EIF3J, EIF3K, EIF3L, EIF3M, EIF4A1, EIF4A2, EIF4B, EIF4E, EIF4H, EIF5, EIF5B, PABPC1, RPL10, RPL10A, RPL11, RPL12, RPL13, RPL13A, RPL14, RPL15, RPL17, RPL18, RPL18A, RPL19, RPL21, RPL22, RPL23, RPL23A, RPL24, RPL26, RPL27, RPL27A, RPL28, RPL29, RPL3, RPL30, RPL31, RPL32, RPL34, …
R-HSA:72706	GTP hydrolysis and joining of the 60S ribosomal subunit	REACTOME_Pathways_20.11.2017	3.92753e-91	3.89219e-88	7.20439e-158	1.95239e-155	Group292	86.8421	99	[EIF1AX, EIF2S1, EIF2S2, EIF2S3, EIF3A, EIF3B, EIF3C, EIF3D, EIF3E, EIF3F, EIF3G, EIF3H, EIF3I, EIF3J, EIF3K, EIF3L, EIF3M, EIF4A1, EIF4A2, EIF4B, EIF4E, EIF4H, EIF5, EIF5B, RPL10, RPL10A, RPL11, RPL12, RPL13, RPL13A, RPL14, RPL15, RPL17, RPL18, RPL18A, RPL19, RPL21, RPL22, RPL23, RPL23A, RPL24, RPL26, RPL27, RPL27A, RPL28, RPL29, RPL3, RPL30, RPL31, RPL32, RPL34, RPL35, RPL35A, RPL36, RPL36AL, R…
R-HSA:156827	L13a-mediated translational silencing of Ceruloplasmin expression	REACTOME_Pathways_20.11.2017	4.34772e-90	4.30425e-87	7.20439e-158	1.95239e-155	Group292	86.7257	98	[EIF1AX, EIF2S1, EIF2S2, EIF2S3, EIF3A, EIF3B, EIF3C, EIF3D, EIF3E, EIF3F, EIF3G, EIF3H, EIF3I, EIF3J, EIF3K, EIF3L, EIF3M, EIF4A1, EIF4A2, EIF4B, EIF4E, EIF4H, PABPC1, RPL10, RPL10A, RPL11, RPL12, RPL13, RPL13A, RPL14, RPL15, RPL17, RPL18, RPL18A, RPL19, RPL21, RPL22, RPL23, RPL23A, RPL24, RPL26, RPL27, RPL27A, RPL28, RPL29, RPL3, RPL30, RPL31, RPL32, RPL34, RPL35, RPL35A, RPL36, RPL36AL, RPL37A…
GO:0044270	cellular nitrogen compound catabolic process	GO_BiologicalProcess-EBI-QuickGO-GOA_20.11.2017_00h00	9.03696e-90	8.93756e-87	7.20439e-158	1.95239e-155	Group292	37.8472	218	[ADA, AHCY, AIFM1, ANP32A, APEX1, BLVRB, CARHSP1, CASP3, CIRBP, CSDE1, DCTPP1, DDX5, DDX6, DFFA, DHX9, DIS3, DKC1, DNPH1, DUT, EIF3E, EIF4A1, EIF4A2, EIF4A3, EIF4B, EIF4E, ELAVL1, ETF1, EXOSC4, FAU, FEN1, GSPT1, HINT1, HMGB1, HMGB2, HMOX2, HNRNPA0, HNRNPC, HNRNPD, HNRNPR, HNRNPU, HPRT1, HSPA1B, HSPA8, HSPB1, IGF2BP1, IGF2BP3, ISG20, ITPA, KHSRP, KPNB1, LARP1, LRPPRC, LSM2, LSM3, LSM4, LSM5, LSM6,…
R-HSA:376176	Signaling by ROBO receptors	REACTOME_Pathways_20.11.2017	9.81168e-90	9.69394e-87	7.20439e-158	1.95239e-155	Group292	61.6438	135	[CAP1, CDC42, CXCR4, EIF4A3, ELOB, ELOC, ETF1, EVL, GSPT1, MAGOHB, NCBP2, PABPC1, PAK2, PFN1, PRKACB, PSMA1, PSMA2, PSMA3, PSMA4, PSMA5, PSMA6, PSMA7, PSMB1, PSMB10, PSMB2, PSMB3, PSMB4, PSMB5, PSMB6, PSMB7, PSMB8, PSMB9, PSMC1, PSMC2, PSMC3, PSMC4, PSMC5, PSMC6, PSMD1, PSMD10, PSMD11, PSMD12, PSMD13, PSMD14, PSMD2, PSMD3, PSMD4, PSMD6, PSMD7, PSMD8, PSMD9, PSME1, PSME2, PSME3, PSMF1, RAC1, RBM8A…
GO:0046700	heterocycle catabolic process	GO_BiologicalProcess-EBI-QuickGO-GOA_20.11.2017_00h00	1.58748e-88	1.56684e-85	7.20439e-158	1.95239e-155	Group292	37.6963	216	[ADA, AHCY, AIFM1, ANP32A, APEX1, BLVRB, CARHSP1, CASP3, CIRBP, CSDE1, DCTPP1, DDX5, DDX6, DFFA, DHX9, DIS3, DKC1, DNPH1, DUT, EIF3E, EIF4A1, EIF4A2, EIF4A3, EIF4B, EIF4E, ELAVL1, ETF1, EXOSC4, FAU, FEN1, GSPT1, HINT1, HMGB1, HMGB2, HMOX2, HNRNPA0, HNRNPC, HNRNPD, HNRNPR, HNRNPU, HPRT1, HSPA1B, HSPA8, HSPB1, IGF2BP1, IGF2BP3, ISG20, ITPA, KHSRP, KPNB1, LARP1, LRPPRC, LSM2, LSM3, LSM4, LSM5, LSM6,…
GO:0043604	amide biosynthetic process	GO_BiologicalProcess-EBI-QuickGO-GOA_20.11.2017_00h00	5.03969e-88	4.96913e-85	7.20439e-158	1.95239e-155	Group292	31.8237	260	[AAAS, AARS, ABCE1, ABCF1, ADAR, ADSL, AIMP1, AIMP2, APEH, ASNS, ATIC, C1QBP, CAD, CALR, CAPRIN1, CCDC12, CDC123, CELF1, CIRBP, CNDP2, COPS5, DAP3, DARS, DDX1, DDX39B, DDX3X, DDX5, DDX6, DENR, DHFR, DHX9, DNAJC3, EEF1A1, EEF1B2, EEF1D, EEF1E1, EEF1G, EEF2, EIF1, EIF1AX, EIF1B, EIF2A, EIF2B1, EIF2B2, EIF2B3, EIF2S1, EIF2S2, EIF2S3, EIF3A, EIF3B, EIF3C, EIF3D, EIF3E, EIF3F, EIF3G, EIF3H, EIF3I, EIF…
GO:0019439	aromatic compound catabolic process	GO_BiologicalProcess-EBI-QuickGO-GOA_20.11.2017_00h00	1.47387e-87	1.45176e-84	7.20439e-158	1.95239e-155	Group292	37.0119	218	[ADA, AHCY, AIFM1, ANP32A, APEX1, BLVRB, CARHSP1, CASP3, CIRBP, COMT, CSDE1, DCTPP1, DDX5, DDX6, DFFA, DHX9, DIS3, DKC1, DNPH1, DUT, EIF3E, EIF4A1, EIF4A2, EIF4A3, EIF4B, EIF4E, ELAVL1, ETF1, EXOSC4, FAU, FEN1, GSPT1, HINT1, HMGB1, HMGB2, HMOX2, HNRNPA0, HNRNPC, HNRNPD, HNRNPR, HNRNPU, HPRT1, HSPA1B, HSPA8, HSPB1, IGF2BP1, IGF2BP3, ISG20, ITPA, KHSRP, KPNB1, LARP1, LRPPRC, LSM2, LSM3, LSM4, LSM5,…
GO:0006413	translational initiation	GO_BiologicalProcess-EBI-QuickGO-GOA_20.11.2017_00h00	1.79447e-86	1.76576e-83	7.20439e-158	1.95239e-155	Group292	62.7451	128	[ABCE1, ABCF1, CDC123, COPS5, DDX1, DDX3X, DENR, DNAJC3, EIF1, EIF1AX, EIF1B, EIF2A, EIF2B1, EIF2B2, EIF2B3, EIF2S1, EIF2S2, EIF2S3, EIF3A, EIF3B, EIF3C, EIF3D, EIF3E, EIF3F, EIF3G, EIF3H, EIF3I, EIF3J, EIF3K, EIF3L, EIF3M, EIF4A1, EIF4A2, EIF4B, EIF4E, EIF4G2, EIF4H, EIF5, EIF5B, EIF6, FAU, HSPB1, KHDRBS1, LARP1, MCTS1, NCBP2, NPM1, PABPC1, POLR2D, POLR2G, PPP1CA, RBM4, RPL10, RPL10A, RPL11, RPL…
GO:0022613	ribonucleoprotein complex biogenesis	GO_BiologicalProcess-EBI-QuickGO-GOA_20.11.2017_00h00	9.79484e-85	9.60874e-82	7.20439e-158	1.95239e-155	Group292	39.6761	196	[ABCE1, ADAR, ATXN2L, BRIX1, BUD23, BYSL, C1QBP, CELF1, CIRBP, CLNS1A, DDX1, DDX17, DDX21, DDX27, DDX39B, DDX3X, DDX6, DENR, DHX9, DIS3, DKC1, DYNC1H1, EBNA1BP2, EIF2A, EIF2S1, EIF3A, EIF3D, EIF4A3, EIF4B, EIF4H, EIF5, EIF6, EMG1, EXOSC4, FAU, FBL, FRG1, G3BP2, GAR1, GNL3, GTPBP4, HNRNPC, HSP90AA1, HSP90AB1, IGF2BP3, ISG20, LSM14A, LSM3, LSM4, LSM6, LUC7L2, LUC7L3, MAK16, MCTS1, MRPS7, MRTO4, NAT…
GO:0043603	cellular amide metabolic process	GO_BiologicalProcess-EBI-QuickGO-GOA_20.11.2017_00h00	3.67541e-84	3.6019e-81	7.20439e-158	1.95239e-155	Group292	27.7516	295	[AAAS, AARS, AASDHPPT, ABCE1, ABCF1, ADAR, ADSL, AIMP1, AIMP2, ALDH5A1, APEH, APEX1, ASNS, ATIC, C1QBP, CAD, CALR, CAPRIN1, CCDC12, CDC123, CELF1, CIRBP, CNDP2, COPS5, CPNE1, DAP3, DARS, DDX1, DDX39B, DDX3X, DDX5, DDX6, DENR, DHFR, DHX9, DLD, DNAJC3, DNPEP, EEF1A1, EEF1B2, EEF1D, EEF1E1, EEF1G, EEF2, EIF1, EIF1AX, EIF1B, EIF2A, EIF2B1, EIF2B2, EIF2B3, EIF2S1, EIF2S2, EIF2S3, EIF3A, EIF3B, EIF3C, …
GO:1901361	organic cyclic compound catabolic process	GO_BiologicalProcess-EBI-QuickGO-GOA_20.11.2017_00h00	6.13695e-83	6.00807e-80	7.20439e-158	1.95239e-155	Group292	35.1525	219	[ADA, AHCY, AIFM1, ANP32A, APEX1, BLVRB, CARHSP1, CASP3, CIRBP, COMT, CSDE1, DCTPP1, DDX5, DDX6, DFFA, DHX9, DIS3, DKC1, DNPH1, DUT, EIF3E, EIF4A1, EIF4A2, EIF4A3, EIF4B, EIF4E, ELAVL1, ETF1, EXOSC4, FAU, FEN1, GSPT1, HINT1, HMGB1, HMGB2, HMOX2, HNRNPA0, HNRNPC, HNRNPD, HNRNPR, HNRNPU, HPRT1, HSPA1B, HSPA8, HSPB1, IGF2BP1, IGF2BP3, ISG20, ITPA, KHSRP, KPNB1, LARP1, LRPPRC, LSM2, LSM3, LSM4, LSM5,…
R-HSA:168254	Influenza Infection	REACTOME_Pathways_20.11.2017	2.64276e-82	2.58462e-79	7.20439e-158	1.95239e-155	Group292	68.0723	113	[AAAS, CALR, CANX, CLTA, CLTC, DNAJC3, GRSF1, HSP90AA1, HSPA1B, IPO5, KPNA2, KPNA3, KPNA4, KPNB1, NUP155, NUP205, NUP210, NUP37, NUP43, NUP50, NUP58, NUP62, NUP93, PABPN1, POLR2C, POLR2D, POLR2E, POLR2G, POLR2H, POLR2J, POLR2K, POLR2L, RAE1, RAN, RPL10, RPL10A, RPL11, RPL12, RPL13, RPL13A, RPL14, RPL15, RPL17, RPL18, RPL18A, RPL19, RPL21, RPL22, RPL23, RPL23A, RPL24, RPL26, RPL27, RPL27A, RPL28, …
R-HSA:72689	Formation of a pool of free 40S subunits	REACTOME_Pathways_20.11.2017	1.54992e-81	1.51272e-78	7.20439e-158	1.95239e-155	Group292	86.4078	89	[EIF1AX, EIF3A, EIF3B, EIF3C, EIF3D, EIF3E, EIF3F, EIF3G, EIF3H, EIF3I, EIF3J, EIF3K, EIF3L, EIF3M, RPL10, RPL10A, RPL11, RPL12, RPL13, RPL13A, RPL14, RPL15, RPL17, RPL18, RPL18A, RPL19, RPL21, RPL22, RPL23, RPL23A, RPL24, RPL26, RPL27, RPL27A, RPL28, RPL29, RPL3, RPL30, RPL31, RPL32, RPL34, RPL35, RPL35A, RPL36, RPL36AL, RPL37A, RPL38, RPL4, RPL5, RPL6, RPL7, RPL7A, RPL8, RPL9, RPLP0, RPLP1, RPL…
R-HSA:168255	Influenza Life Cycle	REACTOME_Pathways_20.11.2017	2.19694e-80	2.14202e-77	7.20439e-158	1.95239e-155	Group292	69.6774	108	[AAAS, CALR, CANX, CLTA, CLTC, DNAJC3, GRSF1, HSP90AA1, HSPA1B, IPO5, KPNB1, NUP155, NUP205, NUP210, NUP37, NUP43, NUP50, NUP58, NUP62, NUP93, POLR2C, POLR2D, POLR2E, POLR2G, POLR2H, POLR2J, POLR2K, POLR2L, RAE1, RAN, RPL10, RPL10A, RPL11, RPL12, RPL13, RPL13A, RPL14, RPL15, RPL17, RPL18, RPL18A, RPL19, RPL21, RPL22, RPL23, RPL23A, RPL24, RPL26, RPL27, RPL27A, RPL28, RPL29, RPL3, RPL30, RPL31, RP…
R-HSA:71291	Metabolism of amino acids and derivatives	REACTOME_Pathways_20.11.2017	1.45629e-76	1.41405e-73	7.20439e-158	1.95239e-155	Group292	43.8356	160	[ACAT1, AHCY, AIMP1, AIMP2, ALDH18A1, ASNS, BCAT1, CBS, CKMT1A, DARS, DLAT, DLD, DLST, EEF1E1, ENOPH1, EPRS, GLS, GLUD1, GOT1, GOT2, GRHPR, GSR, HSD17B10, IARS, KARS, LARS, MARS, MCCC2, MTAP, NDUFAB1, OAT, PAPSS1, PDHA1, PDHB, PHGDH, PSAT1, PSMA1, PSMA2, PSMA3, PSMA4, PSMA5, PSMA6, PSMA7, PSMB1, PSMB10, PSMB2, PSMB3, PSMB4, PSMB5, PSMB6, PSMB7, PSMB8, PSMB9, PSMC1, PSMC2, PSMC3, PSMC4, PSMC5, PSM…
R-HSA:2408522	Selenoamino acid metabolism	REACTOME_Pathways_20.11.2017	1.58216e-75	1.5347e-72	7.20439e-158	1.95239e-155	Group292	77.3109	92	[AHCY, AIMP1, AIMP2, CBS, DARS, EEF1E1, EPRS, GSR, IARS, KARS, LARS, MARS, PAPSS1, QARS, RARS, RPL10, RPL10A, RPL11, RPL12, RPL13, RPL13A, RPL14, RPL15, RPL17, RPL18, RPL18A, RPL19, RPL21, RPL22, RPL23, RPL23A, RPL24, RPL26, RPL27, RPL27A, RPL28, RPL29, RPL3, RPL30, RPL31, RPL32, RPL34, RPL35, RPL35A, RPL36, RPL36AL, RPL37A, RPL38, RPL4, RPL5, RPL6, RPL7, RPL7A, RPL8, RPL9, RPLP0, RPLP1, RPLP2, R…
R-HSA:1799339	SRP-dependent cotranslational protein targeting to membrane	REACTOME_Pathways_20.11.2017	2.17783e-74	2.11032e-71	7.20439e-158	1.95239e-155	Group292	78.7611	89	[DDOST, RPL10, RPL10A, RPL11, RPL12, RPL13, RPL13A, RPL14, RPL15, RPL17, RPL18, RPL18A, RPL19, RPL21, RPL22, RPL23, RPL23A, RPL24, RPL26, RPL27, RPL27A, RPL28, RPL29, RPL3, RPL30, RPL31, RPL32, RPL34, RPL35, RPL35A, RPL36, RPL36AL, RPL37A, RPL38, RPL4, RPL5, RPL6, RPL7, RPL7A, RPL8, RPL9, RPLP0, RPLP1, RPLP2, RPN1, RPN2, RPS10, RPS11, RPS12, RPS13, RPS14, RPS15, RPS15A, RPS16, RPS17, RPS18, RPS19…
R-HSA:168273	Influenza Viral RNA Transcription and Replication	REACTOME_Pathways_20.11.2017	9.43157e-74	9.12976e-71	7.20439e-158	1.95239e-155	Group292	68.9655	100	[AAAS, DNAJC3, GRSF1, HSP90AA1, IPO5, NUP155, NUP205, NUP210, NUP37, NUP43, NUP50, NUP58, NUP62, NUP93, POLR2C, POLR2D, POLR2E, POLR2G, POLR2H, POLR2J, POLR2K, POLR2L, RAE1, RPL10, RPL10A, RPL11, RPL12, RPL13, RPL13A, RPL14, RPL15, RPL17, RPL18, RPL18A, RPL19, RPL21, RPL22, RPL23, RPL23A, RPL24, RPL26, RPL27, RPL27A, RPL28, RPL29, RPL3, RPL30, RPL31, RPL32, RPL34, RPL35, RPL35A, RPL36, RPL36AL, R…
R-HSA:156842	Eukaryotic Translation Elongation	REACTOME_Pathways_20.11.2017	3.23219e-72	3.12553e-69	7.20439e-158	1.95239e-155	Group292	85.1064	80	[EEF1A1, EEF1B2, EEF1D, EEF1G, EEF2, RPL10, RPL10A, RPL11, RPL12, RPL13, RPL13A, RPL14, RPL15, RPL17, RPL18, RPL18A, RPL19, RPL21, RPL22, RPL23, RPL23A, RPL24, RPL26, RPL27, RPL27A, RPL28, RPL29, RPL3, RPL30, RPL31, RPL32, RPL34, RPL35, RPL35A, RPL36, RPL36AL, RPL37A, RPL38, RPL4, RPL5, RPL6, RPL7, RPL7A, RPL8, RPL9, RPLP0, RPLP1, RPLP2, RPS10, RPS11, RPS12, RPS13, RPS14, RPS15, RPS15A, RPS16, RP…
GO:0019080	viral gene expression	GO_BiologicalProcess-EBI-QuickGO-GOA_20.11.2017_00h00	7.52231e-71	7.2515e-68	7.20439e-158	1.95239e-155	Group292	56.3107	116	[AAAS, DENR, DHX9, EIF3A, EIF3B, EIF3D, EIF3F, EIF3G, EIF3L, EIF6, FAU, HDAC1, MCTS1, NUP155, NUP205, NUP210, NUP37, NUP43, NUP50, NUP58, NUP62, NUP93, PCBP2, PFN1, POLR2C, POLR2D, POLR2E, POLR2G, POLR2H, POLR2J, POLR2K, POLR2L, PSMC3, PTBP1, RAE1, RPL10, RPL10A, RPL11, RPL12, RPL13, RPL13A, RPL14, RPL15, RPL17, RPL18, RPL18A, RPL19, RPL21, RPL22, RPL23, RPL23A, RPL24, RPL26, RPL27, RPL27A, RPL28…
R-HSA:975956	Nonsense Mediated Decay (NMD) independent of the Exon Junction Complex (EJC)	REACTOME_Pathways_20.11.2017	1.04335e-70	1.00475e-67	7.20439e-158	1.95239e-155	Group292	83.3333	80	[ETF1, GSPT1, NCBP2, PABPC1, RPL10, RPL10A, RPL11, RPL12, RPL13, RPL13A, RPL14, RPL15, RPL17, RPL18, RPL18A, RPL19, RPL21, RPL22, RPL23, RPL23A, RPL24, RPL26, RPL27, RPL27A, RPL28, RPL29, RPL3, RPL30, RPL31, RPL32, RPL34, RPL35, RPL35A, RPL36, RPL36AL, RPL37A, RPL38, RPL4, RPL5, RPL6, RPL7, RPL7A, RPL8, RPL9, RPLP0, RPLP1, RPLP2, RPS10, RPS11, RPS12, RPS13, RPS14, RPS15, RPS15A, RPS16, RPS17, RPS…
R-HSA:72764	Eukaryotic Translation Termination	REACTOME_Pathways_20.11.2017	2.00208e-70	1.926e-67	7.20439e-158	1.95239e-155	Group292	84.0426	79	[APEH, ETF1, GSPT1, RPL10, RPL10A, RPL11, RPL12, RPL13, RPL13A, RPL14, RPL15, RPL17, RPL18, RPL18A, RPL19, RPL21, RPL22, RPL23, RPL23A, RPL24, RPL26, RPL27, RPL27A, RPL28, RPL29, RPL3, RPL30, RPL31, RPL32, RPL34, RPL35, RPL35A, RPL36, RPL36AL, RPL37A, RPL38, RPL4, RPL5, RPL6, RPL7, RPL7A, RPL8, RPL9, RPLP0, RPLP1, RPLP2, RPS10, RPS11, RPS12, RPS13, RPS14, RPS15, RPS15A, RPS16, RPS17, RPS18, RPS19…
R-HSA:156902	Peptide chain elongation	REACTOME_Pathways_20.11.2017	6.60633e-70	6.33547e-67	7.20439e-158	1.95239e-155	Group292	85.5556	77	[EEF1A1, EEF2, RPL10, RPL10A, RPL11, RPL12, RPL13, RPL13A, RPL14, RPL15, RPL17, RPL18, RPL18A, RPL19, RPL21, RPL22, RPL23, RPL23A, RPL24, RPL26, RPL27, RPL27A, RPL28, RPL29, RPL3, RPL30, RPL31, RPL32, RPL34, RPL35, RPL35A, RPL36, RPL36AL, RPL37A, RPL38, RPL4, RPL5, RPL6, RPL7, RPL7A, RPL8, RPL9, RPLP0, RPLP1, RPLP2, RPS10, RPS11, RPS12, RPS13, RPS14, RPS15, RPS15A, RPS16, RPS17, RPS18, RPS19, RPS…
GO:0006613	cotranslational protein targeting to membrane	GO_BiologicalProcess-EBI-QuickGO-GOA_20.11.2017_00h00	1.17354e-69	1.12426e-66	7.20439e-158	1.95239e-155	Group292	79.0476	83	[ARL6IP1, FAU, RPL10, RPL10A, RPL11, RPL12, RPL13, RPL13A, RPL14, RPL15, RPL17, RPL18, RPL18A, RPL19, RPL21, RPL22, RPL23, RPL23A, RPL24, RPL26, RPL27, RPL27A, RPL28, RPL29, RPL3, RPL30, RPL31, RPL32, RPL34, RPL35, RPL35A, RPL36, RPL36AL, RPL37A, RPL38, RPL4, RPL5, RPL6, RPL7, RPL7A, RPL8, RPL9, RPLP0, RPLP1, RPLP2, RPS10, RPS11, RPS12, RPS13, RPS14, RPS15, RPS15A, RPS16, RPS17, RPS18, RPS19, RPS…
GO:0072599	establishment of protein localization to endoplasmic reticulum	GO_BiologicalProcess-EBI-QuickGO-GOA_20.11.2017_00h00	1.34327e-69	1.28551e-66	7.20439e-158	1.95239e-155	Group292	76.1062	86	[CHMP4B, FAU, RAB10, RPL10, RPL10A, RPL11, RPL12, RPL13, RPL13A, RPL14, RPL15, RPL17, RPL18, RPL18A, RPL19, RPL21, RPL22, RPL23, RPL23A, RPL24, RPL26, RPL27, RPL27A, RPL28, RPL29, RPL3, RPL30, RPL31, RPL32, RPL34, RPL35, RPL35A, RPL36, RPL36AL, RPL37A, RPL38, RPL4, RPL5, RPL6, RPL7, RPL7A, RPL8, RPL9, RPLP0, RPLP1, RPLP2, RPS10, RPS11, RPS12, RPS13, RPS14, RPS15, RPS15A, RPS16, RPS17, RPS18, RPS1…
R-HSA:927802	Nonsense-Mediated Decay (NMD)	REACTOME_Pathways_20.11.2017	6.56931e-68	6.2737e-65	7.20439e-158	1.95239e-155	Group292	74.1379	86	[EIF4A3, ETF1, GSPT1, MAGOHB, NCBP2, PABPC1, PPP2R1A, PPP2R2A, RBM8A, RNPS1, RPL10, RPL10A, RPL11, RPL12, RPL13, RPL13A, RPL14, RPL15, RPL17, RPL18, RPL18A, RPL19, RPL21, RPL22, RPL23, RPL23A, RPL24, RPL26, RPL27, RPL27A, RPL28, RPL29, RPL3, RPL30, RPL31, RPL32, RPL34, RPL35, RPL35A, RPL36, RPL36AL, RPL37A, RPL38, RPL4, RPL5, RPL6, RPL7, RPL7A, RPL8, RPL9, RPLP0, RPLP1, RPLP2, RPS10, RPS11, RPS12…
R-HSA:975957	Nonsense Mediated Decay (NMD) enhanced by the Exon Junction Complex (EJC)	REACTOME_Pathways_20.11.2017	6.56931e-68	6.2737e-65	7.20439e-158	1.95239e-155	Group292	74.1379	86	[EIF4A3, ETF1, GSPT1, MAGOHB, NCBP2, PABPC1, PPP2R1A, PPP2R2A, RBM8A, RNPS1, RPL10, RPL10A, RPL11, RPL12, RPL13, RPL13A, RPL14, RPL15, RPL17, RPL18, RPL18A, RPL19, RPL21, RPL22, RPL23, RPL23A, RPL24, RPL26, RPL27, RPL27A, RPL28, RPL29, RPL3, RPL30, RPL31, RPL32, RPL34, RPL35, RPL35A, RPL36, RPL36AL, RPL37A, RPL38, RPL4, RPL5, RPL6, RPL7, RPL7A, RPL8, RPL9, RPLP0, RPLP1, RPLP2, RPS10, RPS11, RPS12…
GO:0006886	intracellular protein transport	GO_BiologicalProcess-EBI-QuickGO-GOA_20.11.2017_00h00	8.25123e-67	7.87167e-64	7.20439e-158	1.95239e-155	Group292	24.0633	289	[AAAS, ABCE1, ACTL6A, ADAR, AIP, ALYREF, ANP32B, AP1B1, AP2S1, ARCN1, ARHGEF2, ARL3, ARL6IP1, ATPIF1, BCAP31, BID, C21orf33, CALR, CD74, CDC37, CDC42, CDK1, CHERP, CHMP4B, CHORDC1, CLTA, CLTC, COPA, COPB1, COPB2, COPG1, COPZ1, CPSF3, CSE1L, CSNK2A2, DDX19B, DDX39A, DDX39B, DNAJC19, DYNLL1, DYNLL2, DYNLRB1, DYNLT1, EHD1, EIF4A3, EIF4E, EIF5A, EIF6, EMD, ENY2, ERP29, FAU, FIS1, G3BP2, GDI1, GGA2, G…
R-HSA:2408557	Selenocysteine synthesis	REACTOME_Pathways_20.11.2017	3.02719e-65	2.88492e-62	7.20439e-158	1.95239e-155	Group292	80.8511	76	[RPL10, RPL10A, RPL11, RPL12, RPL13, RPL13A, RPL14, RPL15, RPL17, RPL18, RPL18A, RPL19, RPL21, RPL22, RPL23, RPL23A, RPL24, RPL26, RPL27, RPL27A, RPL28, RPL29, RPL3, RPL30, RPL31, RPL32, RPL34, RPL35, RPL35A, RPL36, RPL36AL, RPL37A, RPL38, RPL4, RPL5, RPL6, RPL7, RPL7A, RPL8, RPL9, RPLP0, RPLP1, RPLP2, RPS10, RPS11, RPS12, RPS13, RPS14, RPS15, RPS15A, RPS16, RPS17, RPS18, RPS19, RPS2, RPS20, RPS2…
GO:0070972	protein localization to endoplasmic reticulum	GO_BiologicalProcess-EBI-QuickGO-GOA_20.11.2017_00h00	2.16859e-64	2.0645e-61	7.20439e-158	1.95239e-155	Group292	66.6667	90	[BCAP31, CHMP4B, FAU, HSPA5, PDIA3, RAB10, RPL10, RPL10A, RPL11, RPL12, RPL13, RPL13A, RPL14, RPL15, RPL17, RPL18, RPL18A, RPL19, RPL21, RPL22, RPL23, RPL23A, RPL24, RPL26, RPL27, RPL27A, RPL28, RPL29, RPL3, RPL30, RPL31, RPL32, RPL34, RPL35, RPL35A, RPL36, RPL36AL, RPL37A, RPL38, RPL4, RPL5, RPL6, RPL7, RPL7A, RPL8, RPL9, RPLP0, RPLP1, RPLP2, RPS10, RPS11, RPS12, RPS13, RPS14, RPS15, RPS15A, RPS…
R-HSA:192823	Viral mRNA Translation	REACTOME_Pathways_20.11.2017	1.71264e-62	1.6253e-59	7.20439e-158	1.95239e-155	Group292	76.2376	77	[DNAJC3, GRSF1, RPL10, RPL10A, RPL11, RPL12, RPL13, RPL13A, RPL14, RPL15, RPL17, RPL18, RPL18A, RPL19, RPL21, RPL22, RPL23, RPL23A, RPL24, RPL26, RPL27, RPL27A, RPL28, RPL29, RPL3, RPL30, RPL31, RPL32, RPL34, RPL35, RPL35A, RPL36, RPL36AL, RPL37A, RPL38, RPL4, RPL5, RPL6, RPL7, RPL7A, RPL8, RPL9, RPLP0, RPLP1, RPLP2, RPS10, RPS11, RPS12, RPS13, RPS14, RPS15, RPS15A, RPS16, RPS17, RPS18, RPS19, RP…
R-HSA:8868773	rRNA processing in the nucleus and cytosol	REACTOME_Pathways_20.11.2017	9.47283e-62	8.97077e-59	7.20439e-158	1.95239e-155	Group292	53.5354	106	[BUD23, BYSL, DDX21, DIS3, DKC1, EBNA1BP2, EMG1, EXOSC4, FBL, GAR1, GNL3, NAT10, NCL, NHP2, NIP7, NOB1, NOC4L, NOP10, NOP2, NOP56, NOP58, PES1, RPL10, RPL10A, RPL11, RPL12, RPL13, RPL13A, RPL14, RPL15, RPL17, RPL18, RPL18A, RPL19, RPL21, RPL22, RPL23, RPL23A, RPL24, RPL26, RPL27, RPL27A, RPL28, RPL29, RPL3, RPL30, RPL31, RPL32, RPL34, RPL35, RPL35A, RPL36, RPL36AL, RPL37A, RPL38, RPL4, RPL5, RPL6…
GO:0019083	viral transcription	GO_BiologicalProcess-EBI-QuickGO-GOA_20.11.2017_00h00	1.41503e-61	1.33862e-58	7.20439e-158	1.95239e-155	Group292	54.4503	104	[AAAS, DHX9, FAU, HDAC1, NUP155, NUP205, NUP210, NUP37, NUP43, NUP50, NUP58, NUP62, NUP93, PFN1, POLR2C, POLR2D, POLR2E, POLR2G, POLR2H, POLR2J, POLR2K, POLR2L, PSMC3, RAE1, RPL10, RPL10A, RPL11, RPL12, RPL13, RPL13A, RPL14, RPL15, RPL17, RPL18, RPL18A, RPL19, RPL21, RPL22, RPL23, RPL23A, RPL24, RPL26, RPL27, RPL27A, RPL28, RPL29, RPL3, RPL30, RPL31, RPL32, RPL34, RPL35, RPL35A, RPL36, RPL36AL, R…
R-HSA:422475	Axon guidance	REACTOME_Pathways_20.11.2017	2.64455e-60	2.4991e-57	7.20439e-158	1.95239e-155	Group292	32.0215	179	[ACTB, ACTG1, ACTR2, ACTR3, AP2S1, ARPC1B, ARPC2, ARPC3, ARPC5, CAP1, CDC42, CFL1, CLTA, CLTC, CREB1, CSNK2A1, CSNK2A2, CSNK2B, CXCR4, DNM2, DPYSL2, EIF4A3, ELOB, ELOC, ETF1, EVL, EZR, GRB2, GSPT1, HSP90AA1, HSP90AB1, HSPA8, KRAS, LYN, LYPLA2, MAGOHB, MAP2K1, MAPK1, MSN, MYH9, MYL12B, MYL6, NCBP2, PABPC1, PAK2, PFN1, PRKACB, PSMA1, PSMA2, PSMA3, PSMA4, PSMA5, PSMA6, PSMA7, PSMB1, PSMB10, PSMB2, P…
R-HSA:72312	rRNA processing	REACTOME_Pathways_20.11.2017	5.38355e-60	5.08207e-57	7.20439e-158	1.95239e-155	Group292	51.4423	107	[BUD23, BYSL, DDX21, DIS3, DKC1, EBNA1BP2, EMG1, EXOSC4, FBL, GAR1, GNL3, HSD17B10, NAT10, NCL, NHP2, NIP7, NOB1, NOC4L, NOP10, NOP2, NOP56, NOP58, PES1, RPL10, RPL10A, RPL11, RPL12, RPL13, RPL13A, RPL14, RPL15, RPL17, RPL18, RPL18A, RPL19, RPL21, RPL22, RPL23, RPL23A, RPL24, RPL26, RPL27, RPL27A, RPL28, RPL29, RPL3, RPL30, RPL31, RPL32, RPL34, RPL35, RPL35A, RPL36, RPL36AL, RPL37A, RPL38, RPL4, …
GO:0072594	establishment of protein localization to organelle	GO_BiologicalProcess-EBI-QuickGO-GOA_20.11.2017_00h00	1.80376e-59	1.70095e-56	7.20439e-158	1.95239e-155	Group292	28.7749	202	[ACTL6A, ADAR, AIP, ATPIF1, BID, C21orf33, CCT2, CCT4, CCT5, CCT6A, CCT7, CCT8, CDK1, CHERP, CHMP4B, CHORDC1, CSE1L, CSNK2A2, DKC1, DNAJA1, DNAJC19, DYNLL1, DYNLL2, EMD, FAU, FIS1, G3BP2, GRPEL1, H2AFY, HCLS1, HIKESHI, HIST1H1B, HK2, HSP90AA1, HSP90AB1, HSPA4, HSPA8, HSPD1, HSPH1, IPO5, IPO7, KPNA2, KPNA3, KPNA4, KPNA6, KPNB1, LARS, MAPK1, MTX2, NABP2, NDUFA13, NMT1, NPEPPS, NUP155, NUP50, NUP58,…
GO:0042254	ribosome biogenesis	GO_BiologicalProcess-EBI-QuickGO-GOA_20.11.2017_00h00	1.83895e-58	1.73045e-55	7.20439e-158	1.95239e-155	Group292	39.3678	137	[ABCE1, BRIX1, BUD23, BYSL, C1QBP, DDX17, DDX21, DDX27, DDX3X, DIS3, DKC1, EBNA1BP2, EIF2A, EIF2S1, EIF4A3, EIF6, EMG1, EXOSC4, FAU, FBL, FRG1, GAR1, GNL3, GTPBP4, IGF2BP3, ISG20, LSM6, MAK16, MRPS7, MRTO4, NAT10, NHP2, NIP7, NOB1, NOC4L, NOLC1, NOP10, NOP16, NOP2, NOP56, NOP58, NPM1, NPM3, NSA2, PA2G4, PES1, RAN, RPL10, RPL10A, RPL11, RPL12, RPL13, RPL13A, RPL14, RPL15, RPL17, RPL18, RPL18A, RPL…
GO:0000956	nuclear-transcribed mRNA catabolic process	GO_BiologicalProcess-EBI-QuickGO-GOA_20.11.2017_00h00	2.20247e-58	2.07032e-55	7.20439e-158	1.95239e-155	Group292	49.5413	108	[CSDE1, DDX5, DDX6, DIS3, EIF3E, EIF4A1, EIF4A2, EIF4A3, EIF4B, EIF4E, ETF1, EXOSC4, FAU, GSPT1, LSM2, LSM3, LSM4, LSM5, LSM6, LSM7, MAGOHB, MRTO4, NCBP2, PABPC1, POLR2D, POLR2G, PPP2R1A, PPP2R2A, RBM8A, RNPS1, RPL10, RPL10A, RPL11, RPL12, RPL13, RPL13A, RPL14, RPL15, RPL17, RPL18, RPL18A, RPL19, RPL21, RPL22, RPL23, RPL23A, RPL24, RPL26, RPL27, RPL27A, RPL28, RPL29, RPL3, RPL30, RPL31, RPL32, RP…
GO:0006364	rRNA processing	GO_BiologicalProcess-EBI-QuickGO-GOA_20.11.2017_00h00	1.23337e-57	1.1569e-54	7.20439e-158	1.95239e-155	Group292	43.6823	121	[BUD23, BYSL, DDX17, DDX21, DDX27, DIS3, DKC1, EBNA1BP2, EIF4A3, EIF6, EMG1, EXOSC4, FAU, FBL, FRG1, GAR1, IGF2BP3, ISG20, LSM6, MAK16, MRTO4, NAT10, NHP2, NOB1, NOC4L, NOLC1, NOP10, NOP2, NOP56, NOP58, NPM3, NSA2, PA2G4, PES1, RPL10, RPL10A, RPL11, RPL12, RPL13, RPL13A, RPL14, RPL15, RPL17, RPL18, RPL18A, RPL19, RPL21, RPL22, RPL23, RPL23A, RPL24, RPL26, RPL27, RPL27A, RPL28, RPL29, RPL3, RPL30,…
GO:0033365	protein localization to organelle	GO_BiologicalProcess-EBI-QuickGO-GOA_20.11.2017_00h00	4.44179e-57	4.15752e-54	7.20439e-158	1.95239e-155	Group292	24.4	244	[ACTL6A, ADAR, AIP, ARF6, ARL1, ATPIF1, BAG6, BCAP31, BID, C21orf33, CALR, CARM1, CCT2, CCT3, CCT4, CCT5, CCT6A, CCT7, CCT8, CD2AP, CDK1, CHERP, CHMP4B, CHORDC1, CSE1L, CSNK2A2, DCTN2, DDX1, DDX3X, DHX9, DKC1, DNAJA1, DNAJC19, DNM1L, DYNLL1, DYNLL2, EHD1, EMD, EZR, FAU, FIS1, G3BP2, GNL3, GRPEL1, H2AFY, HCLS1, HIKESHI, HIST1H1B, HK2, HNRNPU, HSP90AA1, HSP90AB1, HSPA4, HSPA5, HSPA8, HSPD1, HSPH1, …
R-HSA:6791226	Major pathway of rRNA processing in the nucleolus and cytosol	REACTOME_Pathways_20.11.2017	8.26728e-57	7.72991e-54	7.20439e-158	1.95239e-155	Group292	52.6596	99	[BUD23, BYSL, DDX21, DIS3, EBNA1BP2, EMG1, EXOSC4, FBL, GNL3, NCL, NIP7, NOB1, NOC4L, NOP56, NOP58, PES1, RPL10, RPL10A, RPL11, RPL12, RPL13, RPL13A, RPL14, RPL15, RPL17, RPL18, RPL18A, RPL19, RPL21, RPL22, RPL23, RPL23A, RPL24, RPL26, RPL27, RPL27A, RPL28, RPL29, RPL3, RPL30, RPL31, RPL32, RPL34, RPL35, RPL35A, RPL36, RPL36AL, RPL37A, RPL38, RPL4, RPL5, RPL6, RPL7, RPL7A, RPL8, RPL9, RPLP0, RPLP…
GO:0034660	ncRNA metabolic process	GO_BiologicalProcess-EBI-QuickGO-GOA_20.11.2017_00h00	9.04797e-55	8.44176e-52	7.20439e-158	1.95239e-155	Group292	29.6849	179	[AARS, ADAR, AIMP1, AIMP2, BUD23, BYSL, CCDC12, DARS, DDX1, DDX17, DDX21, DDX27, DIS3, DKC1, EBNA1BP2, EEF1E1, EIF4A3, EIF6, EMG1, EPRS, EXOSC4, FARSA, FARSB, FAU, FBL, FRG1, GAR1, GARS, GART, GATC, GRSF1, H2AFY, HARS, HNRNPA2B1, HSD17B10, IARS, IGF2BP3, ISG20, KARS, KHSRP, LARS, LSM6, MAK16, MARS, MRTO4, NABP2, NARS, NAT10, NCBP2, NCL, NHP2, NIFK, NOB1, NOC4L, NOLC1, NOP10, NOP2, NOP56, NOP58, N…
GO:0016072	rRNA metabolic process	GO_BiologicalProcess-EBI-QuickGO-GOA_20.11.2017_00h00	3.76573e-54	3.50966e-51	7.20439e-158	1.95239e-155	Group292	39.6226	126	[BUD23, BYSL, DDX17, DDX21, DDX27, DIS3, DKC1, EBNA1BP2, EIF4A3, EIF6, EMG1, EXOSC4, FAU, FBL, FRG1, GAR1, H2AFY, IGF2BP3, ISG20, LSM6, MAK16, MARS, MRTO4, NAT10, NCL, NHP2, NIFK, NOB1, NOC4L, NOLC1, NOP10, NOP2, NOP56, NOP58, NPM3, NSA2, PA2G4, PES1, RPL10, RPL10A, RPL11, RPL12, RPL13, RPL13A, RPL14, RPL15, RPL17, RPL18, RPL18A, RPL19, RPL21, RPL22, RPL23, RPL23A, RPL24, RPL26, RPL27, RPL27A, RP…
R-HSA:72649	Translation initiation complex formation	REACTOME_Pathways_20.11.2017	5.76064e-54	5.36316e-51	7.20439e-158	1.95239e-155	Group292	91.6667	55	[EIF1AX, EIF2S1, EIF2S2, EIF2S3, EIF3A, EIF3B, EIF3C, EIF3D, EIF3E, EIF3F, EIF3G, EIF3H, EIF3I, EIF3J, EIF3K, EIF3L, EIF3M, EIF4A1, EIF4A2, EIF4B, EIF4E, EIF4H, PABPC1, RPS10, RPS11, RPS12, RPS13, RPS14, RPS15, RPS15A, RPS16, RPS17, RPS18, RPS19, RPS2, RPS20, RPS21, RPS23, RPS24, RPS25, RPS26, RPS27, RPS27A, RPS27L, RPS28, RPS29, RPS3, RPS3A, RPS4X, RPS5, RPS6, RPS7, RPS8, RPS9, RPSA]
R-HSA:72702	Ribosomal scanning and start codon recognition	REACTOME_Pathways_20.11.2017	5.76064e-54	5.36316e-51	7.20439e-158	1.95239e-155	Group292	91.6667	55	[EIF1AX, EIF2S1, EIF2S2, EIF2S3, EIF3A, EIF3B, EIF3C, EIF3D, EIF3E, EIF3F, EIF3G, EIF3H, EIF3I, EIF3J, EIF3K, EIF3L, EIF3M, EIF4A1, EIF4A2, EIF4B, EIF4E, EIF4H, EIF5, RPS10, RPS11, RPS12, RPS13, RPS14, RPS15, RPS15A, RPS16, RPS17, RPS18, RPS19, RPS2, RPS20, RPS21, RPS23, RPS24, RPS25, RPS26, RPS27, RPS27A, RPS27L, RPS28, RPS29, RPS3, RPS3A, RPS4X, RPS5, RPS6, RPS7, RPS8, RPS9, RPSA]
GO:0090150	establishment of protein localization to membrane	GO_BiologicalProcess-EBI-QuickGO-GOA_20.11.2017_00h00	8.882e-54	8.26026e-51	7.20439e-158	1.95239e-155	Group292	40.8784	121	[ARL6IP1, BAG6, BID, CHMP4B, CHORDC1, CSK, DYNLL1, DYNLL2, FAU, FIS1, GDI1, HSP90AA1, HSPA4, LYPLA1, MYO1E, NCF1, NDUFA13, NMT1, PDCD5, PPP3R1, RAB10, RAB11B, RAB8A, RACK1, REXO2, RFTN1, RPL10, RPL10A, RPL11, RPL12, RPL13, RPL13A, RPL14, RPL15, RPL17, RPL18, RPL18A, RPL19, RPL21, RPL22, RPL23, RPL23A, RPL24, RPL26, RPL27, RPL27A, RPL28, RPL29, RPL3, RPL30, RPL31, RPL32, RPL34, RPL35, RPL35A, RPL3…
R-HSA:72662	Activation of the mRNA upon binding of the cap-binding complex and eIFs, and subsequent binding to 43S	REACTOME_Pathways_20.11.2017	5.39376e-53	5.00001e-50	7.20439e-158	1.95239e-155	Group292	90.1639	55	[EIF1AX, EIF2S1, EIF2S2, EIF2S3, EIF3A, EIF3B, EIF3C, EIF3D, EIF3E, EIF3F, EIF3G, EIF3H, EIF3I, EIF3J, EIF3K, EIF3L, EIF3M, EIF4A1, EIF4A2, EIF4B, EIF4E, EIF4H, PABPC1, RPS10, RPS11, RPS12, RPS13, RPS14, RPS15, RPS15A, RPS16, RPS17, RPS18, RPS19, RPS2, RPS20, RPS21, RPS23, RPS24, RPS25, RPS26, RPS27, RPS27A, RPS27L, RPS28, RPS29, RPS3, RPS3A, RPS4X, RPS5, RPS6, RPS7, RPS8, RPS9, RPSA]
GO:0006605	protein targeting	GO_BiologicalProcess-EBI-QuickGO-GOA_20.11.2017_00h00	8.85982e-53	8.20419e-50	7.20439e-158	1.95239e-155	Group292	34.1981	145	[ACTL6A, AIP, ARL6IP1, ATPIF1, BID, C21orf33, CDC37, CHMP4B, CHORDC1, CSNK2A2, DNAJC19, FAU, FIS1, GDI1, GRPEL1, HSP90AA1, HSPA4, HSPA8, HSPD1, LARS, MTX2, MYO1E, NCF1, NDUFA13, NPEPPS, PDCD5, PIN1, PMPCA, PSMB7, PSMD8, RAB6A, RAB7A, RAC2, RPL10, RPL10A, RPL11, RPL12, RPL13, RPL13A, RPL14, RPL15, RPL17, RPL18, RPL18A, RPL19, RPL21, RPL22, RPL23, RPL23A, RPL24, RPL26, RPL27, RPL27A, RPL28, RPL29, …
GO:0006612	protein targeting to membrane	GO_BiologicalProcess-EBI-QuickGO-GOA_20.11.2017_00h00	9.80712e-50	9.04217e-47	7.20439e-158	1.95239e-155	Group292	50.5618	90	[ARL6IP1, CHMP4B, CHORDC1, FAU, FIS1, GDI1, MYO1E, NCF1, RPL10, RPL10A, RPL11, RPL12, RPL13, RPL13A, RPL14, RPL15, RPL17, RPL18, RPL18A, RPL19, RPL21, RPL22, RPL23, RPL23A, RPL24, RPL26, RPL27, RPL27A, RPL28, RPL29, RPL3, RPL30, RPL31, RPL32, RPL34, RPL35, RPL35A, RPL36, RPL36AL, RPL37A, RPL38, RPL4, RPL5, RPL6, RPL7, RPL7A, RPL8, RPL9, RPLP0, RPLP1, RPLP2, RPS10, RPS11, RPS12, RPS13, RPS14, RPS1…
R-HSA:72695	Formation of the ternary complex, and subsequently, the 43S complex	REACTOME_Pathways_20.11.2017	1.21968e-48	1.1221e-45	7.20439e-158	1.95239e-155	Group292	92.4528	49	[EIF1AX, EIF2S1, EIF2S2, EIF2S3, EIF3A, EIF3B, EIF3C, EIF3D, EIF3E, EIF3F, EIF3G, EIF3H, EIF3I, EIF3J, EIF3K, EIF3L, EIF3M, RPS10, RPS11, RPS12, RPS13, RPS14, RPS15, RPS15A, RPS16, RPS17, RPS18, RPS19, RPS2, RPS20, RPS21, RPS23, RPS24, RPS25, RPS26, RPS27, RPS27A, RPS27L, RPS28, RPS29, RPS3, RPS3A, RPS4X, RPS5, RPS6, RPS7, RPS8, RPS9, RPSA]
GO:0034470	ncRNA processing	GO_BiologicalProcess-EBI-QuickGO-GOA_20.11.2017_00h00	7.94456e-48	7.27722e-45	7.20439e-158	1.95239e-155	Group292	32.6291	139	[AARS, ADAR, BUD23, BYSL, DDX1, DDX17, DDX21, DDX27, DIS3, DKC1, EBNA1BP2, EIF4A3, EIF6, EMG1, EXOSC4, FAU, FBL, FRG1, GAR1, GARS, GRSF1, HNRNPA2B1, HSD17B10, IGF2BP3, ISG20, KARS, LSM6, MAK16, MRTO4, NAT10, NHP2, NOB1, NOC4L, NOLC1, NOP10, NOP2, NOP56, NOP58, NPM3, NSA2, NSUN2, PA2G4, PES1, PRKRA, PUS7, RPL10, RPL10A, RPL11, RPL12, RPL13, RPL13A, RPL14, RPL15, RPL17, RPL18, RPL18A, RPL19, RPL21,…
GO:0072657	protein localization to membrane	GO_BiologicalProcess-EBI-QuickGO-GOA_20.11.2017_00h00	4.79043e-36	4.22036e-33	7.20439e-158	1.95239e-155	Group292	25.8123	143	[AKR1B1, ANXA2, ARF6, ARL6IP1, ATP1B3, BAG6, BID, BSG, CHMP4B, CHORDC1, CLTC, CSK, CSNK2A1, CSNK2A2, DNAJA3, DYNLL1, DYNLL2, EZR, FAU, FIS1, FLOT1, GDI1, HSP90AA1, HSPA4, KIF5B, LIN7C, LYPLA1, MESD, MYO1E, NCF1, NDUFA13, NMT1, NUP155, PDCD5, PPP3R1, RAB10, RAB11B, RAB8A, RACK1, REXO2, RFTN1, RPL10, RPL10A, RPL11, RPL12, RPL13, RPL13A, RPL14, RPL15, RPL17, RPL18, RPL18A, RPL19, RPL21, RPL22, RPL23…
GO:0016071	mRNA metabolic process	GO_BiologicalProcess-EBI-QuickGO-GOA_20.11.2017_00h00	1.57663e-149	1.58924e-146	6.86576e-147	1.85376e-144	Group259	39.8104	336	[ACIN1, ADAR, ALYREF, ANP32A, APEX1, BCAS2, BUD31, C1QBP, CARHSP1, CCAR1, CCAR2, CDC5L, CELF1, CHERP, CIRBP, CLNS1A, CPSF3, CPSF6, CPSF7, CSDE1, CSTF1, CTNNBL1, CWC15, DAZAP1, DDX1, DDX17, DDX39A, DDX39B, DDX42, DDX46, DDX5, DDX6, DHX15, DHX9, DIS3, DKC1, DNAJB11, DNAJC8, EEF1D, EFTUD2, EIF3E, EIF4A1, EIF4A2, EIF4A3, EIF4B, EIF4E, ELAVL1, ETF1, EXOSC4, FAU, FRG1, FUS, GRSF1, GSPT1, HNRNPA0, HNRNP…
GO:0006396	RNA processing	GO_BiologicalProcess-EBI-QuickGO-GOA_20.11.2017_00h00	1.61903e-111	1.62712e-108	6.86576e-147	1.85376e-144	Group259	32.4159	318	[AARS, ACIN1, ADAR, ALYREF, BCAS2, BUD23, BUD31, BYSL, C1QBP, CCAR1, CCAR2, CDC5L, CELF1, CHERP, CLNS1A, CPSF3, CPSF6, CPSF7, CSTF1, CTNNBL1, CWC15, DAZAP1, DDX1, DDX17, DDX19B, DDX21, DDX27, DDX39A, DDX39B, DDX42, DDX46, DDX5, DHX15, DHX9, DIS3, DKC1, DNAJC8, EBNA1BP2, EFTUD2, EIF4A3, EIF6, ELAVL1, EMG1, EXOSC4, FAU, FBL, FRG1, FUS, GAR1, GARS, GRSF1, HNRNPA0, HNRNPA1, HNRNPA2B1, HNRNPA3, HNRNPC…
R-HSA:72203	Processing of Capped Intron-Containing Pre-mRNA	REACTOME_Pathways_20.11.2017	5.57703e-85	5.47665e-82	6.86576e-147	1.85376e-144	Group259	56.7901	138	[AAAS, ALYREF, BCAS2, BUD31, CCAR1, CDC5L, CHERP, CPSF3, CPSF7, CSTF1, CTNNBL1, CWC15, DDX39A, DDX39B, DDX42, DDX46, DDX5, DHX15, DHX9, DNAJC8, EFTUD2, EIF4A3, EIF4E, ELAVL1, FUS, HNRNPA0, HNRNPA1, HNRNPA2B1, HNRNPA3, HNRNPC, HNRNPD, HNRNPF, HNRNPH1, HNRNPK, HNRNPL, HNRNPM, HNRNPR, HNRNPU, HNRNPUL1, HSPA8, LSM2, LSM3, LSM4, LSM5, LSM6, LSM7, LSM8, MAGOHB, NCBP2, NUDT21, NUP155, NUP205, NUP210, NU…
R-HSA:72163	mRNA Splicing - Major Pathway	REACTOME_Pathways_20.11.2017	9.54343e-82	9.32393e-79	6.86576e-147	1.85376e-144	Group259	64.4809	118	[ALYREF, BCAS2, BUD31, CCAR1, CDC5L, CHERP, CPSF3, CPSF7, CSTF1, CTNNBL1, CWC15, DDX42, DDX46, DDX5, DHX15, DHX9, DNAJC8, EFTUD2, EIF4A3, ELAVL1, FUS, HNRNPA0, HNRNPA1, HNRNPA2B1, HNRNPA3, HNRNPC, HNRNPD, HNRNPF, HNRNPH1, HNRNPK, HNRNPL, HNRNPM, HNRNPR, HNRNPU, HNRNPUL1, HSPA8, LSM2, LSM3, LSM4, LSM5, LSM6, LSM7, LSM8, MAGOHB, NCBP2, NUDT21, PABPN1, PCBP1, PCBP2, PHF5A, POLR2C, POLR2D, POLR2E, PO…
R-HSA:72172	mRNA Splicing	REACTOME_Pathways_20.11.2017	1.41576e-78	1.37895e-75	6.86576e-147	1.85376e-144	Group259	61.7801	118	[ALYREF, BCAS2, BUD31, CCAR1, CDC5L, CHERP, CPSF3, CPSF7, CSTF1, CTNNBL1, CWC15, DDX42, DDX46, DDX5, DHX15, DHX9, DNAJC8, EFTUD2, EIF4A3, ELAVL1, FUS, HNRNPA0, HNRNPA1, HNRNPA2B1, HNRNPA3, HNRNPC, HNRNPD, HNRNPF, HNRNPH1, HNRNPK, HNRNPL, HNRNPM, HNRNPR, HNRNPU, HNRNPUL1, HSPA8, LSM2, LSM3, LSM4, LSM5, LSM6, LSM7, LSM8, MAGOHB, NCBP2, NUDT21, PABPN1, PCBP1, PCBP2, PHF5A, POLR2C, POLR2D, POLR2E, PO…
GO:0008380	RNA splicing	GO_BiologicalProcess-EBI-QuickGO-GOA_20.11.2017_00h00	1.7978e-77	1.74746e-74	6.86576e-147	1.85376e-144	Group259	40	178	[ACIN1, ALYREF, BCAS2, BUD31, C1QBP, CCAR1, CCAR2, CDC5L, CELF1, CHERP, CLNS1A, CPSF3, CPSF7, CSTF1, CTNNBL1, CWC15, DAZAP1, DDX1, DDX17, DDX19B, DDX39A, DDX39B, DDX42, DDX46, DDX5, DHX15, DHX9, DNAJC8, EFTUD2, EIF4A3, ELAVL1, FRG1, FUS, HNRNPA0, HNRNPA1, HNRNPA2B1, HNRNPA3, HNRNPC, HNRNPD, HNRNPF, HNRNPH1, HNRNPH3, HNRNPK, HNRNPL, HNRNPM, HNRNPR, HNRNPU, HNRNPUL1, HSPA8, IK, KHDRBS1, KHSRP, LSM2…
GO:0006397	mRNA processing	GO_BiologicalProcess-EBI-QuickGO-GOA_20.11.2017_00h00	4.14502e-70	3.98337e-67	6.86576e-147	1.85376e-144	Group259	35.8268	182	[ACIN1, ADAR, ALYREF, BCAS2, BUD31, C1QBP, CCAR1, CCAR2, CDC5L, CELF1, CHERP, CLNS1A, CPSF3, CPSF6, CPSF7, CSTF1, CTNNBL1, CWC15, DAZAP1, DDX1, DDX17, DDX39A, DDX39B, DDX42, DDX46, DDX5, DHX15, DHX9, DNAJC8, EFTUD2, EIF4A3, ELAVL1, FRG1, FUS, GRSF1, HNRNPA0, HNRNPA1, HNRNPA2B1, HNRNPA3, HNRNPC, HNRNPD, HNRNPF, HNRNPH1, HNRNPH3, HNRNPK, HNRNPL, HNRNPM, HNRNPR, HNRNPU, HNRNPUL1, HSPA8, IK, KHDRBS1,…
GO:0006412	translation	GO_BiologicalProcess-EBI-QuickGO-GOA_20.11.2017_00h00	3.73778e-97	3.73778e-94	1.96694e-124	5.29107e-122	Group249	35.6534	251	[AAAS, AARS, ABCE1, ABCF1, ADAR, AIMP1, AIMP2, APEH, C1QBP, CALR, CAPRIN1, CCDC12, CDC123, CELF1, CIRBP, COPS5, DAP3, DARS, DDX1, DDX39B, DDX3X, DDX5, DDX6, DENR, DHFR, DHX9, DNAJC3, EEF1A1, EEF1B2, EEF1D, EEF1E1, EEF1G, EEF2, EIF1, EIF1AX, EIF1B, EIF2A, EIF2B1, EIF2B2, EIF2B3, EIF2S1, EIF2S2, EIF2S3, EIF3A, EIF3B, EIF3C, EIF3D, EIF3E, EIF3F, EIF3G, EIF3H, EIF3I, EIF3J, EIF3K, EIF3L, EIF3M, EIF4A…
GO:0043043	peptide biosynthetic process	GO_BiologicalProcess-EBI-QuickGO-GOA_20.11.2017_00h00	5.08818e-95	5.06274e-92	1.96694e-124	5.29107e-122	Group249	34.6049	254	[AAAS, AARS, ABCE1, ABCF1, ADAR, AIMP1, AIMP2, APEH, C1QBP, CALR, CAPRIN1, CCDC12, CDC123, CELF1, CIRBP, CNDP2, COPS5, DAP3, DARS, DDX1, DDX39B, DDX3X, DDX5, DDX6, DENR, DHFR, DHX9, DNAJC3, EEF1A1, EEF1B2, EEF1D, EEF1E1, EEF1G, EEF2, EIF1, EIF1AX, EIF1B, EIF2A, EIF2B1, EIF2B2, EIF2B3, EIF2S1, EIF2S2, EIF2S3, EIF3A, EIF3B, EIF3C, EIF3D, EIF3E, EIF3F, EIF3G, EIF3H, EIF3I, EIF3J, EIF3K, EIF3L, EIF3M…
GO:0010608	posttranscriptional regulation of gene expression	GO_BiologicalProcess-EBI-QuickGO-GOA_20.11.2017_00h00	2.16279e-68	2.06763e-65	1.96694e-124	5.29107e-122	Group249	34.2491	187	[AAAS, ABCF1, ADAR, ANP32A, APEX1, C1QBP, CALR, CAPRIN1, CARHSP1, CDC123, CDC37, CELF1, CIRBP, DDX1, DDX39B, DDX3X, DDX5, DDX6, DHFR, DHX9, DIS3, DKC1, DNAJC3, EEF2, EIF1, EIF1B, EIF2A, EIF2B2, EIF2B3, EIF2S1, EIF3B, EIF3C, EIF3D, EIF3E, EIF3H, EIF3K, EIF4A2, EIF4A3, EIF4B, EIF4E, EIF4G2, EIF4H, EIF5, EIF5A, EIF5B, EIF6, ELAVL1, EPRS, ETF1, EXOSC4, FXR1, GAPDH, GARS, GCN1, HIST1H3A, HIST1H4A, HIS…
GO:0006417	regulation of translation	GO_BiologicalProcess-EBI-QuickGO-GOA_20.11.2017_00h00	2.95971e-38	2.66966e-35	1.96694e-124	5.29107e-122	Group249	30.0733	123	[AAAS, ABCF1, ADAR, C1QBP, CALR, CAPRIN1, CDC123, CELF1, CIRBP, DDX1, DDX39B, DDX3X, DDX5, DDX6, DHFR, DHX9, DNAJC3, EEF2, EIF1, EIF1B, EIF2A, EIF2B2, EIF2B3, EIF2S1, EIF3B, EIF3C, EIF3D, EIF3E, EIF3H, EIF3K, EIF4A2, EIF4A3, EIF4B, EIF4E, EIF4G2, EIF4H, EIF5, EIF5A, EIF5B, EIF6, ELAVL1, EPRS, ETF1, FXR1, GAPDH, GARS, GCN1, HIST1H3A, HIST1H4A, HIST2H3A, HNRNPA2B1, HNRNPD, HNRNPR, HSPB1, IGF2BP1, I…
GO:0034248	regulation of cellular amide metabolic process	GO_BiologicalProcess-EBI-QuickGO-GOA_20.11.2017_00h00	1.16733e-36	1.03542e-33	1.96694e-124	5.29107e-122	Group249	28.2561	128	[AAAS, ABCF1, ADAR, APEX1, C1QBP, CALR, CAPRIN1, CDC123, CELF1, CIRBP, DDX1, DDX39B, DDX3X, DDX5, DDX6, DHFR, DHX9, DNAJC3, EEF1A1, EEF2, EIF1, EIF1B, EIF2A, EIF2B2, EIF2B3, EIF2S1, EIF3B, EIF3C, EIF3D, EIF3E, EIF3H, EIF3K, EIF4A2, EIF4A3, EIF4B, EIF4E, EIF4G2, EIF4H, EIF5, EIF5A, EIF5B, EIF6, ELAVL1, EPRS, ETF1, FXR1, GAPDH, GARS, GCN1, HIST1H3A, HIST1H4A, HIST2H3A, HNRNPA2B1, HNRNPD, HNRNPR, HS…
GO:0017148	negative regulation of translation	GO_BiologicalProcess-EBI-QuickGO-GOA_20.11.2017_00h00	7.47065e-23	5.50587e-20	1.96694e-124	5.29107e-122	Group249	31.4815	68	[AAAS, ADAR, CALR, CAPRIN1, CELF1, CIRBP, DDX3X, DDX5, DHFR, DHX9, EIF2B3, EIF2S1, EIF3E, EIF4A3, EIF4E, EIF6, ELAVL1, EPRS, FXR1, GAPDH, GARS, HIST1H3A, HIST1H4A, HIST2H3A, HNRNPA2B1, HNRNPD, HNRNPR, IGF2BP1, IGF2BP3, ILF3, KHSRP, LARP1, MAP2K1, NCL, NUP155, NUP205, NUP210, NUP37, NUP43, NUP50, NUP58, NUP62, NUP93, POLR2C, POLR2D, POLR2E, POLR2G, POLR2H, POLR2J, POLR2K, POLR2L, PRKRA, QKI, RACK1…
GO:0034249	negative regulation of cellular amide metabolic process	GO_BiologicalProcess-EBI-QuickGO-GOA_20.11.2017_00h00	2.70968e-22	1.98078e-19	1.96694e-124	5.29107e-122	Group249	30.1724	70	[AAAS, ADAR, APEX1, CALR, CAPRIN1, CELF1, CIRBP, DDX3X, DDX5, DHFR, DHX9, EIF2B3, EIF2S1, EIF3E, EIF4A3, EIF4E, EIF6, ELAVL1, EPRS, FXR1, GAPDH, GARS, HIST1H3A, HIST1H4A, HIST2H3A, HNRNPA2B1, HNRNPD, HNRNPR, IGF2BP1, IGF2BP3, ILF3, KHSRP, LARP1, MAP2K1, NCL, NUP155, NUP205, NUP210, NUP37, NUP43, NUP50, NUP58, NUP62, NUP93, POLR2C, POLR2D, POLR2E, POLR2G, POLR2H, POLR2J, POLR2K, POLR2L, PRKRA, QKI…
GO:0016071	mRNA metabolic process	GO_BiologicalProcess-EBI-QuickGO-GOA_20.11.2017_00h00	1.57663e-149	1.58924e-146	2.88647e-117	7.73574e-115	Group280	39.8104	336	[ACIN1, ADAR, ALYREF, ANP32A, APEX1, BCAS2, BUD31, C1QBP, CARHSP1, CCAR1, CCAR2, CDC5L, CELF1, CHERP, CIRBP, CLNS1A, CPSF3, CPSF6, CPSF7, CSDE1, CSTF1, CTNNBL1, CWC15, DAZAP1, DDX1, DDX17, DDX39A, DDX39B, DDX42, DDX46, DDX5, DDX6, DHX15, DHX9, DIS3, DKC1, DNAJB11, DNAJC8, EEF1D, EFTUD2, EIF3E, EIF4A1, EIF4A2, EIF4A3, EIF4B, EIF4E, ELAVL1, ETF1, EXOSC4, FAU, FRG1, FUS, GRSF1, GSPT1, HNRNPA0, HNRNP…
GO:0006401	RNA catabolic process	GO_BiologicalProcess-EBI-QuickGO-GOA_20.11.2017_00h00	2.04885e-104	2.05705e-101	2.88647e-117	7.73574e-115	Group280	49.1139	194	[ANP32A, APEX1, CARHSP1, CIRBP, CSDE1, DDX5, DDX6, DHX9, DIS3, DKC1, EIF3E, EIF4A1, EIF4A2, EIF4A3, EIF4B, EIF4E, ELAVL1, ETF1, EXOSC4, FAU, FEN1, GSPT1, HNRNPA0, HNRNPC, HNRNPD, HNRNPR, HNRNPU, HSPA1B, HSPA8, HSPB1, IGF2BP1, IGF2BP3, ISG20, KHSRP, LARP1, LRPPRC, LSM2, LSM3, LSM4, LSM5, LSM6, LSM7, MAGOHB, MRTO4, NCBP2, PABPC1, PABPC4, PNPT1, POLR2D, POLR2G, PPP1R8, PPP2R1A, PPP2R2A, PSMA1, PSMA2…
GO:0006402	mRNA catabolic process	GO_BiologicalProcess-EBI-QuickGO-GOA_20.11.2017_00h00	4.54089e-100	4.54998e-97	2.88647e-117	7.73574e-115	Group280	50.5587	181	[ANP32A, APEX1, CARHSP1, CIRBP, CSDE1, DDX5, DDX6, DHX9, DIS3, EIF3E, EIF4A1, EIF4A2, EIF4A3, EIF4B, EIF4E, ELAVL1, ETF1, EXOSC4, FAU, GSPT1, HNRNPA0, HNRNPC, HNRNPD, HNRNPR, HNRNPU, HSPA1B, HSPA8, HSPB1, IGF2BP1, IGF2BP3, KHSRP, LARP1, LSM2, LSM3, LSM4, LSM5, LSM6, LSM7, MAGOHB, MRTO4, NCBP2, PABPC1, PNPT1, POLR2D, POLR2G, PPP2R1A, PPP2R2A, PSMA1, PSMA2, PSMA3, PSMA4, PSMA5, PSMA6, PSMA7, PSMB1,…
R-HSA:9010553	Regulation of expression of SLITs and ROBOs	REACTOME_Pathways_20.11.2017	2.94668e-98	2.94963e-95	2.88647e-117	7.73574e-115	Group280	73.2558	126	[EIF4A3, ELOB, ELOC, ETF1, GSPT1, MAGOHB, NCBP2, PABPC1, PSMA1, PSMA2, PSMA3, PSMA4, PSMA5, PSMA6, PSMA7, PSMB1, PSMB10, PSMB2, PSMB3, PSMB4, PSMB5, PSMB6, PSMB7, PSMB8, PSMB9, PSMC1, PSMC2, PSMC3, PSMC4, PSMC5, PSMC6, PSMD1, PSMD10, PSMD11, PSMD12, PSMD13, PSMD14, PSMD2, PSMD3, PSMD4, PSMD6, PSMD7, PSMD8, PSMD9, PSME1, PSME2, PSME3, PSMF1, RBM8A, RBX1, RNPS1, RPL10, RPL10A, RPL11, RPL12, RPL13, …
GO:0034655	nucleobase-containing compound catabolic process	GO_BiologicalProcess-EBI-QuickGO-GOA_20.11.2017_00h00	4.34906e-95	4.33167e-92	2.88647e-117	7.73574e-115	Group280	40.6072	214	[ADA, AHCY, AIFM1, ANP32A, APEX1, CARHSP1, CASP3, CIRBP, CSDE1, DCTPP1, DDX5, DDX6, DFFA, DHX9, DIS3, DKC1, DNPH1, DUT, EIF3E, EIF4A1, EIF4A2, EIF4A3, EIF4B, EIF4E, ELAVL1, ETF1, EXOSC4, FAU, FEN1, GSPT1, HINT1, HMGB1, HMGB2, HNRNPA0, HNRNPC, HNRNPD, HNRNPR, HNRNPU, HPRT1, HSPA1B, HSPA8, HSPB1, IGF2BP1, IGF2BP3, ISG20, ITPA, KHSRP, KPNB1, LARP1, LRPPRC, LSM2, LSM3, LSM4, LSM5, LSM6, LSM7, MAGOHB,…
GO:0044270	cellular nitrogen compound catabolic process	GO_BiologicalProcess-EBI-QuickGO-GOA_20.11.2017_00h00	9.03696e-90	8.93756e-87	2.88647e-117	7.73574e-115	Group280	37.8472	218	[ADA, AHCY, AIFM1, ANP32A, APEX1, BLVRB, CARHSP1, CASP3, CIRBP, CSDE1, DCTPP1, DDX5, DDX6, DFFA, DHX9, DIS3, DKC1, DNPH1, DUT, EIF3E, EIF4A1, EIF4A2, EIF4A3, EIF4B, EIF4E, ELAVL1, ETF1, EXOSC4, FAU, FEN1, GSPT1, HINT1, HMGB1, HMGB2, HMOX2, HNRNPA0, HNRNPC, HNRNPD, HNRNPR, HNRNPU, HPRT1, HSPA1B, HSPA8, HSPB1, IGF2BP1, IGF2BP3, ISG20, ITPA, KHSRP, KPNB1, LARP1, LRPPRC, LSM2, LSM3, LSM4, LSM5, LSM6,…
R-HSA:376176	Signaling by ROBO receptors	REACTOME_Pathways_20.11.2017	9.81168e-90	9.69394e-87	2.88647e-117	7.73574e-115	Group280	61.6438	135	[CAP1, CDC42, CXCR4, EIF4A3, ELOB, ELOC, ETF1, EVL, GSPT1, MAGOHB, NCBP2, PABPC1, PAK2, PFN1, PRKACB, PSMA1, PSMA2, PSMA3, PSMA4, PSMA5, PSMA6, PSMA7, PSMB1, PSMB10, PSMB2, PSMB3, PSMB4, PSMB5, PSMB6, PSMB7, PSMB8, PSMB9, PSMC1, PSMC2, PSMC3, PSMC4, PSMC5, PSMC6, PSMD1, PSMD10, PSMD11, PSMD12, PSMD13, PSMD14, PSMD2, PSMD3, PSMD4, PSMD6, PSMD7, PSMD8, PSMD9, PSME1, PSME2, PSME3, PSMF1, RAC1, RBM8A…
GO:0046700	heterocycle catabolic process	GO_BiologicalProcess-EBI-QuickGO-GOA_20.11.2017_00h00	1.58748e-88	1.56684e-85	2.88647e-117	7.73574e-115	Group280	37.6963	216	[ADA, AHCY, AIFM1, ANP32A, APEX1, BLVRB, CARHSP1, CASP3, CIRBP, CSDE1, DCTPP1, DDX5, DDX6, DFFA, DHX9, DIS3, DKC1, DNPH1, DUT, EIF3E, EIF4A1, EIF4A2, EIF4A3, EIF4B, EIF4E, ELAVL1, ETF1, EXOSC4, FAU, FEN1, GSPT1, HINT1, HMGB1, HMGB2, HMOX2, HNRNPA0, HNRNPC, HNRNPD, HNRNPR, HNRNPU, HPRT1, HSPA1B, HSPA8, HSPB1, IGF2BP1, IGF2BP3, ISG20, ITPA, KHSRP, KPNB1, LARP1, LRPPRC, LSM2, LSM3, LSM4, LSM5, LSM6,…
GO:0019439	aromatic compound catabolic process	GO_BiologicalProcess-EBI-QuickGO-GOA_20.11.2017_00h00	1.47387e-87	1.45176e-84	2.88647e-117	7.73574e-115	Group280	37.0119	218	[ADA, AHCY, AIFM1, ANP32A, APEX1, BLVRB, CARHSP1, CASP3, CIRBP, COMT, CSDE1, DCTPP1, DDX5, DDX6, DFFA, DHX9, DIS3, DKC1, DNPH1, DUT, EIF3E, EIF4A1, EIF4A2, EIF4A3, EIF4B, EIF4E, ELAVL1, ETF1, EXOSC4, FAU, FEN1, GSPT1, HINT1, HMGB1, HMGB2, HMOX2, HNRNPA0, HNRNPC, HNRNPD, HNRNPR, HNRNPU, HPRT1, HSPA1B, HSPA8, HSPB1, IGF2BP1, IGF2BP3, ISG20, ITPA, KHSRP, KPNB1, LARP1, LRPPRC, LSM2, LSM3, LSM4, LSM5,…
GO:1901361	organic cyclic compound catabolic process	GO_BiologicalProcess-EBI-QuickGO-GOA_20.11.2017_00h00	6.13695e-83	6.00807e-80	2.88647e-117	7.73574e-115	Group280	35.1525	219	[ADA, AHCY, AIFM1, ANP32A, APEX1, BLVRB, CARHSP1, CASP3, CIRBP, COMT, CSDE1, DCTPP1, DDX5, DDX6, DFFA, DHX9, DIS3, DKC1, DNPH1, DUT, EIF3E, EIF4A1, EIF4A2, EIF4A3, EIF4B, EIF4E, ELAVL1, ETF1, EXOSC4, FAU, FEN1, GSPT1, HINT1, HMGB1, HMGB2, HMOX2, HNRNPA0, HNRNPC, HNRNPD, HNRNPR, HNRNPU, HPRT1, HSPA1B, HSPA8, HSPB1, IGF2BP1, IGF2BP3, ISG20, ITPA, KHSRP, KPNB1, LARP1, LRPPRC, LSM2, LSM3, LSM4, LSM5,…
R-HSA:71291	Metabolism of amino acids and derivatives	REACTOME_Pathways_20.11.2017	1.45629e-76	1.41405e-73	2.88647e-117	7.73574e-115	Group280	43.8356	160	[ACAT1, AHCY, AIMP1, AIMP2, ALDH18A1, ASNS, BCAT1, CBS, CKMT1A, DARS, DLAT, DLD, DLST, EEF1E1, ENOPH1, EPRS, GLS, GLUD1, GOT1, GOT2, GRHPR, GSR, HSD17B10, IARS, KARS, LARS, MARS, MCCC2, MTAP, NDUFAB1, OAT, PAPSS1, PDHA1, PDHB, PHGDH, PSAT1, PSMA1, PSMA2, PSMA3, PSMA4, PSMA5, PSMA6, PSMA7, PSMB1, PSMB10, PSMB2, PSMB3, PSMB4, PSMB5, PSMB6, PSMB7, PSMB8, PSMB9, PSMC1, PSMC2, PSMC3, PSMC4, PSMC5, PSM…
GO:0044265	cellular macromolecule catabolic process	GO_BiologicalProcess-EBI-QuickGO-GOA_20.11.2017_00h00	4.66514e-70	4.47854e-67	2.88647e-117	7.73574e-115	Group280	25.3153	281	[ADRM1, AIFM1, ANP32A, ANXA2, AP2S1, APEX1, ATPIF1, BAG6, BCAP31, BUB3, CARHSP1, CASP3, CCAR2, CCDC47, CD2AP, CDK1, CHMP4B, CIRBP, CLPP, CLTA, CLTC, COPS3, CSDE1, CUL1, CUL3, CUL4A, DDB1, DDX5, DDX6, DFFA, DHX9, DIS3, DKC1, DNAJC3, EIF3E, EIF4A1, EIF4A2, EIF4A3, EIF4B, EIF4E, ELAVL1, ELOC, ETF1, EXOSC4, EZR, FAU, FEN1, GABARAPL2, GSPT1, HMGB1, HMGB2, HNRNPA0, HNRNPC, HNRNPD, HNRNPR, HNRNPU, HSP90…
R-HSA:927802	Nonsense-Mediated Decay (NMD)	REACTOME_Pathways_20.11.2017	6.56931e-68	6.2737e-65	2.88647e-117	7.73574e-115	Group280	74.1379	86	[EIF4A3, ETF1, GSPT1, MAGOHB, NCBP2, PABPC1, PPP2R1A, PPP2R2A, RBM8A, RNPS1, RPL10, RPL10A, RPL11, RPL12, RPL13, RPL13A, RPL14, RPL15, RPL17, RPL18, RPL18A, RPL19, RPL21, RPL22, RPL23, RPL23A, RPL24, RPL26, RPL27, RPL27A, RPL28, RPL29, RPL3, RPL30, RPL31, RPL32, RPL34, RPL35, RPL35A, RPL36, RPL36AL, RPL37A, RPL38, RPL4, RPL5, RPL6, RPL7, RPL7A, RPL8, RPL9, RPLP0, RPLP1, RPLP2, RPS10, RPS11, RPS12…
R-HSA:975957	Nonsense Mediated Decay (NMD) enhanced by the Exon Junction Complex (EJC)	REACTOME_Pathways_20.11.2017	6.56931e-68	6.2737e-65	2.88647e-117	7.73574e-115	Group280	74.1379	86	[EIF4A3, ETF1, GSPT1, MAGOHB, NCBP2, PABPC1, PPP2R1A, PPP2R2A, RBM8A, RNPS1, RPL10, RPL10A, RPL11, RPL12, RPL13, RPL13A, RPL14, RPL15, RPL17, RPL18, RPL18A, RPL19, RPL21, RPL22, RPL23, RPL23A, RPL24, RPL26, RPL27, RPL27A, RPL28, RPL29, RPL3, RPL30, RPL31, RPL32, RPL34, RPL35, RPL35A, RPL36, RPL36AL, RPL37A, RPL38, RPL4, RPL5, RPL6, RPL7, RPL7A, RPL8, RPL9, RPLP0, RPLP1, RPLP2, RPS10, RPS11, RPS12…
GO:0009057	macromolecule catabolic process	GO_BiologicalProcess-EBI-QuickGO-GOA_20.11.2017_00h00	2.29283e-64	2.18048e-61	2.88647e-117	7.73574e-115	Group280	22.6331	306	[ADRM1, AIFM1, ANP32A, ANXA2, AP2S1, APEX1, ATPIF1, BAG6, BCAP31, BUB3, CARHSP1, CASP3, CCAR2, CCDC47, CD2AP, CDC42, CDK1, CHMP4B, CHORDC1, CIRBP, CLPP, CLTA, CLTC, COPS3, CSDE1, CSNK2A1, CSNK2A2, CUL1, CUL3, CUL4A, DDB1, DDX5, DDX6, DFFA, DHX9, DIS3, DKC1, DNAJC3, EEF1A1, EIF3E, EIF4A1, EIF4A2, EIF4A3, EIF4B, EIF4E, ELAVL1, ELOC, ETF1, EXOSC4, EZR, FAU, FEN1, GABARAPL2, GSPT1, GYG1, HMGB1, HMGB2…
R-HSA:422475	Axon guidance	REACTOME_Pathways_20.11.2017	2.64455e-60	2.4991e-57	2.88647e-117	7.73574e-115	Group280	32.0215	179	[ACTB, ACTG1, ACTR2, ACTR3, AP2S1, ARPC1B, ARPC2, ARPC3, ARPC5, CAP1, CDC42, CFL1, CLTA, CLTC, CREB1, CSNK2A1, CSNK2A2, CSNK2B, CXCR4, DNM2, DPYSL2, EIF4A3, ELOB, ELOC, ETF1, EVL, EZR, GRB2, GSPT1, HSP90AA1, HSP90AB1, HSPA8, KRAS, LYN, LYPLA2, MAGOHB, MAP2K1, MAPK1, MSN, MYH9, MYL12B, MYL6, NCBP2, PABPC1, PAK2, PFN1, PRKACB, PSMA1, PSMA2, PSMA3, PSMA4, PSMA5, PSMA6, PSMA7, PSMB1, PSMB10, PSMB2, P…
GO:0000956	nuclear-transcribed mRNA catabolic process	GO_BiologicalProcess-EBI-QuickGO-GOA_20.11.2017_00h00	2.20247e-58	2.07032e-55	2.88647e-117	7.73574e-115	Group280	49.5413	108	[CSDE1, DDX5, DDX6, DIS3, EIF3E, EIF4A1, EIF4A2, EIF4A3, EIF4B, EIF4E, ETF1, EXOSC4, FAU, GSPT1, LSM2, LSM3, LSM4, LSM5, LSM6, LSM7, MAGOHB, MRTO4, NCBP2, PABPC1, POLR2D, POLR2G, PPP2R1A, PPP2R2A, RBM8A, RNPS1, RPL10, RPL10A, RPL11, RPL12, RPL13, RPL13A, RPL14, RPL15, RPL17, RPL18, RPL18A, RPL19, RPL21, RPL22, RPL23, RPL23A, RPL24, RPL26, RPL27, RPL27A, RPL28, RPL29, RPL3, RPL30, RPL31, RPL32, RP…
R-HSA:392499	Metabolism of proteins	REACTOME_Pathways_20.11.2017	3.56064e-100	3.57132e-97	3.56064e-100	9.50691e-98	Group093	22.5	459	[AAAS, AARS, ACO2, ACTB, ACTL6A, ACTR1A, ADRM1, AIMP1, AIMP2, APEH, ARCN1, ARF1, ARF4, ARF5, ASNA1, ASNS, ATP5A1, ATP5B, B2M, BET1, CALM2, CALR, CALU, CAND1, CANX, CAPZA1, CAPZA2, CAPZB, CBX5, CCT2, CCT3, CCT4, CCT5, CCT6A, CCT7, CCT8, CDK1, CHCHD2, CHCHD3, COPA, COPB1, COPB2, COPE, COPG1, COPS2, COPS3, COPS4, COPS5, COPS6, COPS8, COPZ1, COX17, CS, CSNK2A1, CSNK2A2, CSNK2B, CUL1, CUL3, CUL4A, CYC…
R-HSA:5663205	Infectious disease	REACTOME_Pathways_20.11.2017	1.07084e-96	1.06977e-93	1.07084e-96	2.84844e-94	Group217	44.7727	197	[AAAS, AP1B1, AP2S1, ARF1, B2M, BANF1, CALM2, CALR, CANX, CHMP2A, CHMP4B, CHMP5, CLTA, CLTC, CXCR4, DNAJC3, EEF2, ELMO1, ELOB, ELOC, EPS15, FEN1, GRB2, GRSF1, HMGA1, HSP90AA1, HSP90AB1, HSPA1B, IPO5, KPNA2, KPNA3, KPNA4, KPNB1, LCK, MAP2K1, NCBP2, NMT1, NPM1, NUP155, NUP205, NUP210, NUP37, NUP43, NUP50, NUP58, NUP62, NUP93, PABPN1, PAK2, PDCD6IP, POLR2C, POLR2D, POLR2E, POLR2G, POLR2H, POLR2J, PO…
R-HSA:162909	Host Interactions of HIV factors	REACTOME_Pathways_20.11.2017	1.44104e-50	1.33008e-47	1.07084e-96	2.84844e-94	Group217	58.9552	79	[AAAS, AP1B1, AP2S1, ARF1, B2M, BANF1, ELMO1, ELOB, ELOC, HMGA1, KPNB1, LCK, NPM1, NUP155, NUP205, NUP210, NUP37, NUP43, NUP50, NUP58, NUP62, NUP93, PAK2, PPIA, PSIP1, PSMA1, PSMA2, PSMA3, PSMA4, PSMA5, PSMA6, PSMA7, PSMB1, PSMB10, PSMB2, PSMB3, PSMB4, PSMB5, PSMB6, PSMB7, PSMB8, PSMB9, PSMC1, PSMC2, PSMC3, PSMC4, PSMC5, PSMC6, PSMD1, PSMD10, PSMD11, PSMD12, PSMD13, PSMD14, PSMD2, PSMD3, PSMD4, P…
R-HSA:162906	HIV Infection	REACTOME_Pathways_20.11.2017	3.02746e-48	2.77618e-45	1.07084e-96	2.84844e-94	Group217	42.9167	103	[AAAS, AP1B1, AP2S1, ARF1, B2M, BANF1, CHMP2A, CHMP4B, CHMP5, CXCR4, ELMO1, ELOB, ELOC, FEN1, HMGA1, KPNB1, LCK, NCBP2, NMT1, NPM1, NUP155, NUP205, NUP210, NUP37, NUP43, NUP50, NUP58, NUP62, NUP93, PAK2, PDCD6IP, POLR2C, POLR2D, POLR2E, POLR2G, POLR2H, POLR2J, POLR2K, POLR2L, PPIA, PSIP1, PSMA1, PSMA2, PSMA3, PSMA4, PSMA5, PSMA6, PSMA7, PSMB1, PSMB10, PSMB2, PSMB3, PSMB4, PSMB5, PSMB6, PSMB7, PSM…
R-HSA:162587	HIV Life Cycle	REACTOME_Pathways_20.11.2017	2.02281e-16	1.29055e-13	1.07084e-96	2.84844e-94	Group217	30.8176	49	[AAAS, BANF1, CHMP2A, CHMP4B, CHMP5, CXCR4, ELOB, ELOC, FEN1, HMGA1, NCBP2, NMT1, NUP155, NUP205, NUP210, NUP37, NUP43, NUP50, NUP58, NUP62, NUP93, PDCD6IP, POLR2C, POLR2D, POLR2E, POLR2G, POLR2H, POLR2J, POLR2K, POLR2L, PPIA, PSIP1, RAE1, RAN, RANBP1, RANGAP1, RCC1, RPS27A, SEH1L, SSRP1, SUPT16H, SUPT4H1, SUPT5H, TCEA1, TPR, VTA1, XPO1, XRCC5, XRCC6]
GO:0006412	translation	GO_BiologicalProcess-EBI-QuickGO-GOA_20.11.2017_00h00	3.73778e-97	3.73778e-94	5.45753e-89	1.44624e-86	Group261	35.6534	251	[AAAS, AARS, ABCE1, ABCF1, ADAR, AIMP1, AIMP2, APEH, C1QBP, CALR, CAPRIN1, CCDC12, CDC123, CELF1, CIRBP, COPS5, DAP3, DARS, DDX1, DDX39B, DDX3X, DDX5, DDX6, DENR, DHFR, DHX9, DNAJC3, EEF1A1, EEF1B2, EEF1D, EEF1E1, EEF1G, EEF2, EIF1, EIF1AX, EIF1B, EIF2A, EIF2B1, EIF2B2, EIF2B3, EIF2S1, EIF2S2, EIF2S3, EIF3A, EIF3B, EIF3C, EIF3D, EIF3E, EIF3F, EIF3G, EIF3H, EIF3I, EIF3J, EIF3K, EIF3L, EIF3M, EIF4A…
R-HSA:72766	Translation	REACTOME_Pathways_20.11.2017	2.2364e-95	2.22969e-92	5.45753e-89	1.44624e-86	Group261	54.7945	160	[AARS, AIMP1, AIMP2, APEH, DAP3, DARS, DDOST, EEF1A1, EEF1B2, EEF1D, EEF1E1, EEF1G, EEF2, EIF1AX, EIF2B1, EIF2B2, EIF2B3, EIF2S1, EIF2S2, EIF2S3, EIF3A, EIF3B, EIF3C, EIF3D, EIF3E, EIF3F, EIF3G, EIF3H, EIF3I, EIF3J, EIF3K, EIF3L, EIF3M, EIF4A1, EIF4A2, EIF4B, EIF4E, EIF4H, EIF5, EIF5B, EPRS, ETF1, FARSA, FARSB, GARS, GFM1, GSPT1, HARS, IARS, KARS, LARS, MARS, MRPL12, MRPL4, MRPS22, MRPS23, MRPS28…
GO:0043043	peptide biosynthetic process	GO_BiologicalProcess-EBI-QuickGO-GOA_20.11.2017_00h00	5.08818e-95	5.06274e-92	5.45753e-89	1.44624e-86	Group261	34.6049	254	[AAAS, AARS, ABCE1, ABCF1, ADAR, AIMP1, AIMP2, APEH, C1QBP, CALR, CAPRIN1, CCDC12, CDC123, CELF1, CIRBP, CNDP2, COPS5, DAP3, DARS, DDX1, DDX39B, DDX3X, DDX5, DDX6, DENR, DHFR, DHX9, DNAJC3, EEF1A1, EEF1B2, EEF1D, EEF1E1, EEF1G, EEF2, EIF1, EIF1AX, EIF1B, EIF2A, EIF2B1, EIF2B2, EIF2B3, EIF2S1, EIF2S2, EIF2S3, EIF3A, EIF3B, EIF3C, EIF3D, EIF3E, EIF3F, EIF3G, EIF3H, EIF3I, EIF3J, EIF3K, EIF3L, EIF3M…
GO:0006518	peptide metabolic process	GO_BiologicalProcess-EBI-QuickGO-GOA_20.11.2017_00h00	3.40726e-93	3.38681e-90	5.45753e-89	1.44624e-86	Group261	31.3836	279	[AAAS, AARS, ABCE1, ABCF1, ADAR, AIMP1, AIMP2, ALDH5A1, APEH, APEX1, C1QBP, CALR, CAPRIN1, CCDC12, CDC123, CELF1, CIRBP, CNDP2, COPS5, CPNE1, DAP3, DARS, DDX1, DDX39B, DDX3X, DDX5, DDX6, DENR, DHFR, DHX9, DNAJC3, DNPEP, EEF1A1, EEF1B2, EEF1D, EEF1E1, EEF1G, EEF2, EIF1, EIF1AX, EIF1B, EIF2A, EIF2B1, EIF2B2, EIF2B3, EIF2S1, EIF2S2, EIF2S3, EIF3A, EIF3B, EIF3C, EIF3D, EIF3E, EIF3F, EIF3G, EIF3H, EIF…
GO:0043604	amide biosynthetic process	GO_BiologicalProcess-EBI-QuickGO-GOA_20.11.2017_00h00	5.03969e-88	4.96913e-85	5.45753e-89	1.44624e-86	Group261	31.8237	260	[AAAS, AARS, ABCE1, ABCF1, ADAR, ADSL, AIMP1, AIMP2, APEH, ASNS, ATIC, C1QBP, CAD, CALR, CAPRIN1, CCDC12, CDC123, CELF1, CIRBP, CNDP2, COPS5, DAP3, DARS, DDX1, DDX39B, DDX3X, DDX5, DDX6, DENR, DHFR, DHX9, DNAJC3, EEF1A1, EEF1B2, EEF1D, EEF1E1, EEF1G, EEF2, EIF1, EIF1AX, EIF1B, EIF2A, EIF2B1, EIF2B2, EIF2B3, EIF2S1, EIF2S2, EIF2S3, EIF3A, EIF3B, EIF3C, EIF3D, EIF3E, EIF3F, EIF3G, EIF3H, EIF3I, EIF…
GO:0006413	translational initiation	GO_BiologicalProcess-EBI-QuickGO-GOA_20.11.2017_00h00	1.79447e-86	1.76576e-83	5.45753e-89	1.44624e-86	Group261	62.7451	128	[ABCE1, ABCF1, CDC123, COPS5, DDX1, DDX3X, DENR, DNAJC3, EIF1, EIF1AX, EIF1B, EIF2A, EIF2B1, EIF2B2, EIF2B3, EIF2S1, EIF2S2, EIF2S3, EIF3A, EIF3B, EIF3C, EIF3D, EIF3E, EIF3F, EIF3G, EIF3H, EIF3I, EIF3J, EIF3K, EIF3L, EIF3M, EIF4A1, EIF4A2, EIF4B, EIF4E, EIF4G2, EIF4H, EIF5, EIF5B, EIF6, FAU, HSPB1, KHDRBS1, LARP1, MCTS1, NCBP2, NPM1, PABPC1, POLR2D, POLR2G, PPP1CA, RBM4, RPL10, RPL10A, RPL11, RPL…
GO:0043603	cellular amide metabolic process	GO_BiologicalProcess-EBI-QuickGO-GOA_20.11.2017_00h00	3.67541e-84	3.6019e-81	5.45753e-89	1.44624e-86	Group261	27.7516	295	[AAAS, AARS, AASDHPPT, ABCE1, ABCF1, ADAR, ADSL, AIMP1, AIMP2, ALDH5A1, APEH, APEX1, ASNS, ATIC, C1QBP, CAD, CALR, CAPRIN1, CCDC12, CDC123, CELF1, CIRBP, CNDP2, COPS5, CPNE1, DAP3, DARS, DDX1, DDX39B, DDX3X, DDX5, DDX6, DENR, DHFR, DHX9, DLD, DNAJC3, DNPEP, EEF1A1, EEF1B2, EEF1D, EEF1E1, EEF1G, EEF2, EIF1, EIF1AX, EIF1B, EIF2A, EIF2B1, EIF2B2, EIF2B3, EIF2S1, EIF2S2, EIF2S3, EIF3A, EIF3B, EIF3C, …
GO:0006417	regulation of translation	GO_BiologicalProcess-EBI-QuickGO-GOA_20.11.2017_00h00	2.95971e-38	2.66966e-35	5.45753e-89	1.44624e-86	Group261	30.0733	123	[AAAS, ABCF1, ADAR, C1QBP, CALR, CAPRIN1, CDC123, CELF1, CIRBP, DDX1, DDX39B, DDX3X, DDX5, DDX6, DHFR, DHX9, DNAJC3, EEF2, EIF1, EIF1B, EIF2A, EIF2B2, EIF2B3, EIF2S1, EIF3B, EIF3C, EIF3D, EIF3E, EIF3H, EIF3K, EIF4A2, EIF4A3, EIF4B, EIF4E, EIF4G2, EIF4H, EIF5, EIF5A, EIF5B, EIF6, ELAVL1, EPRS, ETF1, FXR1, GAPDH, GARS, GCN1, HIST1H3A, HIST1H4A, HIST2H3A, HNRNPA2B1, HNRNPD, HNRNPR, HSPB1, IGF2BP1, I…
GO:0034248	regulation of cellular amide metabolic process	GO_BiologicalProcess-EBI-QuickGO-GOA_20.11.2017_00h00	1.16733e-36	1.03542e-33	5.45753e-89	1.44624e-86	Group261	28.2561	128	[AAAS, ABCF1, ADAR, APEX1, C1QBP, CALR, CAPRIN1, CDC123, CELF1, CIRBP, DDX1, DDX39B, DDX3X, DDX5, DDX6, DHFR, DHX9, DNAJC3, EEF1A1, EEF2, EIF1, EIF1B, EIF2A, EIF2B2, EIF2B3, EIF2S1, EIF3B, EIF3C, EIF3D, EIF3E, EIF3H, EIF3K, EIF4A2, EIF4A3, EIF4B, EIF4E, EIF4G2, EIF4H, EIF5, EIF5A, EIF5B, EIF6, ELAVL1, EPRS, ETF1, FXR1, GAPDH, GARS, GCN1, HIST1H3A, HIST1H4A, HIST2H3A, HNRNPA2B1, HNRNPD, HNRNPR, HS…
GO:0016032	viral process	GO_BiologicalProcess-EBI-QuickGO-GOA_20.11.2017_00h00	1.69302e-95	1.68963e-92	1.26125e-85	3.32971e-83	Group184	32.9268	270	[AAAS, ABCE1, ABI1, ADAR, ALYREF, AP1B1, AP2S1, ARF1, B2M, BANF1, C1QBP, CARM1, CBX5, CCDC86, CD74, CDC42, CDK1, CFL1, CHMP2A, CHMP4B, CHMP5, COPB1, COPS6, CREB1, CTBP1, CUL1, CUL4A, CXCR4, DDB1, DDX3X, DDX5, DDX6, DEK, DENR, DHX9, DYNC1I2, DYNC1LI1, DYNLL1, DYNLT1, EIF3A, EIF3B, EIF3D, EIF3F, EIF3G, EIF3L, EIF4A1, EIF4A2, EIF4E, EIF4H, EIF6, ELMO1, ELOC, EPS15, FAU, FDPS, GRB2, GRK2, HCFC1, HDAC…
GO:0044403	symbiosis, encompassing mutualism through parasitism	GO_BiologicalProcess-EBI-QuickGO-GOA_20.11.2017_00h00	4.60779e-93	4.57553e-90	1.26125e-85	3.32971e-83	Group184	31.3483	279	[AAAS, ABCE1, ABI1, ADAR, ALYREF, ANXA2, AP1B1, AP2S1, ARF1, B2M, BANF1, C1QBP, CARM1, CBX5, CCDC86, CD74, CDC42, CDK1, CFL1, CHMP2A, CHMP4B, CHMP5, COPB1, COPS6, CREB1, CTBP1, CUL1, CUL4A, CXCR4, DDB1, DDX39B, DDX3X, DDX5, DDX6, DEK, DENR, DHX9, DYNC1I2, DYNC1LI1, DYNLL1, DYNLT1, EIF3A, EIF3B, EIF3D, EIF3F, EIF3G, EIF3L, EIF4A1, EIF4A2, EIF4E, EIF4H, EIF6, ELMO1, ELOC, EPS15, FAU, FDPS, GAPDH, G…
GO:0044419	interspecies interaction between organisms	GO_BiologicalProcess-EBI-QuickGO-GOA_20.11.2017_00h00	1.26125e-85	1.23981e-82	1.26125e-85	3.32971e-83	Group184	29.21	281	[AAAS, ABCE1, ABI1, ADAR, ALYREF, ANXA2, AP1B1, AP2S1, ARF1, B2M, BANF1, C1QBP, CARM1, CBX5, CCDC86, CD74, CDC42, CDK1, CFL1, CHMP2A, CHMP4B, CHMP5, COPB1, COPS6, CREB1, CTBP1, CUL1, CUL4A, CXCR4, DDB1, DDX39B, DDX3X, DDX5, DDX6, DEK, DENR, DHX9, DYNC1I2, DYNC1LI1, DYNLL1, DYNLT1, EIF3A, EIF3B, EIF3D, EIF3F, EIF3G, EIF3L, EIF4A1, EIF4A2, EIF4E, EIF4H, EIF6, ELMO1, ELOC, EPS15, FAU, FDPS, GAPDH, G…
GO:0022613	ribonucleoprotein complex biogenesis	GO_BiologicalProcess-EBI-QuickGO-GOA_20.11.2017_00h00	9.79484e-85	9.60874e-82	1.58966e-80	4.18081e-78	Group269	39.6761	196	[ABCE1, ADAR, ATXN2L, BRIX1, BUD23, BYSL, C1QBP, CELF1, CIRBP, CLNS1A, DDX1, DDX17, DDX21, DDX27, DDX39B, DDX3X, DDX6, DENR, DHX9, DIS3, DKC1, DYNC1H1, EBNA1BP2, EIF2A, EIF2S1, EIF3A, EIF3D, EIF4A3, EIF4B, EIF4H, EIF5, EIF6, EMG1, EXOSC4, FAU, FBL, FRG1, G3BP2, GAR1, GNL3, GTPBP4, HNRNPC, HSP90AA1, HSP90AB1, IGF2BP3, ISG20, LSM14A, LSM3, LSM4, LSM6, LUC7L2, LUC7L3, MAK16, MCTS1, MRPS7, MRTO4, NAT…
R-HSA:8868773	rRNA processing in the nucleus and cytosol	REACTOME_Pathways_20.11.2017	9.47283e-62	8.97077e-59	1.58966e-80	4.18081e-78	Group269	53.5354	106	[BUD23, BYSL, DDX21, DIS3, DKC1, EBNA1BP2, EMG1, EXOSC4, FBL, GAR1, GNL3, NAT10, NCL, NHP2, NIP7, NOB1, NOC4L, NOP10, NOP2, NOP56, NOP58, PES1, RPL10, RPL10A, RPL11, RPL12, RPL13, RPL13A, RPL14, RPL15, RPL17, RPL18, RPL18A, RPL19, RPL21, RPL22, RPL23, RPL23A, RPL24, RPL26, RPL27, RPL27A, RPL28, RPL29, RPL3, RPL30, RPL31, RPL32, RPL34, RPL35, RPL35A, RPL36, RPL36AL, RPL37A, RPL38, RPL4, RPL5, RPL6…
R-HSA:72312	rRNA processing	REACTOME_Pathways_20.11.2017	5.38355e-60	5.08207e-57	1.58966e-80	4.18081e-78	Group269	51.4423	107	[BUD23, BYSL, DDX21, DIS3, DKC1, EBNA1BP2, EMG1, EXOSC4, FBL, GAR1, GNL3, HSD17B10, NAT10, NCL, NHP2, NIP7, NOB1, NOC4L, NOP10, NOP2, NOP56, NOP58, PES1, RPL10, RPL10A, RPL11, RPL12, RPL13, RPL13A, RPL14, RPL15, RPL17, RPL18, RPL18A, RPL19, RPL21, RPL22, RPL23, RPL23A, RPL24, RPL26, RPL27, RPL27A, RPL28, RPL29, RPL3, RPL30, RPL31, RPL32, RPL34, RPL35, RPL35A, RPL36, RPL36AL, RPL37A, RPL38, RPL4, …
GO:0042254	ribosome biogenesis	GO_BiologicalProcess-EBI-QuickGO-GOA_20.11.2017_00h00	1.83895e-58	1.73045e-55	1.58966e-80	4.18081e-78	Group269	39.3678	137	[ABCE1, BRIX1, BUD23, BYSL, C1QBP, DDX17, DDX21, DDX27, DDX3X, DIS3, DKC1, EBNA1BP2, EIF2A, EIF2S1, EIF4A3, EIF6, EMG1, EXOSC4, FAU, FBL, FRG1, GAR1, GNL3, GTPBP4, IGF2BP3, ISG20, LSM6, MAK16, MRPS7, MRTO4, NAT10, NHP2, NIP7, NOB1, NOC4L, NOLC1, NOP10, NOP16, NOP2, NOP56, NOP58, NPM1, NPM3, NSA2, PA2G4, PES1, RAN, RPL10, RPL10A, RPL11, RPL12, RPL13, RPL13A, RPL14, RPL15, RPL17, RPL18, RPL18A, RPL…
GO:0006364	rRNA processing	GO_BiologicalProcess-EBI-QuickGO-GOA_20.11.2017_00h00	1.23337e-57	1.1569e-54	1.58966e-80	4.18081e-78	Group269	43.6823	121	[BUD23, BYSL, DDX17, DDX21, DDX27, DIS3, DKC1, EBNA1BP2, EIF4A3, EIF6, EMG1, EXOSC4, FAU, FBL, FRG1, GAR1, IGF2BP3, ISG20, LSM6, MAK16, MRTO4, NAT10, NHP2, NOB1, NOC4L, NOLC1, NOP10, NOP2, NOP56, NOP58, NPM3, NSA2, PA2G4, PES1, RPL10, RPL10A, RPL11, RPL12, RPL13, RPL13A, RPL14, RPL15, RPL17, RPL18, RPL18A, RPL19, RPL21, RPL22, RPL23, RPL23A, RPL24, RPL26, RPL27, RPL27A, RPL28, RPL29, RPL3, RPL30,…
R-HSA:6791226	Major pathway of rRNA processing in the nucleolus and cytosol	REACTOME_Pathways_20.11.2017	8.26728e-57	7.72991e-54	1.58966e-80	4.18081e-78	Group269	52.6596	99	[BUD23, BYSL, DDX21, DIS3, EBNA1BP2, EMG1, EXOSC4, FBL, GNL3, NCL, NIP7, NOB1, NOC4L, NOP56, NOP58, PES1, RPL10, RPL10A, RPL11, RPL12, RPL13, RPL13A, RPL14, RPL15, RPL17, RPL18, RPL18A, RPL19, RPL21, RPL22, RPL23, RPL23A, RPL24, RPL26, RPL27, RPL27A, RPL28, RPL29, RPL3, RPL30, RPL31, RPL32, RPL34, RPL35, RPL35A, RPL36, RPL36AL, RPL37A, RPL38, RPL4, RPL5, RPL6, RPL7, RPL7A, RPL8, RPL9, RPLP0, RPLP…
GO:0034660	ncRNA metabolic process	GO_BiologicalProcess-EBI-QuickGO-GOA_20.11.2017_00h00	9.04797e-55	8.44176e-52	1.58966e-80	4.18081e-78	Group269	29.6849	179	[AARS, ADAR, AIMP1, AIMP2, BUD23, BYSL, CCDC12, DARS, DDX1, DDX17, DDX21, DDX27, DIS3, DKC1, EBNA1BP2, EEF1E1, EIF4A3, EIF6, EMG1, EPRS, EXOSC4, FARSA, FARSB, FAU, FBL, FRG1, GAR1, GARS, GART, GATC, GRSF1, H2AFY, HARS, HNRNPA2B1, HSD17B10, IARS, IGF2BP3, ISG20, KARS, KHSRP, LARS, LSM6, MAK16, MARS, MRTO4, NABP2, NARS, NAT10, NCBP2, NCL, NHP2, NIFK, NOB1, NOC4L, NOLC1, NOP10, NOP2, NOP56, NOP58, N…
GO:0016072	rRNA metabolic process	GO_BiologicalProcess-EBI-QuickGO-GOA_20.11.2017_00h00	3.76573e-54	3.50966e-51	1.58966e-80	4.18081e-78	Group269	39.6226	126	[BUD23, BYSL, DDX17, DDX21, DDX27, DIS3, DKC1, EBNA1BP2, EIF4A3, EIF6, EMG1, EXOSC4, FAU, FBL, FRG1, GAR1, H2AFY, IGF2BP3, ISG20, LSM6, MAK16, MARS, MRTO4, NAT10, NCL, NHP2, NIFK, NOB1, NOC4L, NOLC1, NOP10, NOP2, NOP56, NOP58, NPM3, NSA2, PA2G4, PES1, RPL10, RPL10A, RPL11, RPL12, RPL13, RPL13A, RPL14, RPL15, RPL17, RPL18, RPL18A, RPL19, RPL21, RPL22, RPL23, RPL23A, RPL24, RPL26, RPL27, RPL27A, RP…
GO:0034470	ncRNA processing	GO_BiologicalProcess-EBI-QuickGO-GOA_20.11.2017_00h00	7.94456e-48	7.27722e-45	1.58966e-80	4.18081e-78	Group269	32.6291	139	[AARS, ADAR, BUD23, BYSL, DDX1, DDX17, DDX21, DDX27, DIS3, DKC1, EBNA1BP2, EIF4A3, EIF6, EMG1, EXOSC4, FAU, FBL, FRG1, GAR1, GARS, GRSF1, HNRNPA2B1, HSD17B10, IGF2BP3, ISG20, KARS, LSM6, MAK16, MRTO4, NAT10, NHP2, NOB1, NOC4L, NOLC1, NOP10, NOP2, NOP56, NOP58, NPM3, NSA2, NSUN2, PA2G4, PES1, PRKRA, PUS7, RPL10, RPL10A, RPL11, RPL12, RPL13, RPL13A, RPL14, RPL15, RPL17, RPL18, RPL18A, RPL19, RPL21,…
GO:0071826	ribonucleoprotein complex subunit organization	GO_BiologicalProcess-EBI-QuickGO-GOA_20.11.2017_00h00	9.29351e-43	8.47568e-40	1.58966e-80	4.18081e-78	Group269	40.8511	96	[ADAR, ATXN2L, BRIX1, C1QBP, CELF1, CIRBP, CLNS1A, DDX1, DDX39B, DDX3X, DDX6, DENR, DHX9, DYNC1H1, EIF2A, EIF2S1, EIF3A, EIF3D, EIF4B, EIF4H, EIF5, EIF6, G3BP2, HNRNPC, HSP90AA1, HSP90AB1, KIF5B, LSM14A, LSM3, LSM4, LUC7L2, LUC7L3, MCTS1, MRPS7, MRTO4, NIP7, NOP2, NPM1, POLR2D, PRMT5, PRPF19, PRPF31, PRPF8, PSIP1, PTGES3, RBMX, RPL10, RPL11, RPL12, RPL13A, RPL15, RPL23A, RPL24, RPL3, RPL38, RPL5,…
R-HSA:1430728	Metabolism	REACTOME_Pathways_20.11.2017	4.05179e-78	3.94239e-75	4.05179e-78	1.06157e-75	Group078	20.46	427	[AAAS, AASDHPPT, ABHD14B, ACAA2, ACAD9, ACADM, ACAT1, ACAT2, ACLY, ACO2, ACOT13, ACOT7, ACSF3, ACSL4, ADA, ADH5, ADK, ADSL, ADSS, AGPS, AHCY, AIMP1, AIMP2, AIP, AK2, AKR1A1, AKR1B1, AKR7A2, ALDH18A1, ALDH2, ALDOA, ALDOC, APRT, ARF1, ASNS, ATIC, ATP5A1, ATP5B, ATP5C1, ATP5D, ATP5E, ATP5F1, ATP5H, ATP5I, ATP5J, ATP5L, ATP5O, BCAT1, BLVRB, BPNT1, BSG, CAD, CALM2, CARM1, CBS, CD38, CIAPIN1, CKMT1A, C…
GO:0046907	intracellular transport	GO_BiologicalProcess-EBI-QuickGO-GOA_20.11.2017_00h00	5.05051e-71	4.87879e-68	1.22111e-74	3.1871e-72	Group232	20.1706	402	[AAAS, ABCE1, ACAA2, ACTL6A, ACTN4, ACTR1A, ACTR2, ADAR, AIP, ALYREF, ANP32A, ANP32B, ANP32E, ANXA2, AP1B1, AP2S1, APEX1, ARCN1, ARF1, ARF4, ARHGAP1, ARHGEF2, ARL1, ARL3, ARL6IP1, ATOX1, ATP2A2, ATP5A1, ATP5B, ATP5C1, ATP5D, ATP5E, ATP5F1, ATP5H, ATP5I, ATP5J, ATP5L, ATP5O, ATPIF1, BANF1, BCAP31, BET1, BID, BTK, C21orf33, CALR, CANX, CAPZA1, CAPZA2, CAPZB, CD74, CDC37, CDC42, CDK1, CHERP, CHMP2A,…
GO:0006886	intracellular protein transport	GO_BiologicalProcess-EBI-QuickGO-GOA_20.11.2017_00h00	8.25123e-67	7.87167e-64	1.22111e-74	3.1871e-72	Group232	24.0633	289	[AAAS, ABCE1, ACTL6A, ADAR, AIP, ALYREF, ANP32B, AP1B1, AP2S1, ARCN1, ARHGEF2, ARL3, ARL6IP1, ATPIF1, BCAP31, BID, C21orf33, CALR, CD74, CDC37, CDC42, CDK1, CHERP, CHMP4B, CHORDC1, CLTA, CLTC, COPA, COPB1, COPB2, COPG1, COPZ1, CPSF3, CSE1L, CSNK2A2, DDX19B, DDX39A, DDX39B, DNAJC19, DYNLL1, DYNLL2, DYNLRB1, DYNLT1, EHD1, EIF4A3, EIF4E, EIF5A, EIF6, EMD, ENY2, ERP29, FAU, FIS1, G3BP2, GDI1, GGA2, G…
GO:0072594	establishment of protein localization to organelle	GO_BiologicalProcess-EBI-QuickGO-GOA_20.11.2017_00h00	1.80376e-59	1.70095e-56	1.22111e-74	3.1871e-72	Group232	28.7749	202	[ACTL6A, ADAR, AIP, ATPIF1, BID, C21orf33, CCT2, CCT4, CCT5, CCT6A, CCT7, CCT8, CDK1, CHERP, CHMP4B, CHORDC1, CSE1L, CSNK2A2, DKC1, DNAJA1, DNAJC19, DYNLL1, DYNLL2, EMD, FAU, FIS1, G3BP2, GRPEL1, H2AFY, HCLS1, HIKESHI, HIST1H1B, HK2, HSP90AA1, HSP90AB1, HSPA4, HSPA8, HSPD1, HSPH1, IPO5, IPO7, KPNA2, KPNA3, KPNA4, KPNA6, KPNB1, LARS, MAPK1, MTX2, NABP2, NDUFA13, NMT1, NPEPPS, NUP155, NUP50, NUP58,…
GO:0033365	protein localization to organelle	GO_BiologicalProcess-EBI-QuickGO-GOA_20.11.2017_00h00	4.44179e-57	4.15752e-54	1.22111e-74	3.1871e-72	Group232	24.4	244	[ACTL6A, ADAR, AIP, ARF6, ARL1, ATPIF1, BAG6, BCAP31, BID, C21orf33, CALR, CARM1, CCT2, CCT3, CCT4, CCT5, CCT6A, CCT7, CCT8, CD2AP, CDK1, CHERP, CHMP4B, CHORDC1, CSE1L, CSNK2A2, DCTN2, DDX1, DDX3X, DHX9, DKC1, DNAJA1, DNAJC19, DNM1L, DYNLL1, DYNLL2, EHD1, EMD, EZR, FAU, FIS1, G3BP2, GNL3, GRPEL1, H2AFY, HCLS1, HIKESHI, HIST1H1B, HK2, HNRNPU, HSP90AA1, HSP90AB1, HSPA4, HSPA5, HSPA8, HSPD1, HSPH1, …
GO:0006605	protein targeting	GO_BiologicalProcess-EBI-QuickGO-GOA_20.11.2017_00h00	8.85982e-53	8.20419e-50	1.22111e-74	3.1871e-72	Group232	34.1981	145	[ACTL6A, AIP, ARL6IP1, ATPIF1, BID, C21orf33, CDC37, CHMP4B, CHORDC1, CSNK2A2, DNAJC19, FAU, FIS1, GDI1, GRPEL1, HSP90AA1, HSPA4, HSPA8, HSPD1, LARS, MTX2, MYO1E, NCF1, NDUFA13, NPEPPS, PDCD5, PIN1, PMPCA, PSMB7, PSMD8, RAB6A, RAB7A, RAC2, RPL10, RPL10A, RPL11, RPL12, RPL13, RPL13A, RPL14, RPL15, RPL17, RPL18, RPL18A, RPL19, RPL21, RPL22, RPL23, RPL23A, RPL24, RPL26, RPL27, RPL27A, RPL28, RPL29, …
GO:0065003	macromolecular complex assembly	GO_BiologicalProcess-EBI-QuickGO-GOA_20.11.2017_00h00	6.34269e-71	6.12069e-68	6.34269e-71	1.6491e-68	Group162	20.629	387	[ACAD9, ACAT1, ACOT13, ACTR2, ACTR3, ADAR, ADRM1, ADSL, AIFM1, AIMP2, AKR1B1, ALDH5A1, ALDOA, ANP32B, ANP32E, ANXA2, AP2S1, ARF1, ARF6, ARHGEF2, ARPC1B, ARPC2, ARPC3, ARPC5, ARPC5L, ASF1A, ASF1B, ATPIF1, ATXN10, ATXN2L, BCLAF1, BET1, BID, BRIX1, C1QBP, C21orf33, CAB39, CALR, CAMK2D, CAND1, CAPZA1, CAPZA2, CAPZB, CAT, CCT2, CCT3, CCT8, CD2AP, CD74, CD79A, CD79B, CDC123, CDC42, CDK1, CELF1, CHMP2A,…
GO:0034622	cellular macromolecular complex assembly	GO_BiologicalProcess-EBI-QuickGO-GOA_20.11.2017_00h00	1.19554e-58	1.1262e-55	6.34269e-71	1.6491e-68	Group162	24.0376	256	[ACAD9, ACTR2, ACTR3, ADAR, ADRM1, AIFM1, ANP32B, ANP32E, AP2S1, ARF1, ARF6, ARPC1B, ARPC2, ARPC3, ARPC5, ARPC5L, ASF1A, ASF1B, ATXN2L, BRIX1, C1QBP, CALR, CAND1, CAPZA1, CAPZA2, CAPZB, CCT2, CELF1, CHMP2A, CHMP4B, CIRBP, CKAP5, CLINT1, CLNS1A, CLTA, CLTC, COPS8, CORO1A, COX17, CREB1, CSNK2B, CUL1, CUL4A, DDB1, DDX1, DDX39B, DDX3X, DDX6, DENR, DHX9, DNM1L, DNM2, DYNC1H1, EIF2A, EIF2S1, EIF3A, EIF…
R-HSA:72613	Eukaryotic Translation Initiation	REACTOME_Pathways_20.11.2017	7.1106e-93	7.05372e-90	3.39441e-68	8.79152e-66	Group273	85.124	103	[EIF1AX, EIF2B1, EIF2B2, EIF2B3, EIF2S1, EIF2S2, EIF2S3, EIF3A, EIF3B, EIF3C, EIF3D, EIF3E, EIF3F, EIF3G, EIF3H, EIF3I, EIF3J, EIF3K, EIF3L, EIF3M, EIF4A1, EIF4A2, EIF4B, EIF4E, EIF4H, EIF5, EIF5B, PABPC1, RPL10, RPL10A, RPL11, RPL12, RPL13, RPL13A, RPL14, RPL15, RPL17, RPL18, RPL18A, RPL19, RPL21, RPL22, RPL23, RPL23A, RPL24, RPL26, RPL27, RPL27A, RPL28, RPL29, RPL3, RPL30, RPL31, RPL32, RPL34, …
R-HSA:72737	Cap-dependent Translation Initiation	REACTOME_Pathways_20.11.2017	7.1106e-93	7.05372e-90	3.39441e-68	8.79152e-66	Group273	85.124	103	[EIF1AX, EIF2B1, EIF2B2, EIF2B3, EIF2S1, EIF2S2, EIF2S3, EIF3A, EIF3B, EIF3C, EIF3D, EIF3E, EIF3F, EIF3G, EIF3H, EIF3I, EIF3J, EIF3K, EIF3L, EIF3M, EIF4A1, EIF4A2, EIF4B, EIF4E, EIF4H, EIF5, EIF5B, PABPC1, RPL10, RPL10A, RPL11, RPL12, RPL13, RPL13A, RPL14, RPL15, RPL17, RPL18, RPL18A, RPL19, RPL21, RPL22, RPL23, RPL23A, RPL24, RPL26, RPL27, RPL27A, RPL28, RPL29, RPL3, RPL30, RPL31, RPL32, RPL34, …
R-HSA:72706	GTP hydrolysis and joining of the 60S ribosomal subunit	REACTOME_Pathways_20.11.2017	3.92753e-91	3.89219e-88	3.39441e-68	8.79152e-66	Group273	86.8421	99	[EIF1AX, EIF2S1, EIF2S2, EIF2S3, EIF3A, EIF3B, EIF3C, EIF3D, EIF3E, EIF3F, EIF3G, EIF3H, EIF3I, EIF3J, EIF3K, EIF3L, EIF3M, EIF4A1, EIF4A2, EIF4B, EIF4E, EIF4H, EIF5, EIF5B, RPL10, RPL10A, RPL11, RPL12, RPL13, RPL13A, RPL14, RPL15, RPL17, RPL18, RPL18A, RPL19, RPL21, RPL22, RPL23, RPL23A, RPL24, RPL26, RPL27, RPL27A, RPL28, RPL29, RPL3, RPL30, RPL31, RPL32, RPL34, RPL35, RPL35A, RPL36, RPL36AL, R…
R-HSA:156827	L13a-mediated translational silencing of Ceruloplasmin expression	REACTOME_Pathways_20.11.2017	4.34772e-90	4.30425e-87	3.39441e-68	8.79152e-66	Group273	86.7257	98	[EIF1AX, EIF2S1, EIF2S2, EIF2S3, EIF3A, EIF3B, EIF3C, EIF3D, EIF3E, EIF3F, EIF3G, EIF3H, EIF3I, EIF3J, EIF3K, EIF3L, EIF3M, EIF4A1, EIF4A2, EIF4B, EIF4E, EIF4H, PABPC1, RPL10, RPL10A, RPL11, RPL12, RPL13, RPL13A, RPL14, RPL15, RPL17, RPL18, RPL18A, RPL19, RPL21, RPL22, RPL23, RPL23A, RPL24, RPL26, RPL27, RPL27A, RPL28, RPL29, RPL3, RPL30, RPL31, RPL32, RPL34, RPL35, RPL35A, RPL36, RPL36AL, RPL37A…
R-HSA:72689	Formation of a pool of free 40S subunits	REACTOME_Pathways_20.11.2017	1.54992e-81	1.51272e-78	3.39441e-68	8.79152e-66	Group273	86.4078	89	[EIF1AX, EIF3A, EIF3B, EIF3C, EIF3D, EIF3E, EIF3F, EIF3G, EIF3H, EIF3I, EIF3J, EIF3K, EIF3L, EIF3M, RPL10, RPL10A, RPL11, RPL12, RPL13, RPL13A, RPL14, RPL15, RPL17, RPL18, RPL18A, RPL19, RPL21, RPL22, RPL23, RPL23A, RPL24, RPL26, RPL27, RPL27A, RPL28, RPL29, RPL3, RPL30, RPL31, RPL32, RPL34, RPL35, RPL35A, RPL36, RPL36AL, RPL37A, RPL38, RPL4, RPL5, RPL6, RPL7, RPL7A, RPL8, RPL9, RPLP0, RPLP1, RPL…
R-HSA:72649	Translation initiation complex formation	REACTOME_Pathways_20.11.2017	5.76064e-54	5.36316e-51	3.39441e-68	8.79152e-66	Group273	91.6667	55	[EIF1AX, EIF2S1, EIF2S2, EIF2S3, EIF3A, EIF3B, EIF3C, EIF3D, EIF3E, EIF3F, EIF3G, EIF3H, EIF3I, EIF3J, EIF3K, EIF3L, EIF3M, EIF4A1, EIF4A2, EIF4B, EIF4E, EIF4H, PABPC1, RPS10, RPS11, RPS12, RPS13, RPS14, RPS15, RPS15A, RPS16, RPS17, RPS18, RPS19, RPS2, RPS20, RPS21, RPS23, RPS24, RPS25, RPS26, RPS27, RPS27A, RPS27L, RPS28, RPS29, RPS3, RPS3A, RPS4X, RPS5, RPS6, RPS7, RPS8, RPS9, RPSA]
R-HSA:72702	Ribosomal scanning and start codon recognition	REACTOME_Pathways_20.11.2017	5.76064e-54	5.36316e-51	3.39441e-68	8.79152e-66	Group273	91.6667	55	[EIF1AX, EIF2S1, EIF2S2, EIF2S3, EIF3A, EIF3B, EIF3C, EIF3D, EIF3E, EIF3F, EIF3G, EIF3H, EIF3I, EIF3J, EIF3K, EIF3L, EIF3M, EIF4A1, EIF4A2, EIF4B, EIF4E, EIF4H, EIF5, RPS10, RPS11, RPS12, RPS13, RPS14, RPS15, RPS15A, RPS16, RPS17, RPS18, RPS19, RPS2, RPS20, RPS21, RPS23, RPS24, RPS25, RPS26, RPS27, RPS27A, RPS27L, RPS28, RPS29, RPS3, RPS3A, RPS4X, RPS5, RPS6, RPS7, RPS8, RPS9, RPSA]
R-HSA:72662	Activation of the mRNA upon binding of the cap-binding complex and eIFs, and subsequent binding to 43S	REACTOME_Pathways_20.11.2017	5.39376e-53	5.00001e-50	3.39441e-68	8.79152e-66	Group273	90.1639	55	[EIF1AX, EIF2S1, EIF2S2, EIF2S3, EIF3A, EIF3B, EIF3C, EIF3D, EIF3E, EIF3F, EIF3G, EIF3H, EIF3I, EIF3J, EIF3K, EIF3L, EIF3M, EIF4A1, EIF4A2, EIF4B, EIF4E, EIF4H, PABPC1, RPS10, RPS11, RPS12, RPS13, RPS14, RPS15, RPS15A, RPS16, RPS17, RPS18, RPS19, RPS2, RPS20, RPS21, RPS23, RPS24, RPS25, RPS26, RPS27, RPS27A, RPS27L, RPS28, RPS29, RPS3, RPS3A, RPS4X, RPS5, RPS6, RPS7, RPS8, RPS9, RPSA]
R-HSA:72695	Formation of the ternary complex, and subsequently, the 43S complex	REACTOME_Pathways_20.11.2017	1.21968e-48	1.1221e-45	3.39441e-68	8.79152e-66	Group273	92.4528	49	[EIF1AX, EIF2S1, EIF2S2, EIF2S3, EIF3A, EIF3B, EIF3C, EIF3D, EIF3E, EIF3F, EIF3G, EIF3H, EIF3I, EIF3J, EIF3K, EIF3L, EIF3M, RPS10, RPS11, RPS12, RPS13, RPS14, RPS15, RPS15A, RPS16, RPS17, RPS18, RPS19, RPS2, RPS20, RPS21, RPS23, RPS24, RPS25, RPS26, RPS27, RPS27A, RPS27L, RPS28, RPS29, RPS3, RPS3A, RPS4X, RPS5, RPS6, RPS7, RPS8, RPS9, RPSA]
R-HSA:9010553	Regulation of expression of SLITs and ROBOs	REACTOME_Pathways_20.11.2017	2.94668e-98	2.94963e-95	1.93158e-56	4.96416e-54	Group271	73.2558	126	[EIF4A3, ELOB, ELOC, ETF1, GSPT1, MAGOHB, NCBP2, PABPC1, PSMA1, PSMA2, PSMA3, PSMA4, PSMA5, PSMA6, PSMA7, PSMB1, PSMB10, PSMB2, PSMB3, PSMB4, PSMB5, PSMB6, PSMB7, PSMB8, PSMB9, PSMC1, PSMC2, PSMC3, PSMC4, PSMC5, PSMC6, PSMD1, PSMD10, PSMD11, PSMD12, PSMD13, PSMD14, PSMD2, PSMD3, PSMD4, PSMD6, PSMD7, PSMD8, PSMD9, PSME1, PSME2, PSME3, PSMF1, RBM8A, RBX1, RNPS1, RPL10, RPL10A, RPL11, RPL12, RPL13, …
R-HSA:5663205	Infectious disease	REACTOME_Pathways_20.11.2017	1.07084e-96	1.06977e-93	1.93158e-56	4.96416e-54	Group271	44.7727	197	[AAAS, AP1B1, AP2S1, ARF1, B2M, BANF1, CALM2, CALR, CANX, CHMP2A, CHMP4B, CHMP5, CLTA, CLTC, CXCR4, DNAJC3, EEF2, ELMO1, ELOB, ELOC, EPS15, FEN1, GRB2, GRSF1, HMGA1, HSP90AA1, HSP90AB1, HSPA1B, IPO5, KPNA2, KPNA3, KPNA4, KPNB1, LCK, MAP2K1, NCBP2, NMT1, NPM1, NUP155, NUP205, NUP210, NUP37, NUP43, NUP50, NUP58, NUP62, NUP93, PABPN1, PAK2, PDCD6IP, POLR2C, POLR2D, POLR2E, POLR2G, POLR2H, POLR2J, PO…
R-HSA:376176	Signaling by ROBO receptors	REACTOME_Pathways_20.11.2017	9.81168e-90	9.69394e-87	1.93158e-56	4.96416e-54	Group271	61.6438	135	[CAP1, CDC42, CXCR4, EIF4A3, ELOB, ELOC, ETF1, EVL, GSPT1, MAGOHB, NCBP2, PABPC1, PAK2, PFN1, PRKACB, PSMA1, PSMA2, PSMA3, PSMA4, PSMA5, PSMA6, PSMA7, PSMB1, PSMB10, PSMB2, PSMB3, PSMB4, PSMB5, PSMB6, PSMB7, PSMB8, PSMB9, PSMC1, PSMC2, PSMC3, PSMC4, PSMC5, PSMC6, PSMD1, PSMD10, PSMD11, PSMD12, PSMD13, PSMD14, PSMD2, PSMD3, PSMD4, PSMD6, PSMD7, PSMD8, PSMD9, PSME1, PSME2, PSME3, PSMF1, RAC1, RBM8A…
R-HSA:168254	Influenza Infection	REACTOME_Pathways_20.11.2017	2.64276e-82	2.58462e-79	1.93158e-56	4.96416e-54	Group271	68.0723	113	[AAAS, CALR, CANX, CLTA, CLTC, DNAJC3, GRSF1, HSP90AA1, HSPA1B, IPO5, KPNA2, KPNA3, KPNA4, KPNB1, NUP155, NUP205, NUP210, NUP37, NUP43, NUP50, NUP58, NUP62, NUP93, PABPN1, POLR2C, POLR2D, POLR2E, POLR2G, POLR2H, POLR2J, POLR2K, POLR2L, RAE1, RAN, RPL10, RPL10A, RPL11, RPL12, RPL13, RPL13A, RPL14, RPL15, RPL17, RPL18, RPL18A, RPL19, RPL21, RPL22, RPL23, RPL23A, RPL24, RPL26, RPL27, RPL27A, RPL28, …
R-HSA:168255	Influenza Life Cycle	REACTOME_Pathways_20.11.2017	2.19694e-80	2.14202e-77	1.93158e-56	4.96416e-54	Group271	69.6774	108	[AAAS, CALR, CANX, CLTA, CLTC, DNAJC3, GRSF1, HSP90AA1, HSPA1B, IPO5, KPNB1, NUP155, NUP205, NUP210, NUP37, NUP43, NUP50, NUP58, NUP62, NUP93, POLR2C, POLR2D, POLR2E, POLR2G, POLR2H, POLR2J, POLR2K, POLR2L, RAE1, RAN, RPL10, RPL10A, RPL11, RPL12, RPL13, RPL13A, RPL14, RPL15, RPL17, RPL18, RPL18A, RPL19, RPL21, RPL22, RPL23, RPL23A, RPL24, RPL26, RPL27, RPL27A, RPL28, RPL29, RPL3, RPL30, RPL31, RP…
R-HSA:71291	Metabolism of amino acids and derivatives	REACTOME_Pathways_20.11.2017	1.45629e-76	1.41405e-73	1.93158e-56	4.96416e-54	Group271	43.8356	160	[ACAT1, AHCY, AIMP1, AIMP2, ALDH18A1, ASNS, BCAT1, CBS, CKMT1A, DARS, DLAT, DLD, DLST, EEF1E1, ENOPH1, EPRS, GLS, GLUD1, GOT1, GOT2, GRHPR, GSR, HSD17B10, IARS, KARS, LARS, MARS, MCCC2, MTAP, NDUFAB1, OAT, PAPSS1, PDHA1, PDHB, PHGDH, PSAT1, PSMA1, PSMA2, PSMA3, PSMA4, PSMA5, PSMA6, PSMA7, PSMB1, PSMB10, PSMB2, PSMB3, PSMB4, PSMB5, PSMB6, PSMB7, PSMB8, PSMB9, PSMC1, PSMC2, PSMC3, PSMC4, PSMC5, PSM…
R-HSA:168273	Influenza Viral RNA Transcription and Replication	REACTOME_Pathways_20.11.2017	9.43157e-74	9.12976e-71	1.93158e-56	4.96416e-54	Group271	68.9655	100	[AAAS, DNAJC3, GRSF1, HSP90AA1, IPO5, NUP155, NUP205, NUP210, NUP37, NUP43, NUP50, NUP58, NUP62, NUP93, POLR2C, POLR2D, POLR2E, POLR2G, POLR2H, POLR2J, POLR2K, POLR2L, RAE1, RPL10, RPL10A, RPL11, RPL12, RPL13, RPL13A, RPL14, RPL15, RPL17, RPL18, RPL18A, RPL19, RPL21, RPL22, RPL23, RPL23A, RPL24, RPL26, RPL27, RPL27A, RPL28, RPL29, RPL3, RPL30, RPL31, RPL32, RPL34, RPL35, RPL35A, RPL36, RPL36AL, R…
GO:0019083	viral transcription	GO_BiologicalProcess-EBI-QuickGO-GOA_20.11.2017_00h00	1.41503e-61	1.33862e-58	1.93158e-56	4.96416e-54	Group271	54.4503	104	[AAAS, DHX9, FAU, HDAC1, NUP155, NUP205, NUP210, NUP37, NUP43, NUP50, NUP58, NUP62, NUP93, PFN1, POLR2C, POLR2D, POLR2E, POLR2G, POLR2H, POLR2J, POLR2K, POLR2L, PSMC3, RAE1, RPL10, RPL10A, RPL11, RPL12, RPL13, RPL13A, RPL14, RPL15, RPL17, RPL18, RPL18A, RPL19, RPL21, RPL22, RPL23, RPL23A, RPL24, RPL26, RPL27, RPL27A, RPL28, RPL29, RPL3, RPL30, RPL31, RPL32, RPL34, RPL35, RPL35A, RPL36, RPL36AL, R…
R-HSA:422475	Axon guidance	REACTOME_Pathways_20.11.2017	2.64455e-60	2.4991e-57	1.93158e-56	4.96416e-54	Group271	32.0215	179	[ACTB, ACTG1, ACTR2, ACTR3, AP2S1, ARPC1B, ARPC2, ARPC3, ARPC5, CAP1, CDC42, CFL1, CLTA, CLTC, CREB1, CSNK2A1, CSNK2A2, CSNK2B, CXCR4, DNM2, DPYSL2, EIF4A3, ELOB, ELOC, ETF1, EVL, EZR, GRB2, GSPT1, HSP90AA1, HSP90AB1, HSPA8, KRAS, LYN, LYPLA2, MAGOHB, MAP2K1, MAPK1, MSN, MYH9, MYL12B, MYL6, NCBP2, PABPC1, PAK2, PFN1, PRKACB, PSMA1, PSMA2, PSMA3, PSMA4, PSMA5, PSMA6, PSMA7, PSMB1, PSMB10, PSMB2, P…
R-HSA:1643685	Disease	REACTOME_Pathways_20.11.2017	1.67968e-53	1.56042e-50	1.93158e-56	4.96416e-54	Group271	22.8752	253	[AAAS, ACTB, ACTG1, AHCY, AP1B1, AP2S1, APBB1IP, ARF1, B2M, BANF1, BTK, CALM2, CALR, CANX, CAPNS1, CDC37, CHMP2A, CHMP4B, CHMP5, CLTA, CLTC, CPSF6, CREB1, CSK, CTBP1, CUL1, CXCR4, DCXR, DNAJC3, EEF2, ELMO1, ELOB, ELOC, EPS15, FEN1, FKBP1A, FXR1, GALK1, GFPT1, GRB2, GRSF1, GSS, GYG1, HDAC1, HMGA1, HSP90AA1, HSP90AB1, HSPA1B, IDH1, IPO5, IQGAP1, KPNA2, KPNA3, KPNA4, KPNB1, KRAS, LCK, LMNB1, LRRFIP1…
R-HSA:162906	HIV Infection	REACTOME_Pathways_20.11.2017	3.02746e-48	2.77618e-45	1.93158e-56	4.96416e-54	Group271	42.9167	103	[AAAS, AP1B1, AP2S1, ARF1, B2M, BANF1, CHMP2A, CHMP4B, CHMP5, CXCR4, ELMO1, ELOB, ELOC, FEN1, HMGA1, KPNB1, LCK, NCBP2, NMT1, NPM1, NUP155, NUP205, NUP210, NUP37, NUP43, NUP50, NUP58, NUP62, NUP93, PAK2, PDCD6IP, POLR2C, POLR2D, POLR2E, POLR2G, POLR2H, POLR2J, POLR2K, POLR2L, PPIA, PSIP1, PSMA1, PSMA2, PSMA3, PSMA4, PSMA5, PSMA6, PSMA7, PSMB1, PSMB10, PSMB2, PSMB3, PSMB4, PSMB5, PSMB6, PSMB7, PSM…
GO:1903311	regulation of mRNA metabolic process	GO_BiologicalProcess-EBI-QuickGO-GOA_20.11.2017_00h00	4.08443e-57	3.82711e-54	4.58771e-55	1.17445e-52	Group293	42.9577	122	[ACIN1, ANP32A, APEX1, C1QBP, CARHSP1, CIRBP, DAZAP1, DDX17, DDX5, DHX9, DIS3, EIF4A3, ELAVL1, EXOSC4, HNRNPA0, HNRNPA1, HNRNPA2B1, HNRNPC, HNRNPD, HNRNPK, HNRNPL, HNRNPR, HNRNPU, HSPA8, HSPB1, IGF2BP1, IGF2BP3, KHDRBS1, KHSRP, LARP1, NCBP2, NPM1, PABPC1, PABPN1, PNPT1, POLR2G, PRDX5, PRDX6, PRPF19, PSMA1, PSMA2, PSMA3, PSMA4, PSMA5, PSMA6, PSMA7, PSMB1, PSMB10, PSMB2, PSMB3, PSMB4, PSMB5, PSMB6,…
R-HSA:162909	Host Interactions of HIV factors	REACTOME_Pathways_20.11.2017	1.44104e-50	1.33008e-47	4.58771e-55	1.17445e-52	Group293	58.9552	79	[AAAS, AP1B1, AP2S1, ARF1, B2M, BANF1, ELMO1, ELOB, ELOC, HMGA1, KPNB1, LCK, NPM1, NUP155, NUP205, NUP210, NUP37, NUP43, NUP50, NUP58, NUP62, NUP93, PAK2, PPIA, PSIP1, PSMA1, PSMA2, PSMA3, PSMA4, PSMA5, PSMA6, PSMA7, PSMB1, PSMB10, PSMB2, PSMB3, PSMB4, PSMB5, PSMB6, PSMB7, PSMB8, PSMB9, PSMC1, PSMC2, PSMC3, PSMC4, PSMC5, PSMC6, PSMD1, PSMD10, PSMD11, PSMD12, PSMD13, PSMD14, PSMD2, PSMD3, PSMD4, P…
R-HSA:69278	Cell Cycle, Mitotic	REACTOME_Pathways_20.11.2017	1.53802e-48	1.41344e-45	4.58771e-55	1.17445e-52	Group293	29.6642	159	[AAAS, ACTR1A, BANF1, BUB3, CDK1, CDK2, CKAP5, CKS1B, CSNK2A1, CSNK2A2, CSNK2B, CUL1, DCTN2, DHFR, DYNC1H1, DYNC1I2, DYNC1LI1, DYNLL1, DYNLL2, EMD, ENSA, FEN1, GMNN, GORASP2, H2AFV, H3F3B, HDAC1, HIST1H3A, HIST1H4A, HIST2H2AC, HIST2H3A, HIST3H2BB, HSP90AA1, HSP90AB1, KIF2C, LMNB1, LYN, MAPK1, MAPRE1, MCM2, MCM3, MCM4, MCM5, MCM6, MCM7, NCAPD2, NCAPG, NCAPH, NUDC, NUMA1, NUP155, NUP205, NUP210, NU…
R-HSA:162906	HIV Infection	REACTOME_Pathways_20.11.2017	3.02746e-48	2.77618e-45	4.58771e-55	1.17445e-52	Group293	42.9167	103	[AAAS, AP1B1, AP2S1, ARF1, B2M, BANF1, CHMP2A, CHMP4B, CHMP5, CXCR4, ELMO1, ELOB, ELOC, FEN1, HMGA1, KPNB1, LCK, NCBP2, NMT1, NPM1, NUP155, NUP205, NUP210, NUP37, NUP43, NUP50, NUP58, NUP62, NUP93, PAK2, PDCD6IP, POLR2C, POLR2D, POLR2E, POLR2G, POLR2H, POLR2J, POLR2K, POLR2L, PPIA, PSIP1, PSMA1, PSMA2, PSMA3, PSMA4, PSMA5, PSMA6, PSMA7, PSMB1, PSMB10, PSMB2, PSMB3, PSMB4, PSMB5, PSMB6, PSMB7, PSM…
R-HSA:450408	AUF1 (hnRNP D0) binds and destabilizes mRNA	REACTOME_Pathways_20.11.2017	1.71052e-40	1.55316e-37	4.58771e-55	1.17445e-52	Group293	82.1429	46	[HNRNPD, HSPA1B, HSPA8, HSPB1, PABPC1, PSMA1, PSMA2, PSMA3, PSMA4, PSMA5, PSMA6, PSMA7, PSMB1, PSMB10, PSMB2, PSMB3, PSMB4, PSMB5, PSMB6, PSMB7, PSMB8, PSMB9, PSMC1, PSMC2, PSMC3, PSMC4, PSMC5, PSMC6, PSMD1, PSMD10, PSMD11, PSMD12, PSMD13, PSMD14, PSMD2, PSMD3, PSMD4, PSMD6, PSMD7, PSMD8, PSMD9, PSME1, PSME2, PSME3, PSMF1, RPS27A]
R-HSA:68886	M Phase	REACTOME_Pathways_20.11.2017	5.55029e-40	5.03411e-37	4.58771e-55	1.17445e-52	Group293	31.1392	123	[AAAS, ACTR1A, BANF1, BUB3, CDK1, CKAP5, CSNK2A1, CSNK2A2, CSNK2B, DCTN2, DYNC1H1, DYNC1I2, DYNC1LI1, DYNLL1, DYNLL2, EMD, ENSA, GORASP2, H2AFV, H3F3B, HIST1H3A, HIST1H4A, HIST2H2AC, HIST2H3A, HIST3H2BB, HSP90AA1, KIF2C, LMNB1, MAPK1, MAPRE1, NCAPD2, NCAPG, NCAPH, NUDC, NUMA1, NUP155, NUP205, NUP210, NUP37, NUP43, NUP50, NUP58, NUP62, NUP93, PAFAH1B1, PPP2CB, PPP2R1A, PPP2R1B, PPP2R2A, PPP2R5D, P…
R-HSA:69239	Synthesis of DNA	REACTOME_Pathways_20.11.2017	2.73434e-39	2.47731e-36	4.58771e-55	1.17445e-52	Group293	60	60	[CDK2, FEN1, MCM2, MCM3, MCM4, MCM5, MCM6, MCM7, PCNA, POLD2, POLE3, POLE4, PSMA1, PSMA2, PSMA3, PSMA4, PSMA5, PSMA6, PSMA7, PSMB1, PSMB10, PSMB2, PSMB3, PSMB4, PSMB5, PSMB6, PSMB7, PSMB8, PSMB9, PSMC1, PSMC2, PSMC3, PSMC4, PSMC5, PSMC6, PSMD1, PSMD10, PSMD11, PSMD12, PSMD13, PSMD14, PSMD2, PSMD3, PSMD4, PSMD6, PSMD7, PSMD8, PSMD9, PSME1, PSME2, PSME3, PSMF1, RFC2, RFC3, RFC4, RFC5, RPA1, RPA2, R…
R-HSA:450531	Regulation of mRNA stability by proteins that bind AU-rich elements	REACTOME_Pathways_20.11.2017	9.1112e-39	8.24563e-36	4.58771e-55	1.17445e-52	Group293	63.6364	56	[ANP32A, DIS3, ELAVL1, EXOSC4, HNRNPD, HSPA1B, HSPA8, HSPB1, KHSRP, PABPC1, PSMA1, PSMA2, PSMA3, PSMA4, PSMA5, PSMA6, PSMA7, PSMB1, PSMB10, PSMB2, PSMB3, PSMB4, PSMB5, PSMB6, PSMB7, PSMB8, PSMB9, PSMC1, PSMC2, PSMC3, PSMC4, PSMC5, PSMC6, PSMD1, PSMD10, PSMD11, PSMD12, PSMD13, PSMD14, PSMD2, PSMD3, PSMD4, PSMD6, PSMD7, PSMD8, PSMD9, PSME1, PSME2, PSME3, PSMF1, RPS27A, SET, TNPO1, XPO1, YWHAB, YWHA…
R-HSA:8854050	FBXL7 down-regulates AURKA during mitotic entry and in early mitosis	REACTOME_Pathways_20.11.2017	1.75325e-38	1.58494e-35	4.58771e-55	1.17445e-52	Group293	81.4815	44	[CUL1, PSMA1, PSMA2, PSMA3, PSMA4, PSMA5, PSMA6, PSMA7, PSMB1, PSMB10, PSMB2, PSMB3, PSMB4, PSMB5, PSMB6, PSMB7, PSMB8, PSMB9, PSMC1, PSMC2, PSMC3, PSMC4, PSMC5, PSMC6, PSMD1, PSMD10, PSMD11, PSMD12, PSMD13, PSMD14, PSMD2, PSMD3, PSMD4, PSMD6, PSMD7, PSMD8, PSMD9, PSME1, PSME2, PSME3, PSMF1, RBX1, RPS27A, SKP1]
GO:0043487	regulation of RNA stability	GO_BiologicalProcess-EBI-QuickGO-GOA_20.11.2017_00h00	2.98228e-38	2.68704e-35	4.58771e-55	1.17445e-52	Group293	45.7831	76	[ANP32A, APEX1, CARHSP1, CIRBP, DHX9, DIS3, DKC1, ELAVL1, EXOSC4, HNRNPA0, HNRNPC, HNRNPD, HNRNPR, HNRNPU, HSPA8, HSPB1, IGF2BP1, IGF2BP3, KHSRP, LARP1, PABPC1, PSMA1, PSMA2, PSMA3, PSMA4, PSMA5, PSMA6, PSMA7, PSMB1, PSMB10, PSMB2, PSMB3, PSMB4, PSMB5, PSMB6, PSMB7, PSMB8, PSMB9, PSMC1, PSMC2, PSMC3, PSMC4, PSMC5, PSMC6, PSMD1, PSMD10, PSMD11, PSMD12, PSMD13, PSMD14, PSMD2, PSMD3, PSMD4, PSMD6, P…
R-HSA:69206	G1/S Transition	REACTOME_Pathways_20.11.2017	3.01445e-38	2.71301e-35	4.58771e-55	1.17445e-52	Group293	51.938	67	[CDK1, CDK2, CKS1B, CUL1, DHFR, HDAC1, MCM2, MCM3, MCM4, MCM5, MCM6, MCM7, PCNA, POLE3, POLE4, PPP2CB, PPP2R1A, PPP2R1B, PSMA1, PSMA2, PSMA3, PSMA4, PSMA5, PSMA6, PSMA7, PSMB1, PSMB10, PSMB2, PSMB3, PSMB4, PSMB5, PSMB6, PSMB7, PSMB8, PSMB9, PSMC1, PSMC2, PSMC3, PSMC4, PSMC5, PSMC6, PSMD1, PSMD10, PSMD11, PSMD12, PSMD13, PSMD14, PSMD2, PSMD3, PSMD4, PSMD6, PSMD7, PSMD8, PSMD9, PSME1, PSME2, PSME3,…
R-HSA:211733	Regulation of activated PAK-2p34 by proteasome mediated degradation	REACTOME_Pathways_20.11.2017	7.05895e-38	6.346e-35	4.58771e-55	1.17445e-52	Group293	84	42	[PAK2, PSMA1, PSMA2, PSMA3, PSMA4, PSMA5, PSMA6, PSMA7, PSMB1, PSMB10, PSMB2, PSMB3, PSMB4, PSMB5, PSMB6, PSMB7, PSMB8, PSMB9, PSMC1, PSMC2, PSMC3, PSMC4, PSMC5, PSMC6, PSMD1, PSMD10, PSMD11, PSMD12, PSMD13, PSMD14, PSMD2, PSMD3, PSMD4, PSMD6, PSMD7, PSMD8, PSMD9, PSME1, PSME2, PSME3, PSMF1, RPS27A]
R-HSA:180585	Vif-mediated degradation of APOBEC3G	REACTOME_Pathways_20.11.2017	8.07196e-38	7.24862e-35	4.58771e-55	1.17445e-52	Group293	80	44	[ELOB, ELOC, PSMA1, PSMA2, PSMA3, PSMA4, PSMA5, PSMA6, PSMA7, PSMB1, PSMB10, PSMB2, PSMB3, PSMB4, PSMB5, PSMB6, PSMB7, PSMB8, PSMB9, PSMC1, PSMC2, PSMC3, PSMC4, PSMC5, PSMC6, PSMD1, PSMD10, PSMD11, PSMD12, PSMD13, PSMD14, PSMD2, PSMD3, PSMD4, PSMD6, PSMD7, PSMD8, PSMD9, PSME1, PSME2, PSME3, PSMF1, RBX1, RPS27A]
R-HSA:69306	DNA Replication	REACTOME_Pathways_20.11.2017	9.06284e-38	8.12937e-35	4.58771e-55	1.17445e-52	Group293	56.4815	61	[CDK2, FEN1, GMNN, MCM2, MCM3, MCM4, MCM5, MCM6, MCM7, PCNA, POLD2, POLE3, POLE4, PSMA1, PSMA2, PSMA3, PSMA4, PSMA5, PSMA6, PSMA7, PSMB1, PSMB10, PSMB2, PSMB3, PSMB4, PSMB5, PSMB6, PSMB7, PSMB8, PSMB9, PSMC1, PSMC2, PSMC3, PSMC4, PSMC5, PSMC6, PSMD1, PSMD10, PSMD11, PSMD12, PSMD13, PSMD14, PSMD2, PSMD3, PSMD4, PSMD6, PSMD7, PSMD8, PSMD9, PSME1, PSME2, PSME3, PSMF1, RFC2, RFC3, RFC4, RFC5, RPA1, R…
GO:0061013	regulation of mRNA catabolic process	GO_BiologicalProcess-EBI-QuickGO-GOA_20.11.2017_00h00	9.3461e-38	8.37411e-35	4.58771e-55	1.17445e-52	Group293	44.0678	78	[ANP32A, APEX1, CARHSP1, CIRBP, DHX9, DIS3, ELAVL1, EXOSC4, HNRNPA0, HNRNPC, HNRNPD, HNRNPR, HNRNPU, HSPA8, HSPB1, IGF2BP1, IGF2BP3, KHSRP, LARP1, PABPC1, PNPT1, POLR2G, PSMA1, PSMA2, PSMA3, PSMA4, PSMA5, PSMA6, PSMA7, PSMB1, PSMB10, PSMB2, PSMB3, PSMB4, PSMB5, PSMB6, PSMB7, PSMB8, PSMB9, PSMC1, PSMC2, PSMC3, PSMC4, PSMC5, PSMC6, PSMD1, PSMD10, PSMD11, PSMD12, PSMD13, PSMD14, PSMD2, PSMD3, PSMD4,…
R-HSA:8852276	The role of GTSE1 in G2/M progression after G2 checkpoint	REACTOME_Pathways_20.11.2017	1.24376e-37	1.11316e-34	4.58771e-55	1.17445e-52	Group293	66.6667	52	[CDK1, HSP90AA1, HSP90AB1, MAPRE1, PSMA1, PSMA2, PSMA3, PSMA4, PSMA5, PSMA6, PSMA7, PSMB1, PSMB10, PSMB2, PSMB3, PSMB4, PSMB5, PSMB6, PSMB7, PSMB8, PSMB9, PSMC1, PSMC2, PSMC3, PSMC4, PSMC5, PSMC6, PSMD1, PSMD10, PSMD11, PSMD12, PSMD13, PSMD14, PSMD2, PSMD3, PSMD4, PSMD6, PSMD7, PSMD8, PSMD9, PSME1, PSME2, PSME3, PSMF1, RPS27A, TUBA1A, TUBA1C, TUBA4A, TUBB3, TUBB4B, TUBB6, TUBB8]
R-HSA:68874	M/G1 Transition	REACTOME_Pathways_20.11.2017	2.28287e-37	2.0386e-34	4.58771e-55	1.17445e-52	Group293	63.5294	54	[CDK2, GMNN, MCM2, MCM3, MCM4, MCM5, MCM6, MCM7, POLE3, POLE4, PSMA1, PSMA2, PSMA3, PSMA4, PSMA5, PSMA6, PSMA7, PSMB1, PSMB10, PSMB2, PSMB3, PSMB4, PSMB5, PSMB6, PSMB7, PSMB8, PSMB9, PSMC1, PSMC2, PSMC3, PSMC4, PSMC5, PSMC6, PSMD1, PSMD10, PSMD11, PSMD12, PSMD13, PSMD14, PSMD2, PSMD3, PSMD4, PSMD6, PSMD7, PSMD8, PSMD9, PSME1, PSME2, PSME3, PSMF1, RPA1, RPA2, RPA3, RPS27A]
R-HSA:69002	DNA Replication Pre-Initiation	REACTOME_Pathways_20.11.2017	2.28287e-37	2.0386e-34	4.58771e-55	1.17445e-52	Group293	63.5294	54	[CDK2, GMNN, MCM2, MCM3, MCM4, MCM5, MCM6, MCM7, POLE3, POLE4, PSMA1, PSMA2, PSMA3, PSMA4, PSMA5, PSMA6, PSMA7, PSMB1, PSMB10, PSMB2, PSMB3, PSMB4, PSMB5, PSMB6, PSMB7, PSMB8, PSMB9, PSMC1, PSMC2, PSMC3, PSMC4, PSMC5, PSMC6, PSMD1, PSMD10, PSMD11, PSMD12, PSMD13, PSMD14, PSMD2, PSMD3, PSMD4, PSMD6, PSMD7, PSMD8, PSMD9, PSME1, PSME2, PSME3, PSMF1, RPA1, RPA2, RPA3, RPS27A]
R-HSA:69017	CDK-mediated phosphorylation and removal of Cdc6	REACTOME_Pathways_20.11.2017	3.68325e-37	3.28546e-34	4.58771e-55	1.17445e-52	Group293	82.3529	42	[CDK2, PSMA1, PSMA2, PSMA3, PSMA4, PSMA5, PSMA6, PSMA7, PSMB1, PSMB10, PSMB2, PSMB3, PSMB4, PSMB5, PSMB6, PSMB7, PSMB8, PSMB9, PSMC1, PSMC2, PSMC3, PSMC4, PSMC5, PSMC6, PSMD1, PSMD10, PSMD11, PSMD12, PSMD13, PSMD14, PSMD2, PSMD3, PSMD4, PSMD6, PSMD7, PSMD8, PSMD9, PSME1, PSME2, PSME3, PSMF1, RPS27A]
R-HSA:5676590	NIK-->noncanonical NF-kB signaling	REACTOME_Pathways_20.11.2017	5.67338e-37	5.05498e-34	4.58771e-55	1.17445e-52	Group293	76.2712	45	[CUL1, PSMA1, PSMA2, PSMA3, PSMA4, PSMA5, PSMA6, PSMA7, PSMB1, PSMB10, PSMB2, PSMB3, PSMB4, PSMB5, PSMB6, PSMB7, PSMB8, PSMB9, PSMC1, PSMC2, PSMC3, PSMC4, PSMC5, PSMC6, PSMD1, PSMD10, PSMD11, PSMD12, PSMD13, PSMD14, PSMD2, PSMD3, PSMD4, PSMD6, PSMD7, PSMD8, PSMD9, PSME1, PSME2, PSME3, PSMF1, RPS27A, SKP1, UBA3, UBE2M]
R-HSA:453279	Mitotic G1-G1/S phases	REACTOME_Pathways_20.11.2017	1.03253e-36	9.17921e-34	4.58771e-55	1.17445e-52	Group293	47.619	70	[CDK1, CDK2, CKS1B, CUL1, DHFR, HDAC1, LYN, MCM2, MCM3, MCM4, MCM5, MCM6, MCM7, PCNA, POLE3, POLE4, PPP2CB, PPP2R1A, PPP2R1B, PPP2R2A, PSMA1, PSMA2, PSMA3, PSMA4, PSMA5, PSMA6, PSMA7, PSMB1, PSMB10, PSMB2, PSMB3, PSMB4, PSMB5, PSMB6, PSMB7, PSMB8, PSMB9, PSMC1, PSMC2, PSMC3, PSMC4, PSMC5, PSMC6, PSMD1, PSMD10, PSMD11, PSMD12, PSMD13, PSMD14, PSMD2, PSMD3, PSMD4, PSMD6, PSMD7, PSMD8, PSMD9, PSME1,…
R-HSA:68867	Assembly of the pre-replicative complex	REACTOME_Pathways_20.11.2017	1.13118e-36	1.00448e-33	4.58771e-55	1.17445e-52	Group293	70.5882	48	[GMNN, MCM2, MCM3, MCM4, MCM5, MCM6, MCM7, PSMA1, PSMA2, PSMA3, PSMA4, PSMA5, PSMA6, PSMA7, PSMB1, PSMB10, PSMB2, PSMB3, PSMB4, PSMB5, PSMB6, PSMB7, PSMB8, PSMB9, PSMC1, PSMC2, PSMC3, PSMC4, PSMC5, PSMC6, PSMD1, PSMD10, PSMD11, PSMD12, PSMD13, PSMD14, PSMD2, PSMD3, PSMD4, PSMD6, PSMD7, PSMD8, PSMD9, PSME1, PSME2, PSME3, PSMF1, RPS27A]
R-HSA:180534	Vpu mediated degradation of CD4	REACTOME_Pathways_20.11.2017	1.76359e-36	1.56078e-33	4.58771e-55	1.17445e-52	Group293	80.7692	42	[PSMA1, PSMA2, PSMA3, PSMA4, PSMA5, PSMA6, PSMA7, PSMB1, PSMB10, PSMB2, PSMB3, PSMB4, PSMB5, PSMB6, PSMB7, PSMB8, PSMB9, PSMC1, PSMC2, PSMC3, PSMC4, PSMC5, PSMC6, PSMD1, PSMD10, PSMD11, PSMD12, PSMD13, PSMD14, PSMD2, PSMD3, PSMD4, PSMD6, PSMD7, PSMD8, PSMD9, PSME1, PSME2, PSME3, PSMF1, RPS27A, SKP1]
R-HSA:187577	SCF(Skp2)-mediated degradation of p27/p21	REACTOME_Pathways_20.11.2017	2.08963e-36	1.84723e-33	4.58771e-55	1.17445e-52	Group293	75	45	[CDK2, CKS1B, CUL1, PSMA1, PSMA2, PSMA3, PSMA4, PSMA5, PSMA6, PSMA7, PSMB1, PSMB10, PSMB2, PSMB3, PSMB4, PSMB5, PSMB6, PSMB7, PSMB8, PSMB9, PSMC1, PSMC2, PSMC3, PSMC4, PSMC5, PSMC6, PSMD1, PSMD10, PSMD11, PSMD12, PSMD13, PSMD14, PSMD2, PSMD3, PSMD4, PSMD6, PSMD7, PSMD8, PSMD9, PSME1, PSME2, PSME3, PSMF1, RPS27A, SKP1]
R-HSA:5607761	Dectin-1 mediated noncanonical NF-kB signaling	REACTOME_Pathways_20.11.2017	2.08963e-36	1.84723e-33	4.58771e-55	1.17445e-52	Group293	75	45	[CUL1, PSMA1, PSMA2, PSMA3, PSMA4, PSMA5, PSMA6, PSMA7, PSMB1, PSMB10, PSMB2, PSMB3, PSMB4, PSMB5, PSMB6, PSMB7, PSMB8, PSMB9, PSMC1, PSMC2, PSMC3, PSMC4, PSMC5, PSMC6, PSMD1, PSMD10, PSMD11, PSMD12, PSMD13, PSMD14, PSMD2, PSMD3, PSMD4, PSMD6, PSMD7, PSMD8, PSMD9, PSME1, PSME2, PSME3, PSMF1, RPS27A, SKP1, UBA3, UBE2M]
R-HSA:5610780	Degradation of GLI1 by the proteasome	REACTOME_Pathways_20.11.2017	2.08963e-36	1.84723e-33	4.58771e-55	1.17445e-52	Group293	75	45	[CUL1, PRKACB, PSMA1, PSMA2, PSMA3, PSMA4, PSMA5, PSMA6, PSMA7, PSMB1, PSMB10, PSMB2, PSMB3, PSMB4, PSMB5, PSMB6, PSMB7, PSMB8, PSMB9, PSMC1, PSMC2, PSMC3, PSMC4, PSMC5, PSMC6, PSMD1, PSMD10, PSMD11, PSMD12, PSMD13, PSMD14, PSMD2, PSMD3, PSMD4, PSMD6, PSMD7, PSMD8, PSMD9, PSME1, PSME2, PSME3, PSMF1, RBX1, RPS27A, SKP1]
R-HSA:5610783	Degradation of GLI2 by the proteasome	REACTOME_Pathways_20.11.2017	2.08963e-36	1.84723e-33	4.58771e-55	1.17445e-52	Group293	75	45	[CUL1, PRKACB, PSMA1, PSMA2, PSMA3, PSMA4, PSMA5, PSMA6, PSMA7, PSMB1, PSMB10, PSMB2, PSMB3, PSMB4, PSMB5, PSMB6, PSMB7, PSMB8, PSMB9, PSMC1, PSMC2, PSMC3, PSMC4, PSMC5, PSMC6, PSMD1, PSMD10, PSMD11, PSMD12, PSMD13, PSMD14, PSMD2, PSMD3, PSMD4, PSMD6, PSMD7, PSMD8, PSMD9, PSME1, PSME2, PSME3, PSMF1, RBX1, RPS27A, SKP1]
R-HSA:5610785	GLI3 is processed to GLI3R by the proteasome	REACTOME_Pathways_20.11.2017	2.08963e-36	1.84723e-33	4.58771e-55	1.17445e-52	Group293	75	45	[CUL1, PRKACB, PSMA1, PSMA2, PSMA3, PSMA4, PSMA5, PSMA6, PSMA7, PSMB1, PSMB10, PSMB2, PSMB3, PSMB4, PSMB5, PSMB6, PSMB7, PSMB8, PSMB9, PSMC1, PSMC2, PSMC3, PSMC4, PSMC5, PSMC6, PSMD1, PSMD10, PSMD11, PSMD12, PSMD13, PSMD14, PSMD2, PSMD3, PSMD4, PSMD6, PSMD7, PSMD8, PSMD9, PSME1, PSME2, PSME3, PSMF1, RBX1, RPS27A, SKP1]
R-HSA:174113	SCF-beta-TrCP mediated degradation of Emi1	REACTOME_Pathways_20.11.2017	3.36269e-36	2.9659e-33	4.58771e-55	1.17445e-52	Group293	78.1818	43	[CUL1, PSMA1, PSMA2, PSMA3, PSMA4, PSMA5, PSMA6, PSMA7, PSMB1, PSMB10, PSMB2, PSMB3, PSMB4, PSMB5, PSMB6, PSMB7, PSMB8, PSMB9, PSMC1, PSMC2, PSMC3, PSMC4, PSMC5, PSMC6, PSMD1, PSMD10, PSMD11, PSMD12, PSMD13, PSMD14, PSMD2, PSMD3, PSMD4, PSMD6, PSMD7, PSMD8, PSMD9, PSME1, PSME2, PSME3, PSMF1, RPS27A, SKP1]
R-HSA:169911	Regulation of Apoptosis	REACTOME_Pathways_20.11.2017	7.82426e-36	6.87753e-33	4.58771e-55	1.17445e-52	Group293	79.2453	42	[PAK2, PSMA1, PSMA2, PSMA3, PSMA4, PSMA5, PSMA6, PSMA7, PSMB1, PSMB10, PSMB2, PSMB3, PSMB4, PSMB5, PSMB6, PSMB7, PSMB8, PSMB9, PSMC1, PSMC2, PSMC3, PSMC4, PSMC5, PSMC6, PSMD1, PSMD10, PSMD11, PSMD12, PSMD13, PSMD14, PSMD2, PSMD3, PSMD4, PSMD6, PSMD7, PSMD8, PSMD9, PSME1, PSME2, PSME3, PSMF1, RPS27A]
R-HSA:69300	Removal of licensing factors from origins	REACTOME_Pathways_20.11.2017	9.48155e-36	8.31532e-33	4.58771e-55	1.17445e-52	Group293	67.1233	49	[CDK2, GMNN, MCM2, MCM3, MCM4, MCM5, MCM6, MCM7, PSMA1, PSMA2, PSMA3, PSMA4, PSMA5, PSMA6, PSMA7, PSMB1, PSMB10, PSMB2, PSMB3, PSMB4, PSMB5, PSMB6, PSMB7, PSMB8, PSMB9, PSMC1, PSMC2, PSMC3, PSMC4, PSMC5, PSMC6, PSMD1, PSMD10, PSMD11, PSMD12, PSMD13, PSMD14, PSMD2, PSMD3, PSMD4, PSMD6, PSMD7, PSMD8, PSMD9, PSME1, PSME2, PSME3, PSMF1, RPS27A]
R-HSA:69229	Ubiquitin-dependent degradation of Cyclin D1	REACTOME_Pathways_20.11.2017	1.7556e-35	1.5379e-32	4.58771e-55	1.17445e-52	Group293	80.3922	41	[PSMA1, PSMA2, PSMA3, PSMA4, PSMA5, PSMA6, PSMA7, PSMB1, PSMB10, PSMB2, PSMB3, PSMB4, PSMB5, PSMB6, PSMB7, PSMB8, PSMB9, PSMC1, PSMC2, PSMC3, PSMC4, PSMC5, PSMC6, PSMD1, PSMD10, PSMD11, PSMD12, PSMD13, PSMD14, PSMD2, PSMD3, PSMD4, PSMD6, PSMD7, PSMD8, PSMD9, PSME1, PSME2, PSME3, PSMF1, RPS27A]
R-HSA:75815	Ubiquitin-dependent degradation of Cyclin D	REACTOME_Pathways_20.11.2017	1.7556e-35	1.5379e-32	4.58771e-55	1.17445e-52	Group293	80.3922	41	[PSMA1, PSMA2, PSMA3, PSMA4, PSMA5, PSMA6, PSMA7, PSMB1, PSMB10, PSMB2, PSMB3, PSMB4, PSMB5, PSMB6, PSMB7, PSMB8, PSMB9, PSMC1, PSMC2, PSMC3, PSMC4, PSMC5, PSMC6, PSMD1, PSMD10, PSMD11, PSMD12, PSMD13, PSMD14, PSMD2, PSMD3, PSMD4, PSMD6, PSMD7, PSMD8, PSMD9, PSME1, PSME2, PSME3, PSMF1, RPS27A]
R-HSA:68949	Orc1 removal from chromatin	REACTOME_Pathways_20.11.2017	2.85034e-35	2.48835e-32	4.58771e-55	1.17445e-52	Group293	67.6056	48	[CDK2, MCM2, MCM3, MCM4, MCM5, MCM6, MCM7, PSMA1, PSMA2, PSMA3, PSMA4, PSMA5, PSMA6, PSMA7, PSMB1, PSMB10, PSMB2, PSMB3, PSMB4, PSMB5, PSMB6, PSMB7, PSMB8, PSMB9, PSMC1, PSMC2, PSMC3, PSMC4, PSMC5, PSMC6, PSMD1, PSMD10, PSMD11, PSMD12, PSMD13, PSMD14, PSMD2, PSMD3, PSMD4, PSMD6, PSMD7, PSMD8, PSMD9, PSME1, PSME2, PSME3, PSMF1, RPS27A]
R-HSA:69052	Switching of origins to a post-replicative state	REACTOME_Pathways_20.11.2017	2.85034e-35	2.48835e-32	4.58771e-55	1.17445e-52	Group293	67.6056	48	[CDK2, MCM2, MCM3, MCM4, MCM5, MCM6, MCM7, PSMA1, PSMA2, PSMA3, PSMA4, PSMA5, PSMA6, PSMA7, PSMB1, PSMB10, PSMB2, PSMB3, PSMB4, PSMB5, PSMB6, PSMB7, PSMB8, PSMB9, PSMC1, PSMC2, PSMC3, PSMC4, PSMC5, PSMC6, PSMD1, PSMD10, PSMD11, PSMD12, PSMD13, PSMD14, PSMD2, PSMD3, PSMD4, PSMD6, PSMD7, PSMD8, PSMD9, PSME1, PSME2, PSME3, PSMF1, RPS27A]
R-HSA:4641258	Degradation of DVL	REACTOME_Pathways_20.11.2017	5.00041e-35	4.36036e-32	4.58771e-55	1.17445e-52	Group293	75.4386	43	[CUL3, PSMA1, PSMA2, PSMA3, PSMA4, PSMA5, PSMA6, PSMA7, PSMB1, PSMB10, PSMB2, PSMB3, PSMB4, PSMB5, PSMB6, PSMB7, PSMB8, PSMB9, PSMC1, PSMC2, PSMC3, PSMC4, PSMC5, PSMC6, PSMD1, PSMD10, PSMD11, PSMD12, PSMD13, PSMD14, PSMD2, PSMD3, PSMD4, PSMD6, PSMD7, PSMD8, PSMD9, PSME1, PSME2, PSME3, PSMF1, RBX1, RPS27A]
R-HSA:349425	Autodegradation of the E3 ubiquitin ligase COP1	REACTOME_Pathways_20.11.2017	7.64185e-35	6.65605e-32	4.58771e-55	1.17445e-52	Group293	78.8462	41	[PSMA1, PSMA2, PSMA3, PSMA4, PSMA5, PSMA6, PSMA7, PSMB1, PSMB10, PSMB2, PSMB3, PSMB4, PSMB5, PSMB6, PSMB7, PSMB8, PSMB9, PSMC1, PSMC2, PSMC3, PSMC4, PSMC5, PSMC6, PSMD1, PSMD10, PSMD11, PSMD12, PSMD13, PSMD14, PSMD2, PSMD3, PSMD4, PSMD6, PSMD7, PSMD8, PSMD9, PSME1, PSME2, PSME3, PSMF1, RPS27A]
R-HSA:68882	Mitotic Anaphase	REACTOME_Pathways_20.11.2017	1.23235e-34	1.07214e-31	4.58771e-55	1.17445e-52	Group293	39.604	80	[BANF1, BUB3, CKAP5, DYNC1H1, DYNC1I2, DYNC1LI1, DYNLL1, DYNLL2, EMD, KIF2C, LMNB1, MAPRE1, NUDC, NUP37, NUP43, PAFAH1B1, PPP2CB, PPP2R1A, PPP2R1B, PPP2R2A, PPP2R5D, PSMA1, PSMA2, PSMA3, PSMA4, PSMA5, PSMA6, PSMA7, PSMB1, PSMB10, PSMB2, PSMB3, PSMB4, PSMB5, PSMB6, PSMB7, PSMB8, PSMB9, PSMC1, PSMC2, PSMC3, PSMC4, PSMC5, PSMC6, PSMD1, PSMD10, PSMD11, PSMD12, PSMD13, PSMD14, PSMD2, PSMD3, PSMD4, PSM…
R-HSA:8941858	Regulation of RUNX3 expression and activity	REACTOME_Pathways_20.11.2017	1.26299e-34	1.09754e-31	4.58771e-55	1.17445e-52	Group293	76.3636	42	[CBFB, PSMA1, PSMA2, PSMA3, PSMA4, PSMA5, PSMA6, PSMA7, PSMB1, PSMB10, PSMB2, PSMB3, PSMB4, PSMB5, PSMB6, PSMB7, PSMB8, PSMB9, PSMC1, PSMC2, PSMC3, PSMC4, PSMC5, PSMC6, PSMD1, PSMD10, PSMD11, PSMD12, PSMD13, PSMD14, PSMD2, PSMD3, PSMD4, PSMD6, PSMD7, PSMD8, PSMD9, PSME1, PSME2, PSME3, PSMF1, RPS27A]
R-HSA:69242	S Phase	REACTOME_Pathways_20.11.2017	1.38951e-34	1.2061e-31	4.58771e-55	1.17445e-52	Group293	47.482	66	[CDK2, CKS1B, CUL1, FEN1, MCM2, MCM3, MCM4, MCM5, MCM6, MCM7, PCNA, POLD2, POLE3, POLE4, PSMA1, PSMA2, PSMA3, PSMA4, PSMA5, PSMA6, PSMA7, PSMB1, PSMB10, PSMB2, PSMB3, PSMB4, PSMB5, PSMB6, PSMB7, PSMB8, PSMB9, PSMC1, PSMC2, PSMC3, PSMC4, PSMC5, PSMC6, PSMD1, PSMD10, PSMD11, PSMD12, PSMD13, PSMD14, PSMD2, PSMD3, PSMD4, PSMD6, PSMD7, PSMD8, PSMD9, PSME1, PSME2, PSME3, PSMF1, RBBP4, RFC2, RFC3, RFC4,…
R-HSA:1236978	Cross-presentation of soluble exogenous antigens (endosomes)	REACTOME_Pathways_20.11.2017	1.7385e-34	1.50728e-31	4.58771e-55	1.17445e-52	Group293	80	40	[PSMA1, PSMA2, PSMA3, PSMA4, PSMA5, PSMA6, PSMA7, PSMB1, PSMB10, PSMB2, PSMB3, PSMB4, PSMB5, PSMB6, PSMB7, PSMB8, PSMB9, PSMC1, PSMC2, PSMC3, PSMC4, PSMC5, PSMC6, PSMD1, PSMD10, PSMD11, PSMD12, PSMD13, PSMD14, PSMD2, PSMD3, PSMD4, PSMD6, PSMD7, PSMD8, PSMD9, PSME1, PSME2, PSME3, PSMF1]
R-HSA:69304	Regulation of DNA replication	REACTOME_Pathways_20.11.2017	1.7793e-34	1.54088e-31	4.58771e-55	1.17445e-52	Group293	64.4737	49	[CDK2, GMNN, MCM2, MCM3, MCM4, MCM5, MCM6, MCM7, PSMA1, PSMA2, PSMA3, PSMA4, PSMA5, PSMA6, PSMA7, PSMB1, PSMB10, PSMB2, PSMB3, PSMB4, PSMB5, PSMB6, PSMB7, PSMB8, PSMB9, PSMC1, PSMC2, PSMC3, PSMC4, PSMC5, PSMC6, PSMD1, PSMD10, PSMD11, PSMD12, PSMD13, PSMD14, PSMD2, PSMD3, PSMD4, PSMD6, PSMD7, PSMD8, PSMD9, PSME1, PSME2, PSME3, PSMF1, RPS27A]
R-HSA:2555396	Mitotic Metaphase and Anaphase	REACTOME_Pathways_20.11.2017	1.87394e-34	1.62096e-31	4.58771e-55	1.17445e-52	Group293	39.4089	80	[BANF1, BUB3, CKAP5, DYNC1H1, DYNC1I2, DYNC1LI1, DYNLL1, DYNLL2, EMD, KIF2C, LMNB1, MAPRE1, NUDC, NUP37, NUP43, PAFAH1B1, PPP2CB, PPP2R1A, PPP2R1B, PPP2R2A, PPP2R5D, PSMA1, PSMA2, PSMA3, PSMA4, PSMA5, PSMA6, PSMA7, PSMB1, PSMB10, PSMB2, PSMB3, PSMB4, PSMB5, PSMB6, PSMB7, PSMB8, PSMB9, PSMC1, PSMC2, PSMC3, PSMC4, PSMC5, PSMC6, PSMD1, PSMD10, PSMD11, PSMD12, PSMD13, PSMD14, PSMD2, PSMD3, PSMD4, PSM…
GO:0002478	antigen processing and presentation of exogenous peptide antigen	GO_BiologicalProcess-EBI-QuickGO-GOA_20.11.2017_00h00	1.89314e-34	1.63567e-31	4.58771e-55	1.17445e-52	Group293	41.3043	76	[ACTR1A, AP1B1, AP2S1, ARF1, B2M, CALR, CANX, CAPZA1, CAPZA2, CAPZB, CD74, CLTA, CLTC, DCTN2, DNM2, DYNC1H1, DYNC1I2, DYNC1LI1, DYNLL1, DYNLL2, HLA-A, HLA-DPB1, HLA-DRA, HLA-DRB1, KIF2C, NCF1, PDIA3, PSMA1, PSMA2, PSMA3, PSMA4, PSMA5, PSMA6, PSMA7, PSMB1, PSMB10, PSMB2, PSMB3, PSMB4, PSMB5, PSMB6, PSMB7, PSMB8, PSMB9, PSMC1, PSMC2, PSMC3, PSMC4, PSMC5, PSMC6, PSMD1, PSMD10, PSMD11, PSMD12, PSMD13…
R-HSA:69601	Ubiquitin Mediated Degradation of Phosphorylated Cdc25A	REACTOME_Pathways_20.11.2017	3.10782e-34	2.67583e-31	4.58771e-55	1.17445e-52	Group293	77.3585	41	[PSMA1, PSMA2, PSMA3, PSMA4, PSMA5, PSMA6, PSMA7, PSMB1, PSMB10, PSMB2, PSMB3, PSMB4, PSMB5, PSMB6, PSMB7, PSMB8, PSMB9, PSMC1, PSMC2, PSMC3, PSMC4, PSMC5, PSMC6, PSMD1, PSMD10, PSMD11, PSMD12, PSMD13, PSMD14, PSMD2, PSMD3, PSMD4, PSMD6, PSMD7, PSMD8, PSMD9, PSME1, PSME2, PSME3, PSMF1, RPS27A]
R-HSA:69610	p53-Independent DNA Damage Response	REACTOME_Pathways_20.11.2017	3.10782e-34	2.67583e-31	4.58771e-55	1.17445e-52	Group293	77.3585	41	[PSMA1, PSMA2, PSMA3, PSMA4, PSMA5, PSMA6, PSMA7, PSMB1, PSMB10, PSMB2, PSMB3, PSMB4, PSMB5, PSMB6, PSMB7, PSMB8, PSMB9, PSMC1, PSMC2, PSMC3, PSMC4, PSMC5, PSMC6, PSMD1, PSMD10, PSMD11, PSMD12, PSMD13, PSMD14, PSMD2, PSMD3, PSMD4, PSMD6, PSMD7, PSMD8, PSMD9, PSME1, PSME2, PSME3, PSMF1, RPS27A]
R-HSA:69613	p53-Independent G1/S DNA damage checkpoint	REACTOME_Pathways_20.11.2017	3.10782e-34	2.67583e-31	4.58771e-55	1.17445e-52	Group293	77.3585	41	[PSMA1, PSMA2, PSMA3, PSMA4, PSMA5, PSMA6, PSMA7, PSMB1, PSMB10, PSMB2, PSMB3, PSMB4, PSMB5, PSMB6, PSMB7, PSMB8, PSMB9, PSMC1, PSMC2, PSMC3, PSMC4, PSMC5, PSMC6, PSMD1, PSMD10, PSMD11, PSMD12, PSMD13, PSMD14, PSMD2, PSMD3, PSMD4, PSMD6, PSMD7, PSMD8, PSMD9, PSME1, PSME2, PSME3, PSMF1, RPS27A]
R-HSA:5362768	Hh mutants that don't undergo autocatalytic processing are degraded by ERAD	REACTOME_Pathways_20.11.2017	4.65183e-34	4.00057e-31	4.58771e-55	1.17445e-52	Group293	75	42	[PSMA1, PSMA2, PSMA3, PSMA4, PSMA5, PSMA6, PSMA7, PSMB1, PSMB10, PSMB2, PSMB3, PSMB4, PSMB5, PSMB6, PSMB7, PSMB8, PSMB9, PSMC1, PSMC2, PSMC3, PSMC4, PSMC5, PSMC6, PSMD1, PSMD10, PSMD11, PSMD12, PSMD13, PSMD14, PSMD2, PSMD3, PSMD4, PSMD6, PSMD7, PSMD8, PSMD9, PSME1, PSME2, PSME3, PSMF1, RPS27A, VCP]
R-HSA:350562	Regulation of ornithine decarboxylase (ODC)	REACTOME_Pathways_20.11.2017	7.42192e-34	6.36801e-31	4.58771e-55	1.17445e-52	Group293	78.4314	40	[PSMA1, PSMA2, PSMA3, PSMA4, PSMA5, PSMA6, PSMA7, PSMB1, PSMB10, PSMB2, PSMB3, PSMB4, PSMB5, PSMB6, PSMB7, PSMB8, PSMB9, PSMC1, PSMC2, PSMC3, PSMC4, PSMC5, PSMC6, PSMD1, PSMD10, PSMD11, PSMD12, PSMD13, PSMD14, PSMD2, PSMD3, PSMD4, PSMD6, PSMD7, PSMD8, PSMD9, PSME1, PSME2, PSME3, PSMF1]
GO:0048002	antigen processing and presentation of peptide antigen	GO_BiologicalProcess-EBI-QuickGO-GOA_20.11.2017_00h00	8.68355e-34	7.43311e-31	4.58771e-55	1.17445e-52	Group293	39.5939	78	[ACTR1A, AP1B1, AP2S1, ARF1, B2M, BCAP31, CALR, CANX, CAPZA1, CAPZA2, CAPZB, CD74, CLTA, CLTC, DCTN2, DNM2, DYNC1H1, DYNC1I2, DYNC1LI1, DYNLL1, DYNLL2, HLA-A, HLA-DPB1, HLA-DRA, HLA-DRB1, KIF2C, NCF1, PDIA3, PSMA1, PSMA2, PSMA3, PSMA4, PSMA5, PSMA6, PSMA7, PSMB1, PSMB10, PSMB2, PSMB3, PSMB4, PSMB5, PSMB6, PSMB7, PSMB8, PSMB9, PSMC1, PSMC2, PSMC3, PSMC4, PSMC5, PSMC6, PSMD1, PSMD10, PSMD11, PSMD12…
GO:0002474	antigen processing and presentation of peptide antigen via MHC class I	GO_BiologicalProcess-EBI-QuickGO-GOA_20.11.2017_00h00	1.17409e-33	1.00384e-30	4.58771e-55	1.17445e-52	Group293	55.5556	55	[B2M, BCAP31, CALR, CANX, HLA-A, NCF1, PDIA3, PSMA1, PSMA2, PSMA3, PSMA4, PSMA5, PSMA6, PSMA7, PSMB1, PSMB10, PSMB2, PSMB3, PSMB4, PSMB5, PSMB6, PSMB7, PSMB8, PSMB9, PSMC1, PSMC2, PSMC3, PSMC4, PSMC5, PSMC6, PSMD1, PSMD10, PSMD11, PSMD12, PSMD13, PSMD14, PSMD2, PSMD3, PSMD4, PSMD6, PSMD7, PSMD8, PSMD9, PSME1, PSME2, PSME3, PSMF1, SAR1B, SEC13, SEC22B, SEC24C, SEC31A, SNAP23, VAMP3, VAMP8]
R-HSA:195253	Degradation of beta-catenin by the destruction complex	REACTOME_Pathways_20.11.2017	1.98585e-33	1.69592e-30	4.58771e-55	1.17445e-52	Group293	60.9756	50	[CTBP1, CUL1, HDAC1, PPP2CB, PPP2R1A, PPP2R1B, PPP2R5D, PSMA1, PSMA2, PSMA3, PSMA4, PSMA5, PSMA6, PSMA7, PSMB1, PSMB10, PSMB2, PSMB3, PSMB4, PSMB5, PSMB6, PSMB7, PSMB8, PSMB9, PSMC1, PSMC2, PSMC3, PSMC4, PSMC5, PSMC6, PSMD1, PSMD10, PSMD11, PSMD12, PSMD13, PSMD14, PSMD2, PSMD3, PSMD4, PSMD6, PSMD7, PSMD8, PSMD9, PSME1, PSME2, PSME3, PSMF1, RBX1, RPS27A, SKP1]
R-HSA:1234176	Oxygen-dependent proline hydroxylation of Hypoxia-inducible Factor Alpha	REACTOME_Pathways_20.11.2017	2.13267e-33	1.81917e-30	4.58771e-55	1.17445e-52	Group293	68.1818	45	[ELOB, ELOC, PSMA1, PSMA2, PSMA3, PSMA4, PSMA5, PSMA6, PSMA7, PSMB1, PSMB10, PSMB2, PSMB3, PSMB4, PSMB5, PSMB6, PSMB7, PSMB8, PSMB9, PSMC1, PSMC2, PSMC3, PSMC4, PSMC5, PSMC6, PSMD1, PSMD10, PSMD11, PSMD12, PSMD13, PSMD14, PSMD2, PSMD3, PSMD4, PSMD6, PSMD7, PSMD8, PSMD9, PSME1, PSME2, PSME3, PSMF1, RBX1, RPS27A, UBE2D3]
R-HSA:4641257	Degradation of AXIN	REACTOME_Pathways_20.11.2017	4.29998e-33	3.65929e-30	4.58771e-55	1.17445e-52	Group293	74.5455	41	[PSMA1, PSMA2, PSMA3, PSMA4, PSMA5, PSMA6, PSMA7, PSMB1, PSMB10, PSMB2, PSMB3, PSMB4, PSMB5, PSMB6, PSMB7, PSMB8, PSMB9, PSMC1, PSMC2, PSMC3, PSMC4, PSMC5, PSMC6, PSMD1, PSMD10, PSMD11, PSMD12, PSMD13, PSMD14, PSMD2, PSMD3, PSMD4, PSMD6, PSMD7, PSMD8, PSMD9, PSME1, PSME2, PSME3, PSMF1, RPS27A]
R-HSA:69275	G2/M Transition	REACTOME_Pathways_20.11.2017	4.31144e-33	3.66473e-30	4.58771e-55	1.17445e-52	Group293	39.2857	77	[ACTR1A, CDK1, CDK2, CKAP5, CUL1, DCTN2, DYNC1H1, DYNC1I2, DYNLL1, HSP90AA1, HSP90AB1, MAPRE1, PAFAH1B1, PPME1, PPP1CB, PPP2CB, PPP2R1A, PPP2R1B, PPP2R2A, PRKAR2B, PSMA1, PSMA2, PSMA3, PSMA4, PSMA5, PSMA6, PSMA7, PSMB1, PSMB10, PSMB2, PSMB3, PSMB4, PSMB5, PSMB6, PSMB7, PSMB8, PSMB9, PSMC1, PSMC2, PSMC3, PSMC4, PSMC5, PSMC6, PSMD1, PSMD10, PSMD11, PSMD12, PSMD13, PSMD14, PSMD2, PSMD3, PSMD4, PSMD6…
GO:0002479	antigen processing and presentation of exogenous peptide antigen via MHC class I, TAP-dependent	GO_BiologicalProcess-EBI-QuickGO-GOA_20.11.2017_00h00	6.43027e-33	5.45286e-30	4.58771e-55	1.17445e-52	Group293	61.25	49	[B2M, CALR, HLA-A, NCF1, PDIA3, PSMA1, PSMA2, PSMA3, PSMA4, PSMA5, PSMA6, PSMA7, PSMB1, PSMB10, PSMB2, PSMB3, PSMB4, PSMB5, PSMB6, PSMB7, PSMB8, PSMB9, PSMC1, PSMC2, PSMC3, PSMC4, PSMC5, PSMC6, PSMD1, PSMD10, PSMD11, PSMD12, PSMD13, PSMD14, PSMD2, PSMD3, PSMD4, PSMD6, PSMD7, PSMD8, PSMD9, PSME1, PSME2, PSME3, PSMF1, SEC22B, SNAP23, VAMP3, VAMP8]
GO:1904666	regulation of ubiquitin protein ligase activity	GO_BiologicalProcess-EBI-QuickGO-GOA_20.11.2017_00h00	8.09403e-33	6.85565e-30	4.58771e-55	1.17445e-52	Group293	55.102	54	[BUB3, CDK1, CDK2, CUL1, PSMA1, PSMA2, PSMA3, PSMA4, PSMA5, PSMA6, PSMA7, PSMB1, PSMB10, PSMB2, PSMB3, PSMB4, PSMB5, PSMB6, PSMB7, PSMB8, PSMB9, PSMC1, PSMC2, PSMC3, PSMC4, PSMC5, PSMC6, PSMD1, PSMD10, PSMD11, PSMD12, PSMD13, PSMD14, PSMD2, PSMD3, PSMD4, PSMD6, PSMD7, PSMD8, PSMD9, PSME1, PSME2, PSME3, PSMF1, RAB1A, RPL11, RPL17, RPL23, RPL5, RPS27A, RPS7, SKP1, UBE2C, UBE2S]
R-HSA:453274	Mitotic G2-G2/M phases	REACTOME_Pathways_20.11.2017	9.83031e-33	8.31644e-30	4.58771e-55	1.17445e-52	Group293	38.8889	77	[ACTR1A, CDK1, CDK2, CKAP5, CUL1, DCTN2, DYNC1H1, DYNC1I2, DYNLL1, HSP90AA1, HSP90AB1, MAPRE1, PAFAH1B1, PPME1, PPP1CB, PPP2CB, PPP2R1A, PPP2R1B, PPP2R2A, PRKAR2B, PSMA1, PSMA2, PSMA3, PSMA4, PSMA5, PSMA6, PSMA7, PSMB1, PSMB10, PSMB2, PSMB3, PSMB4, PSMB5, PSMB6, PSMB7, PSMB8, PSMB9, PSMC1, PSMC2, PSMC3, PSMC4, PSMC5, PSMC6, PSMD1, PSMD10, PSMD11, PSMD12, PSMD13, PSMD14, PSMD2, PSMD3, PSMD4, PSMD6…
R-HSA:1236974	ER-Phagosome pathway	REACTOME_Pathways_20.11.2017	1.04635e-32	8.84165e-30	4.58771e-55	1.17445e-52	Group293	59.5238	50	[B2M, BTK, CALR, HLA-A, PDIA3, PSMA1, PSMA2, PSMA3, PSMA4, PSMA5, PSMA6, PSMA7, PSMB1, PSMB10, PSMB2, PSMB3, PSMB4, PSMB5, PSMB6, PSMB7, PSMB8, PSMB9, PSMC1, PSMC2, PSMC3, PSMC4, PSMC5, PSMC6, PSMD1, PSMD10, PSMD11, PSMD12, PSMD13, PSMD14, PSMD2, PSMD3, PSMD4, PSMD6, PSMD7, PSMD8, PSMD9, PSME1, PSME2, PSME3, PSMF1, RPS27A, SEC22B, SNAP23, VAMP3, VAMP8]
R-HSA:5387390	Hh mutants abrogate ligand secretion	REACTOME_Pathways_20.11.2017	1.73622e-32	1.4619e-29	4.58771e-55	1.17445e-52	Group293	71.1864	42	[PSMA1, PSMA2, PSMA3, PSMA4, PSMA5, PSMA6, PSMA7, PSMB1, PSMB10, PSMB2, PSMB3, PSMB4, PSMB5, PSMB6, PSMB7, PSMB8, PSMB9, PSMC1, PSMC2, PSMC3, PSMC4, PSMC5, PSMC6, PSMD1, PSMD10, PSMD11, PSMD12, PSMD13, PSMD14, PSMD2, PSMD3, PSMD4, PSMD6, PSMD7, PSMD8, PSMD9, PSME1, PSME2, PSME3, PSMF1, RPS27A, VCP]
R-HSA:68827	CDT1 association with the CDC6:ORC:origin complex	REACTOME_Pathways_20.11.2017	1.73622e-32	1.4619e-29	4.58771e-55	1.17445e-52	Group293	71.1864	42	[GMNN, PSMA1, PSMA2, PSMA3, PSMA4, PSMA5, PSMA6, PSMA7, PSMB1, PSMB10, PSMB2, PSMB3, PSMB4, PSMB5, PSMB6, PSMB7, PSMB8, PSMB9, PSMC1, PSMC2, PSMC3, PSMC4, PSMC5, PSMC6, PSMD1, PSMD10, PSMD11, PSMD12, PSMD13, PSMD14, PSMD2, PSMD3, PSMD4, PSMD6, PSMD7, PSMD8, PSMD9, PSME1, PSME2, PSME3, PSMF1, RPS27A]
GO:0051444	negative regulation of ubiquitin-protein transferase activity	GO_BiologicalProcess-EBI-QuickGO-GOA_20.11.2017_00h00	3.34922e-32	2.81334e-29	4.58771e-55	1.17445e-52	Group293	57.3034	51	[BUB3, CDK1, CDK2, PARK7, PSMA1, PSMA2, PSMA3, PSMA4, PSMA5, PSMA6, PSMA7, PSMB1, PSMB10, PSMB2, PSMB3, PSMB4, PSMB5, PSMB6, PSMB7, PSMB8, PSMB9, PSMC1, PSMC2, PSMC3, PSMC4, PSMC5, PSMC6, PSMD1, PSMD10, PSMD11, PSMD12, PSMD13, PSMD14, PSMD2, PSMD3, PSMD4, PSMD6, PSMD7, PSMD8, PSMD9, PSME1, PSME2, PSME3, PSMF1, RPL11, RPL17, RPL23, RPL5, RPS27A, RPS7, UBE2C]
R-HSA:5687128	MAPK6/MAPK4 signaling	REACTOME_Pathways_20.11.2017	3.34922e-32	2.81334e-29	4.58771e-55	1.17445e-52	Group293	57.3034	51	[CDC42, CDK1, DNAJB1, HSPB1, IGF2BP1, PAK2, PRKACB, PSMA1, PSMA2, PSMA3, PSMA4, PSMA5, PSMA6, PSMA7, PSMB1, PSMB10, PSMB2, PSMB3, PSMB4, PSMB5, PSMB6, PSMB7, PSMB8, PSMB9, PSMC1, PSMC2, PSMC3, PSMC4, PSMC5, PSMC6, PSMD1, PSMD10, PSMD11, PSMD12, PSMD13, PSMD14, PSMD2, PSMD3, PSMD4, PSMD6, PSMD7, PSMD8, PSMD9, PSME1, PSME2, PSME3, PSMF1, RAC1, RPS27A, SEPT7, XPO1]
R-HSA:69541	Stabilization of p53	REACTOME_Pathways_20.11.2017	4.84891e-32	4.06824e-29	4.58771e-55	1.17445e-52	Group293	71.9298	41	[PSMA1, PSMA2, PSMA3, PSMA4, PSMA5, PSMA6, PSMA7, PSMB1, PSMB10, PSMB2, PSMB3, PSMB4, PSMB5, PSMB6, PSMB7, PSMB8, PSMB9, PSMC1, PSMC2, PSMC3, PSMC4, PSMC5, PSMC6, PSMD1, PSMD10, PSMD11, PSMD12, PSMD13, PSMD14, PSMD2, PSMD3, PSMD4, PSMD6, PSMD7, PSMD8, PSMD9, PSME1, PSME2, PSME3, PSMF1, RPS27A]
GO:0019882	antigen processing and presentation	GO_BiologicalProcess-EBI-QuickGO-GOA_20.11.2017_00h00	5.95644e-32	4.9915e-29	4.58771e-55	1.17445e-52	Group293	35.6223	83	[ACTR1A, AP1B1, AP2S1, ARF1, B2M, BCAP31, CALR, CANX, CAPZA1, CAPZA2, CAPZB, CD74, CLTA, CLTC, DCTN2, DNM2, DYNC1H1, DYNC1I2, DYNC1LI1, DYNLL1, DYNLL2, HLA-A, HLA-DPB1, HLA-DRA, HLA-DRB1, KIF2C, NCF1, PDIA3, PSMA1, PSMA2, PSMA3, PSMA4, PSMA5, PSMA6, PSMA7, PSMB1, PSMB10, PSMB2, PSMB3, PSMB4, PSMB5, PSMB6, PSMB7, PSMB8, PSMB9, PSMC1, PSMC2, PSMC3, PSMC4, PSMC5, PSMC6, PSMD1, PSMD10, PSMD11, PSMD12…
R-HSA:1168372	Downstream signaling events of B Cell Receptor (BCR)	REACTOME_Pathways_20.11.2017	7.70893e-32	6.45238e-29	4.58771e-55	1.17445e-52	Group293	59.0361	49	[CALM2, CUL1, FKBP1A, KRAS, PPIA, PPP3R1, PSMA1, PSMA2, PSMA3, PSMA4, PSMA5, PSMA6, PSMA7, PSMB1, PSMB10, PSMB2, PSMB3, PSMB4, PSMB5, PSMB6, PSMB7, PSMB8, PSMB9, PSMC1, PSMC2, PSMC3, PSMC4, PSMC5, PSMC6, PSMD1, PSMD10, PSMD11, PSMD12, PSMD13, PSMD14, PSMD2, PSMD3, PSMD4, PSMD6, PSMD7, PSMD8, PSMD9, PSME1, PSME2, PSME3, PSMF1, REL, RPS27A, SKP1]
R-HSA:109581	Apoptosis	REACTOME_Pathways_20.11.2017	1.02064e-31	8.53253e-29	4.58771e-55	1.17445e-52	Group293	41.1765	70	[ACIN1, BCAP31, BID, CASP3, CYCS, DBNL, DFFA, DIABLO, DNM1L, DYNLL1, DYNLL2, HIST1H1B, HIST1H1C, HIST1H1E, HMGB1, HMGB2, KPNB1, LMNB1, NMT1, PAK2, PPP3R1, PSMA1, PSMA2, PSMA3, PSMA4, PSMA5, PSMA6, PSMA7, PSMB1, PSMB10, PSMB2, PSMB3, PSMB4, PSMB5, PSMB6, PSMB7, PSMB8, PSMB9, PSMC1, PSMC2, PSMC3, PSMC4, PSMC5, PSMC6, PSMD1, PSMD10, PSMD11, PSMD12, PSMD13, PSMD14, PSMD2, PSMD3, PSMD4, PSMD6, PSMD7, …
R-HSA:1169091	Activation of NF-kappaB in B cells	REACTOME_Pathways_20.11.2017	1.33009e-31	1.11063e-28	4.58771e-55	1.17445e-52	Group293	65.6716	44	[CUL1, PSMA1, PSMA2, PSMA3, PSMA4, PSMA5, PSMA6, PSMA7, PSMB1, PSMB10, PSMB2, PSMB3, PSMB4, PSMB5, PSMB6, PSMB7, PSMB8, PSMB9, PSMC1, PSMC2, PSMC3, PSMC4, PSMC5, PSMC6, PSMD1, PSMD10, PSMD11, PSMD12, PSMD13, PSMD14, PSMD2, PSMD3, PSMD4, PSMD6, PSMD7, PSMD8, PSMD9, PSME1, PSME2, PSME3, PSMF1, REL, RPS27A, SKP1]
R-HSA:5678895	Defective CFTR causes cystic fibrosis	REACTOME_Pathways_20.11.2017	1.57538e-31	1.31387e-28	4.58771e-55	1.17445e-52	Group293	68.8525	42	[PSMA1, PSMA2, PSMA3, PSMA4, PSMA5, PSMA6, PSMA7, PSMB1, PSMB10, PSMB2, PSMB3, PSMB4, PSMB5, PSMB6, PSMB7, PSMB8, PSMB9, PSMC1, PSMC2, PSMC3, PSMC4, PSMC5, PSMC6, PSMD1, PSMD10, PSMD11, PSMD12, PSMD13, PSMD14, PSMD2, PSMD3, PSMD4, PSMD6, PSMD7, PSMD8, PSMD9, PSME1, PSME2, PSME3, PSMF1, RPS27A, VCP]
R-HSA:2467813	Separation of Sister Chromatids	REACTOME_Pathways_20.11.2017	2.23992e-31	1.86585e-28	4.58771e-55	1.17445e-52	Group293	38.7435	74	[BUB3, CKAP5, DYNC1H1, DYNC1I2, DYNC1LI1, DYNLL1, DYNLL2, KIF2C, MAPRE1, NUDC, NUP37, NUP43, PAFAH1B1, PPP2CB, PPP2R1A, PPP2R1B, PPP2R5D, PSMA1, PSMA2, PSMA3, PSMA4, PSMA5, PSMA6, PSMA7, PSMB1, PSMB10, PSMB2, PSMB3, PSMB4, PSMB5, PSMB6, PSMB7, PSMB8, PSMB9, PSMC1, PSMC2, PSMC3, PSMC4, PSMC5, PSMC6, PSMD1, PSMD10, PSMD11, PSMD12, PSMD13, PSMD14, PSMD2, PSMD3, PSMD4, PSMD6, PSMD7, PSMD8, PSMD9, PSM…
R-HSA:69481	G2/M Checkpoints	REACTOME_Pathways_20.11.2017	3.37279e-31	2.80616e-28	4.58771e-55	1.17445e-52	Group293	41.0714	69	[CDK1, CDK2, HIST1H4A, HIST3H2BB, MCM2, MCM3, MCM4, MCM5, MCM6, MCM7, MRE11, PSMA1, PSMA2, PSMA3, PSMA4, PSMA5, PSMA6, PSMA7, PSMB1, PSMB10, PSMB2, PSMB3, PSMB4, PSMB5, PSMB6, PSMB7, PSMB8, PSMB9, PSMC1, PSMC2, PSMC3, PSMC4, PSMC5, PSMC6, PSMD1, PSMD10, PSMD11, PSMD12, PSMD13, PSMD14, PSMD2, PSMD3, PSMD4, PSMD6, PSMD7, PSMD8, PSMD9, PSME1, PSME2, PSME3, PSMF1, RFC2, RFC3, RFC4, RFC5, RPA1, RPA2, …
R-HSA:5658442	Regulation of RAS by GAPs	REACTOME_Pathways_20.11.2017	3.47011e-31	2.88366e-28	4.58771e-55	1.17445e-52	Group293	64.7059	44	[CUL3, KRAS, PSMA1, PSMA2, PSMA3, PSMA4, PSMA5, PSMA6, PSMA7, PSMB1, PSMB10, PSMB2, PSMB3, PSMB4, PSMB5, PSMB6, PSMB7, PSMB8, PSMB9, PSMC1, PSMC2, PSMC3, PSMC4, PSMC5, PSMC6, PSMD1, PSMD10, PSMD11, PSMD12, PSMD13, PSMD14, PSMD2, PSMD3, PSMD4, PSMD6, PSMD7, PSMD8, PSMD9, PSME1, PSME2, PSME3, PSMF1, RBX1, RPS27A]
R-HSA:69620	Cell Cycle Checkpoints	REACTOME_Pathways_20.11.2017	3.82656e-31	3.17604e-28	4.58771e-55	1.17445e-52	Group293	31.7406	93	[BUB3, CDK1, CDK2, CKAP5, DYNC1H1, DYNC1I2, DYNC1LI1, DYNLL1, DYNLL2, HIST1H4A, HIST3H2BB, KIF2C, MAPRE1, MCM2, MCM3, MCM4, MCM5, MCM6, MCM7, MRE11, NUDC, NUP37, NUP43, PAFAH1B1, PPP2CB, PPP2R1A, PPP2R1B, PPP2R5D, PSMA1, PSMA2, PSMA3, PSMA4, PSMA5, PSMA6, PSMA7, PSMB1, PSMB10, PSMB2, PSMB3, PSMB4, PSMB5, PSMB6, PSMB7, PSMB8, PSMB9, PSMC1, PSMC2, PSMC3, PSMC4, PSMC5, PSMC6, PSMD1, PSMD10, PSMD11, …
R-HSA:5358346	Hedgehog ligand biogenesis	REACTOME_Pathways_20.11.2017	4.07884e-31	3.38136e-28	4.58771e-55	1.17445e-52	Group293	66.1538	43	[P4HB, PSMA1, PSMA2, PSMA3, PSMA4, PSMA5, PSMA6, PSMA7, PSMB1, PSMB10, PSMB2, PSMB3, PSMB4, PSMB5, PSMB6, PSMB7, PSMB8, PSMB9, PSMC1, PSMC2, PSMC3, PSMC4, PSMC5, PSMC6, PSMD1, PSMD10, PSMD11, PSMD12, PSMD13, PSMD14, PSMD2, PSMD3, PSMD4, PSMD6, PSMD7, PSMD8, PSMD9, PSME1, PSME2, PSME3, PSMF1, RPS27A, VCP]
R-HSA:8948751	Regulation of PTEN stability and activity	REACTOME_Pathways_20.11.2017	8.81892e-31	7.30207e-28	4.58771e-55	1.17445e-52	Group293	63.7681	44	[CSNK2A1, CSNK2A2, CSNK2B, PSMA1, PSMA2, PSMA3, PSMA4, PSMA5, PSMA6, PSMA7, PSMB1, PSMB10, PSMB2, PSMB3, PSMB4, PSMB5, PSMB6, PSMB7, PSMB8, PSMB9, PSMC1, PSMC2, PSMC3, PSMC4, PSMC5, PSMC6, PSMD1, PSMD10, PSMD11, PSMD12, PSMD13, PSMD14, PSMD2, PSMD3, PSMD4, PSMD6, PSMD7, PSMD8, PSMD9, PSME1, PSME2, PSME3, PSMF1, RPS27A]
R-HSA:5357801	Programmed Cell Death	REACTOME_Pathways_20.11.2017	9.04958e-31	7.484e-28	4.58771e-55	1.17445e-52	Group293	40	70	[ACIN1, BCAP31, BID, CASP3, CYCS, DBNL, DFFA, DIABLO, DNM1L, DYNLL1, DYNLL2, HIST1H1B, HIST1H1C, HIST1H1E, HMGB1, HMGB2, KPNB1, LMNB1, NMT1, PAK2, PPP3R1, PSMA1, PSMA2, PSMA3, PSMA4, PSMA5, PSMA6, PSMA7, PSMB1, PSMB10, PSMB2, PSMB3, PSMB4, PSMB5, PSMB6, PSMB7, PSMB8, PSMB9, PSMC1, PSMC2, PSMC3, PSMC4, PSMC5, PSMC6, PSMD1, PSMD10, PSMD11, PSMD12, PSMD13, PSMD14, PSMD2, PSMD3, PSMD4, PSMD6, PSMD7, …
GO:0006521	regulation of cellular amino acid metabolic process	GO_BiologicalProcess-EBI-QuickGO-GOA_20.11.2017_00h00	1.24221e-30	1.02606e-27	4.58771e-55	1.17445e-52	Group293	66.6667	42	[COMT, PARK7, PSMA1, PSMA2, PSMA3, PSMA4, PSMA5, PSMA6, PSMA7, PSMB1, PSMB10, PSMB2, PSMB3, PSMB4, PSMB5, PSMB6, PSMB7, PSMB8, PSMB9, PSMC1, PSMC2, PSMC3, PSMC4, PSMC5, PSMC6, PSMD1, PSMD10, PSMD11, PSMD12, PSMD13, PSMD14, PSMD2, PSMD3, PSMD4, PSMD6, PSMD7, PSMD8, PSMD9, PSME1, PSME2, PSME3, PSMF1]
R-HSA:174084	Autodegradation of Cdh1 by Cdh1:APC/C	REACTOME_Pathways_20.11.2017	1.24221e-30	1.02606e-27	4.58771e-55	1.17445e-52	Group293	66.6667	42	[PSMA1, PSMA2, PSMA3, PSMA4, PSMA5, PSMA6, PSMA7, PSMB1, PSMB10, PSMB2, PSMB3, PSMB4, PSMB5, PSMB6, PSMB7, PSMB8, PSMB9, PSMC1, PSMC2, PSMC3, PSMC4, PSMC5, PSMC6, PSMD1, PSMD10, PSMD11, PSMD12, PSMD13, PSMD14, PSMD2, PSMD3, PSMD4, PSMD6, PSMD7, PSMD8, PSMD9, PSME1, PSME2, PSME3, PSMF1, RPS27A, UBE2C]
GO:0051436	negative regulation of ubiquitin-protein ligase activity involved in mitotic cell cycle	GO_BiologicalProcess-EBI-QuickGO-GOA_20.11.2017_00h00	1.64712e-30	1.35888e-27	4.58771e-55	1.17445e-52	Group293	61.6438	45	[BUB3, CDK1, CDK2, PSMA1, PSMA2, PSMA3, PSMA4, PSMA5, PSMA6, PSMA7, PSMB1, PSMB10, PSMB2, PSMB3, PSMB4, PSMB5, PSMB6, PSMB7, PSMB8, PSMB9, PSMC1, PSMC2, PSMC3, PSMC4, PSMC5, PSMC6, PSMD1, PSMD10, PSMD11, PSMD12, PSMD13, PSMD14, PSMD2, PSMD3, PSMD4, PSMD6, PSMD7, PSMD8, PSMD9, PSME1, PSME2, PSME3, PSMF1, RPS27A, UBE2C]
R-HSA:8939902	Regulation of RUNX2 expression and activity	REACTOME_Pathways_20.11.2017	1.64712e-30	1.35888e-27	4.58771e-55	1.17445e-52	Group293	61.6438	45	[CBFB, CUL1, PSMA1, PSMA2, PSMA3, PSMA4, PSMA5, PSMA6, PSMA7, PSMB1, PSMB10, PSMB2, PSMB3, PSMB4, PSMB5, PSMB6, PSMB7, PSMB8, PSMB9, PSMC1, PSMC2, PSMC3, PSMC4, PSMC5, PSMC6, PSMD1, PSMD10, PSMD11, PSMD12, PSMD13, PSMD14, PSMD2, PSMD3, PSMD4, PSMD6, PSMD7, PSMD8, PSMD9, PSME1, PSME2, PSME3, PSMF1, RBX1, RPS27A, SKP1]
R-HSA:176408	Regulation of APC/C activators between G1/S and early anaphase	REACTOME_Pathways_20.11.2017	1.85745e-30	1.53054e-27	4.58771e-55	1.17445e-52	Group293	58.75	47	[BUB3, CDK1, CDK2, CUL1, PSMA1, PSMA2, PSMA3, PSMA4, PSMA5, PSMA6, PSMA7, PSMB1, PSMB10, PSMB2, PSMB3, PSMB4, PSMB5, PSMB6, PSMB7, PSMB8, PSMB9, PSMC1, PSMC2, PSMC3, PSMC4, PSMC5, PSMC6, PSMD1, PSMD10, PSMD11, PSMD12, PSMD13, PSMD14, PSMD2, PSMD3, PSMD4, PSMD6, PSMD7, PSMD8, PSMD9, PSME1, PSME2, PSME3, PSMF1, RPS27A, SKP1, UBE2C]
GO:0051437	positive regulation of ubiquitin-protein ligase activity involved in regulation of mitotic cell cycle transition	GO_BiologicalProcess-EBI-QuickGO-GOA_20.11.2017_00h00	6.11758e-30	5.02253e-27	4.58771e-55	1.17445e-52	Group293	58.9744	46	[BUB3, CDK1, CUL1, PSMA1, PSMA2, PSMA3, PSMA4, PSMA5, PSMA6, PSMA7, PSMB1, PSMB10, PSMB2, PSMB3, PSMB4, PSMB5, PSMB6, PSMB7, PSMB8, PSMB9, PSMC1, PSMC2, PSMC3, PSMC4, PSMC5, PSMC6, PSMD1, PSMD10, PSMD11, PSMD12, PSMD13, PSMD14, PSMD2, PSMD3, PSMD4, PSMD6, PSMD7, PSMD8, PSMD9, PSME1, PSME2, PSME3, PSMF1, RPS27A, SKP1, UBE2C]
R-HSA:1234174	Regulation of Hypoxia-inducible Factor (HIF) by oxygen	REACTOME_Pathways_20.11.2017	8.90898e-30	7.30536e-27	4.58771e-55	1.17445e-52	Group293	60	45	[ELOB, ELOC, PSMA1, PSMA2, PSMA3, PSMA4, PSMA5, PSMA6, PSMA7, PSMB1, PSMB10, PSMB2, PSMB3, PSMB4, PSMB5, PSMB6, PSMB7, PSMB8, PSMB9, PSMC1, PSMC2, PSMC3, PSMC4, PSMC5, PSMC6, PSMD1, PSMD10, PSMD11, PSMD12, PSMD13, PSMD14, PSMD2, PSMD3, PSMD4, PSMD6, PSMD7, PSMD8, PSMD9, PSME1, PSME2, PSME3, PSMF1, RBX1, RPS27A, UBE2D3]
R-HSA:2262749	Cellular response to hypoxia	REACTOME_Pathways_20.11.2017	8.90898e-30	7.30536e-27	4.58771e-55	1.17445e-52	Group293	60	45	[ELOB, ELOC, PSMA1, PSMA2, PSMA3, PSMA4, PSMA5, PSMA6, PSMA7, PSMB1, PSMB10, PSMB2, PSMB3, PSMB4, PSMB5, PSMB6, PSMB7, PSMB8, PSMB9, PSMC1, PSMC2, PSMC3, PSMC4, PSMC5, PSMC6, PSMD1, PSMD10, PSMD11, PSMD12, PSMD13, PSMD14, PSMD2, PSMD3, PSMD4, PSMD6, PSMD7, PSMD8, PSMD9, PSME1, PSME2, PSME3, PSMF1, RBX1, RPS27A, UBE2D3]
R-HSA:174184	Cdc20:Phospho-APC/C mediated degradation of Cyclin A	REACTOME_Pathways_20.11.2017	1.25342e-29	1.02655e-26	4.58771e-55	1.17445e-52	Group293	61.1111	44	[BUB3, CDK1, PSMA1, PSMA2, PSMA3, PSMA4, PSMA5, PSMA6, PSMA7, PSMB1, PSMB10, PSMB2, PSMB3, PSMB4, PSMB5, PSMB6, PSMB7, PSMB8, PSMB9, PSMC1, PSMC2, PSMC3, PSMC4, PSMC5, PSMC6, PSMD1, PSMD10, PSMD11, PSMD12, PSMD13, PSMD14, PSMD2, PSMD3, PSMD4, PSMD6, PSMD7, PSMD8, PSMD9, PSME1, PSME2, PSME3, PSMF1, RPS27A, UBE2C]
GO:0051438	regulation of ubiquitin-protein transferase activity	GO_BiologicalProcess-EBI-QuickGO-GOA_20.11.2017_00h00	1.77091e-29	1.44683e-26	4.58771e-55	1.17445e-52	Group293	45.0382	59	[BUB3, CDK1, CDK2, CUL1, DCUN1D1, PARK7, PIN1, PSMA1, PSMA2, PSMA3, PSMA4, PSMA5, PSMA6, PSMA7, PSMB1, PSMB10, PSMB2, PSMB3, PSMB4, PSMB5, PSMB6, PSMB7, PSMB8, PSMB9, PSMC1, PSMC2, PSMC3, PSMC4, PSMC5, PSMC6, PSMD1, PSMD10, PSMD11, PSMD12, PSMD13, PSMD14, PSMD2, PSMD3, PSMD4, PSMD6, PSMD7, PSMD8, PSMD9, PSME1, PSME2, PSME3, PSMF1, RAB1A, RPL11, RPL17, RPL23, RPL5, RPS27A, RPS7, SKP1, UBE2C, UBE2L…
R-HSA:5689603	UCH proteinases	REACTOME_Pathways_20.11.2017	1.93556e-29	1.57941e-26	4.58771e-55	1.17445e-52	Group293	50.9804	52	[ACTB, ACTL6A, ADRM1, HCFC1, HIST2H2AB, HIST2H2AC, NEDD8, PSMA1, PSMA2, PSMA3, PSMA4, PSMA5, PSMA6, PSMA7, PSMB1, PSMB10, PSMB2, PSMB3, PSMB4, PSMB5, PSMB6, PSMB7, PSMB8, PSMB9, PSMC1, PSMC2, PSMC3, PSMC4, PSMC5, PSMC6, PSMD1, PSMD10, PSMD11, PSMD12, PSMD13, PSMD14, PSMD2, PSMD3, PSMD4, PSMD6, PSMD7, PSMD8, PSMD9, PSME1, PSME2, PSME3, PSMF1, RPS27A, RUVBL1, UCHL1, UCHL3, UCHL5]
R-HSA:69563	p53-Dependent G1 DNA Damage Response	REACTOME_Pathways_20.11.2017	2.19258e-29	1.78695e-26	4.58771e-55	1.17445e-52	Group293	63.6364	42	[CDK2, PSMA1, PSMA2, PSMA3, PSMA4, PSMA5, PSMA6, PSMA7, PSMB1, PSMB10, PSMB2, PSMB3, PSMB4, PSMB5, PSMB6, PSMB7, PSMB8, PSMB9, PSMC1, PSMC2, PSMC3, PSMC4, PSMC5, PSMC6, PSMD1, PSMD10, PSMD11, PSMD12, PSMD13, PSMD14, PSMD2, PSMD3, PSMD4, PSMD6, PSMD7, PSMD8, PSMD9, PSME1, PSME2, PSME3, PSMF1, RPS27A]
R-HSA:69580	p53-Dependent G1/S DNA damage checkpoint	REACTOME_Pathways_20.11.2017	2.19258e-29	1.78695e-26	4.58771e-55	1.17445e-52	Group293	63.6364	42	[CDK2, PSMA1, PSMA2, PSMA3, PSMA4, PSMA5, PSMA6, PSMA7, PSMB1, PSMB10, PSMB2, PSMB3, PSMB4, PSMB5, PSMB6, PSMB7, PSMB8, PSMB9, PSMC1, PSMC2, PSMC3, PSMC4, PSMC5, PSMC6, PSMD1, PSMD10, PSMD11, PSMD12, PSMD13, PSMD14, PSMD2, PSMD3, PSMD4, PSMD6, PSMD7, PSMD8, PSMD9, PSME1, PSME2, PSME3, PSMF1, RPS27A]
R-HSA:179419	APC:Cdc20 mediated degradation of cell cycle proteins prior to satisfation of the cell cycle checkpoint	REACTOME_Pathways_20.11.2017	2.90526e-29	2.36198e-26	4.58771e-55	1.17445e-52	Group293	60.274	44	[BUB3, CDK1, PSMA1, PSMA2, PSMA3, PSMA4, PSMA5, PSMA6, PSMA7, PSMB1, PSMB10, PSMB2, PSMB3, PSMB4, PSMB5, PSMB6, PSMB7, PSMB8, PSMB9, PSMC1, PSMC2, PSMC3, PSMC4, PSMC5, PSMC6, PSMD1, PSMD10, PSMD11, PSMD12, PSMD13, PSMD14, PSMD2, PSMD3, PSMD4, PSMD6, PSMD7, PSMD8, PSMD9, PSME1, PSME2, PSME3, PSMF1, RPS27A, UBE2C]
R-HSA:174154	APC/C:Cdc20 mediated degradation of Securin	REACTOME_Pathways_20.11.2017	5.41069e-29	4.37725e-26	4.58771e-55	1.17445e-52	Group293	62.6866	42	[PSMA1, PSMA2, PSMA3, PSMA4, PSMA5, PSMA6, PSMA7, PSMB1, PSMB10, PSMB2, PSMB3, PSMB4, PSMB5, PSMB6, PSMB7, PSMB8, PSMB9, PSMC1, PSMC2, PSMC3, PSMC4, PSMC5, PSMC6, PSMD1, PSMD10, PSMD11, PSMD12, PSMD13, PSMD14, PSMD2, PSMD3, PSMD4, PSMD6, PSMD7, PSMD8, PSMD9, PSME1, PSME2, PSME3, PSMF1, RPS27A, UBE2C]
GO:0031329	regulation of cellular catabolic process	GO_BiologicalProcess-EBI-QuickGO-GOA_20.11.2017_00h00	5.81983e-29	4.70243e-26	4.58771e-55	1.17445e-52	Group293	20.516	167	[ACTL6A, AIFM1, ANP32A, ANXA2, APEX1, ATP6V1A, ATP6V1B2, ATP6V1E1, ATPIF1, BAG6, BCAP31, BUB3, CAPNS1, CARHSP1, CASP3, CCAR2, CDC37, CDK1, CHMP4B, CIRBP, CISD2, CSNK2A2, CUL1, DFFA, DHX9, DIS3, DKC1, DNM1L, DNPEP, EEF1A1, EIF4G2, ELAVL1, EXOSC4, EZR, GABARAPL2, GAPDH, HK2, HMGB1, HNRNPA0, HNRNPC, HNRNPD, HNRNPR, HNRNPU, HSP90AB1, HSPA8, HSPB1, HSPBP1, IDH1, IFI16, IGF2BP1, IGF2BP3, KHSRP, LAMTOR1…
R-HSA:69656	Cyclin A:Cdk2-associated events at S phase entry	REACTOME_Pathways_20.11.2017	6.2261e-29	5.02446e-26	4.58771e-55	1.17445e-52	Group293	56.7901	46	[CDK2, CKS1B, CUL1, PSMA1, PSMA2, PSMA3, PSMA4, PSMA5, PSMA6, PSMA7, PSMB1, PSMB10, PSMB2, PSMB3, PSMB4, PSMB5, PSMB6, PSMB7, PSMB8, PSMB9, PSMC1, PSMC2, PSMC3, PSMC4, PSMC5, PSMC6, PSMD1, PSMD10, PSMD11, PSMD12, PSMD13, PSMD14, PSMD2, PSMD3, PSMD4, PSMD6, PSMD7, PSMD8, PSMD9, PSME1, PSME2, PSME3, PSMF1, RBBP4, RPS27A, SKP1]
R-HSA:1236975	Antigen processing-Cross presentation	REACTOME_Pathways_20.11.2017	6.5717e-29	5.29679e-26	4.58771e-55	1.17445e-52	Group293	51	51	[B2M, BTK, CALR, HLA-A, NCF1, PDIA3, PSMA1, PSMA2, PSMA3, PSMA4, PSMA5, PSMA6, PSMA7, PSMB1, PSMB10, PSMB2, PSMB3, PSMB4, PSMB5, PSMB6, PSMB7, PSMB8, PSMB9, PSMC1, PSMC2, PSMC3, PSMC4, PSMC5, PSMC6, PSMD1, PSMD10, PSMD11, PSMD12, PSMD13, PSMD14, PSMD2, PSMD3, PSMD4, PSMD6, PSMD7, PSMD8, PSMD9, PSME1, PSME2, PSME3, PSMF1, RPS27A, SEC22B, SNAP23, VAMP3, VAMP8]
R-HSA:4608870	Asymmetric localization of PCP proteins	REACTOME_Pathways_20.11.2017	6.89581e-29	5.55113e-26	4.58771e-55	1.17445e-52	Group293	64.0625	41	[PSMA1, PSMA2, PSMA3, PSMA4, PSMA5, PSMA6, PSMA7, PSMB1, PSMB10, PSMB2, PSMB3, PSMB4, PSMB5, PSMB6, PSMB7, PSMB8, PSMB9, PSMC1, PSMC2, PSMC3, PSMC4, PSMC5, PSMC6, PSMD1, PSMD10, PSMD11, PSMD12, PSMD13, PSMD14, PSMD2, PSMD3, PSMD4, PSMD6, PSMD7, PSMD8, PSMD9, PSME1, PSME2, PSME3, PSMF1, RPS27A]
R-HSA:5607764	CLEC7A (Dectin-1) signaling	REACTOME_Pathways_20.11.2017	1.22239e-28	9.81576e-26	4.58771e-55	1.17445e-52	Group293	50.495	51	[CALM2, CUL1, PLCG2, PPP3R1, PSMA1, PSMA2, PSMA3, PSMA4, PSMA5, PSMA6, PSMA7, PSMB1, PSMB10, PSMB2, PSMB3, PSMB4, PSMB5, PSMB6, PSMB7, PSMB8, PSMB9, PSMC1, PSMC2, PSMC3, PSMC4, PSMC5, PSMC6, PSMD1, PSMD10, PSMD11, PSMD12, PSMD13, PSMD14, PSMD2, PSMD3, PSMD4, PSMD6, PSMD7, PSMD8, PSMD9, PSME1, PSME2, PSME3, PSMF1, PYCARD, RPS27A, SKP1, UBA3, UBE2M, UBE2N, UBE2V1]
R-HSA:69615	G1/S DNA Damage Checkpoints	REACTOME_Pathways_20.11.2017	1.30302e-28	1.04502e-25	4.58771e-55	1.17445e-52	Group293	61.7647	42	[CDK2, PSMA1, PSMA2, PSMA3, PSMA4, PSMA5, PSMA6, PSMA7, PSMB1, PSMB10, PSMB2, PSMB3, PSMB4, PSMB5, PSMB6, PSMB7, PSMB8, PSMB9, PSMC1, PSMC2, PSMC3, PSMC4, PSMC5, PSMC6, PSMD1, PSMD10, PSMD11, PSMD12, PSMD13, PSMD14, PSMD2, PSMD3, PSMD4, PSMD6, PSMD7, PSMD8, PSMD9, PSME1, PSME2, PSME3, PSMF1, RPS27A]
R-HSA:2871837	FCERI mediated NF-kB activation	REACTOME_Pathways_20.11.2017	1.30585e-28	1.04598e-25	4.58771e-55	1.17445e-52	Group293	56.0976	46	[CUL1, LYN, PSMA1, PSMA2, PSMA3, PSMA4, PSMA5, PSMA6, PSMA7, PSMB1, PSMB10, PSMB2, PSMB3, PSMB4, PSMB5, PSMB6, PSMB7, PSMB8, PSMB9, PSMC1, PSMC2, PSMC3, PSMC4, PSMC5, PSMC6, PSMD1, PSMD10, PSMD11, PSMD12, PSMD13, PSMD14, PSMD2, PSMD3, PSMD4, PSMD6, PSMD7, PSMD8, PSMD9, PSME1, PSME2, PSME3, PSMF1, RPS27A, SKP1, UBE2N, UBE2V1]
R-HSA:69202	Cyclin E associated events during G1/S transition	REACTOME_Pathways_20.11.2017	1.30585e-28	1.04598e-25	4.58771e-55	1.17445e-52	Group293	56.0976	46	[CDK2, CKS1B, CUL1, PSMA1, PSMA2, PSMA3, PSMA4, PSMA5, PSMA6, PSMA7, PSMB1, PSMB10, PSMB2, PSMB3, PSMB4, PSMB5, PSMB6, PSMB7, PSMB8, PSMB9, PSMC1, PSMC2, PSMC3, PSMC4, PSMC5, PSMC6, PSMD1, PSMD10, PSMD11, PSMD12, PSMD13, PSMD14, PSMD2, PSMD3, PSMD4, PSMD6, PSMD7, PSMD8, PSMD9, PSME1, PSME2, PSME3, PSMF1, RBBP4, RPS27A, SKP1]
R-HSA:176409	APC/C:Cdc20 mediated degradation of mitotic proteins	REACTOME_Pathways_20.11.2017	1.47001e-28	1.17601e-25	4.58771e-55	1.17445e-52	Group293	58.6667	44	[BUB3, CDK1, PSMA1, PSMA2, PSMA3, PSMA4, PSMA5, PSMA6, PSMA7, PSMB1, PSMB10, PSMB2, PSMB3, PSMB4, PSMB5, PSMB6, PSMB7, PSMB8, PSMB9, PSMC1, PSMC2, PSMC3, PSMC4, PSMC5, PSMC6, PSMD1, PSMD10, PSMD11, PSMD12, PSMD13, PSMD14, PSMD2, PSMD3, PSMD4, PSMD6, PSMD7, PSMD8, PSMD9, PSME1, PSME2, PSME3, PSMF1, RPS27A, UBE2C]
R-HSA:174143	APC/C-mediated degradation of cell cycle proteins	REACTOME_Pathways_20.11.2017	1.63153e-28	1.3036e-25	4.58771e-55	1.17445e-52	Group293	54.6512	47	[BUB3, CDK1, CDK2, CUL1, PSMA1, PSMA2, PSMA3, PSMA4, PSMA5, PSMA6, PSMA7, PSMB1, PSMB10, PSMB2, PSMB3, PSMB4, PSMB5, PSMB6, PSMB7, PSMB8, PSMB9, PSMC1, PSMC2, PSMC3, PSMC4, PSMC5, PSMC6, PSMD1, PSMD10, PSMD11, PSMD12, PSMD13, PSMD14, PSMD2, PSMD3, PSMD4, PSMD6, PSMD7, PSMD8, PSMD9, PSME1, PSME2, PSME3, PSMF1, RPS27A, SKP1, UBE2C]
R-HSA:453276	Regulation of mitotic cell cycle	REACTOME_Pathways_20.11.2017	1.63153e-28	1.3036e-25	4.58771e-55	1.17445e-52	Group293	54.6512	47	[BUB3, CDK1, CDK2, CUL1, PSMA1, PSMA2, PSMA3, PSMA4, PSMA5, PSMA6, PSMA7, PSMB1, PSMB10, PSMB2, PSMB3, PSMB4, PSMB5, PSMB6, PSMB7, PSMB8, PSMB9, PSMC1, PSMC2, PSMC3, PSMC4, PSMC5, PSMC6, PSMD1, PSMD10, PSMD11, PSMD12, PSMD13, PSMD14, PSMD2, PSMD3, PSMD4, PSMD6, PSMD7, PSMD8, PSMD9, PSME1, PSME2, PSME3, PSMF1, RPS27A, SKP1, UBE2C]
R-HSA:983705	Signaling by the B Cell Receptor (BCR)	REACTOME_Pathways_20.11.2017	2.82595e-28	2.25511e-25	4.58771e-55	1.17445e-52	Group293	46.2185	55	[BTK, CALM2, CD79A, CD79B, CUL1, FKBP1A, GRB2, KRAS, LYN, PLCG2, PPIA, PPP3R1, PSMA1, PSMA2, PSMA3, PSMA4, PSMA5, PSMA6, PSMA7, PSMB1, PSMB10, PSMB2, PSMB3, PSMB4, PSMB5, PSMB6, PSMB7, PSMB8, PSMB9, PSMC1, PSMC2, PSMC3, PSMC4, PSMC5, PSMC6, PSMD1, PSMD10, PSMD11, PSMD12, PSMD13, PSMD14, PSMD2, PSMD3, PSMD4, PSMD6, PSMD7, PSMD8, PSMD9, PSME1, PSME2, PSME3, PSMF1, REL, RPS27A, SKP1]
R-HSA:176814	Activation of APC/C and APC/C:Cdc20 mediated degradation of mitotic proteins	REACTOME_Pathways_20.11.2017	3.21473e-28	2.56214e-25	4.58771e-55	1.17445e-52	Group293	57.8947	44	[BUB3, CDK1, PSMA1, PSMA2, PSMA3, PSMA4, PSMA5, PSMA6, PSMA7, PSMB1, PSMB10, PSMB2, PSMB3, PSMB4, PSMB5, PSMB6, PSMB7, PSMB8, PSMB9, PSMC1, PSMC2, PSMC3, PSMC4, PSMC5, PSMC6, PSMD1, PSMD10, PSMD11, PSMD12, PSMD13, PSMD14, PSMD2, PSMD3, PSMD4, PSMD6, PSMD7, PSMD8, PSMD9, PSME1, PSME2, PSME3, PSMF1, RPS27A, UBE2C]
GO:0051443	positive regulation of ubiquitin-protein transferase activity	GO_BiologicalProcess-EBI-QuickGO-GOA_20.11.2017_00h00	3.91622e-28	3.11731e-25	4.58771e-55	1.17445e-52	Group293	48.5981	52	[BUB3, CDK1, CUL1, DCUN1D1, PIN1, PSMA1, PSMA2, PSMA3, PSMA4, PSMA5, PSMA6, PSMA7, PSMB1, PSMB10, PSMB2, PSMB3, PSMB4, PSMB5, PSMB6, PSMB7, PSMB8, PSMB9, PSMC1, PSMC2, PSMC3, PSMC4, PSMC5, PSMC6, PSMD1, PSMD10, PSMD11, PSMD12, PSMD13, PSMD14, PSMD2, PSMD3, PSMD4, PSMD6, PSMD7, PSMD8, PSMD9, PSME1, PSME2, PSME3, PSMF1, RAB1A, RPS27A, SKP1, UBE2C, UBE2L3, UBE2N, UBE2S]
R-HSA:4086400	PCP/CE pathway	REACTOME_Pathways_20.11.2017	7.1698e-28	5.68565e-25	4.58771e-55	1.17445e-52	Group293	52.1739	48	[AP2S1, CLTA, CLTC, PFN1, PSMA1, PSMA2, PSMA3, PSMA4, PSMA5, PSMA6, PSMA7, PSMB1, PSMB10, PSMB2, PSMB3, PSMB4, PSMB5, PSMB6, PSMB7, PSMB8, PSMB9, PSMC1, PSMC2, PSMC3, PSMC4, PSMC5, PSMC6, PSMD1, PSMD10, PSMD11, PSMD12, PSMD13, PSMD14, PSMD2, PSMD3, PSMD4, PSMD6, PSMD7, PSMD8, PSMD9, PSME1, PSME2, PSME3, PSMF1, RAC1, RAC2, RHOA, RPS27A]
GO:1903321	negative regulation of protein modification by small protein conjugation or removal	GO_BiologicalProcess-EBI-QuickGO-GOA_20.11.2017_00h00	1.00852e-27	7.98744e-25	4.58771e-55	1.17445e-52	Group293	39.8734	63	[BUB3, CDK1, CDK2, CHORDC1, COPS9, DNAJA1, GTPBP4, HSPA1B, OTUB1, PARK7, PRMT3, PSMA1, PSMA2, PSMA3, PSMA4, PSMA5, PSMA6, PSMA7, PSMB1, PSMB10, PSMB2, PSMB3, PSMB4, PSMB5, PSMB6, PSMB7, PSMB8, PSMB9, PSMC1, PSMC2, PSMC3, PSMC4, PSMC5, PSMC6, PSMD1, PSMD10, PSMD11, PSMD12, PSMD13, PSMD14, PSMD2, PSMD3, PSMD4, PSMD6, PSMD7, PSMD8, PSMD9, PSME1, PSME2, PSME3, PSMF1, RPL11, RPL17, RPL23, RPL5, RPS27A…
R-HSA:5610787	Hedgehog 'off' state	REACTOME_Pathways_20.11.2017	1.09572e-27	8.66713e-25	4.58771e-55	1.17445e-52	Group293	46.9027	53	[CUL1, PRKACB, PRKAR1A, PRKAR2B, PSMA1, PSMA2, PSMA3, PSMA4, PSMA5, PSMA6, PSMA7, PSMB1, PSMB10, PSMB2, PSMB3, PSMB4, PSMB5, PSMB6, PSMB7, PSMB8, PSMB9, PSMC1, PSMC2, PSMC3, PSMC4, PSMC5, PSMC6, PSMD1, PSMD10, PSMD11, PSMD12, PSMD13, PSMD14, PSMD2, PSMD3, PSMD4, PSMD6, PSMD7, PSMD8, PSMD9, PSME1, PSME2, PSME3, PSMF1, RBX1, RPS27A, SKP1, TUBA1A, TUBA1C, TUBA4A, TUBB3, TUBB4B, TUBB6]
R-HSA:202424	Downstream TCR signaling	REACTOME_Pathways_20.11.2017	2.59367e-27	2.04381e-24	4.58771e-55	1.17445e-52	Group293	50	49	[CUL1, HLA-DPB1, HLA-DRA, HLA-DRB1, LCK, PSMA1, PSMA2, PSMA3, PSMA4, PSMA5, PSMA6, PSMA7, PSMB1, PSMB10, PSMB2, PSMB3, PSMB4, PSMB5, PSMB6, PSMB7, PSMB8, PSMB9, PSMC1, PSMC2, PSMC3, PSMC4, PSMC5, PSMC6, PSMD1, PSMD10, PSMD11, PSMD12, PSMD13, PSMD14, PSMD2, PSMD3, PSMD4, PSMD6, PSMD7, PSMD8, PSMD9, PSME1, PSME2, PSME3, PSMF1, RPS27A, SKP1, UBE2N, UBE2V1]
R-HSA:202403	TCR signaling	REACTOME_Pathways_20.11.2017	2.73143e-27	2.14963e-24	4.58771e-55	1.17445e-52	Group293	45.3782	54	[CSK, CUL1, EVL, HLA-DPB1, HLA-DRA, HLA-DRB1, LCK, PAK2, PSMA1, PSMA2, PSMA3, PSMA4, PSMA5, PSMA6, PSMA7, PSMB1, PSMB10, PSMB2, PSMB3, PSMB4, PSMB5, PSMB6, PSMB7, PSMB8, PSMB9, PSMC1, PSMC2, PSMC3, PSMC4, PSMC5, PSMC6, PSMD1, PSMD10, PSMD11, PSMD12, PSMD13, PSMD14, PSMD2, PSMD3, PSMD4, PSMD6, PSMD7, PSMD8, PSMD9, PSME1, PSME2, PSME3, PSMF1, PTPRC, RPS27A, SKP1, UBE2N, UBE2V1, WAS]
R-HSA:174178	APC/C:Cdh1 mediated degradation of Cdc20 and other APC/C:Cdh1 targeted proteins in late mitosis/early G1	REACTOME_Pathways_20.11.2017	3.51639e-27	2.76037e-24	4.58771e-55	1.17445e-52	Group293	58.3333	42	[PSMA1, PSMA2, PSMA3, PSMA4, PSMA5, PSMA6, PSMA7, PSMB1, PSMB10, PSMB2, PSMB3, PSMB4, PSMB5, PSMB6, PSMB7, PSMB8, PSMB9, PSMC1, PSMC2, PSMC3, PSMC4, PSMC5, PSMC6, PSMD1, PSMD10, PSMD11, PSMD12, PSMD13, PSMD14, PSMD2, PSMD3, PSMD4, PSMD6, PSMD7, PSMD8, PSMD9, PSME1, PSME2, PSME3, PSMF1, RPS27A, UBE2C]
GO:0061418	regulation of transcription from RNA polymerase II promoter in response to hypoxia	GO_BiologicalProcess-EBI-QuickGO-GOA_20.11.2017_00h00	7.36445e-27	5.76637e-24	4.58771e-55	1.17445e-52	Group293	53.5714	45	[ELOB, ELOC, PSMA1, PSMA2, PSMA3, PSMA4, PSMA5, PSMA6, PSMA7, PSMB1, PSMB10, PSMB2, PSMB3, PSMB4, PSMB5, PSMB6, PSMB7, PSMB8, PSMB9, PSMC1, PSMC2, PSMC3, PSMC4, PSMC5, PSMC6, PSMD1, PSMD10, PSMD11, PSMD12, PSMD13, PSMD14, PSMD2, PSMD3, PSMD4, PSMD6, PSMD7, PSMD8, PSMD9, PSME1, PSME2, PSME3, PSMF1, RBX1, RPS27A, UBE2D3]
GO:1901532	regulation of hematopoietic progenitor cell differentiation	GO_BiologicalProcess-EBI-QuickGO-GOA_20.11.2017_00h00	1.62075e-26	1.26418e-23	4.58771e-55	1.17445e-52	Group293	50.5376	47	[C21orf33, CBFB, HIST1H3A, HIST1H4A, HIST2H3A, PSMA1, PSMA2, PSMA3, PSMA4, PSMA5, PSMA6, PSMA7, PSMB1, PSMB10, PSMB2, PSMB3, PSMB4, PSMB5, PSMB6, PSMB7, PSMB8, PSMB9, PSMC1, PSMC2, PSMC3, PSMC4, PSMC5, PSMC6, PSMD1, PSMD10, PSMD11, PSMD12, PSMD13, PSMD14, PSMD2, PSMD3, PSMD4, PSMD6, PSMD7, PSMD8, PSMD9, PSME1, PSME2, PSME3, PSMF1, RPS27A, YTHDF2]
GO:0060218	hematopoietic stem cell differentiation	GO_BiologicalProcess-EBI-QuickGO-GOA_20.11.2017_00h00	1.62075e-26	1.26418e-23	4.58771e-55	1.17445e-52	Group293	50.5376	47	[CBFB, HIST1H3A, HIST1H4A, HIST2H3A, PSMA1, PSMA2, PSMA3, PSMA4, PSMA5, PSMA6, PSMA7, PSMB1, PSMB10, PSMB2, PSMB3, PSMB4, PSMB5, PSMB6, PSMB7, PSMB8, PSMB9, PSMC1, PSMC2, PSMC3, PSMC4, PSMC5, PSMC6, PSMD1, PSMD10, PSMD11, PSMD12, PSMD13, PSMD14, PSMD2, PSMD3, PSMD4, PSMD6, PSMD7, PSMD8, PSMD9, PSME1, PSME2, PSME3, PSMF1, RPS27A, XRCC5, YTHDF2]
GO:0044772	mitotic cell cycle phase transition	GO_BiologicalProcess-EBI-QuickGO-GOA_20.11.2017_00h00	2.68984e-26	2.09539e-23	4.58771e-55	1.17445e-52	Group293	22.4739	129	[ACTR1A, APEX1, BCAT1, BID, BUB3, CALM2, CARM1, CDK1, CDK2, CHMP2A, CHMP4B, CKAP5, CKS2, CUL1, CUL3, CUL4A, DCTN2, DDB1, DDX3X, DHFR, DNM2, DYNC1H1, DYNC1I2, DYNC1LI1, DYNLL1, EIF4E, ENSA, GSPT1, HSP90AA1, IK, KHDRBS1, LONP1, MAPRE1, MCM2, MCM3, MCM4, MCM5, MCM6, MCM7, MRE11, NPM1, PAFAH1B1, PCNA, PHB2, POLE3, POLE4, PPAT, PPME1, PPP1CB, PPP2R1A, PPP2R2A, PPP6C, PRKAR2B, PRKDC, PRMT1, PSMA1, PSMA…
R-HSA:351202	Metabolism of polyamines	REACTOME_Pathways_20.11.2017	2.78316e-26	2.1653e-23	4.58771e-55	1.17445e-52	Group293	52.3256	45	[CKMT1A, ENOPH1, GOT1, MTAP, PSMA1, PSMA2, PSMA3, PSMA4, PSMA5, PSMA6, PSMA7, PSMB1, PSMB10, PSMB2, PSMB3, PSMB4, PSMB5, PSMB6, PSMB7, PSMB8, PSMB9, PSMC1, PSMC2, PSMC3, PSMC4, PSMC5, PSMC6, PSMD1, PSMD10, PSMD11, PSMD12, PSMD13, PSMD14, PSMD2, PSMD3, PSMD4, PSMD6, PSMD7, PSMD8, PSMD9, PSME1, PSME2, PSME3, PSMF1, SRM]
GO:0044770	cell cycle phase transition	GO_BiologicalProcess-EBI-QuickGO-GOA_20.11.2017_00h00	5.6835e-26	4.40471e-23	4.58771e-55	1.17445e-52	Group293	21.911	133	[ACTR1A, APEX1, BCAT1, BID, BUB3, CALM2, CARM1, CDK1, CDK2, CHMP2A, CHMP4B, CKAP5, CKS2, CUL1, CUL3, CUL4A, DCTN2, DDB1, DDX3X, DHFR, DNM2, DYNC1H1, DYNC1I2, DYNC1LI1, DYNLL1, EIF4E, ENSA, GSPT1, H2AFY, HSP90AA1, IK, KHDRBS1, LONP1, MAPRE1, MCM2, MCM3, MCM4, MCM5, MCM6, MCM7, MRE11, NPM1, PAFAH1B1, PCNA, PHB2, POLE3, POLE4, PPAT, PPME1, PPP1CB, PPP2R1A, PPP2R2A, PPP6C, PRKAR2B, PRKDC, PRMT1, PSMA…
GO:1902750	negative regulation of cell cycle G2/M phase transition	GO_BiologicalProcess-EBI-QuickGO-GOA_20.11.2017_00h00	9.81284e-26	7.5657e-23	4.58771e-55	1.17445e-52	Group293	48.9583	47	[CDK1, CUL1, H2AFY, MRE11, PSMA1, PSMA2, PSMA3, PSMA4, PSMA5, PSMA6, PSMA7, PSMB1, PSMB10, PSMB2, PSMB3, PSMB4, PSMB5, PSMB6, PSMB7, PSMB8, PSMB9, PSMC1, PSMC2, PSMC3, PSMC4, PSMC5, PSMC6, PSMD1, PSMD10, PSMD11, PSMD12, PSMD13, PSMD14, PSMD2, PSMD3, PSMD4, PSMD6, PSMD7, PSMD8, PSMD9, PSME1, PSME2, PSME3, PSMF1, RBX1, RPS27A, SKP1]
R-HSA:5632684	Hedgehog 'on' state	REACTOME_Pathways_20.11.2017	1.79771e-25	1.38064e-22	4.58771e-55	1.17445e-52	Group293	51.7647	44	[CUL3, GRK2, PSMA1, PSMA2, PSMA3, PSMA4, PSMA5, PSMA6, PSMA7, PSMB1, PSMB10, PSMB2, PSMB3, PSMB4, PSMB5, PSMB6, PSMB7, PSMB8, PSMB9, PSMC1, PSMC2, PSMC3, PSMC4, PSMC5, PSMC6, PSMD1, PSMD10, PSMD11, PSMD12, PSMD13, PSMD14, PSMD2, PSMD3, PSMD4, PSMD6, PSMD7, PSMD8, PSMD9, PSME1, PSME2, PSME3, PSMF1, RBX1, RPS27A]
R-HSA:2454202	Fc epsilon receptor (FCERI) signaling	REACTOME_Pathways_20.11.2017	4.16012e-25	3.18249e-22	4.58771e-55	1.17445e-52	Group293	41.0448	55	[BTK, CALM2, CUL1, GRB2, KRAS, LYN, MAPK1, PAK2, PLCG2, PPP3R1, PSMA1, PSMA2, PSMA3, PSMA4, PSMA5, PSMA6, PSMA7, PSMB1, PSMB10, PSMB2, PSMB3, PSMB4, PSMB5, PSMB6, PSMB7, PSMB8, PSMB9, PSMC1, PSMC2, PSMC3, PSMC4, PSMC5, PSMC6, PSMD1, PSMD10, PSMD11, PSMD12, PSMD13, PSMD14, PSMD2, PSMD3, PSMD4, PSMD6, PSMD7, PSMD8, PSMD9, PSME1, PSME2, PSME3, PSMF1, RAC1, RPS27A, SKP1, UBE2N, UBE2V1]
R-HSA:6807070	PTEN Regulation	REACTOME_Pathways_20.11.2017	7.22849e-25	5.50811e-22	4.58771e-55	1.17445e-52	Group293	40	56	[CHD4, CSNK2A1, CSNK2A2, CSNK2B, HDAC1, LAMTOR1, LAMTOR2, LAMTOR3, LAMTOR5, MAPK1, MTA2, PSMA1, PSMA2, PSMA3, PSMA4, PSMA5, PSMA6, PSMA7, PSMB1, PSMB10, PSMB2, PSMB3, PSMB4, PSMB5, PSMB6, PSMB7, PSMB8, PSMB9, PSMC1, PSMC2, PSMC3, PSMC4, PSMC5, PSMC6, PSMD1, PSMD10, PSMD11, PSMD12, PSMD13, PSMD14, PSMD2, PSMD3, PSMD4, PSMD6, PSMD7, PSMD8, PSMD9, PSME1, PSME2, PSME3, PSMF1, RBBP4, RBBP7, RHEB, RPS2…
R-HSA:5619084	ABC transporter disorders	REACTOME_Pathways_20.11.2017	2.05994e-24	1.56144e-21	4.58771e-55	1.17445e-52	Group293	51.8519	42	[PSMA1, PSMA2, PSMA3, PSMA4, PSMA5, PSMA6, PSMA7, PSMB1, PSMB10, PSMB2, PSMB3, PSMB4, PSMB5, PSMB6, PSMB7, PSMB8, PSMB9, PSMC1, PSMC2, PSMC3, PSMC4, PSMC5, PSMC6, PSMD1, PSMD10, PSMD11, PSMD12, PSMD13, PSMD14, PSMD2, PSMD3, PSMD4, PSMD6, PSMD7, PSMD8, PSMD9, PSME1, PSME2, PSME3, PSMF1, RPS27A, VCP]
R-HSA:5358351	Signaling by Hedgehog	REACTOME_Pathways_20.11.2017	3.98259e-24	3.00287e-21	4.58771e-55	1.17445e-52	Group293	38.255	57	[CUL1, CUL3, GRK2, P4HB, PRKACB, PRKAR1A, PRKAR2B, PSMA1, PSMA2, PSMA3, PSMA4, PSMA5, PSMA6, PSMA7, PSMB1, PSMB10, PSMB2, PSMB3, PSMB4, PSMB5, PSMB6, PSMB7, PSMB8, PSMB9, PSMC1, PSMC2, PSMC3, PSMC4, PSMC5, PSMC6, PSMD1, PSMD10, PSMD11, PSMD12, PSMD13, PSMD14, PSMD2, PSMD3, PSMD4, PSMD6, PSMD7, PSMD8, PSMD9, PSME1, PSME2, PSME3, PSMF1, RBX1, RPS27A, SKP1, TUBA1A, TUBA1C, TUBA4A, TUBB3, TUBB4B, TUB…
GO:1903320	regulation of protein modification by small protein conjugation or removal	GO_BiologicalProcess-EBI-QuickGO-GOA_20.11.2017_00h00	4.39491e-24	3.30937e-21	4.58771e-55	1.17445e-52	Group293	27.7778	85	[AIMP2, BUB3, CDK1, CDK2, CHORDC1, COPS9, CUL1, DCUN1D1, DNAJA1, DNAJA3, FKBP1A, GNL3, GTPBP4, HSP90AA1, HSP90AB1, HSPA1B, HSPA5, HSPBP1, NPM1, OTUB1, PARK7, PDCD6, PEF1, PIN1, PRMT3, PSMA1, PSMA2, PSMA3, PSMA4, PSMA5, PSMA6, PSMA7, PSMB1, PSMB10, PSMB2, PSMB3, PSMB4, PSMB5, PSMB6, PSMB7, PSMB8, PSMB9, PSMC1, PSMC2, PSMC3, PSMC4, PSMC5, PSMC6, PSMD1, PSMD10, PSMD11, PSMD12, PSMD13, PSMD14, PSMD2,…
GO:1903050	regulation of proteolysis involved in cellular protein catabolic process	GO_BiologicalProcess-EBI-QuickGO-GOA_20.11.2017_00h00	1.75371e-23	1.31177e-20	4.58771e-55	1.17445e-52	Group293	28.9963	78	[ATPIF1, BAG6, BCAP31, BUB3, CCAR2, CDK1, CUL1, GABARAPL2, HSP90AB1, HSPBP1, PARK7, PBK, PSMA1, PSMA2, PSMA3, PSMA4, PSMA5, PSMA6, PSMA7, PSMB1, PSMB10, PSMB2, PSMB3, PSMB4, PSMB5, PSMB6, PSMB7, PSMB8, PSMB9, PSMC1, PSMC2, PSMC3, PSMC4, PSMC5, PSMC6, PSMD1, PSMD10, PSMD11, PSMD12, PSMD13, PSMD14, PSMD2, PSMD3, PSMD4, PSMD6, PSMD7, PSMD8, PSMD9, PSME1, PSME2, PSME3, PSMF1, RACK1, RAD23A, RAD23B, R…
R-HSA:5621481	C-type lectin receptors (CLRs)	REACTOME_Pathways_20.11.2017	1.8474e-23	1.38001e-20	4.58771e-55	1.17445e-52	Group293	38.4615	55	[CALM2, CUL1, KRAS, LYN, PAK2, PLCG2, PPP3R1, PRKACB, PSMA1, PSMA2, PSMA3, PSMA4, PSMA5, PSMA6, PSMA7, PSMB1, PSMB10, PSMB2, PSMB3, PSMB4, PSMB5, PSMB6, PSMB7, PSMB8, PSMB9, PSMC1, PSMC2, PSMC3, PSMC4, PSMC5, PSMC6, PSMD1, PSMD10, PSMD11, PSMD12, PSMD13, PSMD14, PSMD2, PSMD3, PSMD4, PSMD6, PSMD7, PSMD8, PSMD9, PSME1, PSME2, PSME3, PSMF1, PYCARD, RPS27A, SKP1, UBA3, UBE2M, UBE2N, UBE2V1]
GO:1902749	regulation of cell cycle G2/M phase transition	GO_BiologicalProcess-EBI-QuickGO-GOA_20.11.2017_00h00	3.05661e-23	2.27411e-20	4.58771e-55	1.17445e-52	Group293	31.9249	68	[ACTR1A, CDK1, CDK2, CKAP5, CUL1, DCTN2, DYNC1H1, DYNC1I2, DYNLL1, H2AFY, HSP90AA1, MAPRE1, MRE11, NPM1, PAFAH1B1, PPP2R1A, PRKAR2B, PSMA1, PSMA2, PSMA3, PSMA4, PSMA5, PSMA6, PSMA7, PSMB1, PSMB10, PSMB2, PSMB3, PSMB4, PSMB5, PSMB6, PSMB7, PSMB8, PSMB9, PSMC1, PSMC2, PSMC3, PSMC4, PSMC5, PSMC6, PSMD1, PSMD10, PSMD11, PSMD12, PSMD13, PSMD14, PSMD2, PSMD3, PSMD4, PSMD6, PSMD7, PSMD8, PSMD9, PSME1, P…
GO:0010389	regulation of G2/M transition of mitotic cell cycle	GO_BiologicalProcess-EBI-QuickGO-GOA_20.11.2017_00h00	3.17013e-23	2.3554e-20	4.58771e-55	1.17445e-52	Group293	32.6733	66	[ACTR1A, CDK1, CDK2, CKAP5, CUL1, DCTN2, DYNC1H1, DYNC1I2, DYNLL1, HSP90AA1, MAPRE1, MRE11, PAFAH1B1, PPP2R1A, PRKAR2B, PSMA1, PSMA2, PSMA3, PSMA4, PSMA5, PSMA6, PSMA7, PSMB1, PSMB10, PSMB2, PSMB3, PSMB4, PSMB5, PSMB6, PSMB7, PSMB8, PSMB9, PSMC1, PSMC2, PSMC3, PSMC4, PSMC5, PSMC6, PSMD1, PSMD10, PSMD11, PSMD12, PSMD13, PSMD14, PSMD2, PSMD3, PSMD4, PSMD6, PSMD7, PSMD8, PSMD9, PSME1, PSME2, PSME3, …
GO:1903362	regulation of cellular protein catabolic process	GO_BiologicalProcess-EBI-QuickGO-GOA_20.11.2017_00h00	7.05953e-23	5.21699e-20	4.58771e-55	1.17445e-52	Group293	27.4247	82	[ANXA2, ATPIF1, BAG6, BCAP31, BUB3, CCAR2, CDK1, CUL1, EZR, GABARAPL2, HSP90AB1, HSPBP1, MSN, PARK7, PBK, PSMA1, PSMA2, PSMA3, PSMA4, PSMA5, PSMA6, PSMA7, PSMB1, PSMB10, PSMB2, PSMB3, PSMB4, PSMB5, PSMB6, PSMB7, PSMB8, PSMB9, PSMC1, PSMC2, PSMC3, PSMC4, PSMC5, PSMC6, PSMD1, PSMD10, PSMD11, PSMD12, PSMD13, PSMD14, PSMD2, PSMD3, PSMD4, PSMD6, PSMD7, PSMD8, PSMD9, PSME1, PSME2, PSME3, PSMF1, RACK1, …
R-HSA:382556	ABC-family proteins mediated transport	REACTOME_Pathways_20.11.2017	7.28777e-23	5.37837e-20	4.58771e-55	1.17445e-52	Group293	44.2308	46	[ABCF1, EIF2S1, EIF2S2, EIF2S3, PSMA1, PSMA2, PSMA3, PSMA4, PSMA5, PSMA6, PSMA7, PSMB1, PSMB10, PSMB2, PSMB3, PSMB4, PSMB5, PSMB6, PSMB7, PSMB8, PSMB9, PSMC1, PSMC2, PSMC3, PSMC4, PSMC5, PSMC6, PSMD1, PSMD10, PSMD11, PSMD12, PSMD13, PSMD14, PSMD2, PSMD3, PSMD4, PSMD6, PSMD7, PSMD8, PSMD9, PSME1, PSME2, PSME3, PSMF1, RPS27A, VCP]
R-HSA:446652	Interleukin-1 family signaling	REACTOME_Pathways_20.11.2017	1.01466e-22	7.45779e-20	4.58771e-55	1.17445e-52	Group293	40.6504	50	[CUL1, DHX9, HMGB1, MAP2K1, PSMA1, PSMA2, PSMA3, PSMA4, PSMA5, PSMA6, PSMA7, PSMB1, PSMB10, PSMB2, PSMB3, PSMB4, PSMB5, PSMB6, PSMB7, PSMB8, PSMB9, PSMC1, PSMC2, PSMC3, PSMC4, PSMC5, PSMC6, PSMD1, PSMD10, PSMD11, PSMD12, PSMD13, PSMD14, PSMD2, PSMD3, PSMD4, PSMD6, PSMD7, PSMD8, PSMD9, PSME1, PSME2, PSME3, PSMF1, RBX1, RPS27A, SKP1, SQSTM1, UBE2N, UBE2V1]
R-HSA:5668541	TNFR2 non-canonical NF-kB pathway	REACTOME_Pathways_20.11.2017	2.43457e-22	1.78454e-19	4.58771e-55	1.17445e-52	Group293	44.1176	45	[CUL1, PSMA1, PSMA2, PSMA3, PSMA4, PSMA5, PSMA6, PSMA7, PSMB1, PSMB10, PSMB2, PSMB3, PSMB4, PSMB5, PSMB6, PSMB7, PSMB8, PSMB9, PSMC1, PSMC2, PSMC3, PSMC4, PSMC5, PSMC6, PSMD1, PSMD10, PSMD11, PSMD12, PSMD13, PSMD14, PSMD2, PSMD3, PSMD4, PSMD6, PSMD7, PSMD8, PSMD9, PSME1, PSME2, PSME3, PSMF1, RPS27A, SKP1, UBA3, UBE2M]
R-HSA:3858494	Beta-catenin independent WNT signaling	REACTOME_Pathways_20.11.2017	2.81799e-22	2.05714e-19	4.58771e-55	1.17445e-52	Group293	37.2414	54	[AP2S1, CALM2, CLTA, CLTC, GNB1, GNB2, GNB4, GNG5, PFN1, PPP3R1, PSMA1, PSMA2, PSMA3, PSMA4, PSMA5, PSMA6, PSMA7, PSMB1, PSMB10, PSMB2, PSMB3, PSMB4, PSMB5, PSMB6, PSMB7, PSMB8, PSMB9, PSMC1, PSMC2, PSMC3, PSMC4, PSMC5, PSMC6, PSMD1, PSMD10, PSMD11, PSMD12, PSMD13, PSMD14, PSMD2, PSMD3, PSMD4, PSMD6, PSMD7, PSMD8, PSMD9, PSME1, PSME2, PSME3, PSMF1, RAC1, RAC2, RHOA, RPS27A]
GO:0042176	regulation of protein catabolic process	GO_BiologicalProcess-EBI-QuickGO-GOA_20.11.2017_00h00	3.20469e-22	2.33301e-19	4.58771e-55	1.17445e-52	Group293	23.5849	100	[ANXA2, ATPIF1, BAG6, BCAP31, BUB3, CCAR2, CDC42, CDK1, CSNK2A1, CSNK2A2, CUL1, DDB1, EEF1A1, EZR, GABARAPL2, HSP90AB1, HSPBP1, IDE, MSN, NDUFA13, NSF, PARK7, PBK, PHB, PIN1, PSMA1, PSMA2, PSMA3, PSMA4, PSMA5, PSMA6, PSMA7, PSMB1, PSMB10, PSMB2, PSMB3, PSMB4, PSMB5, PSMB6, PSMB7, PSMB8, PSMB9, PSMC1, PSMC2, PSMC3, PSMC4, PSMC5, PSMC6, PSMD1, PSMD10, PSMD11, PSMD12, PSMD13, PSMD14, PSMD2, PSMD3, P…
GO:0044839	cell cycle G2/M phase transition	GO_BiologicalProcess-EBI-QuickGO-GOA_20.11.2017_00h00	4.8367e-22	3.51145e-19	4.58771e-55	1.17445e-52	Group293	28.1481	76	[ACTR1A, CALM2, CDK1, CDK2, CKAP5, CUL1, DCTN2, DNM2, DYNC1H1, DYNC1I2, DYNLL1, ENSA, H2AFY, HSP90AA1, KHDRBS1, MAPRE1, MRE11, NPM1, PAFAH1B1, PPME1, PPP1CB, PPP2R1A, PPP2R2A, PRKAR2B, PSMA1, PSMA2, PSMA3, PSMA4, PSMA5, PSMA6, PSMA7, PSMB1, PSMB10, PSMB2, PSMB3, PSMB4, PSMB5, PSMB6, PSMB7, PSMB8, PSMB9, PSMC1, PSMC2, PSMC3, PSMC4, PSMC5, PSMC6, PSMD1, PSMD10, PSMD11, PSMD12, PSMD13, PSMD14, PSMD2…
GO:2000736	regulation of stem cell differentiation	GO_BiologicalProcess-EBI-QuickGO-GOA_20.11.2017_00h00	7.81069e-22	5.66275e-19	4.58771e-55	1.17445e-52	Group293	39.8374	49	[C21orf33, CBFB, HIST1H3A, HIST1H4A, HIST2H3A, HNRNPU, OCIAD1, PSMA1, PSMA2, PSMA3, PSMA4, PSMA5, PSMA6, PSMA7, PSMB1, PSMB10, PSMB2, PSMB3, PSMB4, PSMB5, PSMB6, PSMB7, PSMB8, PSMB9, PSMC1, PSMC2, PSMC3, PSMC4, PSMC5, PSMC6, PSMD1, PSMD10, PSMD11, PSMD12, PSMD13, PSMD14, PSMD2, PSMD3, PSMD4, PSMD6, PSMD7, PSMD8, PSMD9, PSME1, PSME2, PSME3, PSMF1, RPS27A, YTHDF2]
GO:0000086	G2/M transition of mitotic cell cycle	GO_BiologicalProcess-EBI-QuickGO-GOA_20.11.2017_00h00	8.28427e-22	5.99781e-19	4.58771e-55	1.17445e-52	Group293	28.4615	74	[ACTR1A, CALM2, CDK1, CDK2, CKAP5, CUL1, DCTN2, DNM2, DYNC1H1, DYNC1I2, DYNLL1, ENSA, HSP90AA1, KHDRBS1, MAPRE1, MRE11, PAFAH1B1, PPME1, PPP1CB, PPP2R1A, PPP2R2A, PRKAR2B, PSMA1, PSMA2, PSMA3, PSMA4, PSMA5, PSMA6, PSMA7, PSMB1, PSMB10, PSMB2, PSMB3, PSMB4, PSMB5, PSMB6, PSMB7, PSMB8, PSMB9, PSMC1, PSMC2, PSMC3, PSMC4, PSMC5, PSMC6, PSMD1, PSMD10, PSMD11, PSMD12, PSMD13, PSMD14, PSMD2, PSMD3, PSMD…
GO:0002223	stimulatory C-type lectin receptor signaling pathway	GO_BiologicalProcess-EBI-QuickGO-GOA_20.11.2017_00h00	1.2656e-21	9.12495e-19	4.58771e-55	1.17445e-52	Group293	38.7597	50	[CUL1, KRAS, LYN, PAK2, PLCG2, PRKACB, PSMA1, PSMA2, PSMA3, PSMA4, PSMA5, PSMA6, PSMA7, PSMB1, PSMB10, PSMB2, PSMB3, PSMB4, PSMB5, PSMB6, PSMB7, PSMB8, PSMB9, PSMC1, PSMC2, PSMC3, PSMC4, PSMC5, PSMC6, PSMD1, PSMD10, PSMD11, PSMD12, PSMD13, PSMD14, PSMD2, PSMD3, PSMD4, PSMD6, PSMD7, PSMD8, PSMD9, PSME1, PSME2, PSME3, PSMF1, RPS27A, SKP1, UBE2N, UBE2V1]
R-HSA:8878159	Transcriptional regulation by RUNX3	REACTOME_Pathways_20.11.2017	1.26892e-21	9.1362e-19	4.58771e-55	1.17445e-52	Group293	41.8182	46	[CARM1, CBFB, KRAS, PSMA1, PSMA2, PSMA3, PSMA4, PSMA5, PSMA6, PSMA7, PSMB1, PSMB10, PSMB2, PSMB3, PSMB4, PSMB5, PSMB6, PSMB7, PSMB8, PSMB9, PSMC1, PSMC2, PSMC3, PSMC4, PSMC5, PSMC6, PSMD1, PSMD10, PSMD11, PSMD12, PSMD13, PSMD14, PSMD2, PSMD3, PSMD4, PSMD6, PSMD7, PSMD8, PSMD9, PSME1, PSME2, PSME3, PSMF1, RPS27A, SNW1, TBL1XR1]
GO:0050852	T cell receptor signaling pathway	GO_BiologicalProcess-EBI-QuickGO-GOA_20.11.2017_00h00	1.3536e-21	9.73241e-19	4.58771e-55	1.17445e-52	Group293	32.2917	62	[ADA, CSK, CUL1, ELF1, EZR, HLA-DPB1, HLA-DRA, HLA-DRB1, LCK, MAPK1, PAK2, PHPT1, PLCG2, PSMA1, PSMA2, PSMA3, PSMA4, PSMA5, PSMA6, PSMA7, PSMB1, PSMB10, PSMB2, PSMB3, PSMB4, PSMB5, PSMB6, PSMB7, PSMB8, PSMB9, PSMC1, PSMC2, PSMC3, PSMC4, PSMC5, PSMC6, PSMD1, PSMD10, PSMD11, PSMD12, PSMD13, PSMD14, PSMD2, PSMD3, PSMD4, PSMD6, PSMD7, PSMD8, PSMD9, PSME1, PSME2, PSME3, PSMF1, PTPRC, RFTN1, RPS27A, RP…
R-HSA:5683057	MAPK family signaling cascades	REACTOME_Pathways_20.11.2017	1.8753e-21	1.34271e-18	4.58771e-55	1.17445e-52	Group293	27.0833	78	[ACTB, ACTG1, APBB1IP, CALM2, CAMK2D, CDC42, CDK1, CSK, CUL3, DNAJB1, GRB2, HSPB1, IGF2BP1, IQGAP1, KRAS, LAMTOR2, LAMTOR3, MAP2K1, MAPK1, PAK2, PEA15, PEBP1, PHB, PPP2CB, PPP2R1A, PPP2R1B, PPP2R5D, PPP5C, PRKACB, PSMA1, PSMA2, PSMA3, PSMA4, PSMA5, PSMA6, PSMA7, PSMB1, PSMB10, PSMB2, PSMB3, PSMB4, PSMB5, PSMB6, PSMB7, PSMB8, PSMB9, PSMC1, PSMC2, PSMC3, PSMC4, PSMC5, PSMC6, PSMD1, PSMD10, PSMD11, …
GO:1903322	positive regulation of protein modification by small protein conjugation or removal	GO_BiologicalProcess-EBI-QuickGO-GOA_20.11.2017_00h00	2.48299e-21	1.77285e-18	4.58771e-55	1.17445e-52	Group293	30.8057	65	[AIMP2, BUB3, CDK1, CUL1, DCUN1D1, DNAJA3, FKBP1A, GNL3, HSPA5, HSPBP1, NPM1, PDCD6, PEF1, PIN1, PSMA1, PSMA2, PSMA3, PSMA4, PSMA5, PSMA6, PSMA7, PSMB1, PSMB10, PSMB2, PSMB3, PSMB4, PSMB5, PSMB6, PSMB7, PSMB8, PSMB9, PSMC1, PSMC2, PSMC3, PSMC4, PSMC5, PSMC6, PSMD1, PSMD10, PSMD11, PSMD12, PSMD13, PSMD14, PSMD2, PSMD3, PSMD4, PSMD6, PSMD7, PSMD8, PSMD9, PSME1, PSME2, PSME3, PSMF1, RAB1A, RPS27A, S…
R-HSA:8878166	Transcriptional regulation by RUNX2	REACTOME_Pathways_20.11.2017	2.53486e-21	1.80736e-18	4.58771e-55	1.17445e-52	Group293	39.6694	48	[CBFB, CDK1, CUL1, MAPK1, PSMA1, PSMA2, PSMA3, PSMA4, PSMA5, PSMA6, PSMA7, PSMB1, PSMB10, PSMB2, PSMB3, PSMB4, PSMB5, PSMB6, PSMB7, PSMB8, PSMB9, PSMC1, PSMC2, PSMC3, PSMC4, PSMC5, PSMC6, PSMD1, PSMD10, PSMD11, PSMD12, PSMD13, PSMD14, PSMD2, PSMD3, PSMD4, PSMD6, PSMD7, PSMD8, PSMD9, PSME1, PSME2, PSME3, PSMF1, RBM14, RBX1, RPS27A, SKP1]
GO:0038093	Fc receptor signaling pathway	GO_BiologicalProcess-EBI-QuickGO-GOA_20.11.2017_00h00	2.86499e-21	2.03987e-18	4.58771e-55	1.17445e-52	Group293	27.9245	74	[ABI1, ACTB, ACTG1, ACTR2, ACTR3, ARPC1B, ARPC2, ARPC3, ARPC5, BTK, CDC42, CUL1, ELMO1, GRB2, HSP90AA1, HSP90AB1, IGLC6, IGLV2-14, KRAS, LYN, MAPK1, MS4A1, MYO1E, PAK2, PLCG2, PPP3R1, PSMA1, PSMA2, PSMA3, PSMA4, PSMA5, PSMA6, PSMA7, PSMB1, PSMB10, PSMB2, PSMB3, PSMB4, PSMB5, PSMB6, PSMB7, PSMB8, PSMB9, PSMC1, PSMC2, PSMC3, PSMC4, PSMC5, PSMC6, PSMD1, PSMD10, PSMD11, PSMD12, PSMD13, PSMD14, PSMD2,…
GO:0060071	Wnt signaling pathway, planar cell polarity pathway	GO_BiologicalProcess-EBI-QuickGO-GOA_20.11.2017_00h00	3.52615e-21	2.50357e-18	4.58771e-55	1.17445e-52	Group293	40.1709	47	[AP2S1, CDC42, CLTC, PFN1, PSMA1, PSMA2, PSMA3, PSMA4, PSMA5, PSMA6, PSMA7, PSMB1, PSMB10, PSMB2, PSMB3, PSMB4, PSMB5, PSMB6, PSMB7, PSMB8, PSMB9, PSMC1, PSMC2, PSMC3, PSMC4, PSMC5, PSMC6, PSMD1, PSMD10, PSMD11, PSMD12, PSMD13, PSMD14, PSMD2, PSMD3, PSMD4, PSMD6, PSMD7, PSMD8, PSMD9, PSME1, PSME2, PSME3, PSMF1, RAC1, RHOA, RPS27A]
GO:0043620	regulation of DNA-templated transcription in response to stress	GO_BiologicalProcess-EBI-QuickGO-GOA_20.11.2017_00h00	6.06913e-21	4.30302e-18	4.58771e-55	1.17445e-52	Group293	38.2812	49	[BCLAF1, DNAJB1, ELOB, ELOC, GCN1, HSPA5, PSMA1, PSMA2, PSMA3, PSMA4, PSMA5, PSMA6, PSMA7, PSMB1, PSMB10, PSMB2, PSMB3, PSMB4, PSMB5, PSMB6, PSMB7, PSMB8, PSMB9, PSMC1, PSMC2, PSMC3, PSMC4, PSMC5, PSMC6, PSMD1, PSMD10, PSMD11, PSMD12, PSMD13, PSMD14, PSMD2, PSMD3, PSMD4, PSMD6, PSMD7, PSMD8, PSMD9, PSME1, PSME2, PSME3, PSMF1, RBX1, RPS27A, UBE2D3]
GO:0002244	hematopoietic progenitor cell differentiation	GO_BiologicalProcess-EBI-QuickGO-GOA_20.11.2017_00h00	7.48672e-21	5.3006e-18	4.58771e-55	1.17445e-52	Group293	33.5294	57	[ADAR, ARMC6, C21orf33, CBFB, EEF2, HIST1H3A, HIST1H4A, HIST2H3A, KCNAB2, PLEK, PRKDC, PSMA1, PSMA2, PSMA3, PSMA4, PSMA5, PSMA6, PSMA7, PSMB1, PSMB10, PSMB2, PSMB3, PSMB4, PSMB5, PSMB6, PSMB7, PSMB8, PSMB9, PSMC1, PSMC2, PSMC3, PSMC4, PSMC5, PSMC6, PSMD1, PSMD10, PSMD11, PSMD12, PSMD13, PSMD14, PSMD2, PSMD3, PSMD4, PSMD6, PSMD7, PSMD8, PSMD9, PSME1, PSME2, PSME3, PSMF1, PTPRC, RPS27A, RRS1, TOP2A…
R-HSA:5663202	Diseases of signal transduction	REACTOME_Pathways_20.11.2017	1.1908e-20	8.41899e-18	4.58771e-55	1.17445e-52	Group293	24	90	[ACTB, ACTG1, APBB1IP, CDC37, CPSF6, CREB1, CSK, CTBP1, CUL1, FKBP1A, FXR1, GRB2, HDAC1, HSP90AA1, IQGAP1, KRAS, LCK, LRRFIP1, MAP2K1, MAPK1, NCBP2, PAPSS1, PEBP1, PHB, POLR2C, POLR2D, POLR2E, POLR2G, POLR2H, POLR2J, POLR2K, POLR2L, PPP2CB, PPP2R1A, PPP2R1B, PPP2R5D, PSMA1, PSMA2, PSMA3, PSMA4, PSMA5, PSMA6, PSMA7, PSMB1, PSMB10, PSMB2, PSMB3, PSMB4, PSMB5, PSMB6, PSMB7, PSMB8, PSMB9, PSMC1, PSMC…
GO:0001736	establishment of planar polarity	GO_BiologicalProcess-EBI-QuickGO-GOA_20.11.2017_00h00	1.3317e-20	9.40181e-18	4.58771e-55	1.17445e-52	Group293	37.6923	49	[AP2S1, CDC42, CLTC, PAFAH1B1, PFN1, PSMA1, PSMA2, PSMA3, PSMA4, PSMA5, PSMA6, PSMA7, PSMB1, PSMB10, PSMB2, PSMB3, PSMB4, PSMB5, PSMB6, PSMB7, PSMB8, PSMB9, PSMC1, PSMC2, PSMC3, PSMC4, PSMC5, PSMC6, PSMD1, PSMD10, PSMD11, PSMD12, PSMD13, PSMD14, PSMD2, PSMD3, PSMD4, PSMD6, PSMD7, PSMD8, PSMD9, PSME1, PSME2, PSME3, PSMF1, RAC1, RHOA, RPS27A, WDR1]
R-HSA:8939236	RUNX1 regulates transcription of genes involved in differentiation of HSCs	REACTOME_Pathways_20.11.2017	1.3317e-20	9.40181e-18	4.58771e-55	1.17445e-52	Group293	37.6923	49	[CBFB, H2AFV, H3F3B, HIST1H3A, HIST1H4A, HIST2H2AC, HIST2H3A, HIST3H2BB, PSMA1, PSMA2, PSMA3, PSMA4, PSMA5, PSMA6, PSMA7, PSMB1, PSMB10, PSMB2, PSMB3, PSMB4, PSMB5, PSMB6, PSMB7, PSMB8, PSMB9, PSMC1, PSMC2, PSMC3, PSMC4, PSMC5, PSMC6, PSMD1, PSMD10, PSMD11, PSMD12, PSMD13, PSMD14, PSMD2, PSMD3, PSMD4, PSMD6, PSMD7, PSMD8, PSMD9, PSME1, PSME2, PSME3, PSMF1, RPS27A]
GO:0001738	morphogenesis of a polarized epithelium	GO_BiologicalProcess-EBI-QuickGO-GOA_20.11.2017_00h00	1.75501e-20	1.23728e-17	4.58771e-55	1.17445e-52	Group293	35.6164	52	[AP2S1, CDC42, CLTC, MSN, PAFAH1B1, PFN1, PSMA1, PSMA2, PSMA3, PSMA4, PSMA5, PSMA6, PSMA7, PSMB1, PSMB10, PSMB2, PSMB3, PSMB4, PSMB5, PSMB6, PSMB7, PSMB8, PSMB9, PSMC1, PSMC2, PSMC3, PSMC4, PSMC5, PSMC6, PSMD1, PSMD10, PSMD11, PSMD12, PSMD13, PSMD14, PSMD2, PSMD3, PSMD4, PSMD6, PSMD7, PSMD8, PSMD9, PSME1, PSME2, PSME3, PSMF1, RAB10, RAC1, RHOA, RPS27A, SLC9A3R1, WDR1]
GO:1903052	positive regulation of proteolysis involved in cellular protein catabolic process	GO_BiologicalProcess-EBI-QuickGO-GOA_20.11.2017_00h00	2.89597e-20	2.03876e-17	4.58771e-55	1.17445e-52	Group293	31.4136	60	[ATPIF1, BAG6, BCAP31, BUB3, CDK1, CUL1, HSPBP1, PSMA1, PSMA2, PSMA3, PSMA4, PSMA5, PSMA6, PSMA7, PSMB1, PSMB10, PSMB2, PSMB3, PSMB4, PSMB5, PSMB6, PSMB7, PSMB8, PSMB9, PSMC1, PSMC2, PSMC3, PSMC4, PSMC5, PSMC6, PSMD1, PSMD10, PSMD11, PSMD12, PSMD13, PSMD14, PSMD2, PSMD3, PSMD4, PSMD6, PSMD7, PSMD8, PSMD9, PSME1, PSME2, PSME3, PSMF1, RACK1, RAD23A, RBX1, RPS27A, SGTA, SKP1, SUMO1, SUMO2, UBE2C, UB…
GO:1903364	positive regulation of cellular protein catabolic process	GO_BiologicalProcess-EBI-QuickGO-GOA_20.11.2017_00h00	3.6098e-20	2.53769e-17	4.58771e-55	1.17445e-52	Group293	30.1435	63	[ATPIF1, BAG6, BCAP31, BUB3, CDK1, CUL1, EZR, HSPBP1, MSN, PSMA1, PSMA2, PSMA3, PSMA4, PSMA5, PSMA6, PSMA7, PSMB1, PSMB10, PSMB2, PSMB3, PSMB4, PSMB5, PSMB6, PSMB7, PSMB8, PSMB9, PSMC1, PSMC2, PSMC3, PSMC4, PSMC5, PSMC6, PSMD1, PSMD10, PSMD11, PSMD12, PSMD13, PSMD14, PSMD2, PSMD3, PSMD4, PSMD6, PSMD7, PSMD8, PSMD9, PSME1, PSME2, PSME3, PSMF1, RACK1, RAD23A, RBX1, RPS27A, SGTA, SKP1, SUMO1, SUMO2,…
R-HSA:5684996	MAPK1/MAPK3 signaling	REACTOME_Pathways_20.11.2017	1.02283e-19	7.15982e-17	4.58771e-55	1.17445e-52	Group293	27.7108	69	[ACTB, ACTG1, APBB1IP, CALM2, CAMK2D, CDK1, CSK, CUL3, GRB2, IQGAP1, KRAS, LAMTOR2, LAMTOR3, MAP2K1, MAPK1, PEA15, PEBP1, PHB, PPP2CB, PPP2R1A, PPP2R1B, PPP2R5D, PPP5C, PSMA1, PSMA2, PSMA3, PSMA4, PSMA5, PSMA6, PSMA7, PSMB1, PSMB10, PSMB2, PSMB3, PSMB4, PSMB5, PSMB6, PSMB7, PSMB8, PSMB9, PSMC1, PSMC2, PSMC3, PSMC4, PSMC5, PSMC6, PSMD1, PSMD10, PSMD11, PSMD12, PSMD13, PSMD14, PSMD2, PSMD3, PSMD4, …
R-HSA:5673001	RAF/MAP kinase cascade	REACTOME_Pathways_20.11.2017	1.05754e-19	7.39219e-17	4.58771e-55	1.17445e-52	Group293	27.9835	68	[ACTB, ACTG1, APBB1IP, CALM2, CAMK2D, CSK, CUL3, GRB2, IQGAP1, KRAS, LAMTOR2, LAMTOR3, MAP2K1, MAPK1, PEA15, PEBP1, PHB, PPP2CB, PPP2R1A, PPP2R1B, PPP2R5D, PPP5C, PSMA1, PSMA2, PSMA3, PSMA4, PSMA5, PSMA6, PSMA7, PSMB1, PSMB10, PSMB2, PSMB3, PSMB4, PSMB5, PSMB6, PSMB7, PSMB8, PSMB9, PSMC1, PSMC2, PSMC3, PSMC4, PSMC5, PSMC6, PSMD1, PSMD10, PSMD11, PSMD12, PSMD13, PSMD14, PSMD2, PSMD3, PSMD4, PSMD6,…
GO:0010948	negative regulation of cell cycle process	GO_BiologicalProcess-EBI-QuickGO-GOA_20.11.2017_00h00	1.5254e-19	1.06321e-16	4.58771e-55	1.17445e-52	Group293	24.3402	83	[BUB3, CALR, CARM1, CBX3, CBX5, CDK1, CDK2, CHMP2A, CUL1, DYNC1LI1, H2AFY, HSP90AB1, IK, MIF, MRE11, MSH2, NAA10, NPM1, PCNA, PRKAR1A, PRKDC, PRMT1, PSMA1, PSMA2, PSMA3, PSMA4, PSMA5, PSMA6, PSMA7, PSMB1, PSMB10, PSMB2, PSMB3, PSMB4, PSMB5, PSMB6, PSMB7, PSMB8, PSMB9, PSMC1, PSMC2, PSMC3, PSMC4, PSMC5, PSMC6, PSMD1, PSMD10, PSMD11, PSMD12, PSMD13, PSMD14, PSMD2, PSMD3, PSMD4, PSMD6, PSMD7, PSMD8,…
GO:0070646	protein modification by small protein removal	GO_BiologicalProcess-EBI-QuickGO-GOA_20.11.2017_00h00	2.26671e-19	1.57309e-16	4.58771e-55	1.17445e-52	Group293	24.7678	80	[ACTB, ACTL6A, ADRM1, AKR1B1, CDK1, COPS2, COPS3, COPS4, COPS5, COPS6, COPS8, EIF3F, ENY2, GARS, GPS1, HCFC1, NEDD8, OTUB1, OTUD6B, PARK7, PSMA1, PSMA2, PSMA3, PSMA4, PSMA5, PSMA6, PSMA7, PSMB1, PSMB10, PSMB2, PSMB3, PSMB4, PSMB5, PSMB6, PSMB7, PSMB8, PSMB9, PSMC1, PSMC2, PSMC3, PSMC4, PSMC5, PSMC6, PSMD1, PSMD10, PSMD11, PSMD12, PSMD13, PSMD14, PSMD2, PSMD3, PSMD4, PSMD6, PSMD7, PSMD8, PSMD9, PS…
R-HSA:195721	Signaling by WNT	REACTOME_Pathways_20.11.2017	2.43402e-19	1.68678e-16	4.58771e-55	1.17445e-52	Group293	24.5455	81	[AP2S1, CALM2, CLTA, CLTC, CSNK2A1, CSNK2A2, CSNK2B, CTBP1, CUL1, CUL3, GNB1, GNB2, GNB4, GNG5, H2AFV, H3F3B, HDAC1, HIST1H3A, HIST1H4A, HIST2H2AC, HIST2H3A, HIST3H2BB, PFN1, PPP2CB, PPP2R1A, PPP2R1B, PPP2R5D, PPP3R1, PSMA1, PSMA2, PSMA3, PSMA4, PSMA5, PSMA6, PSMA7, PSMB1, PSMB10, PSMB2, PSMB3, PSMB4, PSMB5, PSMB6, PSMB7, PSMB8, PSMB9, PSMC1, PSMC2, PSMC3, PSMC4, PSMC5, PSMC6, PSMD1, PSMD10, PSMD…
GO:0051348	negative regulation of transferase activity	GO_BiologicalProcess-EBI-QuickGO-GOA_20.11.2017_00h00	2.76787e-19	1.91536e-16	4.58771e-55	1.17445e-52	Group293	22.9592	90	[ADAR, BUB3, CASP3, CDK1, CDK2, CHORDC1, CORO1C, CSK, DNAJA1, DNAJA3, DNAJC3, EIF4A2, EPRS, GMFB, GMFG, GPS1, GSTP1, H2AFY, HNRNPU, HSPB1, IPO5, IPO7, LYN, NPM1, NUP62, PAK2, PARK7, PHPT1, PPP2R1A, PRDX3, PRKAR1A, PRKAR2B, PSMA1, PSMA2, PSMA3, PSMA4, PSMA5, PSMA6, PSMA7, PSMB1, PSMB10, PSMB2, PSMB3, PSMB4, PSMB5, PSMB6, PSMB7, PSMB8, PSMB9, PSMC1, PSMC2, PSMC3, PSMC4, PSMC5, PSMC6, PSMD1, PSMD10,…
GO:1901988	negative regulation of cell cycle phase transition	GO_BiologicalProcess-EBI-QuickGO-GOA_20.11.2017_00h00	2.98239e-19	2.06083e-16	4.58771e-55	1.17445e-52	Group293	28.0851	66	[BUB3, CARM1, CDK1, CDK2, CUL1, DYNC1LI1, H2AFY, IK, MRE11, NPM1, PCNA, PRKDC, PRMT1, PSMA1, PSMA2, PSMA3, PSMA4, PSMA5, PSMA6, PSMA7, PSMB1, PSMB10, PSMB2, PSMB3, PSMB4, PSMB5, PSMB6, PSMB7, PSMB8, PSMB9, PSMC1, PSMC2, PSMC3, PSMC4, PSMC5, PSMC6, PSMD1, PSMD10, PSMD11, PSMD12, PSMD13, PSMD14, PSMD2, PSMD3, PSMD4, PSMD6, PSMD7, PSMD8, PSMD9, PSME1, PSME2, PSME3, PSMF1, PSMG2, RBM38, RBX1, REXO2, …
GO:0050851	antigen receptor-mediated signaling pathway	GO_BiologicalProcess-EBI-QuickGO-GOA_20.11.2017_00h00	6.08816e-19	4.18866e-16	4.58771e-55	1.17445e-52	Group293	25.8865	73	[ADA, BTK, CBFB, CD38, CD79A, CD79B, CSK, CUL1, ELF1, EZR, HLA-DPB1, HLA-DRA, HLA-DRB1, IGHM, IGHV4-61, IGLC6, LCK, LPXN, LYN, MAPK1, PAK2, PHPT1, PLCG2, PSMA1, PSMA2, PSMA3, PSMA4, PSMA5, PSMA6, PSMA7, PSMB1, PSMB10, PSMB2, PSMB3, PSMB4, PSMB5, PSMB6, PSMB7, PSMB8, PSMB9, PSMC1, PSMC2, PSMC3, PSMC4, PSMC5, PSMC6, PSMD1, PSMD10, PSMD11, PSMD12, PSMD13, PSMD14, PSMD2, PSMD3, PSMD4, PSMD6, PSMD7, P…
GO:0002218	activation of innate immune response	GO_BiologicalProcess-EBI-QuickGO-GOA_20.11.2017_00h00	7.9953e-19	5.47678e-16	4.58771e-55	1.17445e-52	Group293	24.6835	78	[BTK, C1QBP, CUL1, FLOT1, HMGB1, HSP90B1, HSPA1B, HSPD1, IFI16, IRF4, KRAS, LSM14A, LYN, MATR3, NDUFA2, NONO, PAK2, PLCG2, PQBP1, PRKACB, PRKDC, PRMT5, PSMA1, PSMA2, PSMA3, PSMA4, PSMA5, PSMA6, PSMA7, PSMB1, PSMB10, PSMB2, PSMB3, PSMB4, PSMB5, PSMB6, PSMB7, PSMB8, PSMB9, PSMC1, PSMC2, PSMC3, PSMC4, PSMC5, PSMC6, PSMD1, PSMD10, PSMD11, PSMD12, PSMD13, PSMD14, PSMD2, PSMD3, PSMD4, PSMD6, PSMD7, PSM…
R-HSA:8951664	Neddylation	REACTOME_Pathways_20.11.2017	1.32716e-18	9.06448e-16	4.58771e-55	1.17445e-52	Group293	27.6596	65	[CAND1, COPS2, COPS3, COPS4, COPS5, COPS6, COPS8, CUL1, CUL3, CUL4A, DCUN1D1, DDB1, ELOB, ELOC, GPS1, NEDD8, PSMA1, PSMA2, PSMA3, PSMA4, PSMA5, PSMA6, PSMA7, PSMB1, PSMB10, PSMB2, PSMB3, PSMB4, PSMB5, PSMB6, PSMB7, PSMB8, PSMB9, PSMC1, PSMC2, PSMC3, PSMC4, PSMC5, PSMC6, PSMD1, PSMD10, PSMD11, PSMD12, PSMD13, PSMD14, PSMD2, PSMD3, PSMD4, PSMD6, PSMD7, PSMD8, PSMD9, PSME1, PSME2, PSME3, PSMF1, RBBP…
GO:0043161	proteasome-mediated ubiquitin-dependent protein catabolic process	GO_BiologicalProcess-EBI-QuickGO-GOA_20.11.2017_00h00	1.60071e-18	1.08848e-15	4.58771e-55	1.17445e-52	Group293	22.5316	89	[BAG6, BCAP31, BUB3, CCAR2, CCDC47, CD2AP, CDK1, CUL1, CUL3, CUL4A, DDB1, HSP90AB1, HSP90B1, HSPA5, HSPBP1, NSFL1C, PARK7, PBK, PCBP2, PCNP, PPP2CB, PSMA1, PSMA2, PSMA3, PSMA4, PSMA5, PSMA6, PSMA7, PSMB1, PSMB10, PSMB2, PSMB3, PSMB4, PSMB5, PSMB6, PSMB7, PSMB8, PSMB9, PSMC1, PSMC2, PSMC3, PSMC4, PSMC5, PSMC6, PSMD1, PSMD10, PSMD11, PSMD12, PSMD13, PSMD14, PSMD2, PSMD3, PSMD4, PSMD6, PSMD7, PSMD8,…
R-HSA:8854691	Interleukin-20 family signaling	REACTOME_Pathways_20.11.2017	1.66513e-18	1.13062e-15	4.58771e-55	1.17445e-52	Group293	26.4368	69	[ACTB, ACTG1, APBB1IP, CALM2, CAMK2D, CDK1, CSK, CUL3, GRB2, IQGAP1, KRAS, LAMTOR2, LAMTOR3, MAP2K1, MAPK1, PEA15, PEBP1, PHB, PPP2CB, PPP2R1A, PPP2R1B, PPP2R5D, PPP5C, PSMA1, PSMA2, PSMA3, PSMA4, PSMA5, PSMA6, PSMA7, PSMB1, PSMB10, PSMB2, PSMB3, PSMB4, PSMB5, PSMB6, PSMB7, PSMB8, PSMB9, PSMC1, PSMC2, PSMC3, PSMC4, PSMC5, PSMC6, PSMD1, PSMD10, PSMD11, PSMD12, PSMD13, PSMD14, PSMD2, PSMD3, PSMD4, …
GO:0045732	positive regulation of protein catabolic process	GO_BiologicalProcess-EBI-QuickGO-GOA_20.11.2017_00h00	3.00348e-18	2.02735e-15	4.58771e-55	1.17445e-52	Group293	25.4417	72	[ATPIF1, BAG6, BCAP31, BUB3, CDK1, CSNK2A1, CSNK2A2, CUL1, DDB1, EZR, HSPBP1, IDE, MSN, NDUFA13, NSF, PSMA1, PSMA2, PSMA3, PSMA4, PSMA5, PSMA6, PSMA7, PSMB1, PSMB10, PSMB2, PSMB3, PSMB4, PSMB5, PSMB6, PSMB7, PSMB8, PSMB9, PSMC1, PSMC2, PSMC3, PSMC4, PSMC5, PSMC6, PSMD1, PSMD10, PSMD11, PSMD12, PSMD13, PSMD14, PSMD2, PSMD3, PSMD4, PSMD6, PSMD7, PSMD8, PSMD9, PSME1, PSME2, PSME3, PSMF1, RAB7A, RACK…
GO:0045862	positive regulation of proteolysis	GO_BiologicalProcess-EBI-QuickGO-GOA_20.11.2017_00h00	3.12714e-18	2.10457e-15	4.58771e-55	1.17445e-52	Group293	22.1675	90	[ADRM1, AIFM1, ANP32B, ATPIF1, BAG6, BCAP31, BID, BUB3, CASP3, CDK1, CUL1, CYCS, DDX3X, DIABLO, DNAJA3, DNPEP, DYNLL1, ENO1, FASN, FIS1, HMGB1, HSPBP1, HSPD1, HSPE1, IFI16, IST1, KARS, LCK, LYN, MYH9, NDUFA13, PDCD5, PDCD6, PHB, PSMA1, PSMA2, PSMA3, PSMA4, PSMA5, PSMA6, PSMA7, PSMB1, PSMB10, PSMB2, PSMB3, PSMB4, PSMB5, PSMB6, PSMB7, PSMB8, PSMB9, PSMC1, PSMC2, PSMC3, PSMC4, PSMC5, PSMC6, PSMD1, P…
R-HSA:983169	Class I MHC mediated antigen processing & presentation	REACTOME_Pathways_20.11.2017	4.58716e-18	3.08257e-15	4.58771e-55	1.17445e-52	Group293	22.7882	85	[B2M, BCAP31, BLMH, BTK, CALR, CANX, CUL1, CUL3, ELOB, ELOC, HLA-A, HSPA5, NCF1, NPEPPS, PDIA3, PSMA1, PSMA2, PSMA3, PSMA4, PSMA5, PSMA6, PSMA7, PSMB1, PSMB10, PSMB2, PSMB3, PSMB4, PSMB5, PSMB6, PSMB7, PSMB8, PSMB9, PSMC1, PSMC2, PSMC3, PSMC4, PSMC5, PSMC6, PSMD1, PSMD10, PSMD11, PSMD12, PSMD13, PSMD14, PSMD2, PSMD3, PSMD4, PSMD6, PSMD7, PSMD8, PSMD9, PSME1, PSME2, PSME3, PSMF1, RBX1, RPS27A, SAR…
GO:0038095	Fc-epsilon receptor signaling pathway	GO_BiologicalProcess-EBI-QuickGO-GOA_20.11.2017_00h00	8.42804e-18	5.62993e-15	4.58771e-55	1.17445e-52	Group293	29.3814	57	[BTK, CUL1, GRB2, IGLC6, IGLV2-14, KRAS, LYN, MAPK1, MS4A1, PAK2, PLCG2, PPP3R1, PSMA1, PSMA2, PSMA3, PSMA4, PSMA5, PSMA6, PSMA7, PSMB1, PSMB10, PSMB2, PSMB3, PSMB4, PSMB5, PSMB6, PSMB7, PSMB8, PSMB9, PSMC1, PSMC2, PSMC3, PSMC4, PSMC5, PSMC6, PSMD1, PSMD10, PSMD11, PSMD12, PSMD13, PSMD14, PSMD2, PSMD3, PSMD4, PSMD6, PSMD7, PSMD8, PSMD9, PSME1, PSME2, PSME3, PSMF1, RAC1, RPS27A, SKP1, UBE2N, UBE2V…
GO:0090263	positive regulation of canonical Wnt signaling pathway	GO_BiologicalProcess-EBI-QuickGO-GOA_20.11.2017_00h00	1.17352e-17	7.76867e-15	4.58771e-55	1.17445e-52	Group293	35.1562	45	[CCAR2, DDX3X, PIN1, PSMA1, PSMA2, PSMA3, PSMA4, PSMA5, PSMA6, PSMA7, PSMB1, PSMB10, PSMB2, PSMB3, PSMB4, PSMB5, PSMB6, PSMB7, PSMB8, PSMB9, PSMC1, PSMC2, PSMC3, PSMC4, PSMC5, PSMC6, PSMD1, PSMD10, PSMD11, PSMD12, PSMD13, PSMD14, PSMD2, PSMD3, PSMD4, PSMD6, PSMD7, PSMD8, PSMD9, PSME1, PSME2, PSME3, PSMF1, RPS27A, VPS35]
GO:1901987	regulation of cell cycle phase transition	GO_BiologicalProcess-EBI-QuickGO-GOA_20.11.2017_00h00	1.30701e-17	8.62627e-15	4.58771e-55	1.17445e-52	Group293	21.0643	95	[ACTR1A, APEX1, BID, BUB3, CARM1, CDK1, CDK2, CKAP5, CUL1, CUL3, CUL4A, DCTN2, DDB1, DDX3X, DYNC1H1, DYNC1I2, DYNC1LI1, DYNLL1, H2AFY, HSP90AA1, IK, LONP1, MAPRE1, MRE11, NPM1, PAFAH1B1, PCNA, PHB2, PPP2R1A, PRKAR2B, PRKDC, PRMT1, PSMA1, PSMA2, PSMA3, PSMA4, PSMA5, PSMA6, PSMA7, PSMB1, PSMB10, PSMB2, PSMB3, PSMB4, PSMB5, PSMB6, PSMB7, PSMB8, PSMB9, PSMC1, PSMC2, PSMC3, PSMC4, PSMC5, PSMC6, PSMD1,…
R-HSA:5689880	Ub-specific processing proteases	REACTOME_Pathways_20.11.2017	1.3481e-17	8.88399e-15	4.58771e-55	1.17445e-52	Group293	27.7273	61	[ADRM1, HIST2H2AB, HIST2H2AC, HIST3H2BB, IDE, MAT2B, OTUB1, PSMA1, PSMA2, PSMA3, PSMA4, PSMA5, PSMA6, PSMA7, PSMB1, PSMB10, PSMB2, PSMB3, PSMB4, PSMB5, PSMB6, PSMB7, PSMB8, PSMB9, PSMC1, PSMC2, PSMC3, PSMC4, PSMC5, PSMC6, PSMD1, PSMD10, PSMD11, PSMD12, PSMD13, PSMD14, PSMD2, PSMD3, PSMD4, PSMD6, PSMD7, PSMD8, PSMD9, PSME1, PSME2, PSME3, PSMF1, PTRH2, RPS27A, RUVBL1, SMAD2, SNX3, TOMM20, TOMM70, U…
R-HSA:5688426	Deubiquitination	REACTOME_Pathways_20.11.2017	1.37301e-17	9.03444e-15	4.58771e-55	1.17445e-52	Group293	24.5791	73	[ACTB, ACTL6A, ADRM1, CDK1, HCFC1, HIST2H2AB, HIST2H2AC, HIST3H2BB, IDE, MAT2B, NEDD8, OTUB1, PSMA1, PSMA2, PSMA3, PSMA4, PSMA5, PSMA6, PSMA7, PSMB1, PSMB10, PSMB2, PSMB3, PSMB4, PSMB5, PSMB6, PSMB7, PSMB8, PSMB9, PSMC1, PSMC2, PSMC3, PSMC4, PSMC5, PSMC6, PSMD1, PSMD10, PSMD11, PSMD12, PSMD13, PSMD14, PSMD2, PSMD3, PSMD4, PSMD6, PSMD7, PSMD8, PSMD9, PSME1, PSME2, PSME3, PSMF1, PTRH2, RAD23A, RAD2…
GO:0035567	non-canonical Wnt signaling pathway	GO_BiologicalProcess-EBI-QuickGO-GOA_20.11.2017_00h00	2.90852e-17	1.89927e-14	4.58771e-55	1.17445e-52	Group293	31.6456	50	[AP2S1, CDC42, CLTC, GNB1, GPI, PFN1, PPP3R1, PSMA1, PSMA2, PSMA3, PSMA4, PSMA5, PSMA6, PSMA7, PSMB1, PSMB10, PSMB2, PSMB3, PSMB4, PSMB5, PSMB6, PSMB7, PSMB8, PSMB9, PSMC1, PSMC2, PSMC3, PSMC4, PSMC5, PSMC6, PSMD1, PSMD10, PSMD11, PSMD12, PSMD13, PSMD14, PSMD2, PSMD3, PSMD4, PSMD6, PSMD7, PSMD8, PSMD9, PSME1, PSME2, PSME3, PSMF1, RAC1, RHOA, RPS27A]
GO:0036294	cellular response to decreased oxygen levels	GO_BiologicalProcess-EBI-QuickGO-GOA_20.11.2017_00h00	2.97872e-17	1.94213e-14	4.58771e-55	1.17445e-52	Group293	27.9621	59	[ACAA2, AIFM1, CHCHD2, DNM1L, ELOB, ELOC, ENO1, ERO1A, GNB1, HP1BP3, HYOU1, NPEPPS, P4HB, PGK1, PHB2, PSMA1, PSMA2, PSMA3, PSMA4, PSMA5, PSMA6, PSMA7, PSMB1, PSMB10, PSMB2, PSMB3, PSMB4, PSMB5, PSMB6, PSMB7, PSMB8, PSMB9, PSMC1, PSMC2, PSMC3, PSMC4, PSMC5, PSMC6, PSMD1, PSMD10, PSMD11, PSMD12, PSMD13, PSMD14, PSMD2, PSMD3, PSMD4, PSMD6, PSMD7, PSMD8, PSMD9, PSME1, PSME2, PSME3, PSMF1, RBX1, RPS27…
GO:0002429	immune response-activating cell surface receptor signaling pathway	GO_BiologicalProcess-EBI-QuickGO-GOA_20.11.2017_00h00	3.2615e-17	2.12323e-14	4.58771e-55	1.17445e-52	Group293	20.7877	95	[ABI1, ACTB, ACTG1, ACTR2, ACTR3, ADA, ARPC1B, ARPC2, ARPC3, ARPC5, BAG6, BTK, CBFB, CD38, CD79A, CD79B, CDC42, CSK, CUL1, ELF1, ELMO1, EZR, GRB2, HLA-DPB1, HLA-DRA, HLA-DRB1, HSP90AA1, HSP90AB1, IGHM, IGHV4-61, IGLC6, IGLV2-14, KRAS, LCK, LPXN, LYN, MAPK1, MYO1E, PAK2, PHPT1, PLCG2, PRKACB, PSMA1, PSMA2, PSMA3, PSMA4, PSMA5, PSMA6, PSMA7, PSMB1, PSMB10, PSMB2, PSMB3, PSMB4, PSMB5, PSMB6, PSMB7, …
GO:0045089	positive regulation of innate immune response	GO_BiologicalProcess-EBI-QuickGO-GOA_20.11.2017_00h00	5.25409e-17	3.41516e-14	4.58771e-55	1.17445e-52	Group293	22.4044	82	[BTK, C1QBP, CUL1, DHX9, FLOT1, HMGB1, HMGB2, HSP90B1, HSPA1B, HSPD1, IFI16, IRF4, KRAS, LSM14A, LYN, MATR3, NDUFA2, NONO, PAK2, PLCG2, PQBP1, PRKACB, PRKDC, PRMT5, PSMA1, PSMA2, PSMA3, PSMA4, PSMA5, PSMA6, PSMA7, PSMB1, PSMB10, PSMB2, PSMB3, PSMB4, PSMB5, PSMB6, PSMB7, PSMB8, PSMB9, PSMC1, PSMC2, PSMC3, PSMC4, PSMC5, PSMC6, PSMD1, PSMD10, PSMD11, PSMD12, PSMD13, PSMD14, PSMD2, PSMD3, PSMD4, PSMD…
R-HSA:201681	TCF dependent signaling in response to WNT	REACTOME_Pathways_20.11.2017	6.55046e-17	4.25125e-14	4.58771e-55	1.17445e-52	Group293	26.6094	62	[CSNK2A1, CSNK2A2, CSNK2B, CTBP1, CUL3, H2AFV, H3F3B, HDAC1, HIST1H3A, HIST1H4A, HIST2H2AC, HIST2H3A, HIST3H2BB, PPP2CB, PPP2R1A, PPP2R1B, PPP2R5D, PSMA1, PSMA2, PSMA3, PSMA4, PSMA5, PSMA6, PSMA7, PSMB1, PSMB10, PSMB2, PSMB3, PSMB4, PSMB5, PSMB6, PSMB7, PSMB8, PSMB9, PSMC1, PSMC2, PSMC3, PSMC4, PSMC5, PSMC6, PSMD1, PSMD10, PSMD11, PSMD12, PSMD13, PSMD14, PSMD2, PSMD3, PSMD4, PSMD6, PSMD7, PSMD8, …
GO:0010498	proteasomal protein catabolic process	GO_BiologicalProcess-EBI-QuickGO-GOA_20.11.2017_00h00	6.70668e-17	4.34593e-14	4.58771e-55	1.17445e-52	Group293	20.8054	93	[BAG6, BCAP31, BUB3, CCAR2, CCDC47, CD2AP, CDK1, CUL1, CUL3, CUL4A, DDB1, GABARAPL2, HSP90AB1, HSP90B1, HSPA5, HSPBP1, NSFL1C, PARK7, PBK, PCBP2, PCNP, PPP2CB, PRPF19, PSMA1, PSMA2, PSMA3, PSMA4, PSMA5, PSMA6, PSMA7, PSMB1, PSMB10, PSMB2, PSMB3, PSMB4, PSMB5, PSMB6, PSMB7, PSMB8, PSMB9, PSMC1, PSMC2, PSMC3, PSMC4, PSMC5, PSMC6, PSMD1, PSMD10, PSMD11, PSMD12, PSMD13, PSMD14, PSMD2, PSMD3, PSMD4, P…
GO:0016579	protein deubiquitination	GO_BiologicalProcess-EBI-QuickGO-GOA_20.11.2017_00h00	7.8951e-17	5.10813e-14	4.58771e-55	1.17445e-52	Group293	23.8562	73	[ACTB, ACTL6A, ADRM1, AKR1B1, CDK1, COPS5, EIF3F, ENY2, GARS, HCFC1, NEDD8, OTUB1, OTUD6B, PARK7, PSMA1, PSMA2, PSMA3, PSMA4, PSMA5, PSMA6, PSMA7, PSMB1, PSMB10, PSMB2, PSMB3, PSMB4, PSMB5, PSMB6, PSMB7, PSMB8, PSMB9, PSMC1, PSMC2, PSMC3, PSMC4, PSMC5, PSMC6, PSMD1, PSMD10, PSMD11, PSMD12, PSMD13, PSMD14, PSMD2, PSMD3, PSMD4, PSMD6, PSMD7, PSMD8, PSMD9, PSME1, PSME2, PSME3, PSMF1, RAD23A, RAD23B,…
GO:0071453	cellular response to oxygen levels	GO_BiologicalProcess-EBI-QuickGO-GOA_20.11.2017_00h00	8.80823e-17	5.69012e-14	4.58771e-55	1.17445e-52	Group293	26.7544	61	[ACAA2, AIFM1, ATP6V1A, CHCHD2, DNM1L, ELOB, ELOC, ENO1, ERO1A, FASN, GNB1, HP1BP3, HYOU1, NPEPPS, P4HB, PGK1, PHB2, PSMA1, PSMA2, PSMA3, PSMA4, PSMA5, PSMA6, PSMA7, PSMB1, PSMB10, PSMB2, PSMB3, PSMB4, PSMB5, PSMB6, PSMB7, PSMB8, PSMB9, PSMC1, PSMC2, PSMC3, PSMC4, PSMC5, PSMC6, PSMD1, PSMD10, PSMD11, PSMD12, PSMD13, PSMD14, PSMD2, PSMD3, PSMD4, PSMD6, PSMD7, PSMD8, PSMD9, PSME1, PSME2, PSME3, PSM…
GO:0044106	cellular amine metabolic process	GO_BiologicalProcess-EBI-QuickGO-GOA_20.11.2017_00h00	8.83518e-17	5.69869e-14	4.58771e-55	1.17445e-52	Group293	33.5821	45	[COMT, HPRT1, PARK7, PSMA1, PSMA2, PSMA3, PSMA4, PSMA5, PSMA6, PSMA7, PSMB1, PSMB10, PSMB2, PSMB3, PSMB4, PSMB5, PSMB6, PSMB7, PSMB8, PSMB9, PSMC1, PSMC2, PSMC3, PSMC4, PSMC5, PSMC6, PSMD1, PSMD10, PSMD11, PSMD12, PSMD13, PSMD14, PSMD2, PSMD3, PSMD4, PSMD6, PSMD7, PSMD8, PSMD9, PSME1, PSME2, PSME3, PSMF1, SRM, VPS35]
GO:0071456	cellular response to hypoxia	GO_BiologicalProcess-EBI-QuickGO-GOA_20.11.2017_00h00	1.06932e-16	6.8757e-14	4.58771e-55	1.17445e-52	Group293	27.9412	57	[ACAA2, CHCHD2, ELOB, ELOC, ENO1, ERO1A, GNB1, HP1BP3, HYOU1, NPEPPS, P4HB, PGK1, PHB2, PSMA1, PSMA2, PSMA3, PSMA4, PSMA5, PSMA6, PSMA7, PSMB1, PSMB10, PSMB2, PSMB3, PSMB4, PSMB5, PSMB6, PSMB7, PSMB8, PSMB9, PSMC1, PSMC2, PSMC3, PSMC4, PSMC5, PSMC6, PSMD1, PSMD10, PSMD11, PSMD12, PSMD13, PSMD14, PSMD2, PSMD3, PSMD4, PSMD6, PSMD7, PSMD8, PSMD9, PSME1, PSME2, PSME3, PSMF1, RBX1, RPS27A, UBE2D3, UBQ…
GO:0045930	negative regulation of mitotic cell cycle	GO_BiologicalProcess-EBI-QuickGO-GOA_20.11.2017_00h00	2.41925e-16	1.53864e-13	4.58771e-55	1.17445e-52	Group293	23.3974	73	[BUB3, CARM1, CDK1, CDK2, CUL1, DYNC1LI1, IK, MRE11, MSH2, NAA10, NABP2, NPM1, PCNA, PNPT1, PRKDC, PRMT1, PSMA1, PSMA2, PSMA3, PSMA4, PSMA5, PSMA6, PSMA7, PSMB1, PSMB10, PSMB2, PSMB3, PSMB4, PSMB5, PSMB6, PSMB7, PSMB8, PSMB9, PSMC1, PSMC2, PSMC3, PSMC4, PSMC5, PSMC6, PSMD1, PSMD10, PSMD11, PSMD12, PSMD13, PSMD14, PSMD2, PSMD3, PSMD4, PSMD6, PSMD7, PSMD8, PSMD9, PSME1, PSME2, PSME3, PSMF1, PSMG2, …
GO:0045088	regulation of innate immune response	GO_BiologicalProcess-EBI-QuickGO-GOA_20.11.2017_00h00	4.52528e-16	2.8645e-13	4.58771e-55	1.17445e-52	Group293	20.4494	91	[ABCE1, ADAR, BTK, C1QBP, CDC37, CUL1, DHX9, DNAJA3, FLOT1, HLA-A, HMGB1, HMGB2, HSP90AB1, HSP90B1, HSPA1B, HSPD1, IFI16, IRF4, KRAS, LSM14A, LYN, MATR3, NDUFA2, NONO, PAK2, PLCG2, PQBP1, PRKACB, PRKDC, PRMT5, PSMA1, PSMA2, PSMA3, PSMA4, PSMA5, PSMA6, PSMA7, PSMB1, PSMB10, PSMB2, PSMB3, PSMB4, PSMB5, PSMB6, PSMB7, PSMB8, PSMB9, PSMC1, PSMC2, PSMC3, PSMC4, PSMC5, PSMC6, PSMD1, PSMD10, PSMD11, PSMD…
GO:0033209	tumor necrosis factor-mediated signaling pathway	GO_BiologicalProcess-EBI-QuickGO-GOA_20.11.2017_00h00	5.11553e-16	3.23301e-13	4.58771e-55	1.17445e-52	Group293	28.8889	52	[CPNE1, ETFA, ETFB, FASN, GSTP1, HSPA1B, KARS, PSMA1, PSMA2, PSMA3, PSMA4, PSMA5, PSMA6, PSMA7, PSMB1, PSMB10, PSMB2, PSMB3, PSMB4, PSMB5, PSMB6, PSMB7, PSMB8, PSMB9, PSMC1, PSMC2, PSMC3, PSMC4, PSMC5, PSMC6, PSMD1, PSMD10, PSMD11, PSMD12, PSMD13, PSMD14, PSMD2, PSMD3, PSMD4, PSMD6, PSMD7, PSMD8, PSMD9, PSME1, PSME2, PSME3, PSMF1, PYCARD, RACK1, RPS27A, TMSB4X, TXNDC17]
R-HSA:9006925	Intracellular signaling by second messengers	REACTOME_Pathways_20.11.2017	1.59277e-15	9.92296e-13	4.58771e-55	1.17445e-52	Group293	23.6111	68	[CALM2, CHD4, CREB1, CSNK2A1, CSNK2A2, CSNK2B, GRB2, GRK2, HDAC1, LAMTOR1, LAMTOR2, LAMTOR3, LAMTOR5, LCK, MAPK1, MTA2, PPP2CB, PPP2R1A, PPP2R1B, PPP2R5D, PRKACB, PRKAR1A, PRKAR2B, PSMA1, PSMA2, PSMA3, PSMA4, PSMA5, PSMA6, PSMA7, PSMB1, PSMB10, PSMB2, PSMB3, PSMB4, PSMB5, PSMB6, PSMB7, PSMB8, PSMB9, PSMC1, PSMC2, PSMC3, PSMC4, PSMC5, PSMC6, PSMD1, PSMD10, PSMD11, PSMD12, PSMD13, PSMD14, PSMD2, PS…
R-HSA:1257604	PIP3 activates AKT signaling	REACTOME_Pathways_20.11.2017	1.78931e-15	1.11116e-12	4.58771e-55	1.17445e-52	Group293	24.7059	63	[CHD4, CREB1, CSNK2A1, CSNK2A2, CSNK2B, GRB2, HDAC1, LAMTOR1, LAMTOR2, LAMTOR3, LAMTOR5, LCK, MAPK1, MTA2, PPP2CB, PPP2R1A, PPP2R1B, PPP2R5D, PSMA1, PSMA2, PSMA3, PSMA4, PSMA5, PSMA6, PSMA7, PSMB1, PSMB10, PSMB2, PSMB3, PSMB4, PSMB5, PSMB6, PSMB7, PSMB8, PSMB9, PSMC1, PSMC2, PSMC3, PSMC4, PSMC5, PSMC6, PSMD1, PSMD10, PSMD11, PSMD12, PSMD13, PSMD14, PSMD2, PSMD3, PSMD4, PSMD6, PSMD7, PSMD8, PSMD9,…
GO:0030177	positive regulation of Wnt signaling pathway	GO_BiologicalProcess-EBI-QuickGO-GOA_20.11.2017_00h00	5.06566e-15	3.11538e-12	4.58771e-55	1.17445e-52	Group293	29.0909	48	[CCAR2, CSNK2A1, CSNK2A2, DDX3X, MBD2, PIN1, PSMA1, PSMA2, PSMA3, PSMA4, PSMA5, PSMA6, PSMA7, PSMB1, PSMB10, PSMB2, PSMB3, PSMB4, PSMB5, PSMB6, PSMB7, PSMB8, PSMB9, PSMC1, PSMC2, PSMC3, PSMC4, PSMC5, PSMC6, PSMD1, PSMD10, PSMD11, PSMD12, PSMD13, PSMD14, PSMD2, PSMD3, PSMD4, PSMD6, PSMD7, PSMD8, PSMD9, PSME1, PSME2, PSME3, PSMF1, RPS27A, VPS35]
R-HSA:5619115	Disorders of transmembrane transporters	REACTOME_Pathways_20.11.2017	7.85084e-15	4.78116e-12	4.58771e-55	1.17445e-52	Group293	30.2013	45	[PSMA1, PSMA2, PSMA3, PSMA4, PSMA5, PSMA6, PSMA7, PSMB1, PSMB10, PSMB2, PSMB3, PSMB4, PSMB5, PSMB6, PSMB7, PSMB8, PSMB9, PSMC1, PSMC2, PSMC3, PSMC4, PSMC5, PSMC6, PSMD1, PSMD10, PSMD11, PSMD12, PSMD13, PSMD14, PSMD2, PSMD3, PSMD4, PSMD6, PSMD7, PSMD8, PSMD9, PSME1, PSME2, PSME3, PSMF1, RPS27A, SLC16A1, SLC2A1, TPR, VCP]
GO:0002758	innate immune response-activating signal transduction	GO_BiologicalProcess-EBI-QuickGO-GOA_20.11.2017_00h00	3.28713e-14	1.96241e-11	4.58771e-55	1.17445e-52	Group293	22.4832	67	[BTK, C1QBP, CUL1, FLOT1, HMGB1, HSP90B1, HSPA1B, HSPD1, IRF4, KRAS, LSM14A, LYN, NDUFA2, PAK2, PLCG2, PRKACB, PRMT5, PSMA1, PSMA2, PSMA3, PSMA4, PSMA5, PSMA6, PSMA7, PSMB1, PSMB10, PSMB2, PSMB3, PSMB4, PSMB5, PSMB6, PSMB7, PSMB8, PSMB9, PSMC1, PSMC2, PSMC3, PSMC4, PSMC5, PSMC6, PSMD1, PSMD10, PSMD11, PSMD12, PSMD13, PSMD14, PSMD2, PSMD3, PSMD4, PSMD6, PSMD7, PSMD8, PSMD9, PSME1, PSME2, PSME3, PS…
R-HSA:8878171	Transcriptional regulation by RUNX1	REACTOME_Pathways_20.11.2017	5.45498e-14	3.22935e-11	4.58771e-55	1.17445e-52	Group293	24.2678	58	[ACTL6A, CBFB, CSNK2A1, CSNK2A2, CSNK2B, DPY30, ELF1, H2AFV, H3F3B, HDAC1, HIST1H3A, HIST1H4A, HIST2H2AC, HIST2H3A, HIST3H2BB, PRMT1, PSMA1, PSMA2, PSMA3, PSMA4, PSMA5, PSMA6, PSMA7, PSMB1, PSMB10, PSMB2, PSMB3, PSMB4, PSMB5, PSMB6, PSMB7, PSMB8, PSMB9, PSMC1, PSMC2, PSMC3, PSMC4, PSMC5, PSMC6, PSMD1, PSMD10, PSMD11, PSMD12, PSMD13, PSMD14, PSMD2, PSMD3, PSMD4, PSMD6, PSMD7, PSMD8, PSMD9, PSME1, …
R-HSA:983168	Antigen processing: Ubiquitination & Proteasome degradation	REACTOME_Pathways_20.11.2017	7.52009e-14	4.41429e-11	4.58771e-55	1.17445e-52	Group293	21.9355	68	[BLMH, CUL1, CUL3, ELOB, ELOC, NPEPPS, PSMA1, PSMA2, PSMA3, PSMA4, PSMA5, PSMA6, PSMA7, PSMB1, PSMB10, PSMB2, PSMB3, PSMB4, PSMB5, PSMB6, PSMB7, PSMB8, PSMB9, PSMC1, PSMC2, PSMC3, PSMC4, PSMC5, PSMC6, PSMD1, PSMD10, PSMD11, PSMD12, PSMD13, PSMD14, PSMD2, PSMD3, PSMD4, PSMD6, PSMD7, PSMD8, PSMD9, PSME1, PSME2, PSME3, PSMF1, RBX1, RPS27A, SKP1, THOP1, TPP2, UBA1, UBA3, UBA5, UBA6, UBE2A, UBE2C, UBE…
GO:0090090	negative regulation of canonical Wnt signaling pathway	GO_BiologicalProcess-EBI-QuickGO-GOA_20.11.2017_00h00	3.25207e-13	1.86669e-10	4.58771e-55	1.17445e-52	Group293	26.7045	47	[CUL3, G3BP1, HDAC1, PFDN5, PSMA1, PSMA2, PSMA3, PSMA4, PSMA5, PSMA6, PSMA7, PSMB1, PSMB10, PSMB2, PSMB3, PSMB4, PSMB5, PSMB6, PSMB7, PSMB8, PSMB9, PSMC1, PSMC2, PSMC3, PSMC4, PSMC5, PSMC6, PSMD1, PSMD10, PSMD11, PSMD13, PSMD14, PSMD2, PSMD3, PSMD4, PSMD6, PSMD7, PSMD8, PSMD9, PSME1, PSME2, PSME3, PSMF1, RBX1, RPS27A, STK24, STK4]
GO:0036293	response to decreased oxygen levels	GO_BiologicalProcess-EBI-QuickGO-GOA_20.11.2017_00h00	3.35912e-13	1.92477e-10	4.58771e-55	1.17445e-52	Group293	20.2156	75	[ACAA2, ACTN4, ADA, ADSL, AHCY, AIFM1, CASP3, CAT, CD38, CHCHD2, CREB1, CXCR4, DNM1L, ELOB, ELOC, ENO1, ERO1A, FIS1, GNB1, HMOX2, HP1BP3, HSP90B1, HYOU1, LDHA, LONP1, NPEPPS, P4HB, PGK1, PHB2, PKM, PSMA1, PSMA2, PSMA3, PSMA4, PSMA5, PSMA6, PSMA7, PSMB1, PSMB10, PSMB2, PSMB3, PSMB4, PSMB5, PSMB6, PSMB7, PSMB8, PSMB9, PSMC1, PSMC2, PSMC3, PSMC4, PSMC5, PSMC6, PSMD1, PSMD10, PSMD11, PSMD12, PSMD13, …
GO:0048863	stem cell differentiation	GO_BiologicalProcess-EBI-QuickGO-GOA_20.11.2017_00h00	3.58567e-13	2.051e-10	4.58771e-55	1.17445e-52	Group293	23.2932	58	[C21orf33, CBFB, CFL1, CORO1C, HIST1H3A, HIST1H4A, HIST2H3A, HNRNPU, MAPK1, MSI2, NOLC1, OCIAD1, PDCD6, PEF1, PSMA1, PSMA2, PSMA3, PSMA4, PSMA5, PSMA6, PSMA7, PSMB1, PSMB10, PSMB2, PSMB3, PSMB4, PSMB5, PSMB6, PSMB7, PSMB8, PSMB9, PSMC1, PSMC2, PSMC3, PSMC4, PSMC5, PSMC6, PSMD1, PSMD10, PSMD11, PSMD12, PSMD13, PSMD14, PSMD2, PSMD3, PSMD4, PSMD6, PSMD7, PSMD8, PSMD9, PSME1, PSME2, PSME3, PSMF1, PTP…
GO:1905330	regulation of morphogenesis of an epithelium	GO_BiologicalProcess-EBI-QuickGO-GOA_20.11.2017_00h00	6.59305e-13	3.68552e-10	4.58771e-55	1.17445e-52	Group293	25.5208	49	[AKR1B1, AP2S1, CDC42, CLTC, PFN1, PHB2, PSMA1, PSMA2, PSMA3, PSMA4, PSMA5, PSMA6, PSMA7, PSMB1, PSMB10, PSMB2, PSMB3, PSMB4, PSMB5, PSMB6, PSMB7, PSMB8, PSMB9, PSMC1, PSMC2, PSMC3, PSMC4, PSMC5, PSMC6, PSMD1, PSMD10, PSMD11, PSMD12, PSMD13, PSMD14, PSMD2, PSMD3, PSMD4, PSMD6, PSMD7, PSMD8, PSMD9, PSME1, PSME2, PSME3, PSMF1, RAC1, RHOA, RPS27A]
GO:0010565	regulation of cellular ketone metabolic process	GO_BiologicalProcess-EBI-QuickGO-GOA_20.11.2017_00h00	1.8781e-12	1.0292e-09	4.58771e-55	1.17445e-52	Group293	25.5435	47	[COMT, DLAT, DLD, EIF6, PARK7, PDHA1, PDHB, PSMA1, PSMA2, PSMA3, PSMA4, PSMA5, PSMA6, PSMA7, PSMB1, PSMB10, PSMB2, PSMB3, PSMB4, PSMB5, PSMB6, PSMB7, PSMB8, PSMB9, PSMC1, PSMC2, PSMC3, PSMC4, PSMC5, PSMC6, PSMD1, PSMD10, PSMD11, PSMD12, PSMD13, PSMD14, PSMD2, PSMD3, PSMD4, PSMD6, PSMD7, PSMD8, PSMD9, PSME1, PSME2, PSME3, PSMF1]
GO:0042180	cellular ketone metabolic process	GO_BiologicalProcess-EBI-QuickGO-GOA_20.11.2017_00h00	1.14479e-11	6.07885e-09	4.58771e-55	1.17445e-52	Group293	21.9608	56	[AKR1B1, AKR7A2, COMT, DLAT, DLD, EIF6, GLO1, GNPDA1, GOT2, GPI, NMT1, OXCT1, PARK7, PDHA1, PDHB, PSMA1, PSMA2, PSMA3, PSMA4, PSMA5, PSMA6, PSMA7, PSMB1, PSMB10, PSMB2, PSMB3, PSMB4, PSMB5, PSMB6, PSMB7, PSMB8, PSMB9, PSMC1, PSMC2, PSMC3, PSMC4, PSMC5, PSMC6, PSMD1, PSMD10, PSMD11, PSMD12, PSMD13, PSMD14, PSMD2, PSMD3, PSMD4, PSMD6, PSMD7, PSMD8, PSMD9, PSME1, PSME2, PSME3, PSMF1, SCP2]
GO:0034612	response to tumor necrosis factor	GO_BiologicalProcess-EBI-QuickGO-GOA_20.11.2017_00h00	1.81368e-11	9.52184e-09	4.58771e-55	1.17445e-52	Group293	20.3883	63	[ARHGEF2, CASP3, CPNE1, DHX9, ETFA, ETFB, FASN, GSS, GSTP1, HSPA1B, KARS, NDUFA2, PCK2, PRPF8, PSMA1, PSMA2, PSMA3, PSMA4, PSMA5, PSMA6, PSMA7, PSMB1, PSMB10, PSMB2, PSMB3, PSMB4, PSMB5, PSMB6, PSMB7, PSMB8, PSMB9, PSMC1, PSMC2, PSMC3, PSMC4, PSMC5, PSMC6, PSMD1, PSMD10, PSMD11, PSMD12, PSMD13, PSMD14, PSMD2, PSMD3, PSMD4, PSMD6, PSMD7, PSMD8, PSMD9, PSME1, PSME2, PSME3, PSMF1, PYCARD, RACK1, RPS…
GO:0030178	negative regulation of Wnt signaling pathway	GO_BiologicalProcess-EBI-QuickGO-GOA_20.11.2017_00h00	2.26003e-11	1.17974e-08	4.58771e-55	1.17445e-52	Group293	23.3333	49	[CUL3, G3BP1, GPI, HDAC1, PFDN5, PSMA1, PSMA2, PSMA3, PSMA4, PSMA5, PSMA6, PSMA7, PSMB1, PSMB10, PSMB2, PSMB3, PSMB4, PSMB5, PSMB6, PSMB7, PSMB8, PSMB9, PSMC1, PSMC2, PSMC3, PSMC4, PSMC5, PSMC6, PSMD1, PSMD10, PSMD11, PSMD13, PSMD14, PSMD2, PSMD3, PSMD4, PSMD6, PSMD7, PSMD8, PSMD9, PSME1, PSME2, PSME3, PSMF1, RACK1, RBX1, RPS27A, STK24, STK4]
GO:0071356	cellular response to tumor necrosis factor	GO_BiologicalProcess-EBI-QuickGO-GOA_20.11.2017_00h00	2.51835e-11	1.31206e-08	4.58771e-55	1.17445e-52	Group293	20.7612	60	[ARHGEF2, CPNE1, DHX9, ETFA, ETFB, FASN, GSTP1, HSPA1B, KARS, PCK2, PRPF8, PSMA1, PSMA2, PSMA3, PSMA4, PSMA5, PSMA6, PSMA7, PSMB1, PSMB10, PSMB2, PSMB3, PSMB4, PSMB5, PSMB6, PSMB7, PSMB8, PSMB9, PSMC1, PSMC2, PSMC3, PSMC4, PSMC5, PSMC6, PSMD1, PSMD10, PSMD11, PSMD12, PSMD13, PSMD14, PSMD2, PSMD3, PSMD4, PSMD6, PSMD7, PSMD8, PSMD9, PSME1, PSME2, PSME3, PSMF1, PYCARD, RACK1, RPS27A, RPS3, SNRNP70, …
GO:2000027	regulation of organ morphogenesis	GO_BiologicalProcess-EBI-QuickGO-GOA_20.11.2017_00h00	9.82263e-11	4.96043e-08	4.58771e-55	1.17445e-52	Group293	20.6522	57	[AKR1B1, AP2S1, BASP1, C21orf33, CARM1, CDC42, CLTC, GNG5, LONP1, NACA, PFN1, PHB2, PSMA1, PSMA2, PSMA3, PSMA4, PSMA5, PSMA6, PSMA7, PSMB1, PSMB10, PSMB2, PSMB3, PSMB4, PSMB5, PSMB6, PSMB7, PSMB8, PSMB9, PSMC1, PSMC2, PSMC3, PSMC4, PSMC5, PSMC6, PSMD1, PSMD10, PSMD11, PSMD12, PSMD13, PSMD14, PSMD2, PSMD3, PSMD4, PSMD6, PSMD7, PSMD8, PSMD9, PSME1, PSME2, PSME3, PSMF1, RAC1, RHOA, RPS27A, SRSF6, VD…
GO:0060828	regulation of canonical Wnt signaling pathway	GO_BiologicalProcess-EBI-QuickGO-GOA_20.11.2017_00h00	1.33351e-10	6.65423e-08	4.58771e-55	1.17445e-52	Group293	21.0938	54	[CCAR2, CUL3, DDX3X, EMD, G3BP1, HDAC1, PFDN5, PIN1, PPP1CA, PSMA1, PSMA2, PSMA3, PSMA4, PSMA5, PSMA6, PSMA7, PSMB1, PSMB10, PSMB2, PSMB3, PSMB4, PSMB5, PSMB6, PSMB7, PSMB8, PSMB9, PSMC1, PSMC2, PSMC3, PSMC4, PSMC5, PSMC6, PSMD1, PSMD10, PSMD11, PSMD12, PSMD13, PSMD14, PSMD2, PSMD3, PSMD4, PSMD6, PSMD7, PSMD8, PSMD9, PSME1, PSME2, PSME3, PSMF1, RBX1, RPS27A, STK24, STK4, VPS35]
GO:0061136	regulation of proteasomal protein catabolic process	GO_BiologicalProcess-EBI-QuickGO-GOA_20.11.2017_00h00	1.14813e-08	4.89105e-06	4.58771e-55	1.17445e-52	Group293	22.1591	39	[BAG6, BCAP31, CCAR2, GABARAPL2, HSP90AB1, HSPBP1, PARK7, PBK, PSMC1, PSMC2, PSMC3, PSMC4, PSMC5, PSMC6, PSMD10, PSMD14, PSME1, PSME2, PSME3, PSMF1, RACK1, RAD23A, RAD23B, RBX1, RPL11, SDCBP, SGTA, SUMO1, SUMO2, UBE2G2, UBE2J1, UBE2K, UBE2V2, UBQLN1, UBXN1, UCHL5, USP14, USP5, VCP]
R-HSA:2262752	Cellular responses to stress	REACTOME_Pathways_20.11.2017	5.54355e-51	5.12224e-48	2.41634e-48	6.16168e-46	Group163	33.4107	144	[AAAS, ACTR1A, ASF1A, ATOX1, BAG2, CAMK2D, CAPZA1, CAPZA2, CAPZB, CAT, CCAR2, CDK2, CYCS, DCTN2, DNAJA1, DNAJA2, DNAJB1, DNAJC2, DNAJC7, DYNC1H1, DYNC1I2, DYNC1LI1, DYNLL1, DYNLL2, EEF1A1, ELOB, ELOC, ERO1A, FKBP4, FKBP5, GSR, GSTP1, H2AFV, H3F3B, HIKESHI, HIST1H1B, HIST1H1C, HIST1H1E, HIST1H3A, HIST1H4A, HIST2H2AC, HIST2H3A, HIST3H2BB, HMGA1, HSBP1, HSP90AA1, HSP90AB1, HSPA14, HSPA1B, HSPA4, HSP…
R-HSA:8953897	Cellular responses to external stimuli	REACTOME_Pathways_20.11.2017	2.41634e-48	2.2182e-45	2.41634e-48	6.16168e-46	Group163	30.315	154	[AAAS, ACTR1A, ASF1A, ATOX1, BAG2, CAMK2D, CAPZA1, CAPZA2, CAPZB, CAT, CCAR2, CDK2, CHMP2A, CHMP4B, CSRP1, CYCS, DCTN2, DNAJA1, DNAJA2, DNAJB1, DNAJC2, DNAJC7, DYNC1H1, DYNC1I2, DYNC1LI1, DYNLL1, DYNLL2, EEF1A1, ELOB, ELOC, ERO1A, FKBP4, FKBP5, GABARAPL2, GSR, GSTP1, H2AFV, H3F3B, HIKESHI, HIST1H1B, HIST1H1C, HIST1H1E, HIST1H3A, HIST1H4A, HIST2H2AC, HIST2H3A, HIST3H2BB, HMGA1, HSBP1, HSP90AA1, HS…
R-HSA:162906	HIV Infection	REACTOME_Pathways_20.11.2017	3.02746e-48	2.77618e-45	3.02746e-48	7.68976e-46	Group194	42.9167	103	[AAAS, AP1B1, AP2S1, ARF1, B2M, BANF1, CHMP2A, CHMP4B, CHMP5, CXCR4, ELMO1, ELOB, ELOC, FEN1, HMGA1, KPNB1, LCK, NCBP2, NMT1, NPM1, NUP155, NUP205, NUP210, NUP37, NUP43, NUP50, NUP58, NUP62, NUP93, PAK2, PDCD6IP, POLR2C, POLR2D, POLR2E, POLR2G, POLR2H, POLR2J, POLR2K, POLR2L, PPIA, PSIP1, PSMA1, PSMA2, PSMA3, PSMA4, PSMA5, PSMA6, PSMA7, PSMB1, PSMB10, PSMB2, PSMB3, PSMB4, PSMB5, PSMB6, PSMB7, PSM…
R-HSA:162587	HIV Life Cycle	REACTOME_Pathways_20.11.2017	2.02281e-16	1.29055e-13	3.02746e-48	7.68976e-46	Group194	30.8176	49	[AAAS, BANF1, CHMP2A, CHMP4B, CHMP5, CXCR4, ELOB, ELOC, FEN1, HMGA1, NCBP2, NMT1, NUP155, NUP205, NUP210, NUP37, NUP43, NUP50, NUP58, NUP62, NUP93, PDCD6IP, POLR2C, POLR2D, POLR2E, POLR2G, POLR2H, POLR2J, POLR2K, POLR2L, PPIA, PSIP1, RAE1, RAN, RANBP1, RANGAP1, RCC1, RPS27A, SEH1L, SSRP1, SUPT16H, SUPT4H1, SUPT5H, TCEA1, TPR, VTA1, XPO1, XRCC5, XRCC6]
R-HSA:162599	Late Phase of HIV Life Cycle	REACTOME_Pathways_20.11.2017	3.8796e-13	2.21525e-10	3.02746e-48	7.68976e-46	Group194	28.7671	42	[AAAS, CHMP2A, CHMP4B, CHMP5, ELOB, ELOC, NCBP2, NMT1, NUP155, NUP205, NUP210, NUP37, NUP43, NUP50, NUP58, NUP62, NUP93, PDCD6IP, POLR2C, POLR2D, POLR2E, POLR2G, POLR2H, POLR2J, POLR2K, POLR2L, PPIA, RAE1, RAN, RANBP1, RANGAP1, RCC1, RPS27A, SEH1L, SSRP1, SUPT16H, SUPT4H1, SUPT5H, TCEA1, TPR, VTA1, XPO1]
R-HSA:1640170	Cell Cycle	REACTOME_Pathways_20.11.2017	4.99782e-49	4.603e-46	1.17595e-45	2.97517e-43	Group268	27.5701	177	[AAAS, ACTR1A, BANF1, BUB3, CDK1, CDK2, CKAP5, CKS1B, CSNK2A1, CSNK2A2, CSNK2B, CUL1, DCTN2, DHFR, DKC1, DYNC1H1, DYNC1I2, DYNC1LI1, DYNLL1, DYNLL2, EMD, ENSA, FEN1, GMNN, GORASP2, H2AFV, H3F3B, HDAC1, HIST1H3A, HIST1H4A, HIST2H2AC, HIST2H3A, HIST3H2BB, HSP90AA1, HSP90AB1, KIF2C, LMNB1, LYN, MAPK1, MAPRE1, MCM2, MCM3, MCM4, MCM5, MCM6, MCM7, MRE11, NCAPD2, NCAPG, NCAPH, NHP2, NPM1, NUDC, NUMA1, N…
R-HSA:69278	Cell Cycle, Mitotic	REACTOME_Pathways_20.11.2017	1.53802e-48	1.41344e-45	1.17595e-45	2.97517e-43	Group268	29.6642	159	[AAAS, ACTR1A, BANF1, BUB3, CDK1, CDK2, CKAP5, CKS1B, CSNK2A1, CSNK2A2, CSNK2B, CUL1, DCTN2, DHFR, DYNC1H1, DYNC1I2, DYNC1LI1, DYNLL1, DYNLL2, EMD, ENSA, FEN1, GMNN, GORASP2, H2AFV, H3F3B, HDAC1, HIST1H3A, HIST1H4A, HIST2H2AC, HIST2H3A, HIST3H2BB, HSP90AA1, HSP90AB1, KIF2C, LMNB1, LYN, MAPK1, MAPRE1, MCM2, MCM3, MCM4, MCM5, MCM6, MCM7, NCAPD2, NCAPG, NCAPH, NUDC, NUMA1, NUP155, NUP205, NUP210, NU…
R-HSA:68886	M Phase	REACTOME_Pathways_20.11.2017	5.55029e-40	5.03411e-37	1.17595e-45	2.97517e-43	Group268	31.1392	123	[AAAS, ACTR1A, BANF1, BUB3, CDK1, CKAP5, CSNK2A1, CSNK2A2, CSNK2B, DCTN2, DYNC1H1, DYNC1I2, DYNC1LI1, DYNLL1, DYNLL2, EMD, ENSA, GORASP2, H2AFV, H3F3B, HIST1H3A, HIST1H4A, HIST2H2AC, HIST2H3A, HIST3H2BB, HSP90AA1, KIF2C, LMNB1, MAPK1, MAPRE1, NCAPD2, NCAPG, NCAPH, NUDC, NUMA1, NUP155, NUP205, NUP210, NUP37, NUP43, NUP50, NUP58, NUP62, NUP93, PAFAH1B1, PPP2CB, PPP2R1A, PPP2R1B, PPP2R2A, PPP2R5D, P…
R-HSA:68882	Mitotic Anaphase	REACTOME_Pathways_20.11.2017	1.23235e-34	1.07214e-31	1.17595e-45	2.97517e-43	Group268	39.604	80	[BANF1, BUB3, CKAP5, DYNC1H1, DYNC1I2, DYNC1LI1, DYNLL1, DYNLL2, EMD, KIF2C, LMNB1, MAPRE1, NUDC, NUP37, NUP43, PAFAH1B1, PPP2CB, PPP2R1A, PPP2R1B, PPP2R2A, PPP2R5D, PSMA1, PSMA2, PSMA3, PSMA4, PSMA5, PSMA6, PSMA7, PSMB1, PSMB10, PSMB2, PSMB3, PSMB4, PSMB5, PSMB6, PSMB7, PSMB8, PSMB9, PSMC1, PSMC2, PSMC3, PSMC4, PSMC5, PSMC6, PSMD1, PSMD10, PSMD11, PSMD12, PSMD13, PSMD14, PSMD2, PSMD3, PSMD4, PSM…
R-HSA:2555396	Mitotic Metaphase and Anaphase	REACTOME_Pathways_20.11.2017	1.87394e-34	1.62096e-31	1.17595e-45	2.97517e-43	Group268	39.4089	80	[BANF1, BUB3, CKAP5, DYNC1H1, DYNC1I2, DYNC1LI1, DYNLL1, DYNLL2, EMD, KIF2C, LMNB1, MAPRE1, NUDC, NUP37, NUP43, PAFAH1B1, PPP2CB, PPP2R1A, PPP2R1B, PPP2R2A, PPP2R5D, PSMA1, PSMA2, PSMA3, PSMA4, PSMA5, PSMA6, PSMA7, PSMB1, PSMB10, PSMB2, PSMB3, PSMB4, PSMB5, PSMB6, PSMB7, PSMB8, PSMB9, PSMC1, PSMC2, PSMC3, PSMC4, PSMC5, PSMC6, PSMD1, PSMD10, PSMD11, PSMD12, PSMD13, PSMD14, PSMD2, PSMD3, PSMD4, PSM…
R-HSA:69275	G2/M Transition	REACTOME_Pathways_20.11.2017	4.31144e-33	3.66473e-30	1.17595e-45	2.97517e-43	Group268	39.2857	77	[ACTR1A, CDK1, CDK2, CKAP5, CUL1, DCTN2, DYNC1H1, DYNC1I2, DYNLL1, HSP90AA1, HSP90AB1, MAPRE1, PAFAH1B1, PPME1, PPP1CB, PPP2CB, PPP2R1A, PPP2R1B, PPP2R2A, PRKAR2B, PSMA1, PSMA2, PSMA3, PSMA4, PSMA5, PSMA6, PSMA7, PSMB1, PSMB10, PSMB2, PSMB3, PSMB4, PSMB5, PSMB6, PSMB7, PSMB8, PSMB9, PSMC1, PSMC2, PSMC3, PSMC4, PSMC5, PSMC6, PSMD1, PSMD10, PSMD11, PSMD12, PSMD13, PSMD14, PSMD2, PSMD3, PSMD4, PSMD6…
GO:1903047	mitotic cell cycle process	GO_BiologicalProcess-EBI-QuickGO-GOA_20.11.2017_00h00	5.73382e-33	4.86802e-30	1.17595e-45	2.97517e-43	Group268	21.0162	182	[AAAS, ACTR1A, APEX1, ARF1, ARHGEF2, ARL3, BANF1, BCAT1, BCCIP, BID, BUB3, CALM2, CARM1, CDC42, CDK1, CDK2, CFL1, CHMP2A, CHMP4B, CHMP5, CKAP5, CKS2, CLTC, CUL1, CUL3, CUL4A, DCTN2, DDB1, DDX3X, DHFR, DNM2, DYNC1H1, DYNC1I2, DYNC1LI1, DYNLL1, DYNLT1, EIF4E, EMD, ENSA, GSPT1, H2AFY, HNRNPU, HSP90AA1, HSPA1B, IK, KHDRBS1, KIF2C, KPNB1, LONP1, MAP4, MAPRE1, MCM2, MCM3, MCM4, MCM5, MCM6, MCM7, MRE11,…
R-HSA:453274	Mitotic G2-G2/M phases	REACTOME_Pathways_20.11.2017	9.83031e-33	8.31644e-30	1.17595e-45	2.97517e-43	Group268	38.8889	77	[ACTR1A, CDK1, CDK2, CKAP5, CUL1, DCTN2, DYNC1H1, DYNC1I2, DYNLL1, HSP90AA1, HSP90AB1, MAPRE1, PAFAH1B1, PPME1, PPP1CB, PPP2CB, PPP2R1A, PPP2R1B, PPP2R2A, PRKAR2B, PSMA1, PSMA2, PSMA3, PSMA4, PSMA5, PSMA6, PSMA7, PSMB1, PSMB10, PSMB2, PSMB3, PSMB4, PSMB5, PSMB6, PSMB7, PSMB8, PSMB9, PSMC1, PSMC2, PSMC3, PSMC4, PSMC5, PSMC6, PSMD1, PSMD10, PSMD11, PSMD12, PSMD13, PSMD14, PSMD2, PSMD3, PSMD4, PSMD6…
R-HSA:2467813	Separation of Sister Chromatids	REACTOME_Pathways_20.11.2017	2.23992e-31	1.86585e-28	1.17595e-45	2.97517e-43	Group268	38.7435	74	[BUB3, CKAP5, DYNC1H1, DYNC1I2, DYNC1LI1, DYNLL1, DYNLL2, KIF2C, MAPRE1, NUDC, NUP37, NUP43, PAFAH1B1, PPP2CB, PPP2R1A, PPP2R1B, PPP2R5D, PSMA1, PSMA2, PSMA3, PSMA4, PSMA5, PSMA6, PSMA7, PSMB1, PSMB10, PSMB2, PSMB3, PSMB4, PSMB5, PSMB6, PSMB7, PSMB8, PSMB9, PSMC1, PSMC2, PSMC3, PSMC4, PSMC5, PSMC6, PSMD1, PSMD10, PSMD11, PSMD12, PSMD13, PSMD14, PSMD2, PSMD3, PSMD4, PSMD6, PSMD7, PSMD8, PSMD9, PSM…
R-HSA:69620	Cell Cycle Checkpoints	REACTOME_Pathways_20.11.2017	3.82656e-31	3.17604e-28	1.17595e-45	2.97517e-43	Group268	31.7406	93	[BUB3, CDK1, CDK2, CKAP5, DYNC1H1, DYNC1I2, DYNC1LI1, DYNLL1, DYNLL2, HIST1H4A, HIST3H2BB, KIF2C, MAPRE1, MCM2, MCM3, MCM4, MCM5, MCM6, MCM7, MRE11, NUDC, NUP37, NUP43, PAFAH1B1, PPP2CB, PPP2R1A, PPP2R1B, PPP2R5D, PSMA1, PSMA2, PSMA3, PSMA4, PSMA5, PSMA6, PSMA7, PSMB1, PSMB10, PSMB2, PSMB3, PSMB4, PSMB5, PSMB6, PSMB7, PSMB8, PSMB9, PSMC1, PSMC2, PSMC3, PSMC4, PSMC5, PSMC6, PSMD1, PSMD10, PSMD11, …
GO:0006457	protein folding	GO_BiologicalProcess-EBI-QuickGO-GOA_20.11.2017_00h00	1.92261e-45	1.75726e-42	1.92261e-45	4.84497e-43	Group105	41.6667	100	[AIP, B2M, BAG2, CALR, CANX, CCT2, CCT3, CCT4, CCT5, CCT6A, CCT7, CCT8, CD74, CDC37, CHORDC1, CSNK2A1, CSNK2A2, CSNK2B, DFFA, DNAJA1, DNAJA2, DNAJA3, DNAJB1, DNAJB11, DNAJC19, DNAJC2, DNAJC7, ERO1A, ERP29, ERP44, FKBP11, FKBP1A, FKBP2, FKBP3, FKBP4, FKBP5, G6PD, GANAB, GNAI2, GNB1, GNB2, GNB4, GRPEL1, HSP90AA1, HSP90AB1, HSP90AB2P, HSP90AB4P, HSP90B1, HSPA14, HSPA1B, HSPA5, HSPA6, HSPA8, HSPA9, H…
R-HSA:72202	Transport of Mature Transcript to Cytoplasm	REACTOME_Pathways_20.11.2017	7.52168e-18	5.032e-15	2.11239e-45	5.3021e-43	Group291	43.3735	36	[AAAS, ALYREF, CPSF3, DDX39A, DDX39B, EIF4A3, EIF4E, MAGOHB, NCBP2, NUP155, NUP205, NUP210, NUP37, NUP43, NUP50, NUP58, NUP62, NUP93, POLDIP3, RAE1, RBM8A, RNPS1, SEH1L, SRSF1, SRSF11, SRSF2, SRSF3, SRSF5, SRSF6, SRSF7, SRSF9, THOC3, THOC6, TPR, U2AF1, U2AF2]
GO:0035194	posttranscriptional gene silencing by RNA	GO_BiologicalProcess-EBI-QuickGO-GOA_20.11.2017_00h00	3.79957e-15	2.34053e-12	2.11239e-45	5.3021e-43	Group291	33.0645	41	[AAAS, ADAR, CELF1, DDX5, DHX9, EIF6, ELAVL1, FXR1, GARS, HIST1H3A, HIST1H4A, HIST2H3A, HNRNPA2B1, MAP2K1, NUP155, NUP205, NUP210, NUP37, NUP43, NUP50, NUP58, NUP62, NUP93, POLR2C, POLR2D, POLR2E, POLR2G, POLR2H, POLR2J, POLR2K, POLR2L, PRKRA, RAE1, RAN, RBM4, SEH1L, SMAD2, SRRT, TPR, TSN, TSNAX]
GO:0031047	gene silencing by RNA	GO_BiologicalProcess-EBI-QuickGO-GOA_20.11.2017_00h00	5.95106e-15	3.648e-12	2.11239e-45	5.3021e-43	Group291	30.4054	45	[AAAS, ADAR, CELF1, DDX17, DDX5, DHX9, EIF6, ELAVL1, FXR1, GARS, HIST1H3A, HIST1H4A, HIST2H3A, HNRNPA2B1, MAP2K1, NCBP2, NUP155, NUP205, NUP210, NUP37, NUP43, NUP50, NUP58, NUP62, NUP93, PABPC1, POLR2C, POLR2D, POLR2E, POLR2G, POLR2H, POLR2J, POLR2K, POLR2L, PRKRA, RAE1, RAN, RBM4, SEH1L, SMAD2, SND1, SRRT, TPR, TSN, TSNAX]
GO:0060968	regulation of gene silencing	GO_BiologicalProcess-EBI-QuickGO-GOA_20.11.2017_00h00	4.51704e-14	2.68764e-11	2.11239e-45	5.3021e-43	Group291	33.6364	37	[AAAS, ADAR, ASF1A, CDK2, DDX5, DHX9, DNMT1, ELAVL1, FXR1, HIST1H3A, HIST1H4A, HIST2H3A, HMGA1, MAP2K1, NUP155, NUP205, NUP210, NUP37, NUP43, NUP50, NUP58, NUP62, NUP93, POLR2C, POLR2D, POLR2E, POLR2G, POLR2H, POLR2J, POLR2K, POLR2L, RAE1, RAN, SEH1L, TPR, TRIM28, UHRF1]
GO:0035195	gene silencing by miRNA	GO_BiologicalProcess-EBI-QuickGO-GOA_20.11.2017_00h00	5.39175e-14	3.19731e-11	2.11239e-45	5.3021e-43	Group291	32.7586	38	[AAAS, ADAR, DDX5, DHX9, EIF6, ELAVL1, FXR1, GARS, HIST1H3A, HIST1H4A, HIST2H3A, HNRNPA2B1, MAP2K1, NUP155, NUP205, NUP210, NUP37, NUP43, NUP50, NUP58, NUP62, NUP93, POLR2C, POLR2D, POLR2E, POLR2G, POLR2H, POLR2J, POLR2K, POLR2L, PRKRA, RAE1, RAN, RBM4, SEH1L, SMAD2, SRRT, TPR]
R-HSA:162599	Late Phase of HIV Life Cycle	REACTOME_Pathways_20.11.2017	3.8796e-13	2.21525e-10	2.11239e-45	5.3021e-43	Group291	28.7671	42	[AAAS, CHMP2A, CHMP4B, CHMP5, ELOB, ELOC, NCBP2, NMT1, NUP155, NUP205, NUP210, NUP37, NUP43, NUP50, NUP58, NUP62, NUP93, PDCD6IP, POLR2C, POLR2D, POLR2E, POLR2G, POLR2H, POLR2J, POLR2K, POLR2L, PPIA, RAE1, RAN, RANBP1, RANGAP1, RCC1, RPS27A, SEH1L, SSRP1, SUPT16H, SUPT4H1, SUPT5H, TCEA1, TPR, VTA1, XPO1]
R-HSA:191859	snRNP Assembly	REACTOME_Pathways_20.11.2017	4.3191e-13	2.45325e-10	2.11239e-45	5.3021e-43	Group291	46.1538	24	[AAAS, CLNS1A, NCBP2, NUP155, NUP205, NUP210, NUP37, NUP43, NUP50, NUP58, NUP62, NUP93, PRMT5, RAE1, SEH1L, SNRPB, SNRPD1, SNRPD2, SNRPD3, SNRPE, SNRPF, SNRPG, TPR, WDR77]
R-HSA:194441	Metabolism of non-coding RNA	REACTOME_Pathways_20.11.2017	4.3191e-13	2.45325e-10	2.11239e-45	5.3021e-43	Group291	46.1538	24	[AAAS, CLNS1A, NCBP2, NUP155, NUP205, NUP210, NUP37, NUP43, NUP50, NUP58, NUP62, NUP93, PRMT5, RAE1, SEH1L, SNRPB, SNRPD1, SNRPD2, SNRPD3, SNRPE, SNRPF, SNRPG, TPR, WDR77]
R-HSA:177243	Interactions of Rev with host cellular proteins	REACTOME_Pathways_20.11.2017	4.389e-13	2.48856e-10	2.11239e-45	5.3021e-43	Group291	55.5556	20	[AAAS, KPNB1, NPM1, NUP155, NUP205, NUP210, NUP37, NUP43, NUP50, NUP58, NUP62, NUP93, RAE1, RAN, RANBP1, RANGAP1, RCC1, SEH1L, TPR, XPO1]
GO:0060147	regulation of posttranscriptional gene silencing	GO_BiologicalProcess-EBI-QuickGO-GOA_20.11.2017_00h00	8.83761e-13	4.92255e-10	2.11239e-45	5.3021e-43	Group291	35.6322	31	[AAAS, ADAR, DDX5, DHX9, ELAVL1, FXR1, HIST1H3A, HIST1H4A, HIST2H3A, MAP2K1, NUP155, NUP205, NUP210, NUP37, NUP43, NUP50, NUP58, NUP62, NUP93, POLR2C, POLR2D, POLR2E, POLR2G, POLR2H, POLR2J, POLR2K, POLR2L, RAE1, RAN, SEH1L, TPR]
GO:0060966	regulation of gene silencing by RNA	GO_BiologicalProcess-EBI-QuickGO-GOA_20.11.2017_00h00	8.83761e-13	4.92255e-10	2.11239e-45	5.3021e-43	Group291	35.6322	31	[AAAS, ADAR, DDX5, DHX9, ELAVL1, FXR1, HIST1H3A, HIST1H4A, HIST2H3A, MAP2K1, NUP155, NUP205, NUP210, NUP37, NUP43, NUP50, NUP58, NUP62, NUP93, POLR2C, POLR2D, POLR2E, POLR2G, POLR2H, POLR2J, POLR2K, POLR2L, RAE1, RAN, SEH1L, TPR]
GO:0044766	multi-organism transport	GO_BiologicalProcess-EBI-QuickGO-GOA_20.11.2017_00h00	1.38232e-12	7.63039e-10	2.11239e-45	5.3021e-43	Group291	37.1795	29	[AAAS, ALYREF, DDX39B, DYNLT1, EPS15, KPNA2, KPNA3, KPNA4, KPNA6, KPNB1, NUP155, NUP205, NUP210, NUP37, NUP43, NUP50, NUP58, NUP62, NUP93, RAB7A, RAE1, RAN, RPS27A, SEH1L, TCP1, THOC3, THOC6, TPR, XPO1]
R-HSA:68875	Mitotic Prophase	REACTOME_Pathways_20.11.2017	2.29803e-12	1.24783e-09	2.11239e-45	5.3021e-43	Group291	28.3688	40	[AAAS, BANF1, CDK1, EMD, ENSA, GORASP2, H2AFV, H3F3B, HIST1H3A, HIST1H4A, HIST2H2AC, HIST2H3A, HIST3H2BB, LMNB1, MAPK1, NUMA1, NUP155, NUP205, NUP210, NUP37, NUP43, NUP50, NUP58, NUP62, NUP93, PPP2CB, PPP2R1A, PPP2R1B, RAB1A, RAB1B, RAB2A, RAE1, SEH1L, SET, SMC2, SMC4, TMPO, TPR, USO1, VRK1]
R-HSA:168325	Viral Messenger RNA Synthesis	REACTOME_Pathways_20.11.2017	1.64289e-11	8.69089e-09	2.11239e-45	5.3021e-43	Group291	45.6522	21	[AAAS, NUP155, NUP205, NUP210, NUP37, NUP43, NUP50, NUP58, NUP62, NUP93, POLR2C, POLR2D, POLR2E, POLR2G, POLR2H, POLR2J, POLR2K, POLR2L, RAE1, SEH1L, TPR]
R-HSA:165054	Rev-mediated nuclear export of HIV RNA	REACTOME_Pathways_20.11.2017	1.97024e-11	1.03241e-08	2.11239e-45	5.3021e-43	Group291	52.9412	18	[AAAS, NUP155, NUP205, NUP210, NUP37, NUP43, NUP50, NUP58, NUP62, NUP93, RAE1, RAN, RANBP1, RANGAP1, RCC1, SEH1L, TPR, XPO1]
R-HSA:4615885	SUMOylation of DNA replication proteins	REACTOME_Pathways_20.11.2017	5.52373e-11	2.8392e-08	2.11239e-45	5.3021e-43	Group291	45.4545	20	[AAAS, NUP155, NUP205, NUP210, NUP37, NUP43, NUP50, NUP58, NUP62, NUP93, PCNA, RAE1, RANGAP1, SEH1L, SUMO1, SUMO2, TOP1, TOP2A, TPR, UBE2I]
R-HSA:180746	Nuclear import of Rev protein	REACTOME_Pathways_20.11.2017	1.2723e-10	6.36152e-08	2.11239e-45	5.3021e-43	Group291	51.5152	17	[AAAS, KPNB1, NPM1, NUP155, NUP205, NUP210, NUP37, NUP43, NUP50, NUP58, NUP62, NUP93, RAE1, RAN, RCC1, SEH1L, TPR]
R-HSA:1169408	ISG15 antiviral mechanism	REACTOME_Pathways_20.11.2017	2.67412e-10	1.30229e-07	2.11239e-45	5.3021e-43	Group291	34.7222	25	[AAAS, EIF4A1, EIF4A2, EIF4A3, EIF4E, EIF4G2, KPNA2, KPNA3, KPNA4, KPNB1, NUP155, NUP205, NUP210, NUP37, NUP43, NUP50, NUP58, NUP62, NUP93, PIN1, RAE1, RPS27A, SEH1L, TPR, UBE2N]
R-HSA:1169410	Antiviral mechanism by IFN-stimulated genes	REACTOME_Pathways_20.11.2017	2.67412e-10	1.30229e-07	2.11239e-45	5.3021e-43	Group291	34.7222	25	[AAAS, EIF4A1, EIF4A2, EIF4A3, EIF4E, EIF4G2, KPNA2, KPNA3, KPNA4, KPNB1, NUP155, NUP205, NUP210, NUP37, NUP43, NUP50, NUP58, NUP62, NUP93, PIN1, RAE1, RPS27A, SEH1L, TPR, UBE2N]
R-HSA:176033	Interactions of Vpr with host cellular proteins	REACTOME_Pathways_20.11.2017	3.72182e-10	1.80136e-07	2.11239e-45	5.3021e-43	Group291	46.1538	18	[AAAS, BANF1, HMGA1, NUP155, NUP205, NUP210, NUP37, NUP43, NUP50, NUP58, NUP62, NUP93, PSIP1, RAE1, SEH1L, SLC25A5, SLC25A6, TPR]
R-HSA:168253	Host Interactions with Influenza Factors	REACTOME_Pathways_20.11.2017	4.98054e-10	2.40062e-07	2.11239e-45	5.3021e-43	Group291	43.1818	19	[AAAS, KPNA2, KPNA3, KPNA4, KPNB1, NUP155, NUP205, NUP210, NUP37, NUP43, NUP50, NUP58, NUP62, NUP93, PABPN1, RAE1, SEH1L, SLC25A6, TPR]
R-HSA:168276	NS1 Mediated Effects on Host Pathways	REACTOME_Pathways_20.11.2017	6.24202e-10	2.98993e-07	2.11239e-45	5.3021e-43	Group291	45	18	[AAAS, KPNA2, KPNA3, KPNA4, KPNB1, NUP155, NUP205, NUP210, NUP37, NUP43, NUP50, NUP58, NUP62, NUP93, PABPN1, RAE1, SEH1L, TPR]
GO:0046794	transport of virus	GO_BiologicalProcess-EBI-QuickGO-GOA_20.11.2017_00h00	8.9911e-10	4.26178e-07	2.11239e-45	5.3021e-43	Group291	35.3846	23	[AAAS, DYNLT1, EPS15, KPNA2, KPNA3, KPNA4, KPNA6, KPNB1, NUP155, NUP205, NUP210, NUP37, NUP43, NUP50, NUP58, NUP62, NUP93, RAE1, RAN, RPS27A, SEH1L, TPR, XPO1]
R-HSA:4570464	SUMOylation of RNA binding proteins	REACTOME_Pathways_20.11.2017	1.24923e-09	5.8464e-07	2.11239e-45	5.3021e-43	Group291	41.3043	19	[AAAS, HNRNPC, HNRNPK, NOP58, NUP155, NUP205, NUP210, NUP37, NUP43, NUP50, NUP58, NUP62, NUP93, RAE1, SEH1L, SUMO1, SUMO2, TPR, UBE2I]
R-HSA:159227	Transport of the SLBP independent Mature mRNA	REACTOME_Pathways_20.11.2017	1.43211e-09	6.65932e-07	2.11239e-45	5.3021e-43	Group291	48.4848	16	[AAAS, ALYREF, EIF4E, NCBP2, NUP155, NUP205, NUP210, NUP37, NUP43, NUP50, NUP58, NUP62, NUP93, RAE1, SEH1L, TPR]
R-HSA:159230	Transport of the SLBP Dependant Mature mRNA	REACTOME_Pathways_20.11.2017	2.49643e-09	1.14336e-06	2.11239e-45	5.3021e-43	Group291	47.0588	16	[AAAS, ALYREF, EIF4E, NCBP2, NUP155, NUP205, NUP210, NUP37, NUP43, NUP50, NUP58, NUP62, NUP93, RAE1, SEH1L, TPR]
R-HSA:5578749	Transcriptional regulation by small RNAs	REACTOME_Pathways_20.11.2017	4.6605e-09	2.10189e-06	2.11239e-45	5.3021e-43	Group291	27.619	29	[AAAS, H2AFV, H3F3B, HIST1H3A, HIST1H4A, HIST2H2AC, HIST2H3A, HIST3H2BB, NUP155, NUP205, NUP210, NUP37, NUP43, NUP50, NUP58, NUP62, NUP93, POLR2C, POLR2D, POLR2E, POLR2G, POLR2H, POLR2J, POLR2K, POLR2L, RAE1, RAN, SEH1L, TPR]
R-HSA:159231	Transport of Mature mRNA Derived from an Intronless Transcript	REACTOME_Pathways_20.11.2017	5.50644e-09	2.47239e-06	2.11239e-45	5.3021e-43	Group291	42.5	17	[AAAS, ALYREF, CPSF3, EIF4E, NCBP2, NUP155, NUP205, NUP210, NUP37, NUP43, NUP50, NUP58, NUP62, NUP93, RAE1, SEH1L, TPR]
R-HSA:180910	Vpr-mediated nuclear import of PICs	REACTOME_Pathways_20.11.2017	7.05031e-09	3.10918e-06	2.11239e-45	5.3021e-43	Group291	44.4444	16	[AAAS, BANF1, HMGA1, NUP155, NUP205, NUP210, NUP37, NUP43, NUP50, NUP58, NUP62, NUP93, PSIP1, RAE1, SEH1L, TPR]
R-HSA:159234	Transport of Mature mRNAs Derived from Intronless Transcripts	REACTOME_Pathways_20.11.2017	8.6798e-09	3.78439e-06	2.11239e-45	5.3021e-43	Group291	41.4634	17	[AAAS, ALYREF, CPSF3, EIF4E, NCBP2, NUP155, NUP205, NUP210, NUP37, NUP43, NUP50, NUP58, NUP62, NUP93, RAE1, SEH1L, TPR]
R-HSA:2980766	Nuclear Envelope Breakdown	REACTOME_Pathways_20.11.2017	9.72743e-09	4.21198e-06	2.11239e-45	5.3021e-43	Group291	37.2549	19	[AAAS, BANF1, CDK1, EMD, LMNB1, NUP155, NUP205, NUP210, NUP37, NUP43, NUP50, NUP58, NUP62, NUP93, RAE1, SEH1L, TMPO, TPR, VRK1]
R-HSA:211000	Gene Silencing by RNA	REACTOME_Pathways_20.11.2017	9.80731e-09	4.22695e-06	2.11239e-45	5.3021e-43	Group291	24.6269	33	[AAAS, H2AFV, H3F3B, HIST1H3A, HIST1H4A, HIST2H2AC, HIST2H3A, HIST3H2BB, HSP90AA1, NUP155, NUP205, NUP210, NUP37, NUP43, NUP50, NUP58, NUP62, NUP93, POLR2C, POLR2D, POLR2E, POLR2G, POLR2H, POLR2J, POLR2K, POLR2L, PRKRA, RAE1, RAN, SEH1L, TPR, TSN, TSNAX]
GO:0006998	nuclear envelope organization	GO_BiologicalProcess-EBI-QuickGO-GOA_20.11.2017_00h00	1.03433e-08	4.4476e-06	2.11239e-45	5.3021e-43	Group291	28.8889	26	[AAAS, BANF1, CDK1, CHMP2A, CHMP4B, EMD, NSFL1C, NUP155, NUP205, NUP210, NUP37, NUP43, NUP50, NUP58, NUP62, NUP93, NUTF2, PAFAH1B1, PPP2R1A, PPP2R2A, RAE1, SEH1L, SUMO1, TARDBP, TPR, VRK1]
GO:0006096	glycolytic process	GO_BiologicalProcess-EBI-QuickGO-GOA_20.11.2017_00h00	1.09387e-08	4.69272e-06	2.11239e-45	5.3021e-43	Group291	26.087	30	[AAAS, ALDOA, ALDOC, EIF6, ENO1, GALK1, GAPDH, GNPDA1, GPI, HK2, LDHA, NUP155, NUP205, NUP210, NUP37, NUP43, NUP50, NUP58, NUP62, NUP93, PFKM, PFKP, PGAM1, PGK1, PGM1, PKM, RAE1, SEH1L, TPI1, TPR]
GO:0051031	tRNA transport	GO_BiologicalProcess-EBI-QuickGO-GOA_20.11.2017_00h00	1.14646e-08	4.89537e-06	2.11239e-45	5.3021e-43	Group291	43.2432	16	[AAAS, NUP155, NUP205, NUP210, NUP37, NUP43, NUP50, NUP58, NUP62, NUP93, RAE1, RAN, SEH1L, SSB, TOMM20, TPR]
R-HSA:168274	Export of Viral Ribonucleoproteins from Nucleus	REACTOME_Pathways_20.11.2017	1.82767e-08	7.54826e-06	2.11239e-45	5.3021e-43	Group291	42.1053	16	[AAAS, HSPA1B, NUP155, NUP205, NUP210, NUP37, NUP43, NUP50, NUP58, NUP62, NUP93, RAE1, RAN, SEH1L, TPR, XPO1]
GO:0006997	nucleus organization	GO_BiologicalProcess-EBI-QuickGO-GOA_20.11.2017_00h00	1.90324e-08	7.84137e-06	2.11239e-45	5.3021e-43	Group291	23.1788	35	[AAAS, BANF1, CDK1, CHMP2A, CHMP4B, CHMP5, EMD, HMGB2, NOLC1, NSFL1C, NUMA1, NUP155, NUP205, NUP210, NUP37, NUP43, NUP50, NUP58, NUP62, NUP93, NUTF2, PAFAH1B1, PES1, PITPNB, PPP2R1A, PPP2R2A, RAE1, RPS19, SEH1L, SF1, SUMO1, TARDBP, TMEM33, TPR, VRK1]
R-HSA:2990846	SUMOylation	REACTOME_Pathways_20.11.2017	2.01783e-08	8.29328e-06	2.11239e-45	5.3021e-43	Group291	24.4275	32	[AAAS, CBX5, HDAC1, HIST1H4A, HNRNPC, HNRNPK, NOP58, NUP155, NUP205, NUP210, NUP37, NUP43, NUP50, NUP58, NUP62, NUP93, PARP1, PCNA, RAE1, RANGAP1, RPA1, SAE1, SEH1L, SMC1A, SMC3, SUMO1, SUMO2, TOP1, TOP2A, TPR, UBA2, UBE2I]
GO:0006165	nucleoside diphosphate phosphorylation	GO_BiologicalProcess-EBI-QuickGO-GOA_20.11.2017_00h00	3.6036e-08	1.43423e-05	2.11239e-45	5.3021e-43	Group291	23.8806	32	[AAAS, ALDOA, ALDOC, CMPK1, EIF6, ENO1, GALK1, GAPDH, GNPDA1, GPI, HK2, LDHA, NME1, NUP155, NUP205, NUP210, NUP37, NUP43, NUP50, NUP58, NUP62, NUP93, PFKM, PFKP, PGAM1, PGK1, PGM1, PKM, RAE1, SEH1L, TPI1, TPR]
GO:0051081	nuclear envelope disassembly	GO_BiologicalProcess-EBI-QuickGO-GOA_20.11.2017_00h00	4.4376e-08	1.75285e-05	2.11239e-45	5.3021e-43	Group291	36	18	[AAAS, BANF1, CDK1, EMD, NUP155, NUP205, NUP210, NUP37, NUP43, NUP50, NUP58, NUP62, NUP93, PAFAH1B1, RAE1, SEH1L, TPR, VRK1]
R-HSA:168333	NEP/NS2 Interacts with the Cellular Export Machinery	REACTOME_Pathways_20.11.2017	6.05764e-08	2.35036e-05	2.11239e-45	5.3021e-43	Group291	41.6667	15	[AAAS, NUP155, NUP205, NUP210, NUP37, NUP43, NUP50, NUP58, NUP62, NUP93, RAE1, RAN, SEH1L, TPR, XPO1]
R-HSA:3108232	SUMO E3 ligases SUMOylate target proteins	REACTOME_Pathways_20.11.2017	8.4713e-08	3.25298e-05	2.11239e-45	5.3021e-43	Group291	24	30	[AAAS, CBX5, HDAC1, HIST1H4A, HNRNPC, HNRNPK, NOP58, NUP155, NUP205, NUP210, NUP37, NUP43, NUP50, NUP58, NUP62, NUP93, PARP1, PCNA, RAE1, RANGAP1, RPA1, SEH1L, SMC1A, SMC3, SUMO1, SUMO2, TOP1, TOP2A, TPR, UBE2I]
GO:0009185	ribonucleoside diphosphate metabolic process	GO_BiologicalProcess-EBI-QuickGO-GOA_20.11.2017_00h00	1.53224e-07	5.608e-05	2.11239e-45	5.3021e-43	Group291	22.5352	32	[AAAS, AK2, ALDOA, ALDOC, EIF6, ENO1, GALK1, GAPDH, GNPDA1, GPI, HK2, LDHA, NUDT5, NUP155, NUP205, NUP210, NUP37, NUP43, NUP50, NUP58, NUP62, NUP93, PFKM, PFKP, PGAM1, PGK1, PGM1, PKM, RAE1, SEH1L, TPI1, TPR]
R-HSA:168271	Transport of Ribonucleoproteins into the Host Nucleus	REACTOME_Pathways_20.11.2017	2.0044e-07	7.17576e-05	2.11239e-45	5.3021e-43	Group291	41.1765	14	[AAAS, KPNB1, NUP155, NUP205, NUP210, NUP37, NUP43, NUP50, NUP58, NUP62, NUP93, RAE1, SEH1L, TPR]
R-HSA:3301854	Nuclear Pore Complex (NPC) Disassembly	REACTOME_Pathways_20.11.2017	2.0044e-07	7.17576e-05	2.11239e-45	5.3021e-43	Group291	41.1765	14	[AAAS, CDK1, NUP155, NUP205, NUP210, NUP37, NUP43, NUP50, NUP58, NUP62, NUP93, RAE1, SEH1L, TPR]
R-HSA:170822	Regulation of Glucokinase by Glucokinase Regulatory Protein	REACTOME_Pathways_20.11.2017	2.67303e-07	9.32888e-05	2.11239e-45	5.3021e-43	Group291	43.3333	13	[AAAS, NUP155, NUP205, NUP210, NUP37, NUP43, NUP50, NUP58, NUP62, NUP93, RAE1, SEH1L, TPR]
GO:0009135	purine nucleoside diphosphate metabolic process	GO_BiologicalProcess-EBI-QuickGO-GOA_20.11.2017_00h00	3.6075e-07	0.000122294	2.11239e-45	5.3021e-43	Group291	22.1429	31	[AAAS, AK2, ALDOA, ALDOC, EIF6, ENO1, GALK1, GAPDH, GNPDA1, GPI, HK2, LDHA, NUP155, NUP205, NUP210, NUP37, NUP43, NUP50, NUP58, NUP62, NUP93, PFKM, PFKP, PGAM1, PGK1, PGM1, PKM, RAE1, SEH1L, TPI1, TPR]
R-HSA:6784531	tRNA processing in the nucleus	REACTOME_Pathways_20.11.2017	1.68379e-06	0.000518607	2.11239e-45	5.3021e-43	Group291	30.3571	17	[AAAS, DDX1, NUP155, NUP205, NUP210, NUP37, NUP43, NUP50, NUP58, NUP62, NUP93, RAE1, RAN, RTCB, RTRAF, SEH1L, TPR]
R-HSA:3108214	SUMOylation of DNA damage response and repair proteins	REACTOME_Pathways_20.11.2017	2.57061e-06	0.000763471	2.11239e-45	5.3021e-43	Group291	26.3158	20	[AAAS, NUP155, NUP205, NUP210, NUP37, NUP43, NUP50, NUP58, NUP62, NUP93, PARP1, RAE1, RPA1, SEH1L, SMC1A, SMC3, SUMO1, SUMO2, TPR, UBE2I]
R-HSA:4551638	SUMOylation of chromatin organization proteins	REACTOME_Pathways_20.11.2017	2.75554e-06	0.000807373	2.11239e-45	5.3021e-43	Group291	27.1429	19	[AAAS, CBX5, HDAC1, HIST1H4A, NUP155, NUP205, NUP210, NUP37, NUP43, NUP50, NUP58, NUP62, NUP93, RAE1, SEH1L, SUMO1, SUMO2, TPR, UBE2I]
R-HSA:72306	tRNA processing	REACTOME_Pathways_20.11.2017	1.59919e-05	0.00380607	2.11239e-45	5.3021e-43	Group291	21.6981	23	[AAAS, DDX1, EPRS, HSD17B10, NSUN2, NUP155, NUP205, NUP210, NUP37, NUP43, NUP50, NUP58, NUP62, NUP93, PUS7, RAE1, RAN, RTCB, RTRAF, SEH1L, TPR, TPRKB, TRMT112]
GO:0043470	regulation of carbohydrate catabolic process	GO_BiologicalProcess-EBI-QuickGO-GOA_20.11.2017_00h00	0.000350643	0.04909	2.11239e-45	5.3021e-43	Group291	20.7317	17	[AAAS, EIF6, HMGB1, NUP155, NUP205, NUP210, NUP37, NUP43, NUP50, NUP58, NUP62, NUP93, PGAM1, PPP1CB, RAE1, SEH1L, TPR]
R-HSA:1640170	Cell Cycle	REACTOME_Pathways_20.11.2017	4.99782e-49	4.603e-46	3.40587e-45	8.51468e-43	Group240	27.5701	177	[AAAS, ACTR1A, BANF1, BUB3, CDK1, CDK2, CKAP5, CKS1B, CSNK2A1, CSNK2A2, CSNK2B, CUL1, DCTN2, DHFR, DKC1, DYNC1H1, DYNC1I2, DYNC1LI1, DYNLL1, DYNLL2, EMD, ENSA, FEN1, GMNN, GORASP2, H2AFV, H3F3B, HDAC1, HIST1H3A, HIST1H4A, HIST2H2AC, HIST2H3A, HIST3H2BB, HSP90AA1, HSP90AB1, KIF2C, LMNB1, LYN, MAPK1, MAPRE1, MCM2, MCM3, MCM4, MCM5, MCM6, MCM7, MRE11, NCAPD2, NCAPG, NCAPH, NHP2, NPM1, NUDC, NUMA1, N…
R-HSA:69278	Cell Cycle, Mitotic	REACTOME_Pathways_20.11.2017	1.53802e-48	1.41344e-45	3.40587e-45	8.51468e-43	Group240	29.6642	159	[AAAS, ACTR1A, BANF1, BUB3, CDK1, CDK2, CKAP5, CKS1B, CSNK2A1, CSNK2A2, CSNK2B, CUL1, DCTN2, DHFR, DYNC1H1, DYNC1I2, DYNC1LI1, DYNLL1, DYNLL2, EMD, ENSA, FEN1, GMNN, GORASP2, H2AFV, H3F3B, HDAC1, HIST1H3A, HIST1H4A, HIST2H2AC, HIST2H3A, HIST3H2BB, HSP90AA1, HSP90AB1, KIF2C, LMNB1, LYN, MAPK1, MAPRE1, MCM2, MCM3, MCM4, MCM5, MCM6, MCM7, NCAPD2, NCAPG, NCAPH, NUDC, NUMA1, NUP155, NUP205, NUP210, NU…
GO:1903047	mitotic cell cycle process	GO_BiologicalProcess-EBI-QuickGO-GOA_20.11.2017_00h00	5.73382e-33	4.86802e-30	3.40587e-45	8.51468e-43	Group240	21.0162	182	[AAAS, ACTR1A, APEX1, ARF1, ARHGEF2, ARL3, BANF1, BCAT1, BCCIP, BID, BUB3, CALM2, CARM1, CDC42, CDK1, CDK2, CFL1, CHMP2A, CHMP4B, CHMP5, CKAP5, CKS2, CLTC, CUL1, CUL3, CUL4A, DCTN2, DDB1, DDX3X, DHFR, DNM2, DYNC1H1, DYNC1I2, DYNC1LI1, DYNLL1, DYNLT1, EIF4E, EMD, ENSA, GSPT1, H2AFY, HNRNPU, HSP90AA1, HSPA1B, IK, KHDRBS1, KIF2C, KPNB1, LONP1, MAP4, MAPRE1, MCM2, MCM3, MCM4, MCM5, MCM6, MCM7, MRE11,…
GO:0044772	mitotic cell cycle phase transition	GO_BiologicalProcess-EBI-QuickGO-GOA_20.11.2017_00h00	2.68984e-26	2.09539e-23	3.40587e-45	8.51468e-43	Group240	22.4739	129	[ACTR1A, APEX1, BCAT1, BID, BUB3, CALM2, CARM1, CDK1, CDK2, CHMP2A, CHMP4B, CKAP5, CKS2, CUL1, CUL3, CUL4A, DCTN2, DDB1, DDX3X, DHFR, DNM2, DYNC1H1, DYNC1I2, DYNC1LI1, DYNLL1, EIF4E, ENSA, GSPT1, HSP90AA1, IK, KHDRBS1, LONP1, MAPRE1, MCM2, MCM3, MCM4, MCM5, MCM6, MCM7, MRE11, NPM1, PAFAH1B1, PCNA, PHB2, POLE3, POLE4, PPAT, PPME1, PPP1CB, PPP2R1A, PPP2R2A, PPP6C, PRKAR2B, PRKDC, PRMT1, PSMA1, PSMA…
GO:0044770	cell cycle phase transition	GO_BiologicalProcess-EBI-QuickGO-GOA_20.11.2017_00h00	5.6835e-26	4.40471e-23	3.40587e-45	8.51468e-43	Group240	21.911	133	[ACTR1A, APEX1, BCAT1, BID, BUB3, CALM2, CARM1, CDK1, CDK2, CHMP2A, CHMP4B, CKAP5, CKS2, CUL1, CUL3, CUL4A, DCTN2, DDB1, DDX3X, DHFR, DNM2, DYNC1H1, DYNC1I2, DYNC1LI1, DYNLL1, EIF4E, ENSA, GSPT1, H2AFY, HSP90AA1, IK, KHDRBS1, LONP1, MAPRE1, MCM2, MCM3, MCM4, MCM5, MCM6, MCM7, MRE11, NPM1, PAFAH1B1, PCNA, PHB2, POLE3, POLE4, PPAT, PPME1, PPP1CB, PPP2R1A, PPP2R2A, PPP6C, PRKAR2B, PRKDC, PRMT1, PSMA…
GO:1901987	regulation of cell cycle phase transition	GO_BiologicalProcess-EBI-QuickGO-GOA_20.11.2017_00h00	1.30701e-17	8.62627e-15	3.40587e-45	8.51468e-43	Group240	21.0643	95	[ACTR1A, APEX1, BID, BUB3, CARM1, CDK1, CDK2, CKAP5, CUL1, CUL3, CUL4A, DCTN2, DDB1, DDX3X, DYNC1H1, DYNC1I2, DYNC1LI1, DYNLL1, H2AFY, HSP90AA1, IK, LONP1, MAPRE1, MRE11, NPM1, PAFAH1B1, PCNA, PHB2, PPP2R1A, PRKAR2B, PRKDC, PRMT1, PSMA1, PSMA2, PSMA3, PSMA4, PSMA5, PSMA6, PSMA7, PSMB1, PSMB10, PSMB2, PSMB3, PSMB4, PSMB5, PSMB6, PSMB7, PSMB8, PSMB9, PSMC1, PSMC2, PSMC3, PSMC4, PSMC5, PSMC6, PSMD1,…
GO:0009123	nucleoside monophosphate metabolic process	GO_BiologicalProcess-EBI-QuickGO-GOA_20.11.2017_00h00	5.97528e-41	5.43153e-38	5.92609e-40	1.46967e-37	Group275	32.6027	119	[AAAS, ADA, ADK, ADSL, ADSS, AK2, AK3, ALDOA, ALDOC, APRT, ATIC, ATP5A1, ATP5B, ATP5C1, ATP5D, ATP5E, ATP5F1, ATP5H, ATP5I, ATP5J, ATP5L, ATP5O, ATP6V1A, ATP6V1B2, ATPIF1, BID, CAD, CDK1, CMPK1, COX4I1, COX5A, COX5B, COX6A1, COX6B1, COX6C, CYC1, CYCS, DCK, DLD, DNM1L, DNPH1, DTYMK, DUT, EIF6, ENO1, GALK1, GAPDH, GART, GMPR2, GMPS, GNPDA1, GPI, HK2, HPRT1, HSPA1B, HSPA8, IMPDH1, IMPDH2, LDHA, MSH2…
GO:0009161	ribonucleoside monophosphate metabolic process	GO_BiologicalProcess-EBI-QuickGO-GOA_20.11.2017_00h00	2.53737e-38	2.29124e-35	5.92609e-40	1.46967e-37	Group275	32.1937	113	[AAAS, ADA, ADK, ADSL, ADSS, AK2, AK3, ALDOA, ALDOC, APRT, ATIC, ATP5A1, ATP5B, ATP5C1, ATP5D, ATP5E, ATP5F1, ATP5H, ATP5I, ATP5J, ATP5L, ATP5O, ATP6V1A, ATP6V1B2, ATPIF1, BID, CAD, CDK1, CMPK1, COX4I1, COX5A, COX5B, COX6A1, COX6B1, COX6C, CYC1, CYCS, DLD, DNM1L, EIF6, ENO1, GALK1, GAPDH, GART, GMPR2, GMPS, GNPDA1, GPI, HK2, HPRT1, HSPA1B, HSPA8, IMPDH1, IMPDH2, LDHA, MSH2, NDUFA13, NDUFA2, NDUFA…
GO:0009126	purine nucleoside monophosphate metabolic process	GO_BiologicalProcess-EBI-QuickGO-GOA_20.11.2017_00h00	6.21291e-37	5.52949e-34	5.92609e-40	1.46967e-37	Group275	32.1534	109	[AAAS, ADA, ADK, ADSL, ADSS, AK2, AK3, ALDOA, ALDOC, APRT, ATIC, ATP5A1, ATP5B, ATP5C1, ATP5D, ATP5E, ATP5F1, ATP5H, ATP5I, ATP5J, ATP5L, ATP5O, ATP6V1A, ATP6V1B2, ATPIF1, BID, CDK1, COX4I1, COX5A, COX5B, COX6A1, COX6B1, COX6C, CYC1, CYCS, DLD, DNM1L, EIF6, ENO1, GALK1, GAPDH, GART, GMPR2, GMPS, GNPDA1, GPI, HK2, HPRT1, HSPA1B, HSPA8, IMPDH1, IMPDH2, LDHA, MSH2, NDUFA13, NDUFA2, NDUFA4, NDUFA5, N…
GO:0055086	nucleobase-containing small molecule metabolic process	GO_BiologicalProcess-EBI-QuickGO-GOA_20.11.2017_00h00	9.29745e-36	8.16316e-33	5.92609e-40	1.46967e-37	Group275	21.8787	184	[AAAS, ABHD14B, ACAT1, ACLY, ACOT7, ADA, ADK, ADSL, ADSS, AHCY, AK2, AK3, ALDOA, ALDOC, APRT, ATIC, ATP5A1, ATP5B, ATP5C1, ATP5D, ATP5E, ATP5F1, ATP5H, ATP5I, ATP5J, ATP5L, ATP5O, ATP6V1A, ATP6V1B2, ATPIF1, BID, BPNT1, CAD, CALM2, CAP1, CD38, CDK1, CMPK1, COX4I1, COX5A, COX5B, COX6A1, COX6B1, COX6C, CTPS1, CYC1, CYCS, DCK, DCTPP1, DCXR, DHFR, DLD, DNM1L, DNPH1, DTYMK, DUT, EIF6, ENO1, ERH, G6PD, …
GO:0009117	nucleotide metabolic process	GO_BiologicalProcess-EBI-QuickGO-GOA_20.11.2017_00h00	2.5697e-35	2.24592e-32	5.92609e-40	1.46967e-37	Group275	22.3785	175	[AAAS, ABHD14B, ACAT1, ACLY, ACOT7, ADA, ADK, ADSL, ADSS, AK2, AK3, ALDOA, ALDOC, APRT, ATIC, ATP5A1, ATP5B, ATP5C1, ATP5D, ATP5E, ATP5F1, ATP5H, ATP5I, ATP5J, ATP5L, ATP5O, ATP6V1A, ATP6V1B2, ATPIF1, BID, BPNT1, CAD, CALM2, CAP1, CD38, CDK1, CMPK1, COX4I1, COX5A, COX5B, COX6A1, COX6B1, COX6C, CTPS1, CYC1, CYCS, DCK, DCTPP1, DCXR, DHFR, DLD, DNM1L, DNPH1, DTYMK, DUT, EIF6, ENO1, ERH, G6PD, GALK1,…
GO:0009141	nucleoside triphosphate metabolic process	GO_BiologicalProcess-EBI-QuickGO-GOA_20.11.2017_00h00	2.59812e-32	2.18502e-29	5.92609e-40	1.46967e-37	Group275	29.9712	104	[AAAS, ADA, ADK, AK3, ALDOA, ALDOC, ATP5A1, ATP5B, ATP5C1, ATP5D, ATP5E, ATP5F1, ATP5H, ATP5I, ATP5J, ATP5L, ATP5O, ATP6V1A, ATP6V1B2, ATPIF1, BID, CDK1, CMPK1, COX4I1, COX5A, COX5B, COX6A1, COX6B1, COX6C, CTPS1, CYC1, CYCS, DCTPP1, DLD, DNM1L, DTYMK, DUT, EIF6, ENO1, GALK1, GAPDH, GNPDA1, GPI, HK2, HSPA1B, HSPA8, IMPDH1, IMPDH2, ITPA, LDHA, MSH2, NDUFA13, NDUFA2, NDUFA4, NDUFA5, NDUFA6, NDUFA8, …
GO:0009144	purine nucleoside triphosphate metabolic process	GO_BiologicalProcess-EBI-QuickGO-GOA_20.11.2017_00h00	2.92726e-30	2.40913e-27	5.92609e-40	1.46967e-37	Group275	29.7872	98	[AAAS, ADA, ADK, AK3, ALDOA, ALDOC, ATP5A1, ATP5B, ATP5C1, ATP5D, ATP5E, ATP5F1, ATP5H, ATP5I, ATP5J, ATP5L, ATP5O, ATP6V1A, ATP6V1B2, ATPIF1, BID, CDK1, COX4I1, COX5A, COX5B, COX6A1, COX6B1, COX6C, CYC1, CYCS, DLD, DNM1L, EIF6, ENO1, GALK1, GAPDH, GNPDA1, GPI, HK2, HSPA1B, HSPA8, IMPDH1, IMPDH2, ITPA, LDHA, MSH2, NDUFA13, NDUFA2, NDUFA4, NDUFA5, NDUFA6, NDUFA8, NDUFAB1, NDUFB10, NDUFB3, NDUFB4, …
GO:0006091	generation of precursor metabolites and energy	GO_BiologicalProcess-EBI-QuickGO-GOA_20.11.2017_00h00	4.06058e-30	3.3378e-27	5.92609e-40	1.46967e-37	Group275	25	125	[AAAS, ACO2, ADH5, ADSL, AKR1A1, AKR1B1, AKR7A2, ALDH2, ALDH5A1, ALDOA, ALDOC, ATP5B, ATP5C1, ATP5D, ATPIF1, BID, CAT, CDK1, COX17, COX4I1, COX5A, COX5B, COX6A1, COX6B1, COX6C, COX7A2, CS, CYC1, CYCS, DLAT, DLD, DLST, EIF6, ENO1, ETFA, ETFB, FH, GALK1, GAPDH, GFPT1, GLRX, GLRX3, GLRX5, GNPDA1, GPI, GSR, GYG1, HK2, HMGB1, IDH1, IDH3A, IDH3B, LDHA, LYRM7, MDH1, MDH2, ME2, MSH2, NCF1, NDUFA13, NDUFA…
GO:0009199	ribonucleoside triphosphate metabolic process	GO_BiologicalProcess-EBI-QuickGO-GOA_20.11.2017_00h00	4.10965e-29	3.32881e-26	5.92609e-40	1.46967e-37	Group275	29.3578	96	[AAAS, AK3, ALDOA, ALDOC, ATP5A1, ATP5B, ATP5C1, ATP5D, ATP5E, ATP5F1, ATP5H, ATP5I, ATP5J, ATP5L, ATP5O, ATP6V1A, ATP6V1B2, ATPIF1, BID, CDK1, COX4I1, COX5A, COX5B, COX6A1, COX6B1, COX6C, CTPS1, CYC1, CYCS, DLD, DNM1L, EIF6, ENO1, GALK1, GAPDH, GNPDA1, GPI, HK2, HSPA1B, HSPA8, IMPDH1, IMPDH2, ITPA, LDHA, MSH2, NDUFA13, NDUFA2, NDUFA4, NDUFA5, NDUFA6, NDUFA8, NDUFAB1, NDUFB10, NDUFB3, NDUFB4, NDU…
GO:0019693	ribose phosphate metabolic process	GO_BiologicalProcess-EBI-QuickGO-GOA_20.11.2017_00h00	5.76303e-25	4.40295e-22	5.92609e-40	1.46967e-37	Group275	20.9726	138	[AAAS, ABHD14B, ACAT1, ACLY, ACOT7, ADK, ADSL, ADSS, AK2, AK3, ALDOA, ALDOC, APRT, ATIC, ATP5A1, ATP5B, ATP5C1, ATP5D, ATP5E, ATP5F1, ATP5H, ATP5I, ATP5J, ATP5L, ATP5O, ATP6V1A, ATP6V1B2, ATPIF1, BID, BPNT1, CAD, CALM2, CAP1, CDK1, CMPK1, COX4I1, COX5A, COX5B, COX6A1, COX6B1, COX6C, CTPS1, CYC1, CYCS, DLD, DNM1L, EIF6, ENO1, G6PD, GALK1, GAPDH, GART, GMPR2, GMPS, GNAI2, GNPDA1, GPI, HINT1, HK2, H…
GO:0009259	ribonucleotide metabolic process	GO_BiologicalProcess-EBI-QuickGO-GOA_20.11.2017_00h00	8.97897e-22	6.4918e-19	5.92609e-40	1.46967e-37	Group275	20.1562	129	[AAAS, ABHD14B, ACAT1, ACLY, ACOT7, ADK, ADSL, ADSS, AK2, AK3, ALDOA, ALDOC, APRT, ATIC, ATP5A1, ATP5B, ATP5C1, ATP5D, ATP5E, ATP5F1, ATP5H, ATP5I, ATP5J, ATP5L, ATP5O, ATP6V1A, ATP6V1B2, ATPIF1, BID, BPNT1, CAD, CALM2, CAP1, CDK1, CMPK1, COX4I1, COX5A, COX5B, COX6A1, COX6B1, COX6C, CTPS1, CYC1, CYCS, DLD, DNM1L, EIF6, ENO1, GALK1, GAPDH, GART, GMPR2, GMPS, GNAI2, GNPDA1, GPI, HINT1, HK2, HPRT1, …
GO:0006163	purine nucleotide metabolic process	GO_BiologicalProcess-EBI-QuickGO-GOA_20.11.2017_00h00	1.37895e-21	9.90086e-19	5.92609e-40	1.46967e-37	Group275	20.0622	129	[AAAS, ABHD14B, ACAT1, ACLY, ACOT7, ADA, ADK, ADSL, ADSS, AK2, AK3, ALDOA, ALDOC, APRT, ATIC, ATP5A1, ATP5B, ATP5C1, ATP5D, ATP5E, ATP5F1, ATP5H, ATP5I, ATP5J, ATP5L, ATP5O, ATP6V1A, ATP6V1B2, ATPIF1, BID, BPNT1, CALM2, CAP1, CDK1, COX4I1, COX5A, COX5B, COX6A1, COX6B1, COX6C, CYC1, CYCS, DLD, DNM1L, DNPH1, EIF6, ENO1, GALK1, GAPDH, GART, GMPR2, GMPS, GNAI2, GNPDA1, GPI, HINT1, HK2, HPRT1, HSPA1B,…
GO:0006091	generation of precursor metabolites and energy	GO_BiologicalProcess-EBI-QuickGO-GOA_20.11.2017_00h00	4.06058e-30	3.3378e-27	7.34262e-40	1.81363e-37	Group287	25	125	[AAAS, ACO2, ADH5, ADSL, AKR1A1, AKR1B1, AKR7A2, ALDH2, ALDH5A1, ALDOA, ALDOC, ATP5B, ATP5C1, ATP5D, ATPIF1, BID, CAT, CDK1, COX17, COX4I1, COX5A, COX5B, COX6A1, COX6B1, COX6C, COX7A2, CS, CYC1, CYCS, DLAT, DLD, DLST, EIF6, ENO1, ETFA, ETFB, FH, GALK1, GAPDH, GFPT1, GLRX, GLRX3, GLRX5, GNPDA1, GPI, GSR, GYG1, HK2, HMGB1, IDH1, IDH3A, IDH3B, LDHA, LYRM7, MDH1, MDH2, ME2, MSH2, NCF1, NDUFA13, NDUFA…
R-HSA:1428517	The citric acid (TCA) cycle and respiratory electron transport	REACTOME_Pathways_20.11.2017	1.72079e-27	1.3577e-24	7.34262e-40	1.81363e-37	Group287	38.4615	65	[ACAD9, ACO2, ATP5A1, ATP5B, ATP5C1, ATP5D, ATP5E, ATP5F1, ATP5H, ATP5I, ATP5J, ATP5L, ATP5O, BSG, COX4I1, COX5A, COX5B, COX6A1, COX6B1, COX6C, CS, CYC1, CYCS, DLAT, DLD, DLST, ETFA, ETFB, FH, GLO1, IDH3A, IDH3B, LDHA, LDHB, LRPPRC, MDH2, NDUFA13, NDUFA2, NDUFA4, NDUFA5, NDUFA6, NDUFA8, NDUFAB1, NDUFB10, NDUFB3, NDUFB4, NDUFB6, NDUFB9, NDUFS1, NDUFS2, NDUFS3, NNT, PDHA1, PDHB, SDHA, SDHB, SLC16A1…
GO:0045333	cellular respiration	GO_BiologicalProcess-EBI-QuickGO-GOA_20.11.2017_00h00	1.16906e-21	8.44064e-19	7.34262e-40	1.81363e-37	Group287	32.7957	61	[ACO2, ADSL, ALDH5A1, BID, CAT, CDK1, COX4I1, COX5A, COX5B, COX6A1, COX6B1, COX6C, CS, CYC1, CYCS, DLAT, DLD, DLST, ETFA, ETFB, FH, IDH1, IDH3A, IDH3B, LYRM7, MDH1, MDH2, NDUFA13, NDUFA2, NDUFA4, NDUFA5, NDUFA6, NDUFA8, NDUFAB1, NDUFB10, NDUFB3, NDUFB4, NDUFB6, NDUFB9, NDUFS1, NDUFS2, NDUFS3, NNT, PARK7, PDHA1, PDHB, PMPCB, PNPT1, SDHA, SDHB, SLC25A13, SUCLA2, SUCLG1, TBRG4, TRAP1, UQCRB, UQCRC1,…
GO:0022900	electron transport chain	GO_BiologicalProcess-EBI-QuickGO-GOA_20.11.2017_00h00	1.6686e-19	1.16135e-16	7.34262e-40	1.81363e-37	Group287	31.6667	57	[ADH5, AKR1A1, AKR1B1, AKR7A2, ALDH2, ALDH5A1, BID, CDK1, COX4I1, COX5A, COX5B, COX6A1, COX6B1, COX6C, COX7A2, CYC1, CYCS, DLD, ETFA, ETFB, GLRX, GLRX3, GLRX5, GSR, IDH3B, ME2, NCF1, NDUFA13, NDUFA2, NDUFA4, NDUFA5, NDUFA6, NDUFA8, NDUFAB1, NDUFB10, NDUFB3, NDUFB4, NDUFB6, NDUFB9, NDUFS1, NDUFS2, NDUFS3, PARK7, PHGDH, PMPCB, QDPR, SDHA, SDHB, SH3BGRL3, SLC25A13, TXNRD1, UQCRB, UQCRC1, UQCRC2, UQC…
R-HSA:163200	Respiratory electron transport, ATP synthesis by chemiosmotic coupling, and heat production by uncoupling proteins.	REACTOME_Pathways_20.11.2017	4.24647e-19	2.92582e-16	7.34262e-40	1.81363e-37	Group287	37.0968	46	[ACAD9, ATP5A1, ATP5B, ATP5C1, ATP5D, ATP5E, ATP5F1, ATP5H, ATP5I, ATP5J, ATP5L, ATP5O, COX4I1, COX5A, COX5B, COX6A1, COX6B1, COX6C, CYC1, CYCS, ETFA, ETFB, LRPPRC, NDUFA13, NDUFA2, NDUFA4, NDUFA5, NDUFA6, NDUFA8, NDUFAB1, NDUFB10, NDUFB3, NDUFB4, NDUFB6, NDUFB9, NDUFS1, NDUFS2, NDUFS3, SDHA, SDHB, TRAP1, UQCRB, UQCRC1, UQCRC2, UQCRFS1, UQCRQ]
GO:0015980	energy derivation by oxidation of organic compounds	GO_BiologicalProcess-EBI-QuickGO-GOA_20.11.2017_00h00	1.77116e-18	1.19907e-15	7.34262e-40	1.81363e-37	Group287	25.4355	73	[ACO2, ADSL, ALDH5A1, BID, CAT, CDK1, COX4I1, COX5A, COX5B, COX6A1, COX6B1, COX6C, CS, CYC1, CYCS, DLAT, DLD, DLST, ETFA, ETFB, FH, GFPT1, GYG1, HMGB1, IDH1, IDH3A, IDH3B, LYRM7, MDH1, MDH2, NDUFA13, NDUFA2, NDUFA4, NDUFA5, NDUFA6, NDUFA8, NDUFAB1, NDUFB10, NDUFB3, NDUFB4, NDUFB6, NDUFB9, NDUFS1, NDUFS2, NDUFS3, NNT, PARK7, PDHA1, PDHB, PFKM, PGM1, PGM2, PMPCB, PNPT1, PPP1CA, PPP1CB, PPP1R2, PTRH…
GO:0022904	respiratory electron transport chain	GO_BiologicalProcess-EBI-QuickGO-GOA_20.11.2017_00h00	4.22393e-16	2.67797e-13	7.34262e-40	1.81363e-37	Group287	36.4486	39	[ALDH5A1, BID, CDK1, COX4I1, COX5A, COX5B, COX6A1, COX6B1, COX6C, CYC1, CYCS, DLD, ETFA, ETFB, NDUFA13, NDUFA2, NDUFA4, NDUFA5, NDUFA6, NDUFA8, NDUFAB1, NDUFB10, NDUFB3, NDUFB4, NDUFB6, NDUFB9, NDUFS1, NDUFS2, NDUFS3, PARK7, PMPCB, SDHA, SDHB, SLC25A13, UQCRB, UQCRC1, UQCRC2, UQCRFS1, UQCRQ]
GO:0006119	oxidative phosphorylation	GO_BiologicalProcess-EBI-QuickGO-GOA_20.11.2017_00h00	1.24549e-15	7.77186e-13	7.34262e-40	1.81363e-37	Group287	35.4545	39	[ATP5C1, ATP5D, BID, CDK1, COX4I1, COX5A, COX5B, COX6A1, COX6B1, COX6C, CYC1, CYCS, DLD, MSH2, NDUFA13, NDUFA2, NDUFA4, NDUFA5, NDUFA6, NDUFA8, NDUFAB1, NDUFB10, NDUFB3, NDUFB4, NDUFB6, NDUFB9, NDUFS1, NDUFS2, NDUFS3, PARK7, PMPCB, PPIF, SDHA, UQCRB, UQCRC1, UQCRC2, UQCRFS1, UQCRQ, VCP]
GO:0042775	mitochondrial ATP synthesis coupled electron transport	GO_BiologicalProcess-EBI-QuickGO-GOA_20.11.2017_00h00	6.31742e-15	3.85994e-12	7.34262e-40	1.81363e-37	Group287	38.2022	34	[BID, CDK1, COX4I1, COX5A, COX5B, COX6A1, COX6B1, COX6C, CYC1, CYCS, DLD, NDUFA13, NDUFA2, NDUFA4, NDUFA5, NDUFA6, NDUFA8, NDUFAB1, NDUFB10, NDUFB3, NDUFB4, NDUFB6, NDUFB9, NDUFS1, NDUFS2, NDUFS3, PARK7, PMPCB, SDHA, UQCRB, UQCRC1, UQCRC2, UQCRFS1, UQCRQ]
R-HSA:611105	Respiratory electron transport	REACTOME_Pathways_20.11.2017	7.9043e-14	4.63192e-11	7.34262e-40	1.81363e-37	Group287	34.6535	35	[ACAD9, COX4I1, COX5A, COX5B, COX6A1, COX6B1, COX6C, CYC1, CYCS, ETFA, ETFB, LRPPRC, NDUFA13, NDUFA2, NDUFA4, NDUFA5, NDUFA6, NDUFA8, NDUFAB1, NDUFB10, NDUFB3, NDUFB4, NDUFB6, NDUFB9, NDUFS1, NDUFS2, NDUFS3, SDHA, SDHB, TRAP1, UQCRB, UQCRC1, UQCRC2, UQCRFS1, UQCRQ]
GO:0006120	mitochondrial electron transport, NADH to ubiquinone	GO_BiologicalProcess-EBI-QuickGO-GOA_20.11.2017_00h00	1.95707e-07	7.04545e-05	7.34262e-40	1.81363e-37	Group287	34.6939	17	[DLD, NDUFA13, NDUFA2, NDUFA4, NDUFA5, NDUFA6, NDUFA8, NDUFAB1, NDUFB10, NDUFB3, NDUFB4, NDUFB6, NDUFB9, NDUFS1, NDUFS2, NDUFS3, PARK7]
GO:0033108	mitochondrial respiratory chain complex assembly	GO_BiologicalProcess-EBI-QuickGO-GOA_20.11.2017_00h00	9.48048e-06	0.00243648	7.34262e-40	1.81363e-37	Group287	23.5955	21	[ACAD9, AIFM1, COX17, LYRM7, NDUFA13, NDUFA2, NDUFA5, NDUFA6, NDUFA8, NDUFAB1, NDUFB10, NDUFB3, NDUFB4, NDUFB6, NDUFB9, NDUFS1, NDUFS2, NDUFS3, SAMM50, TFAM, UQCRB]
GO:0032981	mitochondrial respiratory chain complex I assembly	GO_BiologicalProcess-EBI-QuickGO-GOA_20.11.2017_00h00	2.12143e-05	0.00483686	7.34262e-40	1.81363e-37	Group287	26.6667	16	[ACAD9, AIFM1, NDUFA13, NDUFA2, NDUFA5, NDUFA6, NDUFA8, NDUFAB1, NDUFB10, NDUFB3, NDUFB4, NDUFB6, NDUFB9, NDUFS1, NDUFS2, NDUFS3]
R-HSA:6799198	Complex I biogenesis	REACTOME_Pathways_20.11.2017	2.8558e-05	0.00616853	7.34262e-40	1.81363e-37	Group287	27.2727	15	[ACAD9, NDUFA13, NDUFA2, NDUFA5, NDUFA6, NDUFA8, NDUFAB1, NDUFB10, NDUFB3, NDUFB4, NDUFB6, NDUFB9, NDUFS1, NDUFS2, NDUFS3]
R-HSA:1640170	Cell Cycle	REACTOME_Pathways_20.11.2017	4.99782e-49	4.603e-46	7.11954e-38	1.75141e-35	Group290	27.5701	177	[AAAS, ACTR1A, BANF1, BUB3, CDK1, CDK2, CKAP5, CKS1B, CSNK2A1, CSNK2A2, CSNK2B, CUL1, DCTN2, DHFR, DKC1, DYNC1H1, DYNC1I2, DYNC1LI1, DYNLL1, DYNLL2, EMD, ENSA, FEN1, GMNN, GORASP2, H2AFV, H3F3B, HDAC1, HIST1H3A, HIST1H4A, HIST2H2AC, HIST2H3A, HIST3H2BB, HSP90AA1, HSP90AB1, KIF2C, LMNB1, LYN, MAPK1, MAPRE1, MCM2, MCM3, MCM4, MCM5, MCM6, MCM7, MRE11, NCAPD2, NCAPG, NCAPH, NHP2, NPM1, NUDC, NUMA1, N…
R-HSA:69278	Cell Cycle, Mitotic	REACTOME_Pathways_20.11.2017	1.53802e-48	1.41344e-45	7.11954e-38	1.75141e-35	Group290	29.6642	159	[AAAS, ACTR1A, BANF1, BUB3, CDK1, CDK2, CKAP5, CKS1B, CSNK2A1, CSNK2A2, CSNK2B, CUL1, DCTN2, DHFR, DYNC1H1, DYNC1I2, DYNC1LI1, DYNLL1, DYNLL2, EMD, ENSA, FEN1, GMNN, GORASP2, H2AFV, H3F3B, HDAC1, HIST1H3A, HIST1H4A, HIST2H2AC, HIST2H3A, HIST3H2BB, HSP90AA1, HSP90AB1, KIF2C, LMNB1, LYN, MAPK1, MAPRE1, MCM2, MCM3, MCM4, MCM5, MCM6, MCM7, NCAPD2, NCAPG, NCAPH, NUDC, NUMA1, NUP155, NUP205, NUP210, NU…
R-HSA:68886	M Phase	REACTOME_Pathways_20.11.2017	5.55029e-40	5.03411e-37	7.11954e-38	1.75141e-35	Group290	31.1392	123	[AAAS, ACTR1A, BANF1, BUB3, CDK1, CKAP5, CSNK2A1, CSNK2A2, CSNK2B, DCTN2, DYNC1H1, DYNC1I2, DYNC1LI1, DYNLL1, DYNLL2, EMD, ENSA, GORASP2, H2AFV, H3F3B, HIST1H3A, HIST1H4A, HIST2H2AC, HIST2H3A, HIST3H2BB, HSP90AA1, KIF2C, LMNB1, MAPK1, MAPRE1, NCAPD2, NCAPG, NCAPH, NUDC, NUMA1, NUP155, NUP205, NUP210, NUP37, NUP43, NUP50, NUP58, NUP62, NUP93, PAFAH1B1, PPP2CB, PPP2R1A, PPP2R1B, PPP2R2A, PPP2R5D, P…
R-HSA:69239	Synthesis of DNA	REACTOME_Pathways_20.11.2017	2.73434e-39	2.47731e-36	7.11954e-38	1.75141e-35	Group290	60	60	[CDK2, FEN1, MCM2, MCM3, MCM4, MCM5, MCM6, MCM7, PCNA, POLD2, POLE3, POLE4, PSMA1, PSMA2, PSMA3, PSMA4, PSMA5, PSMA6, PSMA7, PSMB1, PSMB10, PSMB2, PSMB3, PSMB4, PSMB5, PSMB6, PSMB7, PSMB8, PSMB9, PSMC1, PSMC2, PSMC3, PSMC4, PSMC5, PSMC6, PSMD1, PSMD10, PSMD11, PSMD12, PSMD13, PSMD14, PSMD2, PSMD3, PSMD4, PSMD6, PSMD7, PSMD8, PSMD9, PSME1, PSME2, PSME3, PSMF1, RFC2, RFC3, RFC4, RFC5, RPA1, RPA2, R…
R-HSA:69206	G1/S Transition	REACTOME_Pathways_20.11.2017	3.01445e-38	2.71301e-35	7.11954e-38	1.75141e-35	Group290	51.938	67	[CDK1, CDK2, CKS1B, CUL1, DHFR, HDAC1, MCM2, MCM3, MCM4, MCM5, MCM6, MCM7, PCNA, POLE3, POLE4, PPP2CB, PPP2R1A, PPP2R1B, PSMA1, PSMA2, PSMA3, PSMA4, PSMA5, PSMA6, PSMA7, PSMB1, PSMB10, PSMB2, PSMB3, PSMB4, PSMB5, PSMB6, PSMB7, PSMB8, PSMB9, PSMC1, PSMC2, PSMC3, PSMC4, PSMC5, PSMC6, PSMD1, PSMD10, PSMD11, PSMD12, PSMD13, PSMD14, PSMD2, PSMD3, PSMD4, PSMD6, PSMD7, PSMD8, PSMD9, PSME1, PSME2, PSME3,…
R-HSA:69306	DNA Replication	REACTOME_Pathways_20.11.2017	9.06284e-38	8.12937e-35	7.11954e-38	1.75141e-35	Group290	56.4815	61	[CDK2, FEN1, GMNN, MCM2, MCM3, MCM4, MCM5, MCM6, MCM7, PCNA, POLD2, POLE3, POLE4, PSMA1, PSMA2, PSMA3, PSMA4, PSMA5, PSMA6, PSMA7, PSMB1, PSMB10, PSMB2, PSMB3, PSMB4, PSMB5, PSMB6, PSMB7, PSMB8, PSMB9, PSMC1, PSMC2, PSMC3, PSMC4, PSMC5, PSMC6, PSMD1, PSMD10, PSMD11, PSMD12, PSMD13, PSMD14, PSMD2, PSMD3, PSMD4, PSMD6, PSMD7, PSMD8, PSMD9, PSME1, PSME2, PSME3, PSMF1, RFC2, RFC3, RFC4, RFC5, RPA1, R…
R-HSA:68874	M/G1 Transition	REACTOME_Pathways_20.11.2017	2.28287e-37	2.0386e-34	7.11954e-38	1.75141e-35	Group290	63.5294	54	[CDK2, GMNN, MCM2, MCM3, MCM4, MCM5, MCM6, MCM7, POLE3, POLE4, PSMA1, PSMA2, PSMA3, PSMA4, PSMA5, PSMA6, PSMA7, PSMB1, PSMB10, PSMB2, PSMB3, PSMB4, PSMB5, PSMB6, PSMB7, PSMB8, PSMB9, PSMC1, PSMC2, PSMC3, PSMC4, PSMC5, PSMC6, PSMD1, PSMD10, PSMD11, PSMD12, PSMD13, PSMD14, PSMD2, PSMD3, PSMD4, PSMD6, PSMD7, PSMD8, PSMD9, PSME1, PSME2, PSME3, PSMF1, RPA1, RPA2, RPA3, RPS27A]
R-HSA:69002	DNA Replication Pre-Initiation	REACTOME_Pathways_20.11.2017	2.28287e-37	2.0386e-34	7.11954e-38	1.75141e-35	Group290	63.5294	54	[CDK2, GMNN, MCM2, MCM3, MCM4, MCM5, MCM6, MCM7, POLE3, POLE4, PSMA1, PSMA2, PSMA3, PSMA4, PSMA5, PSMA6, PSMA7, PSMB1, PSMB10, PSMB2, PSMB3, PSMB4, PSMB5, PSMB6, PSMB7, PSMB8, PSMB9, PSMC1, PSMC2, PSMC3, PSMC4, PSMC5, PSMC6, PSMD1, PSMD10, PSMD11, PSMD12, PSMD13, PSMD14, PSMD2, PSMD3, PSMD4, PSMD6, PSMD7, PSMD8, PSMD9, PSME1, PSME2, PSME3, PSMF1, RPA1, RPA2, RPA3, RPS27A]
R-HSA:69017	CDK-mediated phosphorylation and removal of Cdc6	REACTOME_Pathways_20.11.2017	3.68325e-37	3.28546e-34	7.11954e-38	1.75141e-35	Group290	82.3529	42	[CDK2, PSMA1, PSMA2, PSMA3, PSMA4, PSMA5, PSMA6, PSMA7, PSMB1, PSMB10, PSMB2, PSMB3, PSMB4, PSMB5, PSMB6, PSMB7, PSMB8, PSMB9, PSMC1, PSMC2, PSMC3, PSMC4, PSMC5, PSMC6, PSMD1, PSMD10, PSMD11, PSMD12, PSMD13, PSMD14, PSMD2, PSMD3, PSMD4, PSMD6, PSMD7, PSMD8, PSMD9, PSME1, PSME2, PSME3, PSMF1, RPS27A]
R-HSA:453279	Mitotic G1-G1/S phases	REACTOME_Pathways_20.11.2017	1.03253e-36	9.17921e-34	7.11954e-38	1.75141e-35	Group290	47.619	70	[CDK1, CDK2, CKS1B, CUL1, DHFR, HDAC1, LYN, MCM2, MCM3, MCM4, MCM5, MCM6, MCM7, PCNA, POLE3, POLE4, PPP2CB, PPP2R1A, PPP2R1B, PPP2R2A, PSMA1, PSMA2, PSMA3, PSMA4, PSMA5, PSMA6, PSMA7, PSMB1, PSMB10, PSMB2, PSMB3, PSMB4, PSMB5, PSMB6, PSMB7, PSMB8, PSMB9, PSMC1, PSMC2, PSMC3, PSMC4, PSMC5, PSMC6, PSMD1, PSMD10, PSMD11, PSMD12, PSMD13, PSMD14, PSMD2, PSMD3, PSMD4, PSMD6, PSMD7, PSMD8, PSMD9, PSME1,…
R-HSA:68867	Assembly of the pre-replicative complex	REACTOME_Pathways_20.11.2017	1.13118e-36	1.00448e-33	7.11954e-38	1.75141e-35	Group290	70.5882	48	[GMNN, MCM2, MCM3, MCM4, MCM5, MCM6, MCM7, PSMA1, PSMA2, PSMA3, PSMA4, PSMA5, PSMA6, PSMA7, PSMB1, PSMB10, PSMB2, PSMB3, PSMB4, PSMB5, PSMB6, PSMB7, PSMB8, PSMB9, PSMC1, PSMC2, PSMC3, PSMC4, PSMC5, PSMC6, PSMD1, PSMD10, PSMD11, PSMD12, PSMD13, PSMD14, PSMD2, PSMD3, PSMD4, PSMD6, PSMD7, PSMD8, PSMD9, PSME1, PSME2, PSME3, PSMF1, RPS27A]
R-HSA:69300	Removal of licensing factors from origins	REACTOME_Pathways_20.11.2017	9.48155e-36	8.31532e-33	7.11954e-38	1.75141e-35	Group290	67.1233	49	[CDK2, GMNN, MCM2, MCM3, MCM4, MCM5, MCM6, MCM7, PSMA1, PSMA2, PSMA3, PSMA4, PSMA5, PSMA6, PSMA7, PSMB1, PSMB10, PSMB2, PSMB3, PSMB4, PSMB5, PSMB6, PSMB7, PSMB8, PSMB9, PSMC1, PSMC2, PSMC3, PSMC4, PSMC5, PSMC6, PSMD1, PSMD10, PSMD11, PSMD12, PSMD13, PSMD14, PSMD2, PSMD3, PSMD4, PSMD6, PSMD7, PSMD8, PSMD9, PSME1, PSME2, PSME3, PSMF1, RPS27A]
R-HSA:68949	Orc1 removal from chromatin	REACTOME_Pathways_20.11.2017	2.85034e-35	2.48835e-32	7.11954e-38	1.75141e-35	Group290	67.6056	48	[CDK2, MCM2, MCM3, MCM4, MCM5, MCM6, MCM7, PSMA1, PSMA2, PSMA3, PSMA4, PSMA5, PSMA6, PSMA7, PSMB1, PSMB10, PSMB2, PSMB3, PSMB4, PSMB5, PSMB6, PSMB7, PSMB8, PSMB9, PSMC1, PSMC2, PSMC3, PSMC4, PSMC5, PSMC6, PSMD1, PSMD10, PSMD11, PSMD12, PSMD13, PSMD14, PSMD2, PSMD3, PSMD4, PSMD6, PSMD7, PSMD8, PSMD9, PSME1, PSME2, PSME3, PSMF1, RPS27A]
R-HSA:69052	Switching of origins to a post-replicative state	REACTOME_Pathways_20.11.2017	2.85034e-35	2.48835e-32	7.11954e-38	1.75141e-35	Group290	67.6056	48	[CDK2, MCM2, MCM3, MCM4, MCM5, MCM6, MCM7, PSMA1, PSMA2, PSMA3, PSMA4, PSMA5, PSMA6, PSMA7, PSMB1, PSMB10, PSMB2, PSMB3, PSMB4, PSMB5, PSMB6, PSMB7, PSMB8, PSMB9, PSMC1, PSMC2, PSMC3, PSMC4, PSMC5, PSMC6, PSMD1, PSMD10, PSMD11, PSMD12, PSMD13, PSMD14, PSMD2, PSMD3, PSMD4, PSMD6, PSMD7, PSMD8, PSMD9, PSME1, PSME2, PSME3, PSMF1, RPS27A]
R-HSA:68882	Mitotic Anaphase	REACTOME_Pathways_20.11.2017	1.23235e-34	1.07214e-31	7.11954e-38	1.75141e-35	Group290	39.604	80	[BANF1, BUB3, CKAP5, DYNC1H1, DYNC1I2, DYNC1LI1, DYNLL1, DYNLL2, EMD, KIF2C, LMNB1, MAPRE1, NUDC, NUP37, NUP43, PAFAH1B1, PPP2CB, PPP2R1A, PPP2R1B, PPP2R2A, PPP2R5D, PSMA1, PSMA2, PSMA3, PSMA4, PSMA5, PSMA6, PSMA7, PSMB1, PSMB10, PSMB2, PSMB3, PSMB4, PSMB5, PSMB6, PSMB7, PSMB8, PSMB9, PSMC1, PSMC2, PSMC3, PSMC4, PSMC5, PSMC6, PSMD1, PSMD10, PSMD11, PSMD12, PSMD13, PSMD14, PSMD2, PSMD3, PSMD4, PSM…
R-HSA:69242	S Phase	REACTOME_Pathways_20.11.2017	1.38951e-34	1.2061e-31	7.11954e-38	1.75141e-35	Group290	47.482	66	[CDK2, CKS1B, CUL1, FEN1, MCM2, MCM3, MCM4, MCM5, MCM6, MCM7, PCNA, POLD2, POLE3, POLE4, PSMA1, PSMA2, PSMA3, PSMA4, PSMA5, PSMA6, PSMA7, PSMB1, PSMB10, PSMB2, PSMB3, PSMB4, PSMB5, PSMB6, PSMB7, PSMB8, PSMB9, PSMC1, PSMC2, PSMC3, PSMC4, PSMC5, PSMC6, PSMD1, PSMD10, PSMD11, PSMD12, PSMD13, PSMD14, PSMD2, PSMD3, PSMD4, PSMD6, PSMD7, PSMD8, PSMD9, PSME1, PSME2, PSME3, PSMF1, RBBP4, RFC2, RFC3, RFC4,…
R-HSA:69304	Regulation of DNA replication	REACTOME_Pathways_20.11.2017	1.7793e-34	1.54088e-31	7.11954e-38	1.75141e-35	Group290	64.4737	49	[CDK2, GMNN, MCM2, MCM3, MCM4, MCM5, MCM6, MCM7, PSMA1, PSMA2, PSMA3, PSMA4, PSMA5, PSMA6, PSMA7, PSMB1, PSMB10, PSMB2, PSMB3, PSMB4, PSMB5, PSMB6, PSMB7, PSMB8, PSMB9, PSMC1, PSMC2, PSMC3, PSMC4, PSMC5, PSMC6, PSMD1, PSMD10, PSMD11, PSMD12, PSMD13, PSMD14, PSMD2, PSMD3, PSMD4, PSMD6, PSMD7, PSMD8, PSMD9, PSME1, PSME2, PSME3, PSMF1, RPS27A]
R-HSA:2555396	Mitotic Metaphase and Anaphase	REACTOME_Pathways_20.11.2017	1.87394e-34	1.62096e-31	7.11954e-38	1.75141e-35	Group290	39.4089	80	[BANF1, BUB3, CKAP5, DYNC1H1, DYNC1I2, DYNC1LI1, DYNLL1, DYNLL2, EMD, KIF2C, LMNB1, MAPRE1, NUDC, NUP37, NUP43, PAFAH1B1, PPP2CB, PPP2R1A, PPP2R1B, PPP2R2A, PPP2R5D, PSMA1, PSMA2, PSMA3, PSMA4, PSMA5, PSMA6, PSMA7, PSMB1, PSMB10, PSMB2, PSMB3, PSMB4, PSMB5, PSMB6, PSMB7, PSMB8, PSMB9, PSMC1, PSMC2, PSMC3, PSMC4, PSMC5, PSMC6, PSMD1, PSMD10, PSMD11, PSMD12, PSMD13, PSMD14, PSMD2, PSMD3, PSMD4, PSM…
R-HSA:195253	Degradation of beta-catenin by the destruction complex	REACTOME_Pathways_20.11.2017	1.98585e-33	1.69592e-30	7.11954e-38	1.75141e-35	Group290	60.9756	50	[CTBP1, CUL1, HDAC1, PPP2CB, PPP2R1A, PPP2R1B, PPP2R5D, PSMA1, PSMA2, PSMA3, PSMA4, PSMA5, PSMA6, PSMA7, PSMB1, PSMB10, PSMB2, PSMB3, PSMB4, PSMB5, PSMB6, PSMB7, PSMB8, PSMB9, PSMC1, PSMC2, PSMC3, PSMC4, PSMC5, PSMC6, PSMD1, PSMD10, PSMD11, PSMD12, PSMD13, PSMD14, PSMD2, PSMD3, PSMD4, PSMD6, PSMD7, PSMD8, PSMD9, PSME1, PSME2, PSME3, PSMF1, RBX1, RPS27A, SKP1]
R-HSA:69275	G2/M Transition	REACTOME_Pathways_20.11.2017	4.31144e-33	3.66473e-30	7.11954e-38	1.75141e-35	Group290	39.2857	77	[ACTR1A, CDK1, CDK2, CKAP5, CUL1, DCTN2, DYNC1H1, DYNC1I2, DYNLL1, HSP90AA1, HSP90AB1, MAPRE1, PAFAH1B1, PPME1, PPP1CB, PPP2CB, PPP2R1A, PPP2R1B, PPP2R2A, PRKAR2B, PSMA1, PSMA2, PSMA3, PSMA4, PSMA5, PSMA6, PSMA7, PSMB1, PSMB10, PSMB2, PSMB3, PSMB4, PSMB5, PSMB6, PSMB7, PSMB8, PSMB9, PSMC1, PSMC2, PSMC3, PSMC4, PSMC5, PSMC6, PSMD1, PSMD10, PSMD11, PSMD12, PSMD13, PSMD14, PSMD2, PSMD3, PSMD4, PSMD6…
R-HSA:453274	Mitotic G2-G2/M phases	REACTOME_Pathways_20.11.2017	9.83031e-33	8.31644e-30	7.11954e-38	1.75141e-35	Group290	38.8889	77	[ACTR1A, CDK1, CDK2, CKAP5, CUL1, DCTN2, DYNC1H1, DYNC1I2, DYNLL1, HSP90AA1, HSP90AB1, MAPRE1, PAFAH1B1, PPME1, PPP1CB, PPP2CB, PPP2R1A, PPP2R1B, PPP2R2A, PRKAR2B, PSMA1, PSMA2, PSMA3, PSMA4, PSMA5, PSMA6, PSMA7, PSMB1, PSMB10, PSMB2, PSMB3, PSMB4, PSMB5, PSMB6, PSMB7, PSMB8, PSMB9, PSMC1, PSMC2, PSMC3, PSMC4, PSMC5, PSMC6, PSMD1, PSMD10, PSMD11, PSMD12, PSMD13, PSMD14, PSMD2, PSMD3, PSMD4, PSMD6…
GO:0051444	negative regulation of ubiquitin-protein transferase activity	GO_BiologicalProcess-EBI-QuickGO-GOA_20.11.2017_00h00	3.34922e-32	2.81334e-29	7.11954e-38	1.75141e-35	Group290	57.3034	51	[BUB3, CDK1, CDK2, PARK7, PSMA1, PSMA2, PSMA3, PSMA4, PSMA5, PSMA6, PSMA7, PSMB1, PSMB10, PSMB2, PSMB3, PSMB4, PSMB5, PSMB6, PSMB7, PSMB8, PSMB9, PSMC1, PSMC2, PSMC3, PSMC4, PSMC5, PSMC6, PSMD1, PSMD10, PSMD11, PSMD12, PSMD13, PSMD14, PSMD2, PSMD3, PSMD4, PSMD6, PSMD7, PSMD8, PSMD9, PSME1, PSME2, PSME3, PSMF1, RPL11, RPL17, RPL23, RPL5, RPS27A, RPS7, UBE2C]
R-HSA:2467813	Separation of Sister Chromatids	REACTOME_Pathways_20.11.2017	2.23992e-31	1.86585e-28	7.11954e-38	1.75141e-35	Group290	38.7435	74	[BUB3, CKAP5, DYNC1H1, DYNC1I2, DYNC1LI1, DYNLL1, DYNLL2, KIF2C, MAPRE1, NUDC, NUP37, NUP43, PAFAH1B1, PPP2CB, PPP2R1A, PPP2R1B, PPP2R5D, PSMA1, PSMA2, PSMA3, PSMA4, PSMA5, PSMA6, PSMA7, PSMB1, PSMB10, PSMB2, PSMB3, PSMB4, PSMB5, PSMB6, PSMB7, PSMB8, PSMB9, PSMC1, PSMC2, PSMC3, PSMC4, PSMC5, PSMC6, PSMD1, PSMD10, PSMD11, PSMD12, PSMD13, PSMD14, PSMD2, PSMD3, PSMD4, PSMD6, PSMD7, PSMD8, PSMD9, PSM…
R-HSA:69481	G2/M Checkpoints	REACTOME_Pathways_20.11.2017	3.37279e-31	2.80616e-28	7.11954e-38	1.75141e-35	Group290	41.0714	69	[CDK1, CDK2, HIST1H4A, HIST3H2BB, MCM2, MCM3, MCM4, MCM5, MCM6, MCM7, MRE11, PSMA1, PSMA2, PSMA3, PSMA4, PSMA5, PSMA6, PSMA7, PSMB1, PSMB10, PSMB2, PSMB3, PSMB4, PSMB5, PSMB6, PSMB7, PSMB8, PSMB9, PSMC1, PSMC2, PSMC3, PSMC4, PSMC5, PSMC6, PSMD1, PSMD10, PSMD11, PSMD12, PSMD13, PSMD14, PSMD2, PSMD3, PSMD4, PSMD6, PSMD7, PSMD8, PSMD9, PSME1, PSME2, PSME3, PSMF1, RFC2, RFC3, RFC4, RFC5, RPA1, RPA2, …
R-HSA:69620	Cell Cycle Checkpoints	REACTOME_Pathways_20.11.2017	3.82656e-31	3.17604e-28	7.11954e-38	1.75141e-35	Group290	31.7406	93	[BUB3, CDK1, CDK2, CKAP5, DYNC1H1, DYNC1I2, DYNC1LI1, DYNLL1, DYNLL2, HIST1H4A, HIST3H2BB, KIF2C, MAPRE1, MCM2, MCM3, MCM4, MCM5, MCM6, MCM7, MRE11, NUDC, NUP37, NUP43, PAFAH1B1, PPP2CB, PPP2R1A, PPP2R1B, PPP2R5D, PSMA1, PSMA2, PSMA3, PSMA4, PSMA5, PSMA6, PSMA7, PSMB1, PSMB10, PSMB2, PSMB3, PSMB4, PSMB5, PSMB6, PSMB7, PSMB8, PSMB9, PSMC1, PSMC2, PSMC3, PSMC4, PSMC5, PSMC6, PSMD1, PSMD10, PSMD11, …
R-HSA:174084	Autodegradation of Cdh1 by Cdh1:APC/C	REACTOME_Pathways_20.11.2017	1.24221e-30	1.02606e-27	7.11954e-38	1.75141e-35	Group290	66.6667	42	[PSMA1, PSMA2, PSMA3, PSMA4, PSMA5, PSMA6, PSMA7, PSMB1, PSMB10, PSMB2, PSMB3, PSMB4, PSMB5, PSMB6, PSMB7, PSMB8, PSMB9, PSMC1, PSMC2, PSMC3, PSMC4, PSMC5, PSMC6, PSMD1, PSMD10, PSMD11, PSMD12, PSMD13, PSMD14, PSMD2, PSMD3, PSMD4, PSMD6, PSMD7, PSMD8, PSMD9, PSME1, PSME2, PSME3, PSMF1, RPS27A, UBE2C]
GO:0051436	negative regulation of ubiquitin-protein ligase activity involved in mitotic cell cycle	GO_BiologicalProcess-EBI-QuickGO-GOA_20.11.2017_00h00	1.64712e-30	1.35888e-27	7.11954e-38	1.75141e-35	Group290	61.6438	45	[BUB3, CDK1, CDK2, PSMA1, PSMA2, PSMA3, PSMA4, PSMA5, PSMA6, PSMA7, PSMB1, PSMB10, PSMB2, PSMB3, PSMB4, PSMB5, PSMB6, PSMB7, PSMB8, PSMB9, PSMC1, PSMC2, PSMC3, PSMC4, PSMC5, PSMC6, PSMD1, PSMD10, PSMD11, PSMD12, PSMD13, PSMD14, PSMD2, PSMD3, PSMD4, PSMD6, PSMD7, PSMD8, PSMD9, PSME1, PSME2, PSME3, PSMF1, RPS27A, UBE2C]
R-HSA:176408	Regulation of APC/C activators between G1/S and early anaphase	REACTOME_Pathways_20.11.2017	1.85745e-30	1.53054e-27	7.11954e-38	1.75141e-35	Group290	58.75	47	[BUB3, CDK1, CDK2, CUL1, PSMA1, PSMA2, PSMA3, PSMA4, PSMA5, PSMA6, PSMA7, PSMB1, PSMB10, PSMB2, PSMB3, PSMB4, PSMB5, PSMB6, PSMB7, PSMB8, PSMB9, PSMC1, PSMC2, PSMC3, PSMC4, PSMC5, PSMC6, PSMD1, PSMD10, PSMD11, PSMD12, PSMD13, PSMD14, PSMD2, PSMD3, PSMD4, PSMD6, PSMD7, PSMD8, PSMD9, PSME1, PSME2, PSME3, PSMF1, RPS27A, SKP1, UBE2C]
GO:0051437	positive regulation of ubiquitin-protein ligase activity involved in regulation of mitotic cell cycle transition	GO_BiologicalProcess-EBI-QuickGO-GOA_20.11.2017_00h00	6.11758e-30	5.02253e-27	7.11954e-38	1.75141e-35	Group290	58.9744	46	[BUB3, CDK1, CUL1, PSMA1, PSMA2, PSMA3, PSMA4, PSMA5, PSMA6, PSMA7, PSMB1, PSMB10, PSMB2, PSMB3, PSMB4, PSMB5, PSMB6, PSMB7, PSMB8, PSMB9, PSMC1, PSMC2, PSMC3, PSMC4, PSMC5, PSMC6, PSMD1, PSMD10, PSMD11, PSMD12, PSMD13, PSMD14, PSMD2, PSMD3, PSMD4, PSMD6, PSMD7, PSMD8, PSMD9, PSME1, PSME2, PSME3, PSMF1, RPS27A, SKP1, UBE2C]
R-HSA:174184	Cdc20:Phospho-APC/C mediated degradation of Cyclin A	REACTOME_Pathways_20.11.2017	1.25342e-29	1.02655e-26	7.11954e-38	1.75141e-35	Group290	61.1111	44	[BUB3, CDK1, PSMA1, PSMA2, PSMA3, PSMA4, PSMA5, PSMA6, PSMA7, PSMB1, PSMB10, PSMB2, PSMB3, PSMB4, PSMB5, PSMB6, PSMB7, PSMB8, PSMB9, PSMC1, PSMC2, PSMC3, PSMC4, PSMC5, PSMC6, PSMD1, PSMD10, PSMD11, PSMD12, PSMD13, PSMD14, PSMD2, PSMD3, PSMD4, PSMD6, PSMD7, PSMD8, PSMD9, PSME1, PSME2, PSME3, PSMF1, RPS27A, UBE2C]
R-HSA:69563	p53-Dependent G1 DNA Damage Response	REACTOME_Pathways_20.11.2017	2.19258e-29	1.78695e-26	7.11954e-38	1.75141e-35	Group290	63.6364	42	[CDK2, PSMA1, PSMA2, PSMA3, PSMA4, PSMA5, PSMA6, PSMA7, PSMB1, PSMB10, PSMB2, PSMB3, PSMB4, PSMB5, PSMB6, PSMB7, PSMB8, PSMB9, PSMC1, PSMC2, PSMC3, PSMC4, PSMC5, PSMC6, PSMD1, PSMD10, PSMD11, PSMD12, PSMD13, PSMD14, PSMD2, PSMD3, PSMD4, PSMD6, PSMD7, PSMD8, PSMD9, PSME1, PSME2, PSME3, PSMF1, RPS27A]
R-HSA:69580	p53-Dependent G1/S DNA damage checkpoint	REACTOME_Pathways_20.11.2017	2.19258e-29	1.78695e-26	7.11954e-38	1.75141e-35	Group290	63.6364	42	[CDK2, PSMA1, PSMA2, PSMA3, PSMA4, PSMA5, PSMA6, PSMA7, PSMB1, PSMB10, PSMB2, PSMB3, PSMB4, PSMB5, PSMB6, PSMB7, PSMB8, PSMB9, PSMC1, PSMC2, PSMC3, PSMC4, PSMC5, PSMC6, PSMD1, PSMD10, PSMD11, PSMD12, PSMD13, PSMD14, PSMD2, PSMD3, PSMD4, PSMD6, PSMD7, PSMD8, PSMD9, PSME1, PSME2, PSME3, PSMF1, RPS27A]
R-HSA:179419	APC:Cdc20 mediated degradation of cell cycle proteins prior to satisfation of the cell cycle checkpoint	REACTOME_Pathways_20.11.2017	2.90526e-29	2.36198e-26	7.11954e-38	1.75141e-35	Group290	60.274	44	[BUB3, CDK1, PSMA1, PSMA2, PSMA3, PSMA4, PSMA5, PSMA6, PSMA7, PSMB1, PSMB10, PSMB2, PSMB3, PSMB4, PSMB5, PSMB6, PSMB7, PSMB8, PSMB9, PSMC1, PSMC2, PSMC3, PSMC4, PSMC5, PSMC6, PSMD1, PSMD10, PSMD11, PSMD12, PSMD13, PSMD14, PSMD2, PSMD3, PSMD4, PSMD6, PSMD7, PSMD8, PSMD9, PSME1, PSME2, PSME3, PSMF1, RPS27A, UBE2C]
R-HSA:174154	APC/C:Cdc20 mediated degradation of Securin	REACTOME_Pathways_20.11.2017	5.41069e-29	4.37725e-26	7.11954e-38	1.75141e-35	Group290	62.6866	42	[PSMA1, PSMA2, PSMA3, PSMA4, PSMA5, PSMA6, PSMA7, PSMB1, PSMB10, PSMB2, PSMB3, PSMB4, PSMB5, PSMB6, PSMB7, PSMB8, PSMB9, PSMC1, PSMC2, PSMC3, PSMC4, PSMC5, PSMC6, PSMD1, PSMD10, PSMD11, PSMD12, PSMD13, PSMD14, PSMD2, PSMD3, PSMD4, PSMD6, PSMD7, PSMD8, PSMD9, PSME1, PSME2, PSME3, PSMF1, RPS27A, UBE2C]
R-HSA:69615	G1/S DNA Damage Checkpoints	REACTOME_Pathways_20.11.2017	1.30302e-28	1.04502e-25	7.11954e-38	1.75141e-35	Group290	61.7647	42	[CDK2, PSMA1, PSMA2, PSMA3, PSMA4, PSMA5, PSMA6, PSMA7, PSMB1, PSMB10, PSMB2, PSMB3, PSMB4, PSMB5, PSMB6, PSMB7, PSMB8, PSMB9, PSMC1, PSMC2, PSMC3, PSMC4, PSMC5, PSMC6, PSMD1, PSMD10, PSMD11, PSMD12, PSMD13, PSMD14, PSMD2, PSMD3, PSMD4, PSMD6, PSMD7, PSMD8, PSMD9, PSME1, PSME2, PSME3, PSMF1, RPS27A]
R-HSA:176409	APC/C:Cdc20 mediated degradation of mitotic proteins	REACTOME_Pathways_20.11.2017	1.47001e-28	1.17601e-25	7.11954e-38	1.75141e-35	Group290	58.6667	44	[BUB3, CDK1, PSMA1, PSMA2, PSMA3, PSMA4, PSMA5, PSMA6, PSMA7, PSMB1, PSMB10, PSMB2, PSMB3, PSMB4, PSMB5, PSMB6, PSMB7, PSMB8, PSMB9, PSMC1, PSMC2, PSMC3, PSMC4, PSMC5, PSMC6, PSMD1, PSMD10, PSMD11, PSMD12, PSMD13, PSMD14, PSMD2, PSMD3, PSMD4, PSMD6, PSMD7, PSMD8, PSMD9, PSME1, PSME2, PSME3, PSMF1, RPS27A, UBE2C]
R-HSA:174143	APC/C-mediated degradation of cell cycle proteins	REACTOME_Pathways_20.11.2017	1.63153e-28	1.3036e-25	7.11954e-38	1.75141e-35	Group290	54.6512	47	[BUB3, CDK1, CDK2, CUL1, PSMA1, PSMA2, PSMA3, PSMA4, PSMA5, PSMA6, PSMA7, PSMB1, PSMB10, PSMB2, PSMB3, PSMB4, PSMB5, PSMB6, PSMB7, PSMB8, PSMB9, PSMC1, PSMC2, PSMC3, PSMC4, PSMC5, PSMC6, PSMD1, PSMD10, PSMD11, PSMD12, PSMD13, PSMD14, PSMD2, PSMD3, PSMD4, PSMD6, PSMD7, PSMD8, PSMD9, PSME1, PSME2, PSME3, PSMF1, RPS27A, SKP1, UBE2C]
R-HSA:453276	Regulation of mitotic cell cycle	REACTOME_Pathways_20.11.2017	1.63153e-28	1.3036e-25	7.11954e-38	1.75141e-35	Group290	54.6512	47	[BUB3, CDK1, CDK2, CUL1, PSMA1, PSMA2, PSMA3, PSMA4, PSMA5, PSMA6, PSMA7, PSMB1, PSMB10, PSMB2, PSMB3, PSMB4, PSMB5, PSMB6, PSMB7, PSMB8, PSMB9, PSMC1, PSMC2, PSMC3, PSMC4, PSMC5, PSMC6, PSMD1, PSMD10, PSMD11, PSMD12, PSMD13, PSMD14, PSMD2, PSMD3, PSMD4, PSMD6, PSMD7, PSMD8, PSMD9, PSME1, PSME2, PSME3, PSMF1, RPS27A, SKP1, UBE2C]
R-HSA:176814	Activation of APC/C and APC/C:Cdc20 mediated degradation of mitotic proteins	REACTOME_Pathways_20.11.2017	3.21473e-28	2.56214e-25	7.11954e-38	1.75141e-35	Group290	57.8947	44	[BUB3, CDK1, PSMA1, PSMA2, PSMA3, PSMA4, PSMA5, PSMA6, PSMA7, PSMB1, PSMB10, PSMB2, PSMB3, PSMB4, PSMB5, PSMB6, PSMB7, PSMB8, PSMB9, PSMC1, PSMC2, PSMC3, PSMC4, PSMC5, PSMC6, PSMD1, PSMD10, PSMD11, PSMD12, PSMD13, PSMD14, PSMD2, PSMD3, PSMD4, PSMD6, PSMD7, PSMD8, PSMD9, PSME1, PSME2, PSME3, PSMF1, RPS27A, UBE2C]
GO:0051443	positive regulation of ubiquitin-protein transferase activity	GO_BiologicalProcess-EBI-QuickGO-GOA_20.11.2017_00h00	3.91622e-28	3.11731e-25	7.11954e-38	1.75141e-35	Group290	48.5981	52	[BUB3, CDK1, CUL1, DCUN1D1, PIN1, PSMA1, PSMA2, PSMA3, PSMA4, PSMA5, PSMA6, PSMA7, PSMB1, PSMB10, PSMB2, PSMB3, PSMB4, PSMB5, PSMB6, PSMB7, PSMB8, PSMB9, PSMC1, PSMC2, PSMC3, PSMC4, PSMC5, PSMC6, PSMD1, PSMD10, PSMD11, PSMD12, PSMD13, PSMD14, PSMD2, PSMD3, PSMD4, PSMD6, PSMD7, PSMD8, PSMD9, PSME1, PSME2, PSME3, PSMF1, RAB1A, RPS27A, SKP1, UBE2C, UBE2L3, UBE2N, UBE2S]
R-HSA:174178	APC/C:Cdh1 mediated degradation of Cdc20 and other APC/C:Cdh1 targeted proteins in late mitosis/early G1	REACTOME_Pathways_20.11.2017	3.51639e-27	2.76037e-24	7.11954e-38	1.75141e-35	Group290	58.3333	42	[PSMA1, PSMA2, PSMA3, PSMA4, PSMA5, PSMA6, PSMA7, PSMB1, PSMB10, PSMB2, PSMB3, PSMB4, PSMB5, PSMB6, PSMB7, PSMB8, PSMB9, PSMC1, PSMC2, PSMC3, PSMC4, PSMC5, PSMC6, PSMD1, PSMD10, PSMD11, PSMD12, PSMD13, PSMD14, PSMD2, PSMD3, PSMD4, PSMD6, PSMD7, PSMD8, PSMD9, PSME1, PSME2, PSME3, PSMF1, RPS27A, UBE2C]
GO:1902749	regulation of cell cycle G2/M phase transition	GO_BiologicalProcess-EBI-QuickGO-GOA_20.11.2017_00h00	3.05661e-23	2.27411e-20	7.11954e-38	1.75141e-35	Group290	31.9249	68	[ACTR1A, CDK1, CDK2, CKAP5, CUL1, DCTN2, DYNC1H1, DYNC1I2, DYNLL1, H2AFY, HSP90AA1, MAPRE1, MRE11, NPM1, PAFAH1B1, PPP2R1A, PRKAR2B, PSMA1, PSMA2, PSMA3, PSMA4, PSMA5, PSMA6, PSMA7, PSMB1, PSMB10, PSMB2, PSMB3, PSMB4, PSMB5, PSMB6, PSMB7, PSMB8, PSMB9, PSMC1, PSMC2, PSMC3, PSMC4, PSMC5, PSMC6, PSMD1, PSMD10, PSMD11, PSMD12, PSMD13, PSMD14, PSMD2, PSMD3, PSMD4, PSMD6, PSMD7, PSMD8, PSMD9, PSME1, P…
GO:0010389	regulation of G2/M transition of mitotic cell cycle	GO_BiologicalProcess-EBI-QuickGO-GOA_20.11.2017_00h00	3.17013e-23	2.3554e-20	7.11954e-38	1.75141e-35	Group290	32.6733	66	[ACTR1A, CDK1, CDK2, CKAP5, CUL1, DCTN2, DYNC1H1, DYNC1I2, DYNLL1, HSP90AA1, MAPRE1, MRE11, PAFAH1B1, PPP2R1A, PRKAR2B, PSMA1, PSMA2, PSMA3, PSMA4, PSMA5, PSMA6, PSMA7, PSMB1, PSMB10, PSMB2, PSMB3, PSMB4, PSMB5, PSMB6, PSMB7, PSMB8, PSMB9, PSMC1, PSMC2, PSMC3, PSMC4, PSMC5, PSMC6, PSMD1, PSMD10, PSMD11, PSMD12, PSMD13, PSMD14, PSMD2, PSMD3, PSMD4, PSMD6, PSMD7, PSMD8, PSMD9, PSME1, PSME2, PSME3, …
GO:0044839	cell cycle G2/M phase transition	GO_BiologicalProcess-EBI-QuickGO-GOA_20.11.2017_00h00	4.8367e-22	3.51145e-19	7.11954e-38	1.75141e-35	Group290	28.1481	76	[ACTR1A, CALM2, CDK1, CDK2, CKAP5, CUL1, DCTN2, DNM2, DYNC1H1, DYNC1I2, DYNLL1, ENSA, H2AFY, HSP90AA1, KHDRBS1, MAPRE1, MRE11, NPM1, PAFAH1B1, PPME1, PPP1CB, PPP2R1A, PPP2R2A, PRKAR2B, PSMA1, PSMA2, PSMA3, PSMA4, PSMA5, PSMA6, PSMA7, PSMB1, PSMB10, PSMB2, PSMB3, PSMB4, PSMB5, PSMB6, PSMB7, PSMB8, PSMB9, PSMC1, PSMC2, PSMC3, PSMC4, PSMC5, PSMC6, PSMD1, PSMD10, PSMD11, PSMD12, PSMD13, PSMD14, PSMD2…
GO:0000086	G2/M transition of mitotic cell cycle	GO_BiologicalProcess-EBI-QuickGO-GOA_20.11.2017_00h00	8.28427e-22	5.99781e-19	7.11954e-38	1.75141e-35	Group290	28.4615	74	[ACTR1A, CALM2, CDK1, CDK2, CKAP5, CUL1, DCTN2, DNM2, DYNC1H1, DYNC1I2, DYNLL1, ENSA, HSP90AA1, KHDRBS1, MAPRE1, MRE11, PAFAH1B1, PPME1, PPP1CB, PPP2R1A, PPP2R2A, PRKAR2B, PSMA1, PSMA2, PSMA3, PSMA4, PSMA5, PSMA6, PSMA7, PSMB1, PSMB10, PSMB2, PSMB3, PSMB4, PSMB5, PSMB6, PSMB7, PSMB8, PSMB9, PSMC1, PSMC2, PSMC3, PSMC4, PSMC5, PSMC6, PSMD1, PSMD10, PSMD11, PSMD12, PSMD13, PSMD14, PSMD2, PSMD3, PSMD…
GO:1901987	regulation of cell cycle phase transition	GO_BiologicalProcess-EBI-QuickGO-GOA_20.11.2017_00h00	1.30701e-17	8.62627e-15	7.11954e-38	1.75141e-35	Group290	21.0643	95	[ACTR1A, APEX1, BID, BUB3, CARM1, CDK1, CDK2, CKAP5, CUL1, CUL3, CUL4A, DCTN2, DDB1, DDX3X, DYNC1H1, DYNC1I2, DYNC1LI1, DYNLL1, H2AFY, HSP90AA1, IK, LONP1, MAPRE1, MRE11, NPM1, PAFAH1B1, PCNA, PHB2, PPP2R1A, PRKAR2B, PRKDC, PRMT1, PSMA1, PSMA2, PSMA3, PSMA4, PSMA5, PSMA6, PSMA7, PSMB1, PSMB10, PSMB2, PSMB3, PSMB4, PSMB5, PSMB6, PSMB7, PSMB8, PSMB9, PSMC1, PSMC2, PSMC3, PSMC4, PSMC5, PSMC6, PSMD1,…
R-HSA:201681	TCF dependent signaling in response to WNT	REACTOME_Pathways_20.11.2017	6.55046e-17	4.25125e-14	7.11954e-38	1.75141e-35	Group290	26.6094	62	[CSNK2A1, CSNK2A2, CSNK2B, CTBP1, CUL3, H2AFV, H3F3B, HDAC1, HIST1H3A, HIST1H4A, HIST2H2AC, HIST2H3A, HIST3H2BB, PPP2CB, PPP2R1A, PPP2R1B, PPP2R5D, PSMA1, PSMA2, PSMA3, PSMA4, PSMA5, PSMA6, PSMA7, PSMB1, PSMB10, PSMB2, PSMB3, PSMB4, PSMB5, PSMB6, PSMB7, PSMB8, PSMB9, PSMC1, PSMC2, PSMC3, PSMC4, PSMC5, PSMC6, PSMD1, PSMD10, PSMD11, PSMD12, PSMD13, PSMD14, PSMD2, PSMD3, PSMD4, PSMD6, PSMD7, PSMD8, …
GO:0006417	regulation of translation	GO_BiologicalProcess-EBI-QuickGO-GOA_20.11.2017_00h00	2.95971e-38	2.66966e-35	2.87648e-37	7.04737e-35	Group260	30.0733	123	[AAAS, ABCF1, ADAR, C1QBP, CALR, CAPRIN1, CDC123, CELF1, CIRBP, DDX1, DDX39B, DDX3X, DDX5, DDX6, DHFR, DHX9, DNAJC3, EEF2, EIF1, EIF1B, EIF2A, EIF2B2, EIF2B3, EIF2S1, EIF3B, EIF3C, EIF3D, EIF3E, EIF3H, EIF3K, EIF4A2, EIF4A3, EIF4B, EIF4E, EIF4G2, EIF4H, EIF5, EIF5A, EIF5B, EIF6, ELAVL1, EPRS, ETF1, FXR1, GAPDH, GARS, GCN1, HIST1H3A, HIST1H4A, HIST2H3A, HNRNPA2B1, HNRNPD, HNRNPR, HSPB1, IGF2BP1, I…
GO:0034248	regulation of cellular amide metabolic process	GO_BiologicalProcess-EBI-QuickGO-GOA_20.11.2017_00h00	1.16733e-36	1.03542e-33	2.87648e-37	7.04737e-35	Group260	28.2561	128	[AAAS, ABCF1, ADAR, APEX1, C1QBP, CALR, CAPRIN1, CDC123, CELF1, CIRBP, DDX1, DDX39B, DDX3X, DDX5, DDX6, DHFR, DHX9, DNAJC3, EEF1A1, EEF2, EIF1, EIF1B, EIF2A, EIF2B2, EIF2B3, EIF2S1, EIF3B, EIF3C, EIF3D, EIF3E, EIF3H, EIF3K, EIF4A2, EIF4A3, EIF4B, EIF4E, EIF4G2, EIF4H, EIF5, EIF5A, EIF5B, EIF6, ELAVL1, EPRS, ETF1, FXR1, GAPDH, GARS, GCN1, HIST1H3A, HIST1H4A, HIST2H3A, HNRNPA2B1, HNRNPD, HNRNPR, HS…
GO:0017148	negative regulation of translation	GO_BiologicalProcess-EBI-QuickGO-GOA_20.11.2017_00h00	7.47065e-23	5.50587e-20	2.87648e-37	7.04737e-35	Group260	31.4815	68	[AAAS, ADAR, CALR, CAPRIN1, CELF1, CIRBP, DDX3X, DDX5, DHFR, DHX9, EIF2B3, EIF2S1, EIF3E, EIF4A3, EIF4E, EIF6, ELAVL1, EPRS, FXR1, GAPDH, GARS, HIST1H3A, HIST1H4A, HIST2H3A, HNRNPA2B1, HNRNPD, HNRNPR, IGF2BP1, IGF2BP3, ILF3, KHSRP, LARP1, MAP2K1, NCL, NUP155, NUP205, NUP210, NUP37, NUP43, NUP50, NUP58, NUP62, NUP93, POLR2C, POLR2D, POLR2E, POLR2G, POLR2H, POLR2J, POLR2K, POLR2L, PRKRA, QKI, RACK1…
GO:0034249	negative regulation of cellular amide metabolic process	GO_BiologicalProcess-EBI-QuickGO-GOA_20.11.2017_00h00	2.70968e-22	1.98078e-19	2.87648e-37	7.04737e-35	Group260	30.1724	70	[AAAS, ADAR, APEX1, CALR, CAPRIN1, CELF1, CIRBP, DDX3X, DDX5, DHFR, DHX9, EIF2B3, EIF2S1, EIF3E, EIF4A3, EIF4E, EIF6, ELAVL1, EPRS, FXR1, GAPDH, GARS, HIST1H3A, HIST1H4A, HIST2H3A, HNRNPA2B1, HNRNPD, HNRNPR, IGF2BP1, IGF2BP3, ILF3, KHSRP, LARP1, MAP2K1, NCL, NUP155, NUP205, NUP210, NUP37, NUP43, NUP50, NUP58, NUP62, NUP93, POLR2C, POLR2D, POLR2E, POLR2G, POLR2H, POLR2J, POLR2K, POLR2L, PRKRA, QKI…
GO:0035194	posttranscriptional gene silencing by RNA	GO_BiologicalProcess-EBI-QuickGO-GOA_20.11.2017_00h00	3.79957e-15	2.34053e-12	2.87648e-37	7.04737e-35	Group260	33.0645	41	[AAAS, ADAR, CELF1, DDX5, DHX9, EIF6, ELAVL1, FXR1, GARS, HIST1H3A, HIST1H4A, HIST2H3A, HNRNPA2B1, MAP2K1, NUP155, NUP205, NUP210, NUP37, NUP43, NUP50, NUP58, NUP62, NUP93, POLR2C, POLR2D, POLR2E, POLR2G, POLR2H, POLR2J, POLR2K, POLR2L, PRKRA, RAE1, RAN, RBM4, SEH1L, SMAD2, SRRT, TPR, TSN, TSNAX]
GO:0031047	gene silencing by RNA	GO_BiologicalProcess-EBI-QuickGO-GOA_20.11.2017_00h00	5.95106e-15	3.648e-12	2.87648e-37	7.04737e-35	Group260	30.4054	45	[AAAS, ADAR, CELF1, DDX17, DDX5, DHX9, EIF6, ELAVL1, FXR1, GARS, HIST1H3A, HIST1H4A, HIST2H3A, HNRNPA2B1, MAP2K1, NCBP2, NUP155, NUP205, NUP210, NUP37, NUP43, NUP50, NUP58, NUP62, NUP93, PABPC1, POLR2C, POLR2D, POLR2E, POLR2G, POLR2H, POLR2J, POLR2K, POLR2L, PRKRA, RAE1, RAN, RBM4, SEH1L, SMAD2, SND1, SRRT, TPR, TSN, TSNAX]
GO:0035195	gene silencing by miRNA	GO_BiologicalProcess-EBI-QuickGO-GOA_20.11.2017_00h00	5.39175e-14	3.19731e-11	2.87648e-37	7.04737e-35	Group260	32.7586	38	[AAAS, ADAR, DDX5, DHX9, EIF6, ELAVL1, FXR1, GARS, HIST1H3A, HIST1H4A, HIST2H3A, HNRNPA2B1, MAP2K1, NUP155, NUP205, NUP210, NUP37, NUP43, NUP50, NUP58, NUP62, NUP93, POLR2C, POLR2D, POLR2E, POLR2G, POLR2H, POLR2J, POLR2K, POLR2L, PRKRA, RAE1, RAN, RBM4, SEH1L, SMAD2, SRRT, TPR]
GO:0060147	regulation of posttranscriptional gene silencing	GO_BiologicalProcess-EBI-QuickGO-GOA_20.11.2017_00h00	8.83761e-13	4.92255e-10	2.87648e-37	7.04737e-35	Group260	35.6322	31	[AAAS, ADAR, DDX5, DHX9, ELAVL1, FXR1, HIST1H3A, HIST1H4A, HIST2H3A, MAP2K1, NUP155, NUP205, NUP210, NUP37, NUP43, NUP50, NUP58, NUP62, NUP93, POLR2C, POLR2D, POLR2E, POLR2G, POLR2H, POLR2J, POLR2K, POLR2L, RAE1, RAN, SEH1L, TPR]
GO:0060966	regulation of gene silencing by RNA	GO_BiologicalProcess-EBI-QuickGO-GOA_20.11.2017_00h00	8.83761e-13	4.92255e-10	2.87648e-37	7.04737e-35	Group260	35.6322	31	[AAAS, ADAR, DDX5, DHX9, ELAVL1, FXR1, HIST1H3A, HIST1H4A, HIST2H3A, MAP2K1, NUP155, NUP205, NUP210, NUP37, NUP43, NUP50, NUP58, NUP62, NUP93, POLR2C, POLR2D, POLR2E, POLR2G, POLR2H, POLR2J, POLR2K, POLR2L, RAE1, RAN, SEH1L, TPR]
GO:0009144	purine nucleoside triphosphate metabolic process	GO_BiologicalProcess-EBI-QuickGO-GOA_20.11.2017_00h00	2.92726e-30	2.40913e-27	8.28857e-37	2.02241e-34	Group245	29.7872	98	[AAAS, ADA, ADK, AK3, ALDOA, ALDOC, ATP5A1, ATP5B, ATP5C1, ATP5D, ATP5E, ATP5F1, ATP5H, ATP5I, ATP5J, ATP5L, ATP5O, ATP6V1A, ATP6V1B2, ATPIF1, BID, CDK1, COX4I1, COX5A, COX5B, COX6A1, COX6B1, COX6C, CYC1, CYCS, DLD, DNM1L, EIF6, ENO1, GALK1, GAPDH, GNPDA1, GPI, HK2, HSPA1B, HSPA8, IMPDH1, IMPDH2, ITPA, LDHA, MSH2, NDUFA13, NDUFA2, NDUFA4, NDUFA5, NDUFA6, NDUFA8, NDUFAB1, NDUFB10, NDUFB3, NDUFB4, …
GO:0006091	generation of precursor metabolites and energy	GO_BiologicalProcess-EBI-QuickGO-GOA_20.11.2017_00h00	4.06058e-30	3.3378e-27	8.28857e-37	2.02241e-34	Group245	25	125	[AAAS, ACO2, ADH5, ADSL, AKR1A1, AKR1B1, AKR7A2, ALDH2, ALDH5A1, ALDOA, ALDOC, ATP5B, ATP5C1, ATP5D, ATPIF1, BID, CAT, CDK1, COX17, COX4I1, COX5A, COX5B, COX6A1, COX6B1, COX6C, COX7A2, CS, CYC1, CYCS, DLAT, DLD, DLST, EIF6, ENO1, ETFA, ETFB, FH, GALK1, GAPDH, GFPT1, GLRX, GLRX3, GLRX5, GNPDA1, GPI, GSR, GYG1, HK2, HMGB1, IDH1, IDH3A, IDH3B, LDHA, LYRM7, MDH1, MDH2, ME2, MSH2, NCF1, NDUFA13, NDUFA…
GO:0009199	ribonucleoside triphosphate metabolic process	GO_BiologicalProcess-EBI-QuickGO-GOA_20.11.2017_00h00	4.10965e-29	3.32881e-26	8.28857e-37	2.02241e-34	Group245	29.3578	96	[AAAS, AK3, ALDOA, ALDOC, ATP5A1, ATP5B, ATP5C1, ATP5D, ATP5E, ATP5F1, ATP5H, ATP5I, ATP5J, ATP5L, ATP5O, ATP6V1A, ATP6V1B2, ATPIF1, BID, CDK1, COX4I1, COX5A, COX5B, COX6A1, COX6B1, COX6C, CTPS1, CYC1, CYCS, DLD, DNM1L, EIF6, ENO1, GALK1, GAPDH, GNPDA1, GPI, HK2, HSPA1B, HSPA8, IMPDH1, IMPDH2, ITPA, LDHA, MSH2, NDUFA13, NDUFA2, NDUFA4, NDUFA5, NDUFA6, NDUFA8, NDUFAB1, NDUFB10, NDUFB3, NDUFB4, NDU…
GO:0045333	cellular respiration	GO_BiologicalProcess-EBI-QuickGO-GOA_20.11.2017_00h00	1.16906e-21	8.44064e-19	8.28857e-37	2.02241e-34	Group245	32.7957	61	[ACO2, ADSL, ALDH5A1, BID, CAT, CDK1, COX4I1, COX5A, COX5B, COX6A1, COX6B1, COX6C, CS, CYC1, CYCS, DLAT, DLD, DLST, ETFA, ETFB, FH, IDH1, IDH3A, IDH3B, LYRM7, MDH1, MDH2, NDUFA13, NDUFA2, NDUFA4, NDUFA5, NDUFA6, NDUFA8, NDUFAB1, NDUFB10, NDUFB3, NDUFB4, NDUFB6, NDUFB9, NDUFS1, NDUFS2, NDUFS3, NNT, PARK7, PDHA1, PDHB, PMPCB, PNPT1, SDHA, SDHB, SLC25A13, SUCLA2, SUCLG1, TBRG4, TRAP1, UQCRB, UQCRC1,…
GO:0022900	electron transport chain	GO_BiologicalProcess-EBI-QuickGO-GOA_20.11.2017_00h00	1.6686e-19	1.16135e-16	8.28857e-37	2.02241e-34	Group245	31.6667	57	[ADH5, AKR1A1, AKR1B1, AKR7A2, ALDH2, ALDH5A1, BID, CDK1, COX4I1, COX5A, COX5B, COX6A1, COX6B1, COX6C, COX7A2, CYC1, CYCS, DLD, ETFA, ETFB, GLRX, GLRX3, GLRX5, GSR, IDH3B, ME2, NCF1, NDUFA13, NDUFA2, NDUFA4, NDUFA5, NDUFA6, NDUFA8, NDUFAB1, NDUFB10, NDUFB3, NDUFB4, NDUFB6, NDUFB9, NDUFS1, NDUFS2, NDUFS3, PARK7, PHGDH, PMPCB, QDPR, SDHA, SDHB, SH3BGRL3, SLC25A13, TXNRD1, UQCRB, UQCRC1, UQCRC2, UQC…
GO:0015980	energy derivation by oxidation of organic compounds	GO_BiologicalProcess-EBI-QuickGO-GOA_20.11.2017_00h00	1.77116e-18	1.19907e-15	8.28857e-37	2.02241e-34	Group245	25.4355	73	[ACO2, ADSL, ALDH5A1, BID, CAT, CDK1, COX4I1, COX5A, COX5B, COX6A1, COX6B1, COX6C, CS, CYC1, CYCS, DLAT, DLD, DLST, ETFA, ETFB, FH, GFPT1, GYG1, HMGB1, IDH1, IDH3A, IDH3B, LYRM7, MDH1, MDH2, NDUFA13, NDUFA2, NDUFA4, NDUFA5, NDUFA6, NDUFA8, NDUFAB1, NDUFB10, NDUFB3, NDUFB4, NDUFB6, NDUFB9, NDUFS1, NDUFS2, NDUFS3, NNT, PARK7, PDHA1, PDHB, PFKM, PGM1, PGM2, PMPCB, PNPT1, PPP1CA, PPP1CB, PPP1R2, PTRH…
R-HSA:8854050	FBXL7 down-regulates AURKA during mitotic entry and in early mitosis	REACTOME_Pathways_20.11.2017	1.75325e-38	1.58494e-35	1.3198e-33	3.16753e-31	Group289	81.4815	44	[CUL1, PSMA1, PSMA2, PSMA3, PSMA4, PSMA5, PSMA6, PSMA7, PSMB1, PSMB10, PSMB2, PSMB3, PSMB4, PSMB5, PSMB6, PSMB7, PSMB8, PSMB9, PSMC1, PSMC2, PSMC3, PSMC4, PSMC5, PSMC6, PSMD1, PSMD10, PSMD11, PSMD12, PSMD13, PSMD14, PSMD2, PSMD3, PSMD4, PSMD6, PSMD7, PSMD8, PSMD9, PSME1, PSME2, PSME3, PSMF1, RBX1, RPS27A, SKP1]
R-HSA:8852276	The role of GTSE1 in G2/M progression after G2 checkpoint	REACTOME_Pathways_20.11.2017	1.24376e-37	1.11316e-34	1.3198e-33	3.16753e-31	Group289	66.6667	52	[CDK1, HSP90AA1, HSP90AB1, MAPRE1, PSMA1, PSMA2, PSMA3, PSMA4, PSMA5, PSMA6, PSMA7, PSMB1, PSMB10, PSMB2, PSMB3, PSMB4, PSMB5, PSMB6, PSMB7, PSMB8, PSMB9, PSMC1, PSMC2, PSMC3, PSMC4, PSMC5, PSMC6, PSMD1, PSMD10, PSMD11, PSMD12, PSMD13, PSMD14, PSMD2, PSMD3, PSMD4, PSMD6, PSMD7, PSMD8, PSMD9, PSME1, PSME2, PSME3, PSMF1, RPS27A, TUBA1A, TUBA1C, TUBA4A, TUBB3, TUBB4B, TUBB6, TUBB8]
R-HSA:187577	SCF(Skp2)-mediated degradation of p27/p21	REACTOME_Pathways_20.11.2017	2.08963e-36	1.84723e-33	1.3198e-33	3.16753e-31	Group289	75	45	[CDK2, CKS1B, CUL1, PSMA1, PSMA2, PSMA3, PSMA4, PSMA5, PSMA6, PSMA7, PSMB1, PSMB10, PSMB2, PSMB3, PSMB4, PSMB5, PSMB6, PSMB7, PSMB8, PSMB9, PSMC1, PSMC2, PSMC3, PSMC4, PSMC5, PSMC6, PSMD1, PSMD10, PSMD11, PSMD12, PSMD13, PSMD14, PSMD2, PSMD3, PSMD4, PSMD6, PSMD7, PSMD8, PSMD9, PSME1, PSME2, PSME3, PSMF1, RPS27A, SKP1]
R-HSA:5610780	Degradation of GLI1 by the proteasome	REACTOME_Pathways_20.11.2017	2.08963e-36	1.84723e-33	1.3198e-33	3.16753e-31	Group289	75	45	[CUL1, PRKACB, PSMA1, PSMA2, PSMA3, PSMA4, PSMA5, PSMA6, PSMA7, PSMB1, PSMB10, PSMB2, PSMB3, PSMB4, PSMB5, PSMB6, PSMB7, PSMB8, PSMB9, PSMC1, PSMC2, PSMC3, PSMC4, PSMC5, PSMC6, PSMD1, PSMD10, PSMD11, PSMD12, PSMD13, PSMD14, PSMD2, PSMD3, PSMD4, PSMD6, PSMD7, PSMD8, PSMD9, PSME1, PSME2, PSME3, PSMF1, RBX1, RPS27A, SKP1]
R-HSA:5610783	Degradation of GLI2 by the proteasome	REACTOME_Pathways_20.11.2017	2.08963e-36	1.84723e-33	1.3198e-33	3.16753e-31	Group289	75	45	[CUL1, PRKACB, PSMA1, PSMA2, PSMA3, PSMA4, PSMA5, PSMA6, PSMA7, PSMB1, PSMB10, PSMB2, PSMB3, PSMB4, PSMB5, PSMB6, PSMB7, PSMB8, PSMB9, PSMC1, PSMC2, PSMC3, PSMC4, PSMC5, PSMC6, PSMD1, PSMD10, PSMD11, PSMD12, PSMD13, PSMD14, PSMD2, PSMD3, PSMD4, PSMD6, PSMD7, PSMD8, PSMD9, PSME1, PSME2, PSME3, PSMF1, RBX1, RPS27A, SKP1]
R-HSA:5610785	GLI3 is processed to GLI3R by the proteasome	REACTOME_Pathways_20.11.2017	2.08963e-36	1.84723e-33	1.3198e-33	3.16753e-31	Group289	75	45	[CUL1, PRKACB, PSMA1, PSMA2, PSMA3, PSMA4, PSMA5, PSMA6, PSMA7, PSMB1, PSMB10, PSMB2, PSMB3, PSMB4, PSMB5, PSMB6, PSMB7, PSMB8, PSMB9, PSMC1, PSMC2, PSMC3, PSMC4, PSMC5, PSMC6, PSMD1, PSMD10, PSMD11, PSMD12, PSMD13, PSMD14, PSMD2, PSMD3, PSMD4, PSMD6, PSMD7, PSMD8, PSMD9, PSME1, PSME2, PSME3, PSMF1, RBX1, RPS27A, SKP1]
R-HSA:174113	SCF-beta-TrCP mediated degradation of Emi1	REACTOME_Pathways_20.11.2017	3.36269e-36	2.9659e-33	1.3198e-33	3.16753e-31	Group289	78.1818	43	[CUL1, PSMA1, PSMA2, PSMA3, PSMA4, PSMA5, PSMA6, PSMA7, PSMB1, PSMB10, PSMB2, PSMB3, PSMB4, PSMB5, PSMB6, PSMB7, PSMB8, PSMB9, PSMC1, PSMC2, PSMC3, PSMC4, PSMC5, PSMC6, PSMD1, PSMD10, PSMD11, PSMD12, PSMD13, PSMD14, PSMD2, PSMD3, PSMD4, PSMD6, PSMD7, PSMD8, PSMD9, PSME1, PSME2, PSME3, PSMF1, RPS27A, SKP1]
R-HSA:4641258	Degradation of DVL	REACTOME_Pathways_20.11.2017	5.00041e-35	4.36036e-32	1.3198e-33	3.16753e-31	Group289	75.4386	43	[CUL3, PSMA1, PSMA2, PSMA3, PSMA4, PSMA5, PSMA6, PSMA7, PSMB1, PSMB10, PSMB2, PSMB3, PSMB4, PSMB5, PSMB6, PSMB7, PSMB8, PSMB9, PSMC1, PSMC2, PSMC3, PSMC4, PSMC5, PSMC6, PSMD1, PSMD10, PSMD11, PSMD12, PSMD13, PSMD14, PSMD2, PSMD3, PSMD4, PSMD6, PSMD7, PSMD8, PSMD9, PSME1, PSME2, PSME3, PSMF1, RBX1, RPS27A]
R-HSA:68882	Mitotic Anaphase	REACTOME_Pathways_20.11.2017	1.23235e-34	1.07214e-31	1.3198e-33	3.16753e-31	Group289	39.604	80	[BANF1, BUB3, CKAP5, DYNC1H1, DYNC1I2, DYNC1LI1, DYNLL1, DYNLL2, EMD, KIF2C, LMNB1, MAPRE1, NUDC, NUP37, NUP43, PAFAH1B1, PPP2CB, PPP2R1A, PPP2R1B, PPP2R2A, PPP2R5D, PSMA1, PSMA2, PSMA3, PSMA4, PSMA5, PSMA6, PSMA7, PSMB1, PSMB10, PSMB2, PSMB3, PSMB4, PSMB5, PSMB6, PSMB7, PSMB8, PSMB9, PSMC1, PSMC2, PSMC3, PSMC4, PSMC5, PSMC6, PSMD1, PSMD10, PSMD11, PSMD12, PSMD13, PSMD14, PSMD2, PSMD3, PSMD4, PSM…
R-HSA:2555396	Mitotic Metaphase and Anaphase	REACTOME_Pathways_20.11.2017	1.87394e-34	1.62096e-31	1.3198e-33	3.16753e-31	Group289	39.4089	80	[BANF1, BUB3, CKAP5, DYNC1H1, DYNC1I2, DYNC1LI1, DYNLL1, DYNLL2, EMD, KIF2C, LMNB1, MAPRE1, NUDC, NUP37, NUP43, PAFAH1B1, PPP2CB, PPP2R1A, PPP2R1B, PPP2R2A, PPP2R5D, PSMA1, PSMA2, PSMA3, PSMA4, PSMA5, PSMA6, PSMA7, PSMB1, PSMB10, PSMB2, PSMB3, PSMB4, PSMB5, PSMB6, PSMB7, PSMB8, PSMB9, PSMC1, PSMC2, PSMC3, PSMC4, PSMC5, PSMC6, PSMD1, PSMD10, PSMD11, PSMD12, PSMD13, PSMD14, PSMD2, PSMD3, PSMD4, PSM…
R-HSA:195253	Degradation of beta-catenin by the destruction complex	REACTOME_Pathways_20.11.2017	1.98585e-33	1.69592e-30	1.3198e-33	3.16753e-31	Group289	60.9756	50	[CTBP1, CUL1, HDAC1, PPP2CB, PPP2R1A, PPP2R1B, PPP2R5D, PSMA1, PSMA2, PSMA3, PSMA4, PSMA5, PSMA6, PSMA7, PSMB1, PSMB10, PSMB2, PSMB3, PSMB4, PSMB5, PSMB6, PSMB7, PSMB8, PSMB9, PSMC1, PSMC2, PSMC3, PSMC4, PSMC5, PSMC6, PSMD1, PSMD10, PSMD11, PSMD12, PSMD13, PSMD14, PSMD2, PSMD3, PSMD4, PSMD6, PSMD7, PSMD8, PSMD9, PSME1, PSME2, PSME3, PSMF1, RBX1, RPS27A, SKP1]
R-HSA:69275	G2/M Transition	REACTOME_Pathways_20.11.2017	4.31144e-33	3.66473e-30	1.3198e-33	3.16753e-31	Group289	39.2857	77	[ACTR1A, CDK1, CDK2, CKAP5, CUL1, DCTN2, DYNC1H1, DYNC1I2, DYNLL1, HSP90AA1, HSP90AB1, MAPRE1, PAFAH1B1, PPME1, PPP1CB, PPP2CB, PPP2R1A, PPP2R1B, PPP2R2A, PRKAR2B, PSMA1, PSMA2, PSMA3, PSMA4, PSMA5, PSMA6, PSMA7, PSMB1, PSMB10, PSMB2, PSMB3, PSMB4, PSMB5, PSMB6, PSMB7, PSMB8, PSMB9, PSMC1, PSMC2, PSMC3, PSMC4, PSMC5, PSMC6, PSMD1, PSMD10, PSMD11, PSMD12, PSMD13, PSMD14, PSMD2, PSMD3, PSMD4, PSMD6…
GO:1903047	mitotic cell cycle process	GO_BiologicalProcess-EBI-QuickGO-GOA_20.11.2017_00h00	5.73382e-33	4.86802e-30	1.3198e-33	3.16753e-31	Group289	21.0162	182	[AAAS, ACTR1A, APEX1, ARF1, ARHGEF2, ARL3, BANF1, BCAT1, BCCIP, BID, BUB3, CALM2, CARM1, CDC42, CDK1, CDK2, CFL1, CHMP2A, CHMP4B, CHMP5, CKAP5, CKS2, CLTC, CUL1, CUL3, CUL4A, DCTN2, DDB1, DDX3X, DHFR, DNM2, DYNC1H1, DYNC1I2, DYNC1LI1, DYNLL1, DYNLT1, EIF4E, EMD, ENSA, GSPT1, H2AFY, HNRNPU, HSP90AA1, HSPA1B, IK, KHDRBS1, KIF2C, KPNB1, LONP1, MAP4, MAPRE1, MCM2, MCM3, MCM4, MCM5, MCM6, MCM7, MRE11,…
GO:1904666	regulation of ubiquitin protein ligase activity	GO_BiologicalProcess-EBI-QuickGO-GOA_20.11.2017_00h00	8.09403e-33	6.85565e-30	1.3198e-33	3.16753e-31	Group289	55.102	54	[BUB3, CDK1, CDK2, CUL1, PSMA1, PSMA2, PSMA3, PSMA4, PSMA5, PSMA6, PSMA7, PSMB1, PSMB10, PSMB2, PSMB3, PSMB4, PSMB5, PSMB6, PSMB7, PSMB8, PSMB9, PSMC1, PSMC2, PSMC3, PSMC4, PSMC5, PSMC6, PSMD1, PSMD10, PSMD11, PSMD12, PSMD13, PSMD14, PSMD2, PSMD3, PSMD4, PSMD6, PSMD7, PSMD8, PSMD9, PSME1, PSME2, PSME3, PSMF1, RAB1A, RPL11, RPL17, RPL23, RPL5, RPS27A, RPS7, SKP1, UBE2C, UBE2S]
R-HSA:453274	Mitotic G2-G2/M phases	REACTOME_Pathways_20.11.2017	9.83031e-33	8.31644e-30	1.3198e-33	3.16753e-31	Group289	38.8889	77	[ACTR1A, CDK1, CDK2, CKAP5, CUL1, DCTN2, DYNC1H1, DYNC1I2, DYNLL1, HSP90AA1, HSP90AB1, MAPRE1, PAFAH1B1, PPME1, PPP1CB, PPP2CB, PPP2R1A, PPP2R1B, PPP2R2A, PRKAR2B, PSMA1, PSMA2, PSMA3, PSMA4, PSMA5, PSMA6, PSMA7, PSMB1, PSMB10, PSMB2, PSMB3, PSMB4, PSMB5, PSMB6, PSMB7, PSMB8, PSMB9, PSMC1, PSMC2, PSMC3, PSMC4, PSMC5, PSMC6, PSMD1, PSMD10, PSMD11, PSMD12, PSMD13, PSMD14, PSMD2, PSMD3, PSMD4, PSMD6…
R-HSA:1169091	Activation of NF-kappaB in B cells	REACTOME_Pathways_20.11.2017	1.33009e-31	1.11063e-28	1.3198e-33	3.16753e-31	Group289	65.6716	44	[CUL1, PSMA1, PSMA2, PSMA3, PSMA4, PSMA5, PSMA6, PSMA7, PSMB1, PSMB10, PSMB2, PSMB3, PSMB4, PSMB5, PSMB6, PSMB7, PSMB8, PSMB9, PSMC1, PSMC2, PSMC3, PSMC4, PSMC5, PSMC6, PSMD1, PSMD10, PSMD11, PSMD12, PSMD13, PSMD14, PSMD2, PSMD3, PSMD4, PSMD6, PSMD7, PSMD8, PSMD9, PSME1, PSME2, PSME3, PSMF1, REL, RPS27A, SKP1]
R-HSA:2467813	Separation of Sister Chromatids	REACTOME_Pathways_20.11.2017	2.23992e-31	1.86585e-28	1.3198e-33	3.16753e-31	Group289	38.7435	74	[BUB3, CKAP5, DYNC1H1, DYNC1I2, DYNC1LI1, DYNLL1, DYNLL2, KIF2C, MAPRE1, NUDC, NUP37, NUP43, PAFAH1B1, PPP2CB, PPP2R1A, PPP2R1B, PPP2R5D, PSMA1, PSMA2, PSMA3, PSMA4, PSMA5, PSMA6, PSMA7, PSMB1, PSMB10, PSMB2, PSMB3, PSMB4, PSMB5, PSMB6, PSMB7, PSMB8, PSMB9, PSMC1, PSMC2, PSMC3, PSMC4, PSMC5, PSMC6, PSMD1, PSMD10, PSMD11, PSMD12, PSMD13, PSMD14, PSMD2, PSMD3, PSMD4, PSMD6, PSMD7, PSMD8, PSMD9, PSM…
R-HSA:5658442	Regulation of RAS by GAPs	REACTOME_Pathways_20.11.2017	3.47011e-31	2.88366e-28	1.3198e-33	3.16753e-31	Group289	64.7059	44	[CUL3, KRAS, PSMA1, PSMA2, PSMA3, PSMA4, PSMA5, PSMA6, PSMA7, PSMB1, PSMB10, PSMB2, PSMB3, PSMB4, PSMB5, PSMB6, PSMB7, PSMB8, PSMB9, PSMC1, PSMC2, PSMC3, PSMC4, PSMC5, PSMC6, PSMD1, PSMD10, PSMD11, PSMD12, PSMD13, PSMD14, PSMD2, PSMD3, PSMD4, PSMD6, PSMD7, PSMD8, PSMD9, PSME1, PSME2, PSME3, PSMF1, RBX1, RPS27A]
R-HSA:69620	Cell Cycle Checkpoints	REACTOME_Pathways_20.11.2017	3.82656e-31	3.17604e-28	1.3198e-33	3.16753e-31	Group289	31.7406	93	[BUB3, CDK1, CDK2, CKAP5, DYNC1H1, DYNC1I2, DYNC1LI1, DYNLL1, DYNLL2, HIST1H4A, HIST3H2BB, KIF2C, MAPRE1, MCM2, MCM3, MCM4, MCM5, MCM6, MCM7, MRE11, NUDC, NUP37, NUP43, PAFAH1B1, PPP2CB, PPP2R1A, PPP2R1B, PPP2R5D, PSMA1, PSMA2, PSMA3, PSMA4, PSMA5, PSMA6, PSMA7, PSMB1, PSMB10, PSMB2, PSMB3, PSMB4, PSMB5, PSMB6, PSMB7, PSMB8, PSMB9, PSMC1, PSMC2, PSMC3, PSMC4, PSMC5, PSMC6, PSMD1, PSMD10, PSMD11, …
R-HSA:8939902	Regulation of RUNX2 expression and activity	REACTOME_Pathways_20.11.2017	1.64712e-30	1.35888e-27	1.3198e-33	3.16753e-31	Group289	61.6438	45	[CBFB, CUL1, PSMA1, PSMA2, PSMA3, PSMA4, PSMA5, PSMA6, PSMA7, PSMB1, PSMB10, PSMB2, PSMB3, PSMB4, PSMB5, PSMB6, PSMB7, PSMB8, PSMB9, PSMC1, PSMC2, PSMC3, PSMC4, PSMC5, PSMC6, PSMD1, PSMD10, PSMD11, PSMD12, PSMD13, PSMD14, PSMD2, PSMD3, PSMD4, PSMD6, PSMD7, PSMD8, PSMD9, PSME1, PSME2, PSME3, PSMF1, RBX1, RPS27A, SKP1]
GO:0051436	negative regulation of ubiquitin-protein ligase activity involved in mitotic cell cycle	GO_BiologicalProcess-EBI-QuickGO-GOA_20.11.2017_00h00	1.64712e-30	1.35888e-27	1.3198e-33	3.16753e-31	Group289	61.6438	45	[BUB3, CDK1, CDK2, PSMA1, PSMA2, PSMA3, PSMA4, PSMA5, PSMA6, PSMA7, PSMB1, PSMB10, PSMB2, PSMB3, PSMB4, PSMB5, PSMB6, PSMB7, PSMB8, PSMB9, PSMC1, PSMC2, PSMC3, PSMC4, PSMC5, PSMC6, PSMD1, PSMD10, PSMD11, PSMD12, PSMD13, PSMD14, PSMD2, PSMD3, PSMD4, PSMD6, PSMD7, PSMD8, PSMD9, PSME1, PSME2, PSME3, PSMF1, RPS27A, UBE2C]
R-HSA:176408	Regulation of APC/C activators between G1/S and early anaphase	REACTOME_Pathways_20.11.2017	1.85745e-30	1.53054e-27	1.3198e-33	3.16753e-31	Group289	58.75	47	[BUB3, CDK1, CDK2, CUL1, PSMA1, PSMA2, PSMA3, PSMA4, PSMA5, PSMA6, PSMA7, PSMB1, PSMB10, PSMB2, PSMB3, PSMB4, PSMB5, PSMB6, PSMB7, PSMB8, PSMB9, PSMC1, PSMC2, PSMC3, PSMC4, PSMC5, PSMC6, PSMD1, PSMD10, PSMD11, PSMD12, PSMD13, PSMD14, PSMD2, PSMD3, PSMD4, PSMD6, PSMD7, PSMD8, PSMD9, PSME1, PSME2, PSME3, PSMF1, RPS27A, SKP1, UBE2C]
GO:0051437	positive regulation of ubiquitin-protein ligase activity involved in regulation of mitotic cell cycle transition	GO_BiologicalProcess-EBI-QuickGO-GOA_20.11.2017_00h00	6.11758e-30	5.02253e-27	1.3198e-33	3.16753e-31	Group289	58.9744	46	[BUB3, CDK1, CUL1, PSMA1, PSMA2, PSMA3, PSMA4, PSMA5, PSMA6, PSMA7, PSMB1, PSMB10, PSMB2, PSMB3, PSMB4, PSMB5, PSMB6, PSMB7, PSMB8, PSMB9, PSMC1, PSMC2, PSMC3, PSMC4, PSMC5, PSMC6, PSMD1, PSMD10, PSMD11, PSMD12, PSMD13, PSMD14, PSMD2, PSMD3, PSMD4, PSMD6, PSMD7, PSMD8, PSMD9, PSME1, PSME2, PSME3, PSMF1, RPS27A, SKP1, UBE2C]
R-HSA:174184	Cdc20:Phospho-APC/C mediated degradation of Cyclin A	REACTOME_Pathways_20.11.2017	1.25342e-29	1.02655e-26	1.3198e-33	3.16753e-31	Group289	61.1111	44	[BUB3, CDK1, PSMA1, PSMA2, PSMA3, PSMA4, PSMA5, PSMA6, PSMA7, PSMB1, PSMB10, PSMB2, PSMB3, PSMB4, PSMB5, PSMB6, PSMB7, PSMB8, PSMB9, PSMC1, PSMC2, PSMC3, PSMC4, PSMC5, PSMC6, PSMD1, PSMD10, PSMD11, PSMD12, PSMD13, PSMD14, PSMD2, PSMD3, PSMD4, PSMD6, PSMD7, PSMD8, PSMD9, PSME1, PSME2, PSME3, PSMF1, RPS27A, UBE2C]
R-HSA:179419	APC:Cdc20 mediated degradation of cell cycle proteins prior to satisfation of the cell cycle checkpoint	REACTOME_Pathways_20.11.2017	2.90526e-29	2.36198e-26	1.3198e-33	3.16753e-31	Group289	60.274	44	[BUB3, CDK1, PSMA1, PSMA2, PSMA3, PSMA4, PSMA5, PSMA6, PSMA7, PSMB1, PSMB10, PSMB2, PSMB3, PSMB4, PSMB5, PSMB6, PSMB7, PSMB8, PSMB9, PSMC1, PSMC2, PSMC3, PSMC4, PSMC5, PSMC6, PSMD1, PSMD10, PSMD11, PSMD12, PSMD13, PSMD14, PSMD2, PSMD3, PSMD4, PSMD6, PSMD7, PSMD8, PSMD9, PSME1, PSME2, PSME3, PSMF1, RPS27A, UBE2C]
R-HSA:69656	Cyclin A:Cdk2-associated events at S phase entry	REACTOME_Pathways_20.11.2017	6.2261e-29	5.02446e-26	1.3198e-33	3.16753e-31	Group289	56.7901	46	[CDK2, CKS1B, CUL1, PSMA1, PSMA2, PSMA3, PSMA4, PSMA5, PSMA6, PSMA7, PSMB1, PSMB10, PSMB2, PSMB3, PSMB4, PSMB5, PSMB6, PSMB7, PSMB8, PSMB9, PSMC1, PSMC2, PSMC3, PSMC4, PSMC5, PSMC6, PSMD1, PSMD10, PSMD11, PSMD12, PSMD13, PSMD14, PSMD2, PSMD3, PSMD4, PSMD6, PSMD7, PSMD8, PSMD9, PSME1, PSME2, PSME3, PSMF1, RBBP4, RPS27A, SKP1]
R-HSA:69202	Cyclin E associated events during G1/S transition	REACTOME_Pathways_20.11.2017	1.30585e-28	1.04598e-25	1.3198e-33	3.16753e-31	Group289	56.0976	46	[CDK2, CKS1B, CUL1, PSMA1, PSMA2, PSMA3, PSMA4, PSMA5, PSMA6, PSMA7, PSMB1, PSMB10, PSMB2, PSMB3, PSMB4, PSMB5, PSMB6, PSMB7, PSMB8, PSMB9, PSMC1, PSMC2, PSMC3, PSMC4, PSMC5, PSMC6, PSMD1, PSMD10, PSMD11, PSMD12, PSMD13, PSMD14, PSMD2, PSMD3, PSMD4, PSMD6, PSMD7, PSMD8, PSMD9, PSME1, PSME2, PSME3, PSMF1, RBBP4, RPS27A, SKP1]
R-HSA:176409	APC/C:Cdc20 mediated degradation of mitotic proteins	REACTOME_Pathways_20.11.2017	1.47001e-28	1.17601e-25	1.3198e-33	3.16753e-31	Group289	58.6667	44	[BUB3, CDK1, PSMA1, PSMA2, PSMA3, PSMA4, PSMA5, PSMA6, PSMA7, PSMB1, PSMB10, PSMB2, PSMB3, PSMB4, PSMB5, PSMB6, PSMB7, PSMB8, PSMB9, PSMC1, PSMC2, PSMC3, PSMC4, PSMC5, PSMC6, PSMD1, PSMD10, PSMD11, PSMD12, PSMD13, PSMD14, PSMD2, PSMD3, PSMD4, PSMD6, PSMD7, PSMD8, PSMD9, PSME1, PSME2, PSME3, PSMF1, RPS27A, UBE2C]
R-HSA:174143	APC/C-mediated degradation of cell cycle proteins	REACTOME_Pathways_20.11.2017	1.63153e-28	1.3036e-25	1.3198e-33	3.16753e-31	Group289	54.6512	47	[BUB3, CDK1, CDK2, CUL1, PSMA1, PSMA2, PSMA3, PSMA4, PSMA5, PSMA6, PSMA7, PSMB1, PSMB10, PSMB2, PSMB3, PSMB4, PSMB5, PSMB6, PSMB7, PSMB8, PSMB9, PSMC1, PSMC2, PSMC3, PSMC4, PSMC5, PSMC6, PSMD1, PSMD10, PSMD11, PSMD12, PSMD13, PSMD14, PSMD2, PSMD3, PSMD4, PSMD6, PSMD7, PSMD8, PSMD9, PSME1, PSME2, PSME3, PSMF1, RPS27A, SKP1, UBE2C]
R-HSA:453276	Regulation of mitotic cell cycle	REACTOME_Pathways_20.11.2017	1.63153e-28	1.3036e-25	1.3198e-33	3.16753e-31	Group289	54.6512	47	[BUB3, CDK1, CDK2, CUL1, PSMA1, PSMA2, PSMA3, PSMA4, PSMA5, PSMA6, PSMA7, PSMB1, PSMB10, PSMB2, PSMB3, PSMB4, PSMB5, PSMB6, PSMB7, PSMB8, PSMB9, PSMC1, PSMC2, PSMC3, PSMC4, PSMC5, PSMC6, PSMD1, PSMD10, PSMD11, PSMD12, PSMD13, PSMD14, PSMD2, PSMD3, PSMD4, PSMD6, PSMD7, PSMD8, PSMD9, PSME1, PSME2, PSME3, PSMF1, RPS27A, SKP1, UBE2C]
R-HSA:176814	Activation of APC/C and APC/C:Cdc20 mediated degradation of mitotic proteins	REACTOME_Pathways_20.11.2017	3.21473e-28	2.56214e-25	1.3198e-33	3.16753e-31	Group289	57.8947	44	[BUB3, CDK1, PSMA1, PSMA2, PSMA3, PSMA4, PSMA5, PSMA6, PSMA7, PSMB1, PSMB10, PSMB2, PSMB3, PSMB4, PSMB5, PSMB6, PSMB7, PSMB8, PSMB9, PSMC1, PSMC2, PSMC3, PSMC4, PSMC5, PSMC6, PSMD1, PSMD10, PSMD11, PSMD12, PSMD13, PSMD14, PSMD2, PSMD3, PSMD4, PSMD6, PSMD7, PSMD8, PSMD9, PSME1, PSME2, PSME3, PSMF1, RPS27A, UBE2C]
GO:0051443	positive regulation of ubiquitin-protein transferase activity	GO_BiologicalProcess-EBI-QuickGO-GOA_20.11.2017_00h00	3.91622e-28	3.11731e-25	1.3198e-33	3.16753e-31	Group289	48.5981	52	[BUB3, CDK1, CUL1, DCUN1D1, PIN1, PSMA1, PSMA2, PSMA3, PSMA4, PSMA5, PSMA6, PSMA7, PSMB1, PSMB10, PSMB2, PSMB3, PSMB4, PSMB5, PSMB6, PSMB7, PSMB8, PSMB9, PSMC1, PSMC2, PSMC3, PSMC4, PSMC5, PSMC6, PSMD1, PSMD10, PSMD11, PSMD12, PSMD13, PSMD14, PSMD2, PSMD3, PSMD4, PSMD6, PSMD7, PSMD8, PSMD9, PSME1, PSME2, PSME3, PSMF1, RAB1A, RPS27A, SKP1, UBE2C, UBE2L3, UBE2N, UBE2S]
R-HSA:5610787	Hedgehog 'off' state	REACTOME_Pathways_20.11.2017	1.09572e-27	8.66713e-25	1.3198e-33	3.16753e-31	Group289	46.9027	53	[CUL1, PRKACB, PRKAR1A, PRKAR2B, PSMA1, PSMA2, PSMA3, PSMA4, PSMA5, PSMA6, PSMA7, PSMB1, PSMB10, PSMB2, PSMB3, PSMB4, PSMB5, PSMB6, PSMB7, PSMB8, PSMB9, PSMC1, PSMC2, PSMC3, PSMC4, PSMC5, PSMC6, PSMD1, PSMD10, PSMD11, PSMD12, PSMD13, PSMD14, PSMD2, PSMD3, PSMD4, PSMD6, PSMD7, PSMD8, PSMD9, PSME1, PSME2, PSME3, PSMF1, RBX1, RPS27A, SKP1, TUBA1A, TUBA1C, TUBA4A, TUBB3, TUBB4B, TUBB6]
GO:0044772	mitotic cell cycle phase transition	GO_BiologicalProcess-EBI-QuickGO-GOA_20.11.2017_00h00	2.68984e-26	2.09539e-23	1.3198e-33	3.16753e-31	Group289	22.4739	129	[ACTR1A, APEX1, BCAT1, BID, BUB3, CALM2, CARM1, CDK1, CDK2, CHMP2A, CHMP4B, CKAP5, CKS2, CUL1, CUL3, CUL4A, DCTN2, DDB1, DDX3X, DHFR, DNM2, DYNC1H1, DYNC1I2, DYNC1LI1, DYNLL1, EIF4E, ENSA, GSPT1, HSP90AA1, IK, KHDRBS1, LONP1, MAPRE1, MCM2, MCM3, MCM4, MCM5, MCM6, MCM7, MRE11, NPM1, PAFAH1B1, PCNA, PHB2, POLE3, POLE4, PPAT, PPME1, PPP1CB, PPP2R1A, PPP2R2A, PPP6C, PRKAR2B, PRKDC, PRMT1, PSMA1, PSMA…
GO:0044770	cell cycle phase transition	GO_BiologicalProcess-EBI-QuickGO-GOA_20.11.2017_00h00	5.6835e-26	4.40471e-23	1.3198e-33	3.16753e-31	Group289	21.911	133	[ACTR1A, APEX1, BCAT1, BID, BUB3, CALM2, CARM1, CDK1, CDK2, CHMP2A, CHMP4B, CKAP5, CKS2, CUL1, CUL3, CUL4A, DCTN2, DDB1, DDX3X, DHFR, DNM2, DYNC1H1, DYNC1I2, DYNC1LI1, DYNLL1, EIF4E, ENSA, GSPT1, H2AFY, HSP90AA1, IK, KHDRBS1, LONP1, MAPRE1, MCM2, MCM3, MCM4, MCM5, MCM6, MCM7, MRE11, NPM1, PAFAH1B1, PCNA, PHB2, POLE3, POLE4, PPAT, PPME1, PPP1CB, PPP2R1A, PPP2R2A, PPP6C, PRKAR2B, PRKDC, PRMT1, PSMA…
GO:1902750	negative regulation of cell cycle G2/M phase transition	GO_BiologicalProcess-EBI-QuickGO-GOA_20.11.2017_00h00	9.81284e-26	7.5657e-23	1.3198e-33	3.16753e-31	Group289	48.9583	47	[CDK1, CUL1, H2AFY, MRE11, PSMA1, PSMA2, PSMA3, PSMA4, PSMA5, PSMA6, PSMA7, PSMB1, PSMB10, PSMB2, PSMB3, PSMB4, PSMB5, PSMB6, PSMB7, PSMB8, PSMB9, PSMC1, PSMC2, PSMC3, PSMC4, PSMC5, PSMC6, PSMD1, PSMD10, PSMD11, PSMD12, PSMD13, PSMD14, PSMD2, PSMD3, PSMD4, PSMD6, PSMD7, PSMD8, PSMD9, PSME1, PSME2, PSME3, PSMF1, RBX1, RPS27A, SKP1]
R-HSA:5632684	Hedgehog 'on' state	REACTOME_Pathways_20.11.2017	1.79771e-25	1.38064e-22	1.3198e-33	3.16753e-31	Group289	51.7647	44	[CUL3, GRK2, PSMA1, PSMA2, PSMA3, PSMA4, PSMA5, PSMA6, PSMA7, PSMB1, PSMB10, PSMB2, PSMB3, PSMB4, PSMB5, PSMB6, PSMB7, PSMB8, PSMB9, PSMC1, PSMC2, PSMC3, PSMC4, PSMC5, PSMC6, PSMD1, PSMD10, PSMD11, PSMD12, PSMD13, PSMD14, PSMD2, PSMD3, PSMD4, PSMD6, PSMD7, PSMD8, PSMD9, PSME1, PSME2, PSME3, PSMF1, RBX1, RPS27A]
R-HSA:5358351	Signaling by Hedgehog	REACTOME_Pathways_20.11.2017	3.98259e-24	3.00287e-21	1.3198e-33	3.16753e-31	Group289	38.255	57	[CUL1, CUL3, GRK2, P4HB, PRKACB, PRKAR1A, PRKAR2B, PSMA1, PSMA2, PSMA3, PSMA4, PSMA5, PSMA6, PSMA7, PSMB1, PSMB10, PSMB2, PSMB3, PSMB4, PSMB5, PSMB6, PSMB7, PSMB8, PSMB9, PSMC1, PSMC2, PSMC3, PSMC4, PSMC5, PSMC6, PSMD1, PSMD10, PSMD11, PSMD12, PSMD13, PSMD14, PSMD2, PSMD3, PSMD4, PSMD6, PSMD7, PSMD8, PSMD9, PSME1, PSME2, PSME3, PSMF1, RBX1, RPS27A, SKP1, TUBA1A, TUBA1C, TUBA4A, TUBB3, TUBB4B, TUB…
GO:1902749	regulation of cell cycle G2/M phase transition	GO_BiologicalProcess-EBI-QuickGO-GOA_20.11.2017_00h00	3.05661e-23	2.27411e-20	1.3198e-33	3.16753e-31	Group289	31.9249	68	[ACTR1A, CDK1, CDK2, CKAP5, CUL1, DCTN2, DYNC1H1, DYNC1I2, DYNLL1, H2AFY, HSP90AA1, MAPRE1, MRE11, NPM1, PAFAH1B1, PPP2R1A, PRKAR2B, PSMA1, PSMA2, PSMA3, PSMA4, PSMA5, PSMA6, PSMA7, PSMB1, PSMB10, PSMB2, PSMB3, PSMB4, PSMB5, PSMB6, PSMB7, PSMB8, PSMB9, PSMC1, PSMC2, PSMC3, PSMC4, PSMC5, PSMC6, PSMD1, PSMD10, PSMD11, PSMD12, PSMD13, PSMD14, PSMD2, PSMD3, PSMD4, PSMD6, PSMD7, PSMD8, PSMD9, PSME1, P…
GO:0010389	regulation of G2/M transition of mitotic cell cycle	GO_BiologicalProcess-EBI-QuickGO-GOA_20.11.2017_00h00	3.17013e-23	2.3554e-20	1.3198e-33	3.16753e-31	Group289	32.6733	66	[ACTR1A, CDK1, CDK2, CKAP5, CUL1, DCTN2, DYNC1H1, DYNC1I2, DYNLL1, HSP90AA1, MAPRE1, MRE11, PAFAH1B1, PPP2R1A, PRKAR2B, PSMA1, PSMA2, PSMA3, PSMA4, PSMA5, PSMA6, PSMA7, PSMB1, PSMB10, PSMB2, PSMB3, PSMB4, PSMB5, PSMB6, PSMB7, PSMB8, PSMB9, PSMC1, PSMC2, PSMC3, PSMC4, PSMC5, PSMC6, PSMD1, PSMD10, PSMD11, PSMD12, PSMD13, PSMD14, PSMD2, PSMD3, PSMD4, PSMD6, PSMD7, PSMD8, PSMD9, PSME1, PSME2, PSME3, …
GO:0044839	cell cycle G2/M phase transition	GO_BiologicalProcess-EBI-QuickGO-GOA_20.11.2017_00h00	4.8367e-22	3.51145e-19	1.3198e-33	3.16753e-31	Group289	28.1481	76	[ACTR1A, CALM2, CDK1, CDK2, CKAP5, CUL1, DCTN2, DNM2, DYNC1H1, DYNC1I2, DYNLL1, ENSA, H2AFY, HSP90AA1, KHDRBS1, MAPRE1, MRE11, NPM1, PAFAH1B1, PPME1, PPP1CB, PPP2R1A, PPP2R2A, PRKAR2B, PSMA1, PSMA2, PSMA3, PSMA4, PSMA5, PSMA6, PSMA7, PSMB1, PSMB10, PSMB2, PSMB3, PSMB4, PSMB5, PSMB6, PSMB7, PSMB8, PSMB9, PSMC1, PSMC2, PSMC3, PSMC4, PSMC5, PSMC6, PSMD1, PSMD10, PSMD11, PSMD12, PSMD13, PSMD14, PSMD2…
GO:0000086	G2/M transition of mitotic cell cycle	GO_BiologicalProcess-EBI-QuickGO-GOA_20.11.2017_00h00	8.28427e-22	5.99781e-19	1.3198e-33	3.16753e-31	Group289	28.4615	74	[ACTR1A, CALM2, CDK1, CDK2, CKAP5, CUL1, DCTN2, DNM2, DYNC1H1, DYNC1I2, DYNLL1, ENSA, HSP90AA1, KHDRBS1, MAPRE1, MRE11, PAFAH1B1, PPME1, PPP1CB, PPP2R1A, PPP2R2A, PRKAR2B, PSMA1, PSMA2, PSMA3, PSMA4, PSMA5, PSMA6, PSMA7, PSMB1, PSMB10, PSMB2, PSMB3, PSMB4, PSMB5, PSMB6, PSMB7, PSMB8, PSMB9, PSMC1, PSMC2, PSMC3, PSMC4, PSMC5, PSMC6, PSMD1, PSMD10, PSMD11, PSMD12, PSMD13, PSMD14, PSMD2, PSMD3, PSMD…
R-HSA:8878166	Transcriptional regulation by RUNX2	REACTOME_Pathways_20.11.2017	2.53486e-21	1.80736e-18	1.3198e-33	3.16753e-31	Group289	39.6694	48	[CBFB, CDK1, CUL1, MAPK1, PSMA1, PSMA2, PSMA3, PSMA4, PSMA5, PSMA6, PSMA7, PSMB1, PSMB10, PSMB2, PSMB3, PSMB4, PSMB5, PSMB6, PSMB7, PSMB8, PSMB9, PSMC1, PSMC2, PSMC3, PSMC4, PSMC5, PSMC6, PSMD1, PSMD10, PSMD11, PSMD12, PSMD13, PSMD14, PSMD2, PSMD3, PSMD4, PSMD6, PSMD7, PSMD8, PSMD9, PSME1, PSME2, PSME3, PSMF1, RBM14, RBX1, RPS27A, SKP1]
GO:0010948	negative regulation of cell cycle process	GO_BiologicalProcess-EBI-QuickGO-GOA_20.11.2017_00h00	1.5254e-19	1.06321e-16	1.3198e-33	3.16753e-31	Group289	24.3402	83	[BUB3, CALR, CARM1, CBX3, CBX5, CDK1, CDK2, CHMP2A, CUL1, DYNC1LI1, H2AFY, HSP90AB1, IK, MIF, MRE11, MSH2, NAA10, NPM1, PCNA, PRKAR1A, PRKDC, PRMT1, PSMA1, PSMA2, PSMA3, PSMA4, PSMA5, PSMA6, PSMA7, PSMB1, PSMB10, PSMB2, PSMB3, PSMB4, PSMB5, PSMB6, PSMB7, PSMB8, PSMB9, PSMC1, PSMC2, PSMC3, PSMC4, PSMC5, PSMC6, PSMD1, PSMD10, PSMD11, PSMD12, PSMD13, PSMD14, PSMD2, PSMD3, PSMD4, PSMD6, PSMD7, PSMD8,…
GO:1901988	negative regulation of cell cycle phase transition	GO_BiologicalProcess-EBI-QuickGO-GOA_20.11.2017_00h00	2.98239e-19	2.06083e-16	1.3198e-33	3.16753e-31	Group289	28.0851	66	[BUB3, CARM1, CDK1, CDK2, CUL1, DYNC1LI1, H2AFY, IK, MRE11, NPM1, PCNA, PRKDC, PRMT1, PSMA1, PSMA2, PSMA3, PSMA4, PSMA5, PSMA6, PSMA7, PSMB1, PSMB10, PSMB2, PSMB3, PSMB4, PSMB5, PSMB6, PSMB7, PSMB8, PSMB9, PSMC1, PSMC2, PSMC3, PSMC4, PSMC5, PSMC6, PSMD1, PSMD10, PSMD11, PSMD12, PSMD13, PSMD14, PSMD2, PSMD3, PSMD4, PSMD6, PSMD7, PSMD8, PSMD9, PSME1, PSME2, PSME3, PSMF1, PSMG2, RBM38, RBX1, REXO2, …
GO:1901987	regulation of cell cycle phase transition	GO_BiologicalProcess-EBI-QuickGO-GOA_20.11.2017_00h00	1.30701e-17	8.62627e-15	1.3198e-33	3.16753e-31	Group289	21.0643	95	[ACTR1A, APEX1, BID, BUB3, CARM1, CDK1, CDK2, CKAP5, CUL1, CUL3, CUL4A, DCTN2, DDB1, DDX3X, DYNC1H1, DYNC1I2, DYNC1LI1, DYNLL1, H2AFY, HSP90AA1, IK, LONP1, MAPRE1, MRE11, NPM1, PAFAH1B1, PCNA, PHB2, PPP2R1A, PRKAR2B, PRKDC, PRMT1, PSMA1, PSMA2, PSMA3, PSMA4, PSMA5, PSMA6, PSMA7, PSMB1, PSMB10, PSMB2, PSMB3, PSMB4, PSMB5, PSMB6, PSMB7, PSMB8, PSMB9, PSMC1, PSMC2, PSMC3, PSMC4, PSMC5, PSMC6, PSMD1,…
GO:0045930	negative regulation of mitotic cell cycle	GO_BiologicalProcess-EBI-QuickGO-GOA_20.11.2017_00h00	2.41925e-16	1.53864e-13	1.3198e-33	3.16753e-31	Group289	23.3974	73	[BUB3, CARM1, CDK1, CDK2, CUL1, DYNC1LI1, IK, MRE11, MSH2, NAA10, NABP2, NPM1, PCNA, PNPT1, PRKDC, PRMT1, PSMA1, PSMA2, PSMA3, PSMA4, PSMA5, PSMA6, PSMA7, PSMB1, PSMB10, PSMB2, PSMB3, PSMB4, PSMB5, PSMB6, PSMB7, PSMB8, PSMB9, PSMC1, PSMC2, PSMC3, PSMC4, PSMC5, PSMC6, PSMD1, PSMD10, PSMD11, PSMD12, PSMD13, PSMD14, PSMD2, PSMD3, PSMD4, PSMD6, PSMD7, PSMD8, PSMD9, PSME1, PSME2, PSME3, PSMF1, PSMG2, …
GO:0006403	RNA localization	GO_BiologicalProcess-EBI-QuickGO-GOA_20.11.2017_00h00	2.78501e-36	2.45916e-33	1.9492e-33	4.65858e-31	Group282	36.8421	91	[AAAS, ABCE1, ALYREF, CCT2, CCT3, CCT4, CCT5, CCT6A, CCT7, CCT8, CKAP5, CPSF3, DDX19B, DDX39A, DDX39B, DHX9, DKC1, EIF4A3, EIF4E, EIF5A, EIF6, ENY2, FBL, FLOT1, G3BP2, HNRNPA1, HNRNPA2B1, HNRNPA3, HNRNPU, IGF2BP1, IGF2BP3, KHDRBS1, KHSRP, LRPPRC, MAGOHB, MYO1E, NCBP2, NHP2, NOP10, NOP58, NPM1, NUP155, NUP205, NUP210, NUP37, NUP43, NUP50, NUP58, NUP62, NUP93, NUTF2, PABPN1, PNPT1, POLDIP3, POLR2D,…
GO:0050658	RNA transport	GO_BiologicalProcess-EBI-QuickGO-GOA_20.11.2017_00h00	1.55018e-29	1.26805e-26	1.9492e-33	4.65858e-31	Group282	36.2319	75	[AAAS, ABCE1, ALYREF, CKAP5, CPSF3, DDX19B, DDX39A, DDX39B, DHX9, EIF4A3, EIF4E, EIF5A, EIF6, ENY2, FLOT1, G3BP2, HNRNPA1, HNRNPA2B1, HNRNPA3, IGF2BP1, IGF2BP3, KHDRBS1, KHSRP, LRPPRC, MAGOHB, MYO1E, NCBP2, NPM1, NUP155, NUP205, NUP210, NUP37, NUP43, NUP50, NUP58, NUP62, NUP93, NUTF2, PABPN1, PNPT1, POLDIP3, POLR2D, QKI, RAE1, RAN, RANBP1, RANBP3, RBM8A, RFTN1, RNPS1, RPS15, RPSA, RRS1, RTRAF, SE…
GO:0051168	nuclear export	GO_BiologicalProcess-EBI-QuickGO-GOA_20.11.2017_00h00	3.99186e-27	3.12962e-24	1.9492e-33	4.65858e-31	Group282	34.7826	72	[AAAS, ABCE1, ADAR, ALYREF, ANP32B, CALR, CHORDC1, CPSF3, CSE1L, DDX19B, DDX39A, DDX39B, DHX9, EIF4A3, EIF4E, EIF5A, EIF6, EMD, ENY2, HNRNPA1, HNRNPA2B1, KHDRBS1, MAGOHB, NCBP2, NPM1, NUP155, NUP205, NUP210, NUP37, NUP43, NUP50, NUP58, NUP62, NUP93, NUTF2, PABPN1, PARK7, POLDIP3, POLR2D, RAE1, RAN, RANBP1, RANBP3, RANGAP1, RBM8A, REXO2, RNPS1, RPS15, RPSA, RRS1, SEH1L, SFN, SRSF1, SRSF10, SRSF11,…
GO:0006611	protein export from nucleus	GO_BiologicalProcess-EBI-QuickGO-GOA_20.11.2017_00h00	4.96635e-26	3.85389e-23	1.9492e-33	4.65858e-31	Group282	35.6383	67	[AAAS, ABCE1, ADAR, ALYREF, ANP32B, CALR, CHORDC1, CPSF3, CSE1L, DDX19B, DDX39A, DDX39B, EIF4A3, EIF4E, EIF5A, EIF6, EMD, ENY2, HNRNPA2B1, MAGOHB, NCBP2, NPM1, NUP155, NUP205, NUP210, NUP37, NUP43, NUP50, NUP58, NUP62, NUP93, NUTF2, PABPN1, PARK7, POLDIP3, POLR2D, RAE1, RAN, RANGAP1, RBM8A, REXO2, RNPS1, RPS15, RPSA, RRS1, SEH1L, SFN, SRSF1, SRSF10, SRSF11, SRSF2, SRSF3, SRSF5, SRSF6, SRSF7, SRSF…
GO:0006405	RNA export from nucleus	GO_BiologicalProcess-EBI-QuickGO-GOA_20.11.2017_00h00	1.04115e-25	8.01682e-23	1.9492e-33	4.65858e-31	Group282	40	58	[AAAS, ABCE1, ALYREF, CPSF3, DDX19B, DDX39A, DDX39B, DHX9, EIF4A3, EIF4E, EIF5A, EIF6, ENY2, HNRNPA1, HNRNPA2B1, KHDRBS1, MAGOHB, NCBP2, NPM1, NUP155, NUP205, NUP210, NUP37, NUP43, NUP50, NUP58, NUP62, NUP93, PABPN1, POLDIP3, POLR2D, RAE1, RAN, RANBP1, RANBP3, RBM8A, RNPS1, RPS15, RPSA, RRS1, SEH1L, SRSF1, SRSF10, SRSF11, SRSF2, SRSF3, SRSF5, SRSF6, SRSF7, SRSF9, SSB, THOC3, THOC6, TPR, U2AF1, U2…
GO:0015931	nucleobase-containing compound transport	GO_BiologicalProcess-EBI-QuickGO-GOA_20.11.2017_00h00	2.77554e-25	2.12884e-22	1.9492e-33	4.65858e-31	Group282	31.0484	77	[AAAS, ABCE1, ALYREF, CKAP5, CPSF3, DDX19B, DDX39A, DDX39B, DHX9, EIF4A3, EIF4E, EIF5A, EIF6, ENY2, FLOT1, G3BP2, HNRNPA1, HNRNPA2B1, HNRNPA3, IGF2BP1, IGF2BP3, KHDRBS1, KHSRP, LRPPRC, MAGOHB, MYO1E, NCBP2, NPM1, NUP155, NUP205, NUP210, NUP37, NUP43, NUP50, NUP58, NUP62, NUP93, NUTF2, PABPN1, PNPT1, POLDIP3, POLR2D, QKI, RAE1, RAN, RANBP1, RANBP3, RBM8A, RFTN1, RNPS1, RPS15, RPSA, RRS1, RTRAF, SE…
GO:0051169	nuclear transport	GO_BiologicalProcess-EBI-QuickGO-GOA_20.11.2017_00h00	1.17672e-24	8.95483e-22	1.9492e-33	4.65858e-31	Group282	23.0159	116	[AAAS, ABCE1, ADAR, ALYREF, ANP32A, ANP32B, ANP32E, BANF1, C21orf33, CALR, CDK1, CHERP, CHORDC1, CPSF3, CSE1L, DDX19B, DDX39A, DDX39B, DHX9, EIF4A3, EIF4E, EIF5A, EIF6, EMD, ENY2, G3BP2, HCLS1, HIKESHI, HMGA1, HNRNPA1, HNRNPA2B1, HSP90AB1, IPO5, IPO7, KHDRBS1, KPNA2, KPNA3, KPNA4, KPNA6, KPNB1, MAGOHB, MAPK1, NCBP2, NPM1, NUP155, NUP205, NUP210, NUP37, NUP43, NUP50, NUP58, NUP62, NUP93, NUTF2, PA…
GO:0071166	ribonucleoprotein complex localization	GO_BiologicalProcess-EBI-QuickGO-GOA_20.11.2017_00h00	3.26622e-24	2.466e-21	1.9492e-33	4.65858e-31	Group282	40.2985	54	[AAAS, ABCE1, ALYREF, CPSF3, DDX19B, DDX39A, DDX39B, EIF4A3, EIF4E, EIF5A, EIF6, ENY2, HNRNPA2B1, MAGOHB, NCBP2, NPM1, NUP155, NUP205, NUP210, NUP37, NUP43, NUP50, NUP58, NUP62, NUP93, PABPN1, POLDIP3, POLR2D, PRPF31, RAE1, RAN, RBM8A, RNPS1, RPS15, RPSA, RRS1, SEH1L, SRSF1, SRSF10, SRSF11, SRSF2, SRSF3, SRSF5, SRSF6, SRSF7, SRSF9, SSB, THOC3, THOC6, TPR, U2AF1, U2AF2, UPF1, XPO1]
GO:0006913	nucleocytoplasmic transport	GO_BiologicalProcess-EBI-QuickGO-GOA_20.11.2017_00h00	1.69265e-23	1.26779e-20	1.9492e-33	4.65858e-31	Group282	22.6908	113	[AAAS, ABCE1, ADAR, ALYREF, ANP32A, ANP32B, ANP32E, C21orf33, CALR, CDK1, CHERP, CHORDC1, CPSF3, CSE1L, DDX19B, DDX39A, DDX39B, DHX9, EIF4A3, EIF4E, EIF5A, EIF6, EMD, ENY2, G3BP2, HCLS1, HIKESHI, HNRNPA1, HNRNPA2B1, HSP90AB1, IPO5, IPO7, KHDRBS1, KPNA2, KPNA3, KPNA4, KPNA6, KPNB1, MAGOHB, MAPK1, NCBP2, NPM1, NUP155, NUP205, NUP210, NUP37, NUP43, NUP50, NUP58, NUP62, NUP93, NUTF2, PABPN1, PARK7, P…
GO:0051028	mRNA transport	GO_BiologicalProcess-EBI-QuickGO-GOA_20.11.2017_00h00	5.58912e-23	4.13595e-20	1.9492e-33	4.65858e-31	Group282	36.0248	58	[AAAS, ALYREF, CPSF3, DDX19B, DDX39A, DDX39B, DHX9, EIF4A3, EIF4E, EIF5A, ENY2, G3BP2, HNRNPA1, HNRNPA2B1, HNRNPA3, IGF2BP1, IGF2BP3, KHSRP, LRPPRC, MAGOHB, MYO1E, NCBP2, NUP155, NUP205, NUP210, NUP37, NUP43, NUP50, NUP58, NUP62, NUP93, NUTF2, PABPN1, POLDIP3, POLR2D, QKI, RAE1, RBM8A, RNPS1, SEC13, SEH1L, SRSF1, SRSF10, SRSF11, SRSF2, SRSF3, SRSF5, SRSF6, SRSF7, SRSF9, SUMO1, THOC3, THOC6, TPR, …
GO:0006406	mRNA export from nucleus	GO_BiologicalProcess-EBI-QuickGO-GOA_20.11.2017_00h00	1.83109e-19	1.27261e-16	1.9492e-33	4.65858e-31	Group282	39.2857	44	[AAAS, ALYREF, CPSF3, DDX19B, DDX39A, DDX39B, EIF4A3, EIF4E, EIF5A, ENY2, HNRNPA2B1, MAGOHB, NCBP2, NUP155, NUP205, NUP210, NUP37, NUP43, NUP50, NUP58, NUP62, NUP93, PABPN1, POLDIP3, POLR2D, RAE1, RBM8A, RNPS1, SEH1L, SRSF1, SRSF10, SRSF11, SRSF2, SRSF3, SRSF5, SRSF6, SRSF7, SRSF9, THOC3, THOC6, TPR, U2AF1, U2AF2, UPF1]
R-HSA:159236	Transport of Mature mRNA derived from an Intron-Containing Transcript	REACTOME_Pathways_20.11.2017	6.77342e-18	4.53819e-15	1.9492e-33	4.65858e-31	Group282	45.9459	34	[AAAS, ALYREF, DDX39A, DDX39B, EIF4A3, MAGOHB, NCBP2, NUP155, NUP205, NUP210, NUP37, NUP43, NUP50, NUP58, NUP62, NUP93, POLDIP3, RAE1, RBM8A, RNPS1, SEH1L, SRSF1, SRSF11, SRSF2, SRSF3, SRSF5, SRSF6, SRSF7, SRSF9, THOC3, THOC6, TPR, U2AF1, U2AF2]
R-HSA:72202	Transport of Mature Transcript to Cytoplasm	REACTOME_Pathways_20.11.2017	7.52168e-18	5.032e-15	1.9492e-33	4.65858e-31	Group282	43.3735	36	[AAAS, ALYREF, CPSF3, DDX39A, DDX39B, EIF4A3, EIF4E, MAGOHB, NCBP2, NUP155, NUP205, NUP210, NUP37, NUP43, NUP50, NUP58, NUP62, NUP93, POLDIP3, RAE1, RBM8A, RNPS1, SEH1L, SRSF1, SRSF11, SRSF2, SRSF3, SRSF5, SRSF6, SRSF7, SRSF9, THOC3, THOC6, TPR, U2AF1, U2AF2]
R-HSA:109688	Cleavage of Growing Transcript in the Termination Region	REACTOME_Pathways_20.11.2017	1.51252e-16	9.69527e-14	1.9492e-33	4.65858e-31	Group282	46.2687	31	[ALYREF, CPSF3, CPSF7, CSTF1, DDX39A, DDX39B, EIF4A3, MAGOHB, NCBP2, NUDT21, PABPN1, POLDIP3, RBM8A, RNPS1, SNRPB, SNRPD3, SNRPE, SNRPF, SNRPG, SRSF1, SRSF11, SRSF2, SRSF3, SRSF5, SRSF6, SRSF7, SRSF9, THOC3, THOC6, U2AF1, U2AF2]
R-HSA:73856	RNA Polymerase II Transcription Termination	REACTOME_Pathways_20.11.2017	1.51252e-16	9.69527e-14	1.9492e-33	4.65858e-31	Group282	46.2687	31	[ALYREF, CPSF3, CPSF7, CSTF1, DDX39A, DDX39B, EIF4A3, MAGOHB, NCBP2, NUDT21, PABPN1, POLDIP3, RBM8A, RNPS1, SNRPB, SNRPD3, SNRPE, SNRPF, SNRPG, SRSF1, SRSF11, SRSF2, SRSF3, SRSF5, SRSF6, SRSF7, SRSF9, THOC3, THOC6, U2AF1, U2AF2]
R-HSA:72187	mRNA 3'-end processing	REACTOME_Pathways_20.11.2017	1.07955e-13	6.29379e-11	1.9492e-33	4.65858e-31	Group282	44.8276	26	[ALYREF, CPSF3, CPSF7, CSTF1, DDX39A, DDX39B, EIF4A3, MAGOHB, NCBP2, NUDT21, PABPN1, POLDIP3, RBM8A, RNPS1, SRSF1, SRSF11, SRSF2, SRSF3, SRSF5, SRSF6, SRSF7, SRSF9, THOC3, THOC6, U2AF1, U2AF2]
R-HSA:159227	Transport of the SLBP independent Mature mRNA	REACTOME_Pathways_20.11.2017	1.43211e-09	6.65932e-07	1.9492e-33	4.65858e-31	Group282	48.4848	16	[AAAS, ALYREF, EIF4E, NCBP2, NUP155, NUP205, NUP210, NUP37, NUP43, NUP50, NUP58, NUP62, NUP93, RAE1, SEH1L, TPR]
R-HSA:159230	Transport of the SLBP Dependant Mature mRNA	REACTOME_Pathways_20.11.2017	2.49643e-09	1.14336e-06	1.9492e-33	4.65858e-31	Group282	47.0588	16	[AAAS, ALYREF, EIF4E, NCBP2, NUP155, NUP205, NUP210, NUP37, NUP43, NUP50, NUP58, NUP62, NUP93, RAE1, SEH1L, TPR]
R-HSA:159231	Transport of Mature mRNA Derived from an Intronless Transcript	REACTOME_Pathways_20.11.2017	5.50644e-09	2.47239e-06	1.9492e-33	4.65858e-31	Group282	42.5	17	[AAAS, ALYREF, CPSF3, EIF4E, NCBP2, NUP155, NUP205, NUP210, NUP37, NUP43, NUP50, NUP58, NUP62, NUP93, RAE1, SEH1L, TPR]
R-HSA:159234	Transport of Mature mRNAs Derived from Intronless Transcripts	REACTOME_Pathways_20.11.2017	8.6798e-09	3.78439e-06	1.9492e-33	4.65858e-31	Group282	41.4634	17	[AAAS, ALYREF, CPSF3, EIF4E, NCBP2, NUP155, NUP205, NUP210, NUP37, NUP43, NUP50, NUP58, NUP62, NUP93, RAE1, SEH1L, TPR]
GO:0006520	cellular amino acid metabolic process	GO_BiologicalProcess-EBI-QuickGO-GOA_20.11.2017_00h00	2.61429e-33	2.22737e-30	2.61429e-33	6.222e-31	Group109	28.8265	113	[AARS, AASDHPPT, ACAT1, ADSL, ADSS, AHCY, AIMP1, AIMP2, ALDH18A1, ALDH5A1, ASNS, BCAT1, BLMH, CAD, CBS, CCDC12, CKMT1A, COMT, CTPS1, DARS, DHFR, DLD, DLST, EEF1E1, ENOPH1, EPRS, ERO1A, FARSA, FARSB, GARS, GART, GATC, GFPT1, GLS, GLUD1, GMPS, GOT1, GOT2, GSS, HARS, HSD17B10, IARS, KARS, LARS, MARS, MCCC2, MPST, MTAP, MTHFD1, NARS, NIT2, OAT, P4HB, PARK7, PFAS, PHGDH, PPA1, PPAT, PRDX4, PSAT1, PSMA…
GO:0061013	regulation of mRNA catabolic process	GO_BiologicalProcess-EBI-QuickGO-GOA_20.11.2017_00h00	9.3461e-38	8.37411e-35	1.11979e-32	2.65389e-30	Group237	44.0678	78	[ANP32A, APEX1, CARHSP1, CIRBP, DHX9, DIS3, ELAVL1, EXOSC4, HNRNPA0, HNRNPC, HNRNPD, HNRNPR, HNRNPU, HSPA8, HSPB1, IGF2BP1, IGF2BP3, KHSRP, LARP1, PABPC1, PNPT1, POLR2G, PSMA1, PSMA2, PSMA3, PSMA4, PSMA5, PSMA6, PSMA7, PSMB1, PSMB10, PSMB2, PSMB3, PSMB4, PSMB5, PSMB6, PSMB7, PSMB8, PSMB9, PSMC1, PSMC2, PSMC3, PSMC4, PSMC5, PSMC6, PSMD1, PSMD10, PSMD11, PSMD12, PSMD13, PSMD14, PSMD2, PSMD3, PSMD4,…
GO:0009894	regulation of catabolic process	GO_BiologicalProcess-EBI-QuickGO-GOA_20.11.2017_00h00	1.11979e-32	9.4398e-30	1.11979e-32	2.65389e-30	Group237	20.1873	194	[AAAS, ACTL6A, AIFM1, ANP32A, ANXA2, APEX1, ATP6V1A, ATP6V1B2, ATP6V1E1, ATPIF1, BAG6, BCAP31, BUB3, CAPNS1, CARHSP1, CASP3, CCAR2, CDC37, CDC42, CDK1, CHMP4B, CIRBP, CISD2, CSNK2A1, CSNK2A2, CUL1, DDB1, DFFA, DHX9, DIS3, DKC1, DNM1L, DNPEP, EEF1A1, EIF4G2, EIF6, ELAVL1, EXOSC4, EZR, GABARAPL2, GAPDH, HK2, HMGB1, HNRNPA0, HNRNPC, HNRNPD, HNRNPR, HNRNPU, HSP90AB1, HSPA8, HSPB1, HSPBP1, IDE, IDH1, …
GO:0031329	regulation of cellular catabolic process	GO_BiologicalProcess-EBI-QuickGO-GOA_20.11.2017_00h00	5.81983e-29	4.70243e-26	1.11979e-32	2.65389e-30	Group237	20.516	167	[ACTL6A, AIFM1, ANP32A, ANXA2, APEX1, ATP6V1A, ATP6V1B2, ATP6V1E1, ATPIF1, BAG6, BCAP31, BUB3, CAPNS1, CARHSP1, CASP3, CCAR2, CDC37, CDK1, CHMP4B, CIRBP, CISD2, CSNK2A2, CUL1, DFFA, DHX9, DIS3, DKC1, DNM1L, DNPEP, EEF1A1, EIF4G2, ELAVL1, EXOSC4, EZR, GABARAPL2, GAPDH, HK2, HMGB1, HNRNPA0, HNRNPC, HNRNPD, HNRNPR, HNRNPU, HSP90AB1, HSPA8, HSPB1, HSPBP1, IDH1, IFI16, IGF2BP1, IGF2BP3, KHSRP, LAMTOR1…
GO:1903050	regulation of proteolysis involved in cellular protein catabolic process	GO_BiologicalProcess-EBI-QuickGO-GOA_20.11.2017_00h00	1.75371e-23	1.31177e-20	1.11979e-32	2.65389e-30	Group237	28.9963	78	[ATPIF1, BAG6, BCAP31, BUB3, CCAR2, CDK1, CUL1, GABARAPL2, HSP90AB1, HSPBP1, PARK7, PBK, PSMA1, PSMA2, PSMA3, PSMA4, PSMA5, PSMA6, PSMA7, PSMB1, PSMB10, PSMB2, PSMB3, PSMB4, PSMB5, PSMB6, PSMB7, PSMB8, PSMB9, PSMC1, PSMC2, PSMC3, PSMC4, PSMC5, PSMC6, PSMD1, PSMD10, PSMD11, PSMD12, PSMD13, PSMD14, PSMD2, PSMD3, PSMD4, PSMD6, PSMD7, PSMD8, PSMD9, PSME1, PSME2, PSME3, PSMF1, RACK1, RAD23A, RAD23B, R…
GO:1903362	regulation of cellular protein catabolic process	GO_BiologicalProcess-EBI-QuickGO-GOA_20.11.2017_00h00	7.05953e-23	5.21699e-20	1.11979e-32	2.65389e-30	Group237	27.4247	82	[ANXA2, ATPIF1, BAG6, BCAP31, BUB3, CCAR2, CDK1, CUL1, EZR, GABARAPL2, HSP90AB1, HSPBP1, MSN, PARK7, PBK, PSMA1, PSMA2, PSMA3, PSMA4, PSMA5, PSMA6, PSMA7, PSMB1, PSMB10, PSMB2, PSMB3, PSMB4, PSMB5, PSMB6, PSMB7, PSMB8, PSMB9, PSMC1, PSMC2, PSMC3, PSMC4, PSMC5, PSMC6, PSMD1, PSMD10, PSMD11, PSMD12, PSMD13, PSMD14, PSMD2, PSMD3, PSMD4, PSMD6, PSMD7, PSMD8, PSMD9, PSME1, PSME2, PSME3, PSMF1, RACK1, …
GO:0042176	regulation of protein catabolic process	GO_BiologicalProcess-EBI-QuickGO-GOA_20.11.2017_00h00	3.20469e-22	2.33301e-19	1.11979e-32	2.65389e-30	Group237	23.5849	100	[ANXA2, ATPIF1, BAG6, BCAP31, BUB3, CCAR2, CDC42, CDK1, CSNK2A1, CSNK2A2, CUL1, DDB1, EEF1A1, EZR, GABARAPL2, HSP90AB1, HSPBP1, IDE, MSN, NDUFA13, NSF, PARK7, PBK, PHB, PIN1, PSMA1, PSMA2, PSMA3, PSMA4, PSMA5, PSMA6, PSMA7, PSMB1, PSMB10, PSMB2, PSMB3, PSMB4, PSMB5, PSMB6, PSMB7, PSMB8, PSMB9, PSMC1, PSMC2, PSMC3, PSMC4, PSMC5, PSMC6, PSMD1, PSMD10, PSMD11, PSMD12, PSMD13, PSMD14, PSMD2, PSMD3, P…
GO:1904666	regulation of ubiquitin protein ligase activity	GO_BiologicalProcess-EBI-QuickGO-GOA_20.11.2017_00h00	8.09403e-33	6.85565e-30	3.02724e-31	7.14429e-29	Group286	55.102	54	[BUB3, CDK1, CDK2, CUL1, PSMA1, PSMA2, PSMA3, PSMA4, PSMA5, PSMA6, PSMA7, PSMB1, PSMB10, PSMB2, PSMB3, PSMB4, PSMB5, PSMB6, PSMB7, PSMB8, PSMB9, PSMC1, PSMC2, PSMC3, PSMC4, PSMC5, PSMC6, PSMD1, PSMD10, PSMD11, PSMD12, PSMD13, PSMD14, PSMD2, PSMD3, PSMD4, PSMD6, PSMD7, PSMD8, PSMD9, PSME1, PSME2, PSME3, PSMF1, RAB1A, RPL11, RPL17, RPL23, RPL5, RPS27A, RPS7, SKP1, UBE2C, UBE2S]
GO:0009894	regulation of catabolic process	GO_BiologicalProcess-EBI-QuickGO-GOA_20.11.2017_00h00	1.11979e-32	9.4398e-30	3.02724e-31	7.14429e-29	Group286	20.1873	194	[AAAS, ACTL6A, AIFM1, ANP32A, ANXA2, APEX1, ATP6V1A, ATP6V1B2, ATP6V1E1, ATPIF1, BAG6, BCAP31, BUB3, CAPNS1, CARHSP1, CASP3, CCAR2, CDC37, CDC42, CDK1, CHMP4B, CIRBP, CISD2, CSNK2A1, CSNK2A2, CUL1, DDB1, DFFA, DHX9, DIS3, DKC1, DNM1L, DNPEP, EEF1A1, EIF4G2, EIF6, ELAVL1, EXOSC4, EZR, GABARAPL2, GAPDH, HK2, HMGB1, HNRNPA0, HNRNPC, HNRNPD, HNRNPR, HNRNPU, HSP90AB1, HSPA8, HSPB1, HSPBP1, IDE, IDH1, …
GO:0051444	negative regulation of ubiquitin-protein transferase activity	GO_BiologicalProcess-EBI-QuickGO-GOA_20.11.2017_00h00	3.34922e-32	2.81334e-29	3.02724e-31	7.14429e-29	Group286	57.3034	51	[BUB3, CDK1, CDK2, PARK7, PSMA1, PSMA2, PSMA3, PSMA4, PSMA5, PSMA6, PSMA7, PSMB1, PSMB10, PSMB2, PSMB3, PSMB4, PSMB5, PSMB6, PSMB7, PSMB8, PSMB9, PSMC1, PSMC2, PSMC3, PSMC4, PSMC5, PSMC6, PSMD1, PSMD10, PSMD11, PSMD12, PSMD13, PSMD14, PSMD2, PSMD3, PSMD4, PSMD6, PSMD7, PSMD8, PSMD9, PSME1, PSME2, PSME3, PSMF1, RPL11, RPL17, RPL23, RPL5, RPS27A, RPS7, UBE2C]
R-HSA:176408	Regulation of APC/C activators between G1/S and early anaphase	REACTOME_Pathways_20.11.2017	1.85745e-30	1.53054e-27	3.02724e-31	7.14429e-29	Group286	58.75	47	[BUB3, CDK1, CDK2, CUL1, PSMA1, PSMA2, PSMA3, PSMA4, PSMA5, PSMA6, PSMA7, PSMB1, PSMB10, PSMB2, PSMB3, PSMB4, PSMB5, PSMB6, PSMB7, PSMB8, PSMB9, PSMC1, PSMC2, PSMC3, PSMC4, PSMC5, PSMC6, PSMD1, PSMD10, PSMD11, PSMD12, PSMD13, PSMD14, PSMD2, PSMD3, PSMD4, PSMD6, PSMD7, PSMD8, PSMD9, PSME1, PSME2, PSME3, PSMF1, RPS27A, SKP1, UBE2C]
GO:0051437	positive regulation of ubiquitin-protein ligase activity involved in regulation of mitotic cell cycle transition	GO_BiologicalProcess-EBI-QuickGO-GOA_20.11.2017_00h00	6.11758e-30	5.02253e-27	3.02724e-31	7.14429e-29	Group286	58.9744	46	[BUB3, CDK1, CUL1, PSMA1, PSMA2, PSMA3, PSMA4, PSMA5, PSMA6, PSMA7, PSMB1, PSMB10, PSMB2, PSMB3, PSMB4, PSMB5, PSMB6, PSMB7, PSMB8, PSMB9, PSMC1, PSMC2, PSMC3, PSMC4, PSMC5, PSMC6, PSMD1, PSMD10, PSMD11, PSMD12, PSMD13, PSMD14, PSMD2, PSMD3, PSMD4, PSMD6, PSMD7, PSMD8, PSMD9, PSME1, PSME2, PSME3, PSMF1, RPS27A, SKP1, UBE2C]
GO:0051438	regulation of ubiquitin-protein transferase activity	GO_BiologicalProcess-EBI-QuickGO-GOA_20.11.2017_00h00	1.77091e-29	1.44683e-26	3.02724e-31	7.14429e-29	Group286	45.0382	59	[BUB3, CDK1, CDK2, CUL1, DCUN1D1, PARK7, PIN1, PSMA1, PSMA2, PSMA3, PSMA4, PSMA5, PSMA6, PSMA7, PSMB1, PSMB10, PSMB2, PSMB3, PSMB4, PSMB5, PSMB6, PSMB7, PSMB8, PSMB9, PSMC1, PSMC2, PSMC3, PSMC4, PSMC5, PSMC6, PSMD1, PSMD10, PSMD11, PSMD12, PSMD13, PSMD14, PSMD2, PSMD3, PSMD4, PSMD6, PSMD7, PSMD8, PSMD9, PSME1, PSME2, PSME3, PSMF1, RAB1A, RPL11, RPL17, RPL23, RPL5, RPS27A, RPS7, SKP1, UBE2C, UBE2L…
GO:0031329	regulation of cellular catabolic process	GO_BiologicalProcess-EBI-QuickGO-GOA_20.11.2017_00h00	5.81983e-29	4.70243e-26	3.02724e-31	7.14429e-29	Group286	20.516	167	[ACTL6A, AIFM1, ANP32A, ANXA2, APEX1, ATP6V1A, ATP6V1B2, ATP6V1E1, ATPIF1, BAG6, BCAP31, BUB3, CAPNS1, CARHSP1, CASP3, CCAR2, CDC37, CDK1, CHMP4B, CIRBP, CISD2, CSNK2A2, CUL1, DFFA, DHX9, DIS3, DKC1, DNM1L, DNPEP, EEF1A1, EIF4G2, ELAVL1, EXOSC4, EZR, GABARAPL2, GAPDH, HK2, HMGB1, HNRNPA0, HNRNPC, HNRNPD, HNRNPR, HNRNPU, HSP90AB1, HSPA8, HSPB1, HSPBP1, IDH1, IFI16, IGF2BP1, IGF2BP3, KHSRP, LAMTOR1…
R-HSA:174143	APC/C-mediated degradation of cell cycle proteins	REACTOME_Pathways_20.11.2017	1.63153e-28	1.3036e-25	3.02724e-31	7.14429e-29	Group286	54.6512	47	[BUB3, CDK1, CDK2, CUL1, PSMA1, PSMA2, PSMA3, PSMA4, PSMA5, PSMA6, PSMA7, PSMB1, PSMB10, PSMB2, PSMB3, PSMB4, PSMB5, PSMB6, PSMB7, PSMB8, PSMB9, PSMC1, PSMC2, PSMC3, PSMC4, PSMC5, PSMC6, PSMD1, PSMD10, PSMD11, PSMD12, PSMD13, PSMD14, PSMD2, PSMD3, PSMD4, PSMD6, PSMD7, PSMD8, PSMD9, PSME1, PSME2, PSME3, PSMF1, RPS27A, SKP1, UBE2C]
R-HSA:453276	Regulation of mitotic cell cycle	REACTOME_Pathways_20.11.2017	1.63153e-28	1.3036e-25	3.02724e-31	7.14429e-29	Group286	54.6512	47	[BUB3, CDK1, CDK2, CUL1, PSMA1, PSMA2, PSMA3, PSMA4, PSMA5, PSMA6, PSMA7, PSMB1, PSMB10, PSMB2, PSMB3, PSMB4, PSMB5, PSMB6, PSMB7, PSMB8, PSMB9, PSMC1, PSMC2, PSMC3, PSMC4, PSMC5, PSMC6, PSMD1, PSMD10, PSMD11, PSMD12, PSMD13, PSMD14, PSMD2, PSMD3, PSMD4, PSMD6, PSMD7, PSMD8, PSMD9, PSME1, PSME2, PSME3, PSMF1, RPS27A, SKP1, UBE2C]
GO:0051443	positive regulation of ubiquitin-protein transferase activity	GO_BiologicalProcess-EBI-QuickGO-GOA_20.11.2017_00h00	3.91622e-28	3.11731e-25	3.02724e-31	7.14429e-29	Group286	48.5981	52	[BUB3, CDK1, CUL1, DCUN1D1, PIN1, PSMA1, PSMA2, PSMA3, PSMA4, PSMA5, PSMA6, PSMA7, PSMB1, PSMB10, PSMB2, PSMB3, PSMB4, PSMB5, PSMB6, PSMB7, PSMB8, PSMB9, PSMC1, PSMC2, PSMC3, PSMC4, PSMC5, PSMC6, PSMD1, PSMD10, PSMD11, PSMD12, PSMD13, PSMD14, PSMD2, PSMD3, PSMD4, PSMD6, PSMD7, PSMD8, PSMD9, PSME1, PSME2, PSME3, PSMF1, RAB1A, RPS27A, SKP1, UBE2C, UBE2L3, UBE2N, UBE2S]
GO:1903321	negative regulation of protein modification by small protein conjugation or removal	GO_BiologicalProcess-EBI-QuickGO-GOA_20.11.2017_00h00	1.00852e-27	7.98744e-25	3.02724e-31	7.14429e-29	Group286	39.8734	63	[BUB3, CDK1, CDK2, CHORDC1, COPS9, DNAJA1, GTPBP4, HSPA1B, OTUB1, PARK7, PRMT3, PSMA1, PSMA2, PSMA3, PSMA4, PSMA5, PSMA6, PSMA7, PSMB1, PSMB10, PSMB2, PSMB3, PSMB4, PSMB5, PSMB6, PSMB7, PSMB8, PSMB9, PSMC1, PSMC2, PSMC3, PSMC4, PSMC5, PSMC6, PSMD1, PSMD10, PSMD11, PSMD12, PSMD13, PSMD14, PSMD2, PSMD3, PSMD4, PSMD6, PSMD7, PSMD8, PSMD9, PSME1, PSME2, PSME3, PSMF1, RPL11, RPL17, RPL23, RPL5, RPS27A…
GO:1903320	regulation of protein modification by small protein conjugation or removal	GO_BiologicalProcess-EBI-QuickGO-GOA_20.11.2017_00h00	4.39491e-24	3.30937e-21	3.02724e-31	7.14429e-29	Group286	27.7778	85	[AIMP2, BUB3, CDK1, CDK2, CHORDC1, COPS9, CUL1, DCUN1D1, DNAJA1, DNAJA3, FKBP1A, GNL3, GTPBP4, HSP90AA1, HSP90AB1, HSPA1B, HSPA5, HSPBP1, NPM1, OTUB1, PARK7, PDCD6, PEF1, PIN1, PRMT3, PSMA1, PSMA2, PSMA3, PSMA4, PSMA5, PSMA6, PSMA7, PSMB1, PSMB10, PSMB2, PSMB3, PSMB4, PSMB5, PSMB6, PSMB7, PSMB8, PSMB9, PSMC1, PSMC2, PSMC3, PSMC4, PSMC5, PSMC6, PSMD1, PSMD10, PSMD11, PSMD12, PSMD13, PSMD14, PSMD2,…
GO:1903050	regulation of proteolysis involved in cellular protein catabolic process	GO_BiologicalProcess-EBI-QuickGO-GOA_20.11.2017_00h00	1.75371e-23	1.31177e-20	3.02724e-31	7.14429e-29	Group286	28.9963	78	[ATPIF1, BAG6, BCAP31, BUB3, CCAR2, CDK1, CUL1, GABARAPL2, HSP90AB1, HSPBP1, PARK7, PBK, PSMA1, PSMA2, PSMA3, PSMA4, PSMA5, PSMA6, PSMA7, PSMB1, PSMB10, PSMB2, PSMB3, PSMB4, PSMB5, PSMB6, PSMB7, PSMB8, PSMB9, PSMC1, PSMC2, PSMC3, PSMC4, PSMC5, PSMC6, PSMD1, PSMD10, PSMD11, PSMD12, PSMD13, PSMD14, PSMD2, PSMD3, PSMD4, PSMD6, PSMD7, PSMD8, PSMD9, PSME1, PSME2, PSME3, PSMF1, RACK1, RAD23A, RAD23B, R…
GO:1903362	regulation of cellular protein catabolic process	GO_BiologicalProcess-EBI-QuickGO-GOA_20.11.2017_00h00	7.05953e-23	5.21699e-20	3.02724e-31	7.14429e-29	Group286	27.4247	82	[ANXA2, ATPIF1, BAG6, BCAP31, BUB3, CCAR2, CDK1, CUL1, EZR, GABARAPL2, HSP90AB1, HSPBP1, MSN, PARK7, PBK, PSMA1, PSMA2, PSMA3, PSMA4, PSMA5, PSMA6, PSMA7, PSMB1, PSMB10, PSMB2, PSMB3, PSMB4, PSMB5, PSMB6, PSMB7, PSMB8, PSMB9, PSMC1, PSMC2, PSMC3, PSMC4, PSMC5, PSMC6, PSMD1, PSMD10, PSMD11, PSMD12, PSMD13, PSMD14, PSMD2, PSMD3, PSMD4, PSMD6, PSMD7, PSMD8, PSMD9, PSME1, PSME2, PSME3, PSMF1, RACK1, …
GO:0042176	regulation of protein catabolic process	GO_BiologicalProcess-EBI-QuickGO-GOA_20.11.2017_00h00	3.20469e-22	2.33301e-19	3.02724e-31	7.14429e-29	Group286	23.5849	100	[ANXA2, ATPIF1, BAG6, BCAP31, BUB3, CCAR2, CDC42, CDK1, CSNK2A1, CSNK2A2, CUL1, DDB1, EEF1A1, EZR, GABARAPL2, HSP90AB1, HSPBP1, IDE, MSN, NDUFA13, NSF, PARK7, PBK, PHB, PIN1, PSMA1, PSMA2, PSMA3, PSMA4, PSMA5, PSMA6, PSMA7, PSMB1, PSMB10, PSMB2, PSMB3, PSMB4, PSMB5, PSMB6, PSMB7, PSMB8, PSMB9, PSMC1, PSMC2, PSMC3, PSMC4, PSMC5, PSMC6, PSMD1, PSMD10, PSMD11, PSMD12, PSMD13, PSMD14, PSMD2, PSMD3, P…
GO:1903052	positive regulation of proteolysis involved in cellular protein catabolic process	GO_BiologicalProcess-EBI-QuickGO-GOA_20.11.2017_00h00	2.89597e-20	2.03876e-17	3.02724e-31	7.14429e-29	Group286	31.4136	60	[ATPIF1, BAG6, BCAP31, BUB3, CDK1, CUL1, HSPBP1, PSMA1, PSMA2, PSMA3, PSMA4, PSMA5, PSMA6, PSMA7, PSMB1, PSMB10, PSMB2, PSMB3, PSMB4, PSMB5, PSMB6, PSMB7, PSMB8, PSMB9, PSMC1, PSMC2, PSMC3, PSMC4, PSMC5, PSMC6, PSMD1, PSMD10, PSMD11, PSMD12, PSMD13, PSMD14, PSMD2, PSMD3, PSMD4, PSMD6, PSMD7, PSMD8, PSMD9, PSME1, PSME2, PSME3, PSMF1, RACK1, RAD23A, RBX1, RPS27A, SGTA, SKP1, SUMO1, SUMO2, UBE2C, UB…
GO:1903364	positive regulation of cellular protein catabolic process	GO_BiologicalProcess-EBI-QuickGO-GOA_20.11.2017_00h00	3.6098e-20	2.53769e-17	3.02724e-31	7.14429e-29	Group286	30.1435	63	[ATPIF1, BAG6, BCAP31, BUB3, CDK1, CUL1, EZR, HSPBP1, MSN, PSMA1, PSMA2, PSMA3, PSMA4, PSMA5, PSMA6, PSMA7, PSMB1, PSMB10, PSMB2, PSMB3, PSMB4, PSMB5, PSMB6, PSMB7, PSMB8, PSMB9, PSMC1, PSMC2, PSMC3, PSMC4, PSMC5, PSMC6, PSMD1, PSMD10, PSMD11, PSMD12, PSMD13, PSMD14, PSMD2, PSMD3, PSMD4, PSMD6, PSMD7, PSMD8, PSMD9, PSME1, PSME2, PSME3, PSMF1, RACK1, RAD23A, RBX1, RPS27A, SGTA, SKP1, SUMO1, SUMO2,…
GO:0043161	proteasome-mediated ubiquitin-dependent protein catabolic process	GO_BiologicalProcess-EBI-QuickGO-GOA_20.11.2017_00h00	1.60071e-18	1.08848e-15	3.02724e-31	7.14429e-29	Group286	22.5316	89	[BAG6, BCAP31, BUB3, CCAR2, CCDC47, CD2AP, CDK1, CUL1, CUL3, CUL4A, DDB1, HSP90AB1, HSP90B1, HSPA5, HSPBP1, NSFL1C, PARK7, PBK, PCBP2, PCNP, PPP2CB, PSMA1, PSMA2, PSMA3, PSMA4, PSMA5, PSMA6, PSMA7, PSMB1, PSMB10, PSMB2, PSMB3, PSMB4, PSMB5, PSMB6, PSMB7, PSMB8, PSMB9, PSMC1, PSMC2, PSMC3, PSMC4, PSMC5, PSMC6, PSMD1, PSMD10, PSMD11, PSMD12, PSMD13, PSMD14, PSMD2, PSMD3, PSMD4, PSMD6, PSMD7, PSMD8,…
GO:0045732	positive regulation of protein catabolic process	GO_BiologicalProcess-EBI-QuickGO-GOA_20.11.2017_00h00	3.00348e-18	2.02735e-15	3.02724e-31	7.14429e-29	Group286	25.4417	72	[ATPIF1, BAG6, BCAP31, BUB3, CDK1, CSNK2A1, CSNK2A2, CUL1, DDB1, EZR, HSPBP1, IDE, MSN, NDUFA13, NSF, PSMA1, PSMA2, PSMA3, PSMA4, PSMA5, PSMA6, PSMA7, PSMB1, PSMB10, PSMB2, PSMB3, PSMB4, PSMB5, PSMB6, PSMB7, PSMB8, PSMB9, PSMC1, PSMC2, PSMC3, PSMC4, PSMC5, PSMC6, PSMD1, PSMD10, PSMD11, PSMD12, PSMD13, PSMD14, PSMD2, PSMD3, PSMD4, PSMD6, PSMD7, PSMD8, PSMD9, PSME1, PSME2, PSME3, PSMF1, RAB7A, RACK…
GO:0045862	positive regulation of proteolysis	GO_BiologicalProcess-EBI-QuickGO-GOA_20.11.2017_00h00	3.12714e-18	2.10457e-15	3.02724e-31	7.14429e-29	Group286	22.1675	90	[ADRM1, AIFM1, ANP32B, ATPIF1, BAG6, BCAP31, BID, BUB3, CASP3, CDK1, CUL1, CYCS, DDX3X, DIABLO, DNAJA3, DNPEP, DYNLL1, ENO1, FASN, FIS1, HMGB1, HSPBP1, HSPD1, HSPE1, IFI16, IST1, KARS, LCK, LYN, MYH9, NDUFA13, PDCD5, PDCD6, PHB, PSMA1, PSMA2, PSMA3, PSMA4, PSMA5, PSMA6, PSMA7, PSMB1, PSMB10, PSMB2, PSMB3, PSMB4, PSMB5, PSMB6, PSMB7, PSMB8, PSMB9, PSMC1, PSMC2, PSMC3, PSMC4, PSMC5, PSMC6, PSMD1, P…
GO:0010498	proteasomal protein catabolic process	GO_BiologicalProcess-EBI-QuickGO-GOA_20.11.2017_00h00	6.70668e-17	4.34593e-14	3.02724e-31	7.14429e-29	Group286	20.8054	93	[BAG6, BCAP31, BUB3, CCAR2, CCDC47, CD2AP, CDK1, CUL1, CUL3, CUL4A, DDB1, GABARAPL2, HSP90AB1, HSP90B1, HSPA5, HSPBP1, NSFL1C, PARK7, PBK, PCBP2, PCNP, PPP2CB, PRPF19, PSMA1, PSMA2, PSMA3, PSMA4, PSMA5, PSMA6, PSMA7, PSMB1, PSMB10, PSMB2, PSMB3, PSMB4, PSMB5, PSMB6, PSMB7, PSMB8, PSMB9, PSMC1, PSMC2, PSMC3, PSMC4, PSMC5, PSMC6, PSMD1, PSMD10, PSMD11, PSMD12, PSMD13, PSMD14, PSMD2, PSMD3, PSMD4, P…
GO:0030177	positive regulation of Wnt signaling pathway	GO_BiologicalProcess-EBI-QuickGO-GOA_20.11.2017_00h00	5.06566e-15	3.11538e-12	3.02724e-31	7.14429e-29	Group286	29.0909	48	[CCAR2, CSNK2A1, CSNK2A2, DDX3X, MBD2, PIN1, PSMA1, PSMA2, PSMA3, PSMA4, PSMA5, PSMA6, PSMA7, PSMB1, PSMB10, PSMB2, PSMB3, PSMB4, PSMB5, PSMB6, PSMB7, PSMB8, PSMB9, PSMC1, PSMC2, PSMC3, PSMC4, PSMC5, PSMC6, PSMD1, PSMD10, PSMD11, PSMD12, PSMD13, PSMD14, PSMD2, PSMD3, PSMD4, PSMD6, PSMD7, PSMD8, PSMD9, PSME1, PSME2, PSME3, PSMF1, RPS27A, VPS35]
GO:0043484	regulation of RNA splicing	GO_BiologicalProcess-EBI-QuickGO-GOA_20.11.2017_00h00	8.78955e-26	6.78554e-23	8.30255e-26	1.92619e-23	Group187	42.8571	54	[ACIN1, C1QBP, CELF1, DAZAP1, DDX17, DDX5, EIF4A3, HNRNPA1, HNRNPA2B1, HNRNPF, HNRNPH1, HNRNPK, HNRNPL, HNRNPU, HSPA8, KHDRBS1, MBNL1, NPM1, PQBP1, PRDX5, PRDX6, PRPF19, PTBP1, PTBP3, RBM17, RBM25, RBM38, RBM4, RBM8A, RBMX, RNPS1, RPS13, RPS26, SAP18, SF3A1, SF3B4, SMU1, SNRNP70, SNW1, SON, SREK1, SRSF1, SRSF10, SRSF2, SRSF3, SRSF5, SRSF6, SRSF7, SRSF9, THRAP3, TRA2B, U2AF2, WTAP, ZNF326]
GO:0048024	regulation of mRNA splicing, via spliceosome	GO_BiologicalProcess-EBI-QuickGO-GOA_20.11.2017_00h00	2.45488e-23	1.82889e-20	8.30255e-26	1.92619e-23	Group187	50.6173	41	[ACIN1, C1QBP, DAZAP1, DDX17, DDX5, EIF4A3, HNRNPA1, HNRNPA2B1, HNRNPK, HNRNPL, HNRNPU, HSPA8, KHDRBS1, NPM1, PRDX5, PRDX6, PRPF19, PTBP1, RBM25, RBM4, RBM8A, RBMX, RNPS1, SAP18, SF3A1, SF3B4, SMU1, SNRNP70, SNW1, SON, SREK1, SRSF10, SRSF2, SRSF3, SRSF6, SRSF7, SRSF9, THRAP3, TRA2B, U2AF2, WTAP]
GO:0050684	regulation of mRNA processing	GO_BiologicalProcess-EBI-QuickGO-GOA_20.11.2017_00h00	2.89354e-22	2.10939e-19	8.30255e-26	1.92619e-23	Group187	41.3793	48	[ACIN1, C1QBP, DAZAP1, DDX17, DDX5, DHX9, EIF4A3, HNRNPA1, HNRNPA2B1, HNRNPK, HNRNPL, HNRNPU, HSPA8, KHDRBS1, NCBP2, NPM1, PABPN1, PRDX5, PRDX6, PRPF19, PTBP1, RBM25, RBM4, RBM8A, RBMX, RNPS1, SAFB, SAFB2, SAP18, SF3A1, SF3B4, SMU1, SNRNP70, SNRPA, SNW1, SON, SREK1, SRSF10, SRSF2, SRSF3, SRSF6, SRSF7, SRSF9, SUPT5H, THRAP3, TRA2B, U2AF2, WTAP]
R-HSA:72165	mRNA Splicing - Minor Pathway	REACTOME_Pathways_20.11.2017	1.28945e-24	9.79981e-22	1.28945e-24	2.96573e-22	Group107	65.3846	34	[DDX42, EFTUD2, LSM2, NCBP2, POLR2C, POLR2D, POLR2E, POLR2G, POLR2H, POLR2J, POLR2K, POLR2L, PRPF8, SF3B1, SF3B2, SF3B3, SF3B4, SF3B5, SF3B6, SNRNP200, SNRNP40, SNRPB, SNRPD1, SNRPD2, SNRPD3, SNRPE, SNRPF, SNRPG, SNU13, SRSF1, SRSF2, SRSF6, SRSF7, YBX1]
GO:0002181	cytoplasmic translation	GO_BiologicalProcess-EBI-QuickGO-GOA_20.11.2017_00h00	1.98234e-24	1.5046e-21	1.98234e-24	4.53956e-22	Group139	57.5758	38	[DENR, DHX9, EEF2, EIF3A, EIF3D, EIF3M, EIF4B, EIF4H, EIF5, EIF6, GSPT1, MCTS1, RBM4, RPL13A, RPL15, RPL22, RPL26, RPL27A, RPL29, RPL30, RPL31, RPL35A, RPL36, RPL36AL, RPL4, RPL6, RPL7, RPL7L1, RPL8, RPL9, RPLP1, RPLP2, RPS20, RPS3, RPS3A, RPS7, YBX3, YTHDF2]
GO:0017148	negative regulation of translation	GO_BiologicalProcess-EBI-QuickGO-GOA_20.11.2017_00h00	7.47065e-23	5.50587e-20	2.68728e-24	6.12701e-22	Group283	31.4815	68	[AAAS, ADAR, CALR, CAPRIN1, CELF1, CIRBP, DDX3X, DDX5, DHFR, DHX9, EIF2B3, EIF2S1, EIF3E, EIF4A3, EIF4E, EIF6, ELAVL1, EPRS, FXR1, GAPDH, GARS, HIST1H3A, HIST1H4A, HIST2H3A, HNRNPA2B1, HNRNPD, HNRNPR, IGF2BP1, IGF2BP3, ILF3, KHSRP, LARP1, MAP2K1, NCL, NUP155, NUP205, NUP210, NUP37, NUP43, NUP50, NUP58, NUP62, NUP93, POLR2C, POLR2D, POLR2E, POLR2G, POLR2H, POLR2J, POLR2K, POLR2L, PRKRA, QKI, RACK1…
GO:0034249	negative regulation of cellular amide metabolic process	GO_BiologicalProcess-EBI-QuickGO-GOA_20.11.2017_00h00	2.70968e-22	1.98078e-19	2.68728e-24	6.12701e-22	Group283	30.1724	70	[AAAS, ADAR, APEX1, CALR, CAPRIN1, CELF1, CIRBP, DDX3X, DDX5, DHFR, DHX9, EIF2B3, EIF2S1, EIF3E, EIF4A3, EIF4E, EIF6, ELAVL1, EPRS, FXR1, GAPDH, GARS, HIST1H3A, HIST1H4A, HIST2H3A, HNRNPA2B1, HNRNPD, HNRNPR, IGF2BP1, IGF2BP3, ILF3, KHSRP, LARP1, MAP2K1, NCL, NUP155, NUP205, NUP210, NUP37, NUP43, NUP50, NUP58, NUP62, NUP93, POLR2C, POLR2D, POLR2E, POLR2G, POLR2H, POLR2J, POLR2K, POLR2L, PRKRA, QKI…
GO:0035194	posttranscriptional gene silencing by RNA	GO_BiologicalProcess-EBI-QuickGO-GOA_20.11.2017_00h00	3.79957e-15	2.34053e-12	2.68728e-24	6.12701e-22	Group283	33.0645	41	[AAAS, ADAR, CELF1, DDX5, DHX9, EIF6, ELAVL1, FXR1, GARS, HIST1H3A, HIST1H4A, HIST2H3A, HNRNPA2B1, MAP2K1, NUP155, NUP205, NUP210, NUP37, NUP43, NUP50, NUP58, NUP62, NUP93, POLR2C, POLR2D, POLR2E, POLR2G, POLR2H, POLR2J, POLR2K, POLR2L, PRKRA, RAE1, RAN, RBM4, SEH1L, SMAD2, SRRT, TPR, TSN, TSNAX]
GO:0031047	gene silencing by RNA	GO_BiologicalProcess-EBI-QuickGO-GOA_20.11.2017_00h00	5.95106e-15	3.648e-12	2.68728e-24	6.12701e-22	Group283	30.4054	45	[AAAS, ADAR, CELF1, DDX17, DDX5, DHX9, EIF6, ELAVL1, FXR1, GARS, HIST1H3A, HIST1H4A, HIST2H3A, HNRNPA2B1, MAP2K1, NCBP2, NUP155, NUP205, NUP210, NUP37, NUP43, NUP50, NUP58, NUP62, NUP93, PABPC1, POLR2C, POLR2D, POLR2E, POLR2G, POLR2H, POLR2J, POLR2K, POLR2L, PRKRA, RAE1, RAN, RBM4, SEH1L, SMAD2, SND1, SRRT, TPR, TSN, TSNAX]
GO:0040029	regulation of gene expression, epigenetic	GO_BiologicalProcess-EBI-QuickGO-GOA_20.11.2017_00h00	1.38303e-14	8.2982e-12	2.68728e-24	6.12701e-22	Group283	22.6667	68	[AAAS, ACTB, ADAR, ASF1A, CELF1, DDX21, DDX5, DEK, DHX9, DNMT1, DPY30, EIF1, EIF6, ELAVL1, FXR1, GARS, H2AFV, H2AFY, HAT1, HDAC1, HIST1H3A, HIST1H4A, HIST2H2AB, HIST2H2AC, HIST2H3A, HMGA1, HNRNPA2B1, HNRNPU, IFI16, MAP2K1, MBD2, MYO1E, NUP155, NUP205, NUP210, NUP37, NUP43, NUP50, NUP58, NUP62, NUP93, POLR1C, POLR2C, POLR2D, POLR2E, POLR2G, POLR2H, POLR2J, POLR2K, POLR2L, PRKRA, RAE1, RAN, RBBP4, …
GO:0016458	gene silencing	GO_BiologicalProcess-EBI-QuickGO-GOA_20.11.2017_00h00	3.2283e-14	1.93052e-11	2.68728e-24	6.12701e-22	Group283	24.2798	59	[AAAS, ADAR, ASF1A, CDK2, CELF1, DDX17, DDX5, DHX9, DNMT1, DPY30, EIF6, ELAVL1, FXR1, GARS, H2AFV, H2AFY, HAT1, HDAC1, HIST1H3A, HIST1H4A, HIST2H2AB, HIST2H2AC, HIST2H3A, HMGA1, HNRNPA2B1, MAP2K1, MBD2, NCBP2, NUP155, NUP205, NUP210, NUP37, NUP43, NUP50, NUP58, NUP62, NUP93, PABPC1, POLR2C, POLR2D, POLR2E, POLR2G, POLR2H, POLR2J, POLR2K, POLR2L, PRKRA, RAE1, RAN, RBM4, SEH1L, SMAD2, SND1, SRRT, T…
GO:0060968	regulation of gene silencing	GO_BiologicalProcess-EBI-QuickGO-GOA_20.11.2017_00h00	4.51704e-14	2.68764e-11	2.68728e-24	6.12701e-22	Group283	33.6364	37	[AAAS, ADAR, ASF1A, CDK2, DDX5, DHX9, DNMT1, ELAVL1, FXR1, HIST1H3A, HIST1H4A, HIST2H3A, HMGA1, MAP2K1, NUP155, NUP205, NUP210, NUP37, NUP43, NUP50, NUP58, NUP62, NUP93, POLR2C, POLR2D, POLR2E, POLR2G, POLR2H, POLR2J, POLR2K, POLR2L, RAE1, RAN, SEH1L, TPR, TRIM28, UHRF1]
GO:0035195	gene silencing by miRNA	GO_BiologicalProcess-EBI-QuickGO-GOA_20.11.2017_00h00	5.39175e-14	3.19731e-11	2.68728e-24	6.12701e-22	Group283	32.7586	38	[AAAS, ADAR, DDX5, DHX9, EIF6, ELAVL1, FXR1, GARS, HIST1H3A, HIST1H4A, HIST2H3A, HNRNPA2B1, MAP2K1, NUP155, NUP205, NUP210, NUP37, NUP43, NUP50, NUP58, NUP62, NUP93, POLR2C, POLR2D, POLR2E, POLR2G, POLR2H, POLR2J, POLR2K, POLR2L, PRKRA, RAE1, RAN, RBM4, SEH1L, SMAD2, SRRT, TPR]
R-HSA:162599	Late Phase of HIV Life Cycle	REACTOME_Pathways_20.11.2017	3.8796e-13	2.21525e-10	2.68728e-24	6.12701e-22	Group283	28.7671	42	[AAAS, CHMP2A, CHMP4B, CHMP5, ELOB, ELOC, NCBP2, NMT1, NUP155, NUP205, NUP210, NUP37, NUP43, NUP50, NUP58, NUP62, NUP93, PDCD6IP, POLR2C, POLR2D, POLR2E, POLR2G, POLR2H, POLR2J, POLR2K, POLR2L, PPIA, RAE1, RAN, RANBP1, RANGAP1, RCC1, RPS27A, SEH1L, SSRP1, SUPT16H, SUPT4H1, SUPT5H, TCEA1, TPR, VTA1, XPO1]
GO:0060147	regulation of posttranscriptional gene silencing	GO_BiologicalProcess-EBI-QuickGO-GOA_20.11.2017_00h00	8.83761e-13	4.92255e-10	2.68728e-24	6.12701e-22	Group283	35.6322	31	[AAAS, ADAR, DDX5, DHX9, ELAVL1, FXR1, HIST1H3A, HIST1H4A, HIST2H3A, MAP2K1, NUP155, NUP205, NUP210, NUP37, NUP43, NUP50, NUP58, NUP62, NUP93, POLR2C, POLR2D, POLR2E, POLR2G, POLR2H, POLR2J, POLR2K, POLR2L, RAE1, RAN, SEH1L, TPR]
GO:0060966	regulation of gene silencing by RNA	GO_BiologicalProcess-EBI-QuickGO-GOA_20.11.2017_00h00	8.83761e-13	4.92255e-10	2.68728e-24	6.12701e-22	Group283	35.6322	31	[AAAS, ADAR, DDX5, DHX9, ELAVL1, FXR1, HIST1H3A, HIST1H4A, HIST2H3A, MAP2K1, NUP155, NUP205, NUP210, NUP37, NUP43, NUP50, NUP58, NUP62, NUP93, POLR2C, POLR2D, POLR2E, POLR2G, POLR2H, POLR2J, POLR2K, POLR2L, RAE1, RAN, SEH1L, TPR]
R-HSA:168325	Viral Messenger RNA Synthesis	REACTOME_Pathways_20.11.2017	1.64289e-11	8.69089e-09	2.68728e-24	6.12701e-22	Group283	45.6522	21	[AAAS, NUP155, NUP205, NUP210, NUP37, NUP43, NUP50, NUP58, NUP62, NUP93, POLR2C, POLR2D, POLR2E, POLR2G, POLR2H, POLR2J, POLR2K, POLR2L, RAE1, SEH1L, TPR]
R-HSA:180746	Nuclear import of Rev protein	REACTOME_Pathways_20.11.2017	1.2723e-10	6.36152e-08	2.68728e-24	6.12701e-22	Group283	51.5152	17	[AAAS, KPNB1, NPM1, NUP155, NUP205, NUP210, NUP37, NUP43, NUP50, NUP58, NUP62, NUP93, RAE1, RAN, RCC1, SEH1L, TPR]
R-HSA:5578749	Transcriptional regulation by small RNAs	REACTOME_Pathways_20.11.2017	4.6605e-09	2.10189e-06	2.68728e-24	6.12701e-22	Group283	27.619	29	[AAAS, H2AFV, H3F3B, HIST1H3A, HIST1H4A, HIST2H2AC, HIST2H3A, HIST3H2BB, NUP155, NUP205, NUP210, NUP37, NUP43, NUP50, NUP58, NUP62, NUP93, POLR2C, POLR2D, POLR2E, POLR2G, POLR2H, POLR2J, POLR2K, POLR2L, RAE1, RAN, SEH1L, TPR]
R-HSA:211000	Gene Silencing by RNA	REACTOME_Pathways_20.11.2017	9.80731e-09	4.22695e-06	2.68728e-24	6.12701e-22	Group283	24.6269	33	[AAAS, H2AFV, H3F3B, HIST1H3A, HIST1H4A, HIST2H2AC, HIST2H3A, HIST3H2BB, HSP90AA1, NUP155, NUP205, NUP210, NUP37, NUP43, NUP50, NUP58, NUP62, NUP93, POLR2C, POLR2D, POLR2E, POLR2G, POLR2H, POLR2J, POLR2K, POLR2L, PRKRA, RAE1, RAN, SEH1L, TPR, TSN, TSNAX]
GO:0051031	tRNA transport	GO_BiologicalProcess-EBI-QuickGO-GOA_20.11.2017_00h00	1.14646e-08	4.89537e-06	2.68728e-24	6.12701e-22	Group283	43.2432	16	[AAAS, NUP155, NUP205, NUP210, NUP37, NUP43, NUP50, NUP58, NUP62, NUP93, RAE1, RAN, SEH1L, SSB, TOMM20, TPR]
R-HSA:168274	Export of Viral Ribonucleoproteins from Nucleus	REACTOME_Pathways_20.11.2017	1.82767e-08	7.54826e-06	2.68728e-24	6.12701e-22	Group283	42.1053	16	[AAAS, HSPA1B, NUP155, NUP205, NUP210, NUP37, NUP43, NUP50, NUP58, NUP62, NUP93, RAE1, RAN, SEH1L, TPR, XPO1]
R-HSA:168333	NEP/NS2 Interacts with the Cellular Export Machinery	REACTOME_Pathways_20.11.2017	6.05764e-08	2.35036e-05	2.68728e-24	6.12701e-22	Group283	41.6667	15	[AAAS, NUP155, NUP205, NUP210, NUP37, NUP43, NUP50, NUP58, NUP62, NUP93, RAE1, RAN, SEH1L, TPR, XPO1]
R-HSA:170822	Regulation of Glucokinase by Glucokinase Regulatory Protein	REACTOME_Pathways_20.11.2017	2.67303e-07	9.32888e-05	2.68728e-24	6.12701e-22	Group283	43.3333	13	[AAAS, NUP155, NUP205, NUP210, NUP37, NUP43, NUP50, NUP58, NUP62, NUP93, RAE1, SEH1L, TPR]
R-HSA:6784531	tRNA processing in the nucleus	REACTOME_Pathways_20.11.2017	1.68379e-06	0.000518607	2.68728e-24	6.12701e-22	Group283	30.3571	17	[AAAS, DDX1, NUP155, NUP205, NUP210, NUP37, NUP43, NUP50, NUP58, NUP62, NUP93, RAE1, RAN, RTCB, RTRAF, SEH1L, TPR]
GO:0009124	nucleoside monophosphate biosynthetic process	GO_BiologicalProcess-EBI-QuickGO-GOA_20.11.2017_00h00	3.18951e-24	2.41127e-21	8.79712e-23	1.97935e-20	Group201	46.9388	46	[ADA, ADK, ADSL, ADSS, AK2, ALDOA, APRT, ATIC, ATP5A1, ATP5B, ATP5C1, ATP5D, ATP5E, ATP5F1, ATP5H, ATP5I, ATP5J, ATP5L, ATP5O, CAD, CMPK1, COX5B, CYC1, DCK, DUT, ENO1, GART, GMPS, HPRT1, IMPDH1, IMPDH2, PAICS, PARP1, PFAS, PKM, PPAT, PRPS1, PRPS2, RFK, SLC25A13, STOML2, TK1, TMSB4X, TYMS, UMPS, VCP]
GO:0009142	nucleoside triphosphate biosynthetic process	GO_BiologicalProcess-EBI-QuickGO-GOA_20.11.2017_00h00	2.9076e-12	1.57011e-09	8.79712e-23	1.97935e-20	Group201	36.25	29	[ADK, ALDOA, ATP5A1, ATP5B, ATP5C1, ATP5D, ATP5E, ATP5F1, ATP5H, ATP5I, ATP5J, ATP5L, ATP5O, CMPK1, COX5B, CTPS1, CYC1, DTYMK, ENO1, IMPDH1, IMPDH2, NME1, PARP1, PKM, SLC25A13, STOML2, TMSB4X, TYMS, VCP]
GO:0042776	mitochondrial ATP synthesis coupled proton transport	GO_BiologicalProcess-EBI-QuickGO-GOA_20.11.2017_00h00	1.70321e-11	8.9759e-09	8.79712e-23	1.97935e-20	Group201	70	14	[ATP5A1, ATP5B, ATP5C1, ATP5D, ATP5E, ATP5F1, ATP5H, ATP5I, ATP5J, ATP5L, ATP5O, COX5B, CYC1, STOML2]
GO:0006406	mRNA export from nucleus	GO_BiologicalProcess-EBI-QuickGO-GOA_20.11.2017_00h00	1.83109e-19	1.27261e-16	1.11309e-22	2.49333e-20	Group251	39.2857	44	[AAAS, ALYREF, CPSF3, DDX19B, DDX39A, DDX39B, EIF4A3, EIF4E, EIF5A, ENY2, HNRNPA2B1, MAGOHB, NCBP2, NUP155, NUP205, NUP210, NUP37, NUP43, NUP50, NUP58, NUP62, NUP93, PABPN1, POLDIP3, POLR2D, RAE1, RBM8A, RNPS1, SEH1L, SRSF1, SRSF10, SRSF11, SRSF2, SRSF3, SRSF5, SRSF6, SRSF7, SRSF9, THOC3, THOC6, TPR, U2AF1, U2AF2, UPF1]
R-HSA:159236	Transport of Mature mRNA derived from an Intron-Containing Transcript	REACTOME_Pathways_20.11.2017	6.77342e-18	4.53819e-15	1.11309e-22	2.49333e-20	Group251	45.9459	34	[AAAS, ALYREF, DDX39A, DDX39B, EIF4A3, MAGOHB, NCBP2, NUP155, NUP205, NUP210, NUP37, NUP43, NUP50, NUP58, NUP62, NUP93, POLDIP3, RAE1, RBM8A, RNPS1, SEH1L, SRSF1, SRSF11, SRSF2, SRSF3, SRSF5, SRSF6, SRSF7, SRSF9, THOC3, THOC6, TPR, U2AF1, U2AF2]
R-HSA:72202	Transport of Mature Transcript to Cytoplasm	REACTOME_Pathways_20.11.2017	7.52168e-18	5.032e-15	1.11309e-22	2.49333e-20	Group251	43.3735	36	[AAAS, ALYREF, CPSF3, DDX39A, DDX39B, EIF4A3, EIF4E, MAGOHB, NCBP2, NUP155, NUP205, NUP210, NUP37, NUP43, NUP50, NUP58, NUP62, NUP93, POLDIP3, RAE1, RBM8A, RNPS1, SEH1L, SRSF1, SRSF11, SRSF2, SRSF3, SRSF5, SRSF6, SRSF7, SRSF9, THOC3, THOC6, TPR, U2AF1, U2AF2]
R-HSA:109688	Cleavage of Growing Transcript in the Termination Region	REACTOME_Pathways_20.11.2017	1.51252e-16	9.69527e-14	1.11309e-22	2.49333e-20	Group251	46.2687	31	[ALYREF, CPSF3, CPSF7, CSTF1, DDX39A, DDX39B, EIF4A3, MAGOHB, NCBP2, NUDT21, PABPN1, POLDIP3, RBM8A, RNPS1, SNRPB, SNRPD3, SNRPE, SNRPF, SNRPG, SRSF1, SRSF11, SRSF2, SRSF3, SRSF5, SRSF6, SRSF7, SRSF9, THOC3, THOC6, U2AF1, U2AF2]
R-HSA:73856	RNA Polymerase II Transcription Termination	REACTOME_Pathways_20.11.2017	1.51252e-16	9.69527e-14	1.11309e-22	2.49333e-20	Group251	46.2687	31	[ALYREF, CPSF3, CPSF7, CSTF1, DDX39A, DDX39B, EIF4A3, MAGOHB, NCBP2, NUDT21, PABPN1, POLDIP3, RBM8A, RNPS1, SNRPB, SNRPD3, SNRPE, SNRPF, SNRPG, SRSF1, SRSF11, SRSF2, SRSF3, SRSF5, SRSF6, SRSF7, SRSF9, THOC3, THOC6, U2AF1, U2AF2]
GO:0031123	RNA 3'-end processing	GO_BiologicalProcess-EBI-QuickGO-GOA_20.11.2017_00h00	8.37108e-14	4.89708e-11	1.11309e-22	2.49333e-20	Group251	31.7073	39	[ALYREF, CPSF3, CPSF6, CPSF7, CSTF1, DDX39A, DDX39B, DKC1, EIF4A3, EXOSC4, FBL, GRSF1, MAGOHB, NCBP2, NUDT21, PABPC1, PABPN1, PNPT1, POLDIP3, POLR2D, RBM8A, RNPS1, RPS21, RPSA, SNRPA, SRSF1, SRSF11, SRSF2, SRSF3, SRSF5, SRSF6, SRSF7, SRSF9, SSB, SUPT5H, THOC3, THOC6, U2AF1, U2AF2]
R-HSA:72187	mRNA 3'-end processing	REACTOME_Pathways_20.11.2017	1.07955e-13	6.29379e-11	1.11309e-22	2.49333e-20	Group251	44.8276	26	[ALYREF, CPSF3, CPSF7, CSTF1, DDX39A, DDX39B, EIF4A3, MAGOHB, NCBP2, NUDT21, PABPN1, POLDIP3, RBM8A, RNPS1, SRSF1, SRSF11, SRSF2, SRSF3, SRSF5, SRSF6, SRSF7, SRSF9, THOC3, THOC6, U2AF1, U2AF2]
GO:0007005	mitochondrion organization	GO_BiologicalProcess-EBI-QuickGO-GOA_20.11.2017_00h00	1.6115e-23	1.20863e-20	6.38539e-22	1.41756e-19	Group258	21.3198	126	[ACAA2, ACAD9, ACTL6A, AIFM1, AIP, ATP5A1, ATP5B, ATP5C1, ATP5D, ATP5E, ATP5F1, ATP5H, ATP5I, ATP5J, ATP5L, ATP5O, ATPIF1, BID, C19orf70, C21orf33, CCAR2, CDC37, CHCHD2, CHCHD3, CISD2, COX17, CSNK2A2, CYCS, DNAJA3, DNAJC19, DNM1L, DNM2, DYNLL1, DYNLL2, DYNLT1, FIS1, GABARAPL2, GGCT, GLUD1, GRPEL1, HCFC1, HK2, HSD17B10, HSP90AA1, HSPA4, HSPD1, IMMT, LETM1, LONP1, LYRM7, MAP1LC3B, MTX2, NDUFA13, ND…
GO:0070585	protein localization to mitochondrion	GO_BiologicalProcess-EBI-QuickGO-GOA_20.11.2017_00h00	1.10242e-18	7.54056e-16	6.38539e-22	1.41756e-19	Group258	29.0476	61	[ACTL6A, AIP, ATPIF1, BID, C21orf33, CSNK2A2, DNAJA1, DNAJC19, DNM1L, DYNLL1, DYNLL2, FIS1, GRPEL1, HK2, HSP90AA1, HSPA4, HSPD1, HSPH1, MTCH2, MTX2, NDUFA13, NMT1, NPEPPS, PDCD5, PIN1, PMPCA, PPP3R1, PSMB7, PSMD8, RAC2, REXO2, RPL28, RUVBL1, SAE1, SAMM50, SFN, SH3GLB1, SLC25A6, TIMM13, TIMM44, TIMM50, TIMM8B, TIMM9, TOMM20, TOMM22, TOMM34, TOMM40, TOMM5, TOMM70, U2AF1, U2AF2, UBE2D3, UBE2L3, UBL5…
GO:0006839	mitochondrial transport	GO_BiologicalProcess-EBI-QuickGO-GOA_20.11.2017_00h00	1.54222e-18	1.05025e-15	6.38539e-22	1.41756e-19	Group258	24.2331	79	[ACAA2, ACTL6A, AIP, ATP5A1, ATP5B, ATP5C1, ATP5D, ATP5E, ATP5F1, ATP5H, ATP5I, ATP5J, ATP5L, ATP5O, ATPIF1, BID, C21orf33, COX5B, CSNK2A2, CYC1, DNAJC19, DYNLL1, DYNLL2, DYNLT1, FIS1, GRPEL1, HK2, HSP90AA1, HSPA4, HSPD1, MTX2, NDUFA13, NMT1, NPEPPS, PDCD5, PIN1, PMPCA, PNPT1, PPIF, PPP3R1, PSMB7, PSMD8, RAC2, REXO2, RPL28, RUVBL1, SAE1, SAMM50, SFN, SH3GLB1, SLC25A13, SLC25A3, SLC25A5, SLC25A6, …
GO:0072655	establishment of protein localization to mitochondrion	GO_BiologicalProcess-EBI-QuickGO-GOA_20.11.2017_00h00	1.10338e-17	7.31542e-15	6.38539e-22	1.41756e-19	Group258	28.5024	59	[ACTL6A, AIP, ATPIF1, BID, C21orf33, CSNK2A2, DNAJA1, DNAJC19, DYNLL1, DYNLL2, FIS1, GRPEL1, HK2, HSP90AA1, HSPA4, HSPD1, HSPH1, MTX2, NDUFA13, NMT1, NPEPPS, PDCD5, PIN1, PMPCA, PPP3R1, PSMB7, PSMD8, RAC2, REXO2, RPL28, RUVBL1, SAE1, SAMM50, SFN, SH3GLB1, SLC25A6, TIMM13, TIMM44, TIMM50, TIMM8B, TIMM9, TOMM20, TOMM22, TOMM34, TOMM40, TOMM5, TOMM70, U2AF1, U2AF2, UBE2D3, UBE2L3, UBL5, UQCRC2, YWHA…
GO:0007006	mitochondrial membrane organization	GO_BiologicalProcess-EBI-QuickGO-GOA_20.11.2017_00h00	1.22031e-16	7.83441e-14	6.38539e-22	1.41756e-19	Group258	33.3333	45	[ACAA2, ATP5A1, ATP5B, ATP5C1, ATP5D, ATP5E, ATP5F1, ATP5H, ATP5I, ATP5J, ATP5L, ATP5O, ATPIF1, BID, C19orf70, CHCHD3, DYNLL1, DYNLL2, DYNLT1, HK2, HSP90AA1, HSPA4, IMMT, LETM1, NDUFA13, NMT1, PDCD5, PPIF, PPP3R1, REXO2, SAMM50, SFN, SLC25A5, SLC25A6, TIMM13, TIMM50, TIMM9, TOMM20, TOMM22, YWHAB, YWHAE, YWHAG, YWHAH, YWHAQ, YWHAZ]
GO:0006626	protein targeting to mitochondrion	GO_BiologicalProcess-EBI-QuickGO-GOA_20.11.2017_00h00	4.79634e-13	2.70993e-10	6.38539e-22	1.41756e-19	Group258	27.673	44	[ACTL6A, AIP, ATPIF1, BID, C21orf33, CSNK2A2, DNAJC19, FIS1, GRPEL1, HSP90AA1, HSPA4, HSPD1, MTX2, NDUFA13, NPEPPS, PDCD5, PIN1, PMPCA, PSMB7, PSMD8, RAC2, RPL28, RUVBL1, SAE1, SAMM50, SH3GLB1, SLC25A6, TIMM13, TIMM44, TIMM50, TIMM8B, TIMM9, TOMM20, TOMM22, TOMM34, TOMM40, TOMM5, TOMM70, U2AF1, U2AF2, UBE2D3, UBE2L3, UBL5, UQCRC2]
GO:0010822	positive regulation of mitochondrion organization	GO_BiologicalProcess-EBI-QuickGO-GOA_20.11.2017_00h00	4.85258e-09	2.18366e-06	6.38539e-22	1.41756e-19	Group258	22.1622	41	[ACTL6A, ATPIF1, BID, C21orf33, CDC37, CSNK2A2, DNM1L, DYNLL1, DYNLL2, FIS1, HK2, NMT1, NPEPPS, PARK7, PDCD5, PIN1, PPIF, PPP3R1, PSMB7, PSMD8, PYCARD, RAC2, REXO2, RPL28, RUVBL1, SAE1, SFN, SH3GLB1, STOML2, U2AF1, U2AF2, UBE2D3, UBE2L3, UBL5, VPS35, YWHAB, YWHAE, YWHAG, YWHAH, YWHAQ, YWHAZ]
GO:1903747	regulation of establishment of protein localization to mitochondrion	GO_BiologicalProcess-EBI-QuickGO-GOA_20.11.2017_00h00	7.08741e-09	3.11846e-06	6.38539e-22	1.41756e-19	Group258	24.4604	34	[ACTL6A, ATPIF1, BID, C21orf33, CSNK2A2, DNAJA1, DYNLL1, DYNLL2, HSPH1, NMT1, NPEPPS, PDCD5, PIN1, PPP3R1, PSMB7, PSMD8, RAC2, REXO2, RPL28, RUVBL1, SAE1, SFN, SH3GLB1, U2AF1, U2AF2, UBE2D3, UBE2L3, UBL5, YWHAB, YWHAE, YWHAG, YWHAH, YWHAQ, YWHAZ]
GO:1903749	positive regulation of establishment of protein localization to mitochondrion	GO_BiologicalProcess-EBI-QuickGO-GOA_20.11.2017_00h00	2.28617e-08	9.35044e-06	6.38539e-22	1.41756e-19	Group258	24.8	31	[ACTL6A, BID, C21orf33, CSNK2A2, DYNLL1, DYNLL2, NMT1, NPEPPS, PDCD5, PIN1, PPP3R1, PSMB7, PSMD8, RAC2, REXO2, RPL28, RUVBL1, SAE1, SFN, SH3GLB1, U2AF1, U2AF2, UBE2D3, UBE2L3, UBL5, YWHAB, YWHAE, YWHAG, YWHAH, YWHAQ, YWHAZ]
GO:0061077	chaperone-mediated protein folding	GO_BiologicalProcess-EBI-QuickGO-GOA_20.11.2017_00h00	3.0807e-21	2.19038e-18	3.0807e-21	6.80835e-19	Group047	52.1739	36	[CALR, CANX, CCT2, CCT3, CCT4, CCT5, CCT6A, CCT7, CCT8, CD74, CHORDC1, CSNK2A1, CSNK2A2, DFFA, DNAJB1, DNAJC7, ERO1A, FKBP11, FKBP1A, FKBP2, FKBP3, FKBP4, FKBP5, HSPA8, HSPB1, HSPD1, HSPE1, HSPH1, PDCD5, PDIA4, PPIB, PPID, PTGES3, ST13, TCP1, TRAP1]
R-HSA:6798695	Neutrophil degranulation	REACTOME_Pathways_20.11.2017	1.09154e-32	9.21262e-30	6.36031e-21	1.39927e-18	Group274	26.3048	126	[ACLY, ACTR2, ALDOA, ALDOC, ANXA2, APEH, APRT, ARPC5, B2M, CAB39, CAND1, CAP1, CAT, CCT2, CCT8, CNN2, COPB1, COTL1, CPNE1, CPNE3, CSNK2B, CSTB, CYB5R3, DBNL, DDOST, DDX3X, DNAJC3, DYNC1H1, DYNC1LI1, DYNLL1, DYNLT1, EEF1A1, EEF2, ERP44, FABP5, GCA, GDI2, GM2A, GMFG, GPI, GSTP1, GYG1, HMGB1, HMOX2, HSP90AA1, HSP90AB1, HSPA1B, HSPA6, HSPA8, IDH1, ILF2, IMPDH1, IMPDH2, IQGAP1, IST1, KCNAB2, KPNB1, LA…
GO:0036230	granulocyte activation	GO_BiologicalProcess-EBI-QuickGO-GOA_20.11.2017_00h00	2.71226e-29	2.20778e-26	6.36031e-21	1.39927e-18	Group274	23.8182	131	[ACLY, ACTR2, ALDOA, ALDOC, ANXA2, APEH, APRT, ARPC5, B2M, CAB39, CAND1, CAP1, CAT, CCT2, CCT8, CNN2, COPB1, COTL1, CPNE1, CPNE3, CSNK2B, CSTB, CYB5R3, DBNL, DDOST, DDX3X, DNAJC3, DYNC1H1, DYNC1LI1, DYNLL1, DYNLT1, EEF1A1, EEF2, ERP44, FABP5, GCA, GDI2, GM2A, GMFG, GNPDA1, GPI, GSTP1, GYG1, HLA-A, HMGB1, HMOX2, HSP90AA1, HSP90AB1, HSPA1B, HSPA6, HSPA8, IDH1, ILF2, IMPDH1, IMPDH2, IQGAP1, IST1, KA…
GO:0002446	neutrophil mediated immunity	GO_BiologicalProcess-EBI-QuickGO-GOA_20.11.2017_00h00	3.28175e-29	2.6615e-26	6.36031e-21	1.39927e-18	Group274	23.775	131	[ACLY, ACTR2, ALDOA, ALDOC, ANXA2, APEH, APRT, ARPC5, B2M, CAB39, CAND1, CAP1, CAT, CCT2, CCT8, CNN2, COPB1, COTL1, CPNE1, CPNE3, CSNK2B, CSTB, CYB5R3, DBNL, DDOST, DDX3X, DNAJC3, DYNC1H1, DYNC1LI1, DYNLL1, DYNLT1, EEF1A1, EEF2, ERP44, FABP5, GCA, GDI2, GM2A, GMFG, GNPDA1, GPI, GSTP1, GYG1, HLA-A, HMGB1, HMOX2, HSP90AA1, HSP90AB1, HSPA1B, HSPA6, HSPA8, IDH1, ILF2, IMPDH1, IMPDH2, IQGAP1, IST1, KC…
GO:0043299	leukocyte degranulation	GO_BiologicalProcess-EBI-QuickGO-GOA_20.11.2017_00h00	4.48839e-28	3.56827e-25	6.36031e-21	1.39927e-18	Group274	22.8669	134	[ACLY, ACTR2, ALDOA, ALDOC, ANXA2, APEH, APRT, ARPC5, B2M, BTK, CAB39, CAND1, CAP1, CAT, CCT2, CCT8, CNN2, COPB1, CORO1A, COTL1, CPNE1, CPNE3, CSNK2B, CSTB, CYB5R3, DBNL, DDOST, DDX3X, DNAJC3, DYNC1H1, DYNC1LI1, DYNLL1, DYNLT1, EEF1A1, EEF2, ERP44, FABP5, GCA, GDI2, GM2A, GMFG, GNPDA1, GPI, GSTP1, GYG1, HLA-A, HMGB1, HMOX2, HSP90AA1, HSP90AB1, HSPA1B, HSPA6, HSPA8, IDH1, ILF2, IMPDH1, IMPDH2, IQG…
GO:0002275	myeloid cell activation involved in immune response	GO_BiologicalProcess-EBI-QuickGO-GOA_20.11.2017_00h00	6.3569e-28	5.04738e-25	6.36031e-21	1.39927e-18	Group274	22.6891	135	[ACLY, ACTR2, ALDOA, ALDOC, ANXA2, APEH, APRT, ARPC5, B2M, BTK, CAB39, CAND1, CAP1, CAT, CCT2, CCT8, CNN2, COPB1, COTL1, CPNE1, CPNE3, CSNK2B, CSTB, CYB5R3, DBNL, DDOST, DDX3X, DNAJC3, DYNC1H1, DYNC1LI1, DYNLL1, DYNLT1, EEF1A1, EEF2, ERP44, FABP5, GCA, GDI2, GM2A, GMFG, GNPDA1, GPI, GSTP1, GYG1, HLA-A, HMGB1, HMOX2, HSP90AA1, HSP90AB1, HSPA1B, HSPA6, HSPA8, IDH1, ILF2, IMPDH1, IMPDH2, IQGAP1, IST…
GO:0002444	myeloid leukocyte mediated immunity	GO_BiologicalProcess-EBI-QuickGO-GOA_20.11.2017_00h00	1.28136e-27	1.01227e-24	6.36031e-21	1.39927e-18	Group274	22.5376	135	[ACLY, ACTR2, ALDOA, ALDOC, ANXA2, APEH, APRT, ARPC5, B2M, BTK, CAB39, CAND1, CAP1, CAT, CCT2, CCT8, CNN2, COPB1, COTL1, CPNE1, CPNE3, CSNK2B, CSTB, CYB5R3, DBNL, DDOST, DDX3X, DNAJC3, DYNC1H1, DYNC1LI1, DYNLL1, DYNLT1, EEF1A1, EEF2, ERP44, FABP5, GCA, GDI2, GM2A, GMFG, GNPDA1, GPI, GSTP1, GYG1, HLA-A, HMGB1, HMOX2, HSP90AA1, HSP90AB1, HSPA1B, HSPA6, HSPA8, IDH1, ILF2, IMPDH1, IMPDH2, IQGAP1, IST…
GO:0002366	leukocyte activation involved in immune response	GO_BiologicalProcess-EBI-QuickGO-GOA_20.11.2017_00h00	7.10343e-25	5.41991e-22	6.36031e-21	1.39927e-18	Group274	20.0809	149	[ACLY, ACTR2, ADA, ALDOA, ALDOC, ANXA2, APBB1IP, APEH, APRT, ARPC5, B2M, BTK, CAB39, CAND1, CAP1, CAT, CCT2, CCT8, CNN2, COPB1, CORO1A, COTL1, CPNE1, CPNE3, CSNK2B, CSTB, CYB5R3, DBNL, DDOST, DDX3X, DNAJC3, DYNC1H1, DYNC1LI1, DYNLL1, DYNLT1, EEF1A1, EEF2, ERP44, FABP5, GCA, GDI2, GM2A, GMFG, GNPDA1, GPI, GSTP1, GYG1, HLA-A, HMGB1, HMOX2, HSP90AA1, HSP90AB1, HSPA1B, HSPA6, HSPA8, HSPD1, IDH1, ILF2…
GO:0002274	myeloid leukocyte activation	GO_BiologicalProcess-EBI-QuickGO-GOA_20.11.2017_00h00	5.16408e-24	3.88339e-21	6.36031e-21	1.39927e-18	Group274	20.4412	139	[ACLY, ACTR2, ALDOA, ALDOC, ANXA2, APEH, APRT, ARPC5, B2M, BTK, CAB39, CAND1, CAP1, CAT, CCT2, CCT8, CD74, CNN2, COPB1, COTL1, CPNE1, CPNE3, CSNK2B, CSTB, CYB5R3, DBNL, DDOST, DDX3X, DNAJC3, DYNC1H1, DYNC1LI1, DYNLL1, DYNLT1, EEF1A1, EEF2, ERP44, FABP5, GCA, GDI2, GM2A, GMFG, GNPDA1, GPI, GSTP1, GYG1, HLA-A, HMGB1, HMOX2, HSP90AA1, HSP90AB1, HSPA1B, HSPA6, HSPA8, HSPD1, IDH1, ILF2, IMPDH1, IMPDH2…
R-HSA:195258	RHO GTPase Effectors	REACTOME_Pathways_20.11.2017	7.15683e-16	4.50165e-13	3.52369e-20	7.71688e-18	Group265	22.956	73	[ABI1, ACTB, ACTG1, ACTR2, ACTR3, ARPC1B, ARPC2, ARPC3, ARPC5, BTK, BUB3, CALM2, CDC42, CKAP5, DYNC1H1, DYNC1I2, DYNC1LI1, DYNLL1, DYNLL2, EVL, GRB2, H2AFV, H3F3B, HIST1H3A, HIST1H4A, HIST2H2AC, HIST2H3A, HIST3H2BB, IQGAP1, KIF2C, KIF5B, MAPK1, MAPRE1, MYH9, MYL12B, MYL6, NCF1, NUDC, NUP37, NUP43, PAFAH1B1, PAK2, PFN1, PPP1CB, PPP2CB, PPP2R1A, PPP2R1B, PPP2R5D, RAC1, RAC2, RANGAP1, RCC2, RHOA, RP…
R-HSA:68877	Mitotic Prometaphase	REACTOME_Pathways_20.11.2017	8.96365e-13	4.98379e-10	3.52369e-20	7.71688e-18	Group265	25	50	[ACTR1A, BUB3, CDK1, CKAP5, CSNK2A1, CSNK2A2, CSNK2B, DCTN2, DYNC1H1, DYNC1I2, DYNC1LI1, DYNLL1, DYNLL2, HSP90AA1, KIF2C, MAPRE1, NCAPD2, NCAPG, NCAPH, NUDC, NUMA1, NUP37, NUP43, PAFAH1B1, PPP2CB, PPP2R1A, PPP2R1B, PPP2R5D, PRKAR2B, RANGAP1, RCC2, RPS27, SEC13, SEH1L, SMC1A, SMC2, SMC3, SMC4, TUBA1A, TUBA1C, TUBA4A, TUBB, TUBB3, TUBB4B, TUBB6, TUBB8, TUBG1, XPO1, YWHAE, YWHAG]
R-HSA:5663220	RHO GTPases Activate Formins	REACTOME_Pathways_20.11.2017	1.82575e-10	9.03745e-08	3.52369e-20	7.71688e-18	Group265	26.2411	37	[ACTB, ACTG1, BUB3, CDC42, CKAP5, DYNC1H1, DYNC1I2, DYNC1LI1, DYNLL1, DYNLL2, EVL, KIF2C, MAPRE1, NUDC, NUP37, NUP43, PAFAH1B1, PFN1, PPP2CB, PPP2R1A, PPP2R1B, PPP2R5D, RAC1, RANGAP1, RCC2, RHOA, RPS27, SEC13, SEH1L, TUBA1A, TUBA1C, TUBA4A, TUBB3, TUBB4B, TUBB6, TUBB8, XPO1]
GO:0000819	sister chromatid segregation	GO_BiologicalProcess-EBI-QuickGO-GOA_20.11.2017_00h00	1.57332e-09	7.30021e-07	3.52369e-20	7.71688e-18	Group265	20.5761	50	[BUB3, CHMP2A, CHMP4B, CHMP5, CKAP5, CUL3, DYNC1H1, DYNC1I2, DYNC1LI1, DYNLL1, DYNLL2, FEN1, H2AFY, HNRNPU, IK, KIF2C, KPNB1, MAPRE1, MRE11, NAA10, NAA50, NCAPD2, NCAPG, NCAPH, NUDC, NUMA1, NUP37, NUP43, NUP62, PAFAH1B1, PHB2, PPP2R1A, PSMG2, RANGAP1, RCC2, RPS27, RRS1, SEC13, SEH1L, SFPQ, SMC1A, SMC2, SMC3, SMC4, TOP2A, TPR, TRIP13, UBE2C, XPO1, ZNF207]
R-HSA:2500257	Resolution of Sister Chromatid Cohesion	REACTOME_Pathways_20.11.2017	2.28231e-09	1.04758e-06	3.52369e-20	7.71688e-18	Group265	25.9843	33	[BUB3, CDK1, CKAP5, DYNC1H1, DYNC1I2, DYNC1LI1, DYNLL1, DYNLL2, KIF2C, MAPRE1, NUDC, NUP37, NUP43, PAFAH1B1, PPP2CB, PPP2R1A, PPP2R1B, PPP2R5D, RANGAP1, RCC2, RPS27, SEC13, SEH1L, SMC1A, SMC3, TUBA1A, TUBA1C, TUBA4A, TUBB3, TUBB4B, TUBB6, TUBB8, XPO1]
R-HSA:380320	Recruitment of NuMA to mitotic centrosomes	REACTOME_Pathways_20.11.2017	4.8391e-07	0.000162594	3.52369e-20	7.71688e-18	Group265	25.5319	24	[ACTR1A, CDK1, CKAP5, DCTN2, DYNC1H1, DYNC1I2, DYNLL1, HSP90AA1, MAPRE1, NUMA1, PAFAH1B1, PPP2R1A, PRKAR2B, TUBA1A, TUBA1C, TUBA4A, TUBB, TUBB3, TUBB4B, TUBB6, TUBB8, TUBG1, YWHAE, YWHAG]
R-HSA:141424	Amplification of signal from the kinetochores	REACTOME_Pathways_20.11.2017	2.74165e-06	0.000806046	3.52369e-20	7.71688e-18	Group265	23.9583	23	[BUB3, CKAP5, DYNC1H1, DYNC1I2, DYNC1LI1, DYNLL1, DYNLL2, KIF2C, MAPRE1, NUDC, NUP37, NUP43, PAFAH1B1, PPP2CB, PPP2R1A, PPP2R1B, PPP2R5D, RANGAP1, RCC2, RPS27, SEC13, SEH1L, XPO1]
R-HSA:141444	Amplification of signal from unattached kinetochores via a MAD2 inhibitory signal	REACTOME_Pathways_20.11.2017	2.74165e-06	0.000806046	3.52369e-20	7.71688e-18	Group265	23.9583	23	[BUB3, CKAP5, DYNC1H1, DYNC1I2, DYNC1LI1, DYNLL1, DYNLL2, KIF2C, MAPRE1, NUDC, NUP37, NUP43, PAFAH1B1, PPP2CB, PPP2R1A, PPP2R1B, PPP2R5D, RANGAP1, RCC2, RPS27, SEC13, SEH1L, XPO1]
GO:0007062	sister chromatid cohesion	GO_BiologicalProcess-EBI-QuickGO-GOA_20.11.2017_00h00	3.06107e-06	0.000884649	3.52369e-20	7.71688e-18	Group265	20.8633	29	[BUB3, CKAP5, DYNC1H1, DYNC1I2, DYNC1LI1, DYNLL1, DYNLL2, FEN1, H2AFY, KIF2C, MAPRE1, MRE11, NAA10, NAA50, NUDC, NUP37, NUP43, PAFAH1B1, PHB2, PPP2R1A, RANGAP1, RCC2, RPS27, SEC13, SEH1L, SFPQ, SMC1A, SMC3, XPO1]
R-HSA:69618	Mitotic Spindle Checkpoint	REACTOME_Pathways_20.11.2017	1.31887e-05	0.0032576	3.52369e-20	7.71688e-18	Group265	21.4286	24	[BUB3, CKAP5, DYNC1H1, DYNC1I2, DYNC1LI1, DYNLL1, DYNLL2, KIF2C, MAPRE1, NUDC, NUP37, NUP43, PAFAH1B1, PPP2CB, PPP2R1A, PPP2R1B, PPP2R5D, RANGAP1, RCC2, RPS27, SEC13, SEH1L, UBE2C, XPO1]
R-HSA:69229	Ubiquitin-dependent degradation of Cyclin D1	REACTOME_Pathways_20.11.2017	1.7556e-35	1.5379e-32	4.87082e-20	1.06184e-17	Group277	80.3922	41	[PSMA1, PSMA2, PSMA3, PSMA4, PSMA5, PSMA6, PSMA7, PSMB1, PSMB10, PSMB2, PSMB3, PSMB4, PSMB5, PSMB6, PSMB7, PSMB8, PSMB9, PSMC1, PSMC2, PSMC3, PSMC4, PSMC5, PSMC6, PSMD1, PSMD10, PSMD11, PSMD12, PSMD13, PSMD14, PSMD2, PSMD3, PSMD4, PSMD6, PSMD7, PSMD8, PSMD9, PSME1, PSME2, PSME3, PSMF1, RPS27A]
R-HSA:75815	Ubiquitin-dependent degradation of Cyclin D	REACTOME_Pathways_20.11.2017	1.7556e-35	1.5379e-32	4.87082e-20	1.06184e-17	Group277	80.3922	41	[PSMA1, PSMA2, PSMA3, PSMA4, PSMA5, PSMA6, PSMA7, PSMB1, PSMB10, PSMB2, PSMB3, PSMB4, PSMB5, PSMB6, PSMB7, PSMB8, PSMB9, PSMC1, PSMC2, PSMC3, PSMC4, PSMC5, PSMC6, PSMD1, PSMD10, PSMD11, PSMD12, PSMD13, PSMD14, PSMD2, PSMD3, PSMD4, PSMD6, PSMD7, PSMD8, PSMD9, PSME1, PSME2, PSME3, PSMF1, RPS27A]
R-HSA:349425	Autodegradation of the E3 ubiquitin ligase COP1	REACTOME_Pathways_20.11.2017	7.64185e-35	6.65605e-32	4.87082e-20	1.06184e-17	Group277	78.8462	41	[PSMA1, PSMA2, PSMA3, PSMA4, PSMA5, PSMA6, PSMA7, PSMB1, PSMB10, PSMB2, PSMB3, PSMB4, PSMB5, PSMB6, PSMB7, PSMB8, PSMB9, PSMC1, PSMC2, PSMC3, PSMC4, PSMC5, PSMC6, PSMD1, PSMD10, PSMD11, PSMD12, PSMD13, PSMD14, PSMD2, PSMD3, PSMD4, PSMD6, PSMD7, PSMD8, PSMD9, PSME1, PSME2, PSME3, PSMF1, RPS27A]
R-HSA:1236978	Cross-presentation of soluble exogenous antigens (endosomes)	REACTOME_Pathways_20.11.2017	1.7385e-34	1.50728e-31	4.87082e-20	1.06184e-17	Group277	80	40	[PSMA1, PSMA2, PSMA3, PSMA4, PSMA5, PSMA6, PSMA7, PSMB1, PSMB10, PSMB2, PSMB3, PSMB4, PSMB5, PSMB6, PSMB7, PSMB8, PSMB9, PSMC1, PSMC2, PSMC3, PSMC4, PSMC5, PSMC6, PSMD1, PSMD10, PSMD11, PSMD12, PSMD13, PSMD14, PSMD2, PSMD3, PSMD4, PSMD6, PSMD7, PSMD8, PSMD9, PSME1, PSME2, PSME3, PSMF1]
R-HSA:69601	Ubiquitin Mediated Degradation of Phosphorylated Cdc25A	REACTOME_Pathways_20.11.2017	3.10782e-34	2.67583e-31	4.87082e-20	1.06184e-17	Group277	77.3585	41	[PSMA1, PSMA2, PSMA3, PSMA4, PSMA5, PSMA6, PSMA7, PSMB1, PSMB10, PSMB2, PSMB3, PSMB4, PSMB5, PSMB6, PSMB7, PSMB8, PSMB9, PSMC1, PSMC2, PSMC3, PSMC4, PSMC5, PSMC6, PSMD1, PSMD10, PSMD11, PSMD12, PSMD13, PSMD14, PSMD2, PSMD3, PSMD4, PSMD6, PSMD7, PSMD8, PSMD9, PSME1, PSME2, PSME3, PSMF1, RPS27A]
R-HSA:69610	p53-Independent DNA Damage Response	REACTOME_Pathways_20.11.2017	3.10782e-34	2.67583e-31	4.87082e-20	1.06184e-17	Group277	77.3585	41	[PSMA1, PSMA2, PSMA3, PSMA4, PSMA5, PSMA6, PSMA7, PSMB1, PSMB10, PSMB2, PSMB3, PSMB4, PSMB5, PSMB6, PSMB7, PSMB8, PSMB9, PSMC1, PSMC2, PSMC3, PSMC4, PSMC5, PSMC6, PSMD1, PSMD10, PSMD11, PSMD12, PSMD13, PSMD14, PSMD2, PSMD3, PSMD4, PSMD6, PSMD7, PSMD8, PSMD9, PSME1, PSME2, PSME3, PSMF1, RPS27A]
R-HSA:69613	p53-Independent G1/S DNA damage checkpoint	REACTOME_Pathways_20.11.2017	3.10782e-34	2.67583e-31	4.87082e-20	1.06184e-17	Group277	77.3585	41	[PSMA1, PSMA2, PSMA3, PSMA4, PSMA5, PSMA6, PSMA7, PSMB1, PSMB10, PSMB2, PSMB3, PSMB4, PSMB5, PSMB6, PSMB7, PSMB8, PSMB9, PSMC1, PSMC2, PSMC3, PSMC4, PSMC5, PSMC6, PSMD1, PSMD10, PSMD11, PSMD12, PSMD13, PSMD14, PSMD2, PSMD3, PSMD4, PSMD6, PSMD7, PSMD8, PSMD9, PSME1, PSME2, PSME3, PSMF1, RPS27A]
R-HSA:350562	Regulation of ornithine decarboxylase (ODC)	REACTOME_Pathways_20.11.2017	7.42192e-34	6.36801e-31	4.87082e-20	1.06184e-17	Group277	78.4314	40	[PSMA1, PSMA2, PSMA3, PSMA4, PSMA5, PSMA6, PSMA7, PSMB1, PSMB10, PSMB2, PSMB3, PSMB4, PSMB5, PSMB6, PSMB7, PSMB8, PSMB9, PSMC1, PSMC2, PSMC3, PSMC4, PSMC5, PSMC6, PSMD1, PSMD10, PSMD11, PSMD12, PSMD13, PSMD14, PSMD2, PSMD3, PSMD4, PSMD6, PSMD7, PSMD8, PSMD9, PSME1, PSME2, PSME3, PSMF1]
R-HSA:4641257	Degradation of AXIN	REACTOME_Pathways_20.11.2017	4.29998e-33	3.65929e-30	4.87082e-20	1.06184e-17	Group277	74.5455	41	[PSMA1, PSMA2, PSMA3, PSMA4, PSMA5, PSMA6, PSMA7, PSMB1, PSMB10, PSMB2, PSMB3, PSMB4, PSMB5, PSMB6, PSMB7, PSMB8, PSMB9, PSMC1, PSMC2, PSMC3, PSMC4, PSMC5, PSMC6, PSMD1, PSMD10, PSMD11, PSMD12, PSMD13, PSMD14, PSMD2, PSMD3, PSMD4, PSMD6, PSMD7, PSMD8, PSMD9, PSME1, PSME2, PSME3, PSMF1, RPS27A]
R-HSA:69541	Stabilization of p53	REACTOME_Pathways_20.11.2017	4.84891e-32	4.06824e-29	4.87082e-20	1.06184e-17	Group277	71.9298	41	[PSMA1, PSMA2, PSMA3, PSMA4, PSMA5, PSMA6, PSMA7, PSMB1, PSMB10, PSMB2, PSMB3, PSMB4, PSMB5, PSMB6, PSMB7, PSMB8, PSMB9, PSMC1, PSMC2, PSMC3, PSMC4, PSMC5, PSMC6, PSMD1, PSMD10, PSMD11, PSMD12, PSMD13, PSMD14, PSMD2, PSMD3, PSMD4, PSMD6, PSMD7, PSMD8, PSMD9, PSME1, PSME2, PSME3, PSMF1, RPS27A]
R-HSA:4608870	Asymmetric localization of PCP proteins	REACTOME_Pathways_20.11.2017	6.89581e-29	5.55113e-26	4.87082e-20	1.06184e-17	Group277	64.0625	41	[PSMA1, PSMA2, PSMA3, PSMA4, PSMA5, PSMA6, PSMA7, PSMB1, PSMB10, PSMB2, PSMB3, PSMB4, PSMB5, PSMB6, PSMB7, PSMB8, PSMB9, PSMC1, PSMC2, PSMC3, PSMC4, PSMC5, PSMC6, PSMD1, PSMD10, PSMD11, PSMD12, PSMD13, PSMD14, PSMD2, PSMD3, PSMD4, PSMD6, PSMD7, PSMD8, PSMD9, PSME1, PSME2, PSME3, PSMF1, RPS27A]
GO:0032200	telomere organization	GO_BiologicalProcess-EBI-QuickGO-GOA_20.11.2017_00h00	8.41037e-15	5.1051e-12	9.60281e-20	2.08381e-17	Group284	29.1925	47	[APEX1, CCT2, CCT3, CCT4, CCT5, CCT6A, CCT7, CCT8, DKC1, FEN1, GAR1, GNL3, HIST1H3A, HIST1H4A, HNRNPA1, HNRNPA2B1, HNRNPC, HNRNPD, HNRNPU, HSP90AA1, HSP90AB1, MAPK1, MRE11, NABP2, NAT10, NHP2, NOP10, PARP1, PCNA, POLD2, POLE3, POLE4, PRKDC, PTGES3, RFC2, RFC3, RFC4, RFC5, RPA1, RPA2, RPA3, TCP1, TERF2IP, UPF1, USP7, XRCC5, XRCC6]
GO:1904874	positive regulation of telomerase RNA localization to Cajal body	GO_BiologicalProcess-EBI-QuickGO-GOA_20.11.2017_00h00	3.79667e-12	2.03881e-09	9.60281e-20	2.08381e-17	Group284	81.25	13	[CCT2, CCT3, CCT4, CCT5, CCT6A, CCT7, CCT8, DKC1, NHP2, NOP10, RUVBL1, RUVBL2, TCP1]
GO:0006458	'de novo' protein folding	GO_BiologicalProcess-EBI-QuickGO-GOA_20.11.2017_00h00	6.90177e-11	3.53371e-08	9.60281e-20	2.08381e-17	Group284	50	18	[CCT2, CCT3, CCT4, CCT5, CCT6A, CCT7, CCT8, CD74, DNAJB1, DNAJC2, ERO1A, FKBP1A, HSPA14, HSPA8, HSPD1, HSPE1, HSPH1, TCP1]
R-HSA:390450	Folding of actin by CCT/TriC	REACTOME_Pathways_20.11.2017	1.71242e-09	7.9285e-07	9.60281e-20	2.08381e-17	Group284	90	9	[ACTB, CCT2, CCT3, CCT4, CCT5, CCT6A, CCT7, CCT8, TCP1]
GO:1904871	positive regulation of protein localization to Cajal body	GO_BiologicalProcess-EBI-QuickGO-GOA_20.11.2017_00h00	2.23671e-09	1.02889e-06	9.60281e-20	2.08381e-17	Group284	100	8	[CCT2, CCT3, CCT4, CCT5, CCT6A, CCT7, CCT8, TCP1]
R-HSA:389960	Formation of tubulin folding intermediates by CCT/TriC	REACTOME_Pathways_20.11.2017	2.62895e-09	1.20143e-06	9.60281e-20	2.08381e-17	Group284	53.8462	14	[CCT2, CCT3, CCT4, CCT5, CCT6A, CCT7, CCT8, TCP1, TUBA1A, TUBA1C, TUBA4A, TUBB3, TUBB4B, TUBB6]
GO:1904814	regulation of protein localization to chromosome, telomeric region	GO_BiologicalProcess-EBI-QuickGO-GOA_20.11.2017_00h00	1.12059e-08	4.79611e-06	9.60281e-20	2.08381e-17	Group284	71.4286	10	[CCT2, CCT4, CCT5, CCT6A, CCT7, CCT8, DKC1, GNL3, H2AFY, TCP1]
GO:0010833	telomere maintenance via telomere lengthening	GO_BiologicalProcess-EBI-QuickGO-GOA_20.11.2017_00h00	1.72075e-08	7.14109e-06	9.60281e-20	2.08381e-17	Group284	29.0698	25	[CCT2, CCT3, CCT4, CCT5, CCT6A, CCT7, CCT8, DKC1, GAR1, HNRNPA1, HNRNPA2B1, HNRNPC, HNRNPU, HSP90AA1, HSP90AB1, MAPK1, MRE11, NAT10, NHP2, NOP10, PARP1, PTGES3, TCP1, TERF2IP, XRCC5]
GO:0070199	establishment of protein localization to chromosome	GO_BiologicalProcess-EBI-QuickGO-GOA_20.11.2017_00h00	5.91293e-08	2.30604e-05	9.60281e-20	2.08381e-17	Group284	52.1739	12	[CCT2, CCT4, CCT5, CCT6A, CCT7, CCT8, DKC1, H2AFY, HIST1H1B, NABP2, RUVBL2, TCP1]
GO:2000573	positive regulation of DNA biosynthetic process	GO_BiologicalProcess-EBI-QuickGO-GOA_20.11.2017_00h00	5.99389e-08	2.33162e-05	9.60281e-20	2.08381e-17	Group284	30.137	22	[CCT2, CCT3, CCT4, CCT5, CCT6A, CCT7, CCT8, DDX39B, DKC1, HNRNPA1, HNRNPA2B1, HNRNPD, HSP90AA1, HSP90AB1, MAPK1, PTGES3, RFC2, RFC3, RFC4, RFC5, TCP1, XRCC5]
GO:0032204	regulation of telomere maintenance	GO_BiologicalProcess-EBI-QuickGO-GOA_20.11.2017_00h00	7.86205e-08	3.02689e-05	9.60281e-20	2.08381e-17	Group284	27.907	24	[CCT2, CCT3, CCT4, CCT5, CCT6A, CCT7, CCT8, DKC1, GNL3, HNRNPA1, HNRNPA2B1, HNRNPC, HNRNPD, HNRNPU, MAPK1, MRE11, NABP2, NAT10, PARP1, TCP1, TERF2IP, UPF1, USP7, XRCC5]
R-HSA:6814122	Cooperation of PDCL (PhLP1) and TRiC/CCT in G-protein beta folding	REACTOME_Pathways_20.11.2017	9.93175e-08	3.76413e-05	9.60281e-20	2.08381e-17	Group284	38.0952	16	[CCT2, CCT3, CCT4, CCT5, CCT6A, CCT7, CCT8, CSNK2A1, CSNK2A2, CSNK2B, GNAI2, GNB1, GNB2, GNB4, GNG5, TCP1]
GO:0070200	establishment of protein localization to telomere	GO_BiologicalProcess-EBI-QuickGO-GOA_20.11.2017_00h00	5.82828e-07	0.000195247	9.60281e-20	2.08381e-17	Group284	60	9	[CCT2, CCT4, CCT5, CCT6A, CCT7, CCT8, DKC1, NABP2, TCP1]
GO:0032206	positive regulation of telomere maintenance	GO_BiologicalProcess-EBI-QuickGO-GOA_20.11.2017_00h00	9.50932e-07	0.000307151	9.60281e-20	2.08381e-17	Group284	31.4815	17	[CCT2, CCT3, CCT4, CCT5, CCT6A, CCT7, CCT8, DKC1, GNL3, HNRNPA1, HNRNPA2B1, HNRNPD, MAPK1, MRE11, NABP2, TCP1, XRCC5]
GO:2000278	regulation of DNA biosynthetic process	GO_BiologicalProcess-EBI-QuickGO-GOA_20.11.2017_00h00	2.42753e-06	0.000723404	9.60281e-20	2.08381e-17	Group284	22.4138	26	[CCT2, CCT3, CCT4, CCT5, CCT6A, CCT7, CCT8, DDX39B, DKC1, DNAJC2, HNRNPA1, HNRNPA2B1, HNRNPC, HNRNPD, HNRNPU, HSP90AA1, HSP90AB1, MAPK1, NAT10, PTGES3, RFC2, RFC3, RFC4, RFC5, TCP1, XRCC5]
GO:0034502	protein localization to chromosome	GO_BiologicalProcess-EBI-QuickGO-GOA_20.11.2017_00h00	2.89697e-06	0.00084302	9.60281e-20	2.08381e-17	Group284	25.3012	21	[CARM1, CCT2, CCT4, CCT5, CCT6A, CCT7, CCT8, CDK1, DKC1, GNL3, H2AFY, HIST1H1B, IK, NABP2, RCC2, RPA1, RPA2, RUVBL2, TCP1, TERF2IP, XRCC5]
GO:1904358	positive regulation of telomere maintenance via telomere lengthening	GO_BiologicalProcess-EBI-QuickGO-GOA_20.11.2017_00h00	1.21993e-05	0.00303762	9.60281e-20	2.08381e-17	Group284	32.5	13	[CCT2, CCT3, CCT4, CCT5, CCT6A, CCT7, CCT8, DKC1, HNRNPA1, HNRNPA2B1, MAPK1, TCP1, XRCC5]
GO:1904356	regulation of telomere maintenance via telomere lengthening	GO_BiologicalProcess-EBI-QuickGO-GOA_20.11.2017_00h00	1.9438e-05	0.00447074	9.60281e-20	2.08381e-17	Group284	25.7576	17	[CCT2, CCT3, CCT4, CCT5, CCT6A, CCT7, CCT8, DKC1, HNRNPA1, HNRNPA2B1, HNRNPC, HNRNPU, MAPK1, NAT10, PARP1, TCP1, XRCC5]
GO:0032210	regulation of telomere maintenance via telomerase	GO_BiologicalProcess-EBI-QuickGO-GOA_20.11.2017_00h00	6.97577e-05	0.0136725	9.60281e-20	2.08381e-17	Group284	25.4237	15	[CCT2, CCT3, CCT4, CCT5, CCT6A, CCT7, CCT8, DKC1, HNRNPA1, HNRNPC, HNRNPU, MAPK1, NAT10, TCP1, XRCC5]
GO:0051973	positive regulation of telomerase activity	GO_BiologicalProcess-EBI-QuickGO-GOA_20.11.2017_00h00	0.000184629	0.0300945	9.60281e-20	2.08381e-17	Group284	28.9474	11	[CCT2, CCT4, DKC1, HNRNPA2B1, HNRNPD, HSP90AA1, HSP90AB1, MAPK1, PTGES3, TCP1, XRCC5]
GO:0042273	ribosomal large subunit biogenesis	GO_BiologicalProcess-EBI-QuickGO-GOA_20.11.2017_00h00	7.47924e-19	5.13824e-16	7.47924e-19	1.61552e-16	Group022	48.5714	34	[BRIX1, EBNA1BP2, EIF6, MAK16, MRTO4, NHP2, NIP7, NOP16, NOP2, NPM1, NSA2, PES1, RPL10, RPL10A, RPL11, RPL12, RPL14, RPL15, RPL23A, RPL24, RPL26, RPL3, RPL35, RPL35A, RPL38, RPL5, RPL6, RPL7, RPL7A, RPL7L1, RRS1, RSL1D1, SNU13, WDR12]
GO:0042255	ribosome assembly	GO_BiologicalProcess-EBI-QuickGO-GOA_20.11.2017_00h00	7.78314e-19	5.33923e-16	7.78314e-19	1.67338e-16	Group021	50	33	[BRIX1, C1QBP, DDX3X, EIF2A, EIF2S1, EIF6, MRPS7, MRTO4, NIP7, NOP2, NPM1, RPL10, RPL11, RPL12, RPL15, RPL23A, RPL24, RPL3, RPL38, RPL5, RPL6, RPS10, RPS14, RPS15, RPS17, RPS19, RPS27, RPS27L, RPS28, RPS5, RPSA, RRS1, SBDS]
R-HSA:15869	Metabolism of nucleotides	REACTOME_Pathways_20.11.2017	1.77038e-18	1.20031e-15	1.77038e-18	3.7886e-16	Group080	39.8058	41	[ADA, ADK, ADSL, ADSS, AK2, APRT, ATIC, CAD, CMPK1, CTPS1, DCK, DCTPP1, DNPH1, DTYMK, DUT, GART, GLRX, GMPR2, GMPS, GSR, HPRT1, IMPDH1, IMPDH2, ITPA, NME1, NME1-NME2, NT5C3A, NUDT5, PAICS, PFAS, PNP, PPAT, PUDP, RRM1, RRM2, SAMHD1, TK1, TXN, TXNRD1, TYMS, UMPS]
R-HSA:5696399	Global Genome Nucleotide Excision Repair (GG-NER)	REACTOME_Pathways_20.11.2017	6.02898e-15	3.68974e-12	3.59146e-18	7.6498e-16	Group288	39.2857	33	[ACTB, ACTL6A, COPS2, COPS3, COPS4, COPS5, COPS6, COPS8, CUL4A, DDB1, GPS1, PARP1, PCNA, POLD2, POLE3, POLE4, RAD23A, RAD23B, RBX1, RFC2, RFC3, RFC4, RFC5, RPA1, RPA2, RPA3, RPS27A, RUVBL1, SUMO1, SUMO2, UBE2I, UBE2N, UBE2V2]
R-HSA:6782210	Gap-filling DNA repair synthesis and ligation in TC-NER	REACTOME_Pathways_20.11.2017	4.23546e-14	2.52433e-11	3.59146e-18	7.6498e-16	Group288	43.0769	28	[CUL4A, DDB1, HMGN1, PCNA, POLD2, POLE3, POLE4, POLR2C, POLR2D, POLR2E, POLR2G, POLR2H, POLR2J, POLR2K, POLR2L, PPIE, PRPF19, RBX1, RFC2, RFC3, RFC4, RFC5, RPA1, RPA2, RPA3, RPS27A, TCEA1, USP7]
R-HSA:6782135	Dual incision in TC-NER	REACTOME_Pathways_20.11.2017	6.77697e-14	3.99164e-11	3.59146e-18	7.6498e-16	Group288	42.4242	28	[CUL4A, DDB1, HMGN1, PCNA, POLD2, POLE3, POLE4, POLR2C, POLR2D, POLR2E, POLR2G, POLR2H, POLR2J, POLR2K, POLR2L, PPIE, PRPF19, RBX1, RFC2, RFC3, RFC4, RFC5, RPA1, RPA2, RPA3, RPS27A, TCEA1, USP7]
R-HSA:180786	Extension of Telomeres	REACTOME_Pathways_20.11.2017	2.27126e-10	1.11065e-07	3.59146e-18	7.6498e-16	Group288	53.3333	16	[DKC1, FEN1, NHP2, PCNA, POLD2, POLE3, POLE4, RFC2, RFC3, RFC4, RFC5, RPA1, RPA2, RPA3, RUVBL1, RUVBL2]
R-HSA:69190	DNA strand elongation	REACTOME_Pathways_20.11.2017	7.99442e-10	3.80534e-07	3.59146e-18	7.6498e-16	Group288	50	16	[FEN1, MCM2, MCM3, MCM4, MCM5, MCM6, MCM7, PCNA, POLD2, RFC2, RFC3, RFC4, RFC5, RPA1, RPA2, RPA3]
R-HSA:5651801	PCNA-Dependent Long Patch Base Excision Repair	REACTOME_Pathways_20.11.2017	9.2703e-10	4.38485e-07	3.59146e-18	7.6498e-16	Group288	61.9048	13	[APEX1, FEN1, PCNA, POLD2, POLE3, POLE4, RFC2, RFC3, RFC4, RFC5, RPA1, RPA2, RPA3]
R-HSA:110373	Resolution of AP sites via the multiple-nucleotide patch replacement pathway	REACTOME_Pathways_20.11.2017	2.62895e-09	1.20143e-06	3.59146e-18	7.6498e-16	Group288	53.8462	14	[APEX1, FEN1, PARP1, PCNA, POLD2, POLE3, POLE4, RFC2, RFC3, RFC4, RFC5, RPA1, RPA2, RPA3]
R-HSA:110314	Recognition of DNA damage by PCNA-containing replication complex	REACTOME_Pathways_20.11.2017	2.72614e-09	1.24312e-06	3.59146e-18	7.6498e-16	Group288	50	15	[CUL4A, DDB1, PCNA, POLD2, POLE3, POLE4, RBX1, RFC2, RFC3, RFC4, RFC5, RPA1, RPA2, RPA3, RPS27A]
R-HSA:73893	DNA Damage Bypass	REACTOME_Pathways_20.11.2017	2.11088e-08	8.6546e-06	3.59146e-18	7.6498e-16	Group288	37.5	18	[CUL4A, DDB1, PCLAF, PCNA, POLD2, POLE3, POLE4, RBX1, RFC2, RFC3, RFC4, RFC5, RPA1, RPA2, RPA3, RPS27A, UFD1, VCP]
R-HSA:110320	Translesion Synthesis by POLH	REACTOME_Pathways_20.11.2017	5.09428e-08	1.99186e-05	3.59146e-18	7.6498e-16	Group288	57.8947	11	[PCNA, RFC2, RFC3, RFC4, RFC5, RPA1, RPA2, RPA3, RPS27A, UFD1, VCP]
R-HSA:5696400	Dual Incision in GG-NER	REACTOME_Pathways_20.11.2017	6.66081e-08	2.57773e-05	3.59146e-18	7.6498e-16	Group288	39.0244	16	[CUL4A, DDB1, PARP1, PCNA, POLD2, POLE3, POLE4, RBX1, RFC2, RFC3, RFC4, RFC5, RPA1, RPA2, RPA3, RPS27A]
R-HSA:174417	Telomere C-strand (Lagging Strand) Synthesis	REACTOME_Pathways_20.11.2017	1.09297e-07	4.13142e-05	3.59146e-18	7.6498e-16	Group288	50	12	[FEN1, PCNA, POLD2, POLE3, POLE4, RFC2, RFC3, RFC4, RFC5, RPA1, RPA2, RPA3]
R-HSA:5696397	Gap-filling DNA repair synthesis and ligation in GG-NER	REACTOME_Pathways_20.11.2017	1.94266e-07	7.013e-05	3.59146e-18	7.6498e-16	Group288	48	12	[PCNA, POLD2, POLE3, POLE4, RFC2, RFC3, RFC4, RFC5, RPA1, RPA2, RPA3, RPS27A]
R-HSA:110313	Translesion synthesis by Y family DNA polymerases bypasses lesions on DNA template	REACTOME_Pathways_20.11.2017	2.15289e-07	7.62121e-05	3.59146e-18	7.6498e-16	Group288	38.4615	15	[PCLAF, PCNA, POLD2, POLE3, POLE4, RFC2, RFC3, RFC4, RFC5, RPA1, RPA2, RPA3, RPS27A, UFD1, VCP]
R-HSA:5656169	Termination of translesion DNA synthesis	REACTOME_Pathways_20.11.2017	6.61921e-07	0.00022042	3.59146e-18	7.6498e-16	Group288	40.625	13	[PCLAF, PCNA, POLD2, POLE3, POLE4, RFC2, RFC3, RFC4, RFC5, RPA1, RPA2, RPA3, RPS27A]
R-HSA:176187	Activation of ATR in response to replication stress	REACTOME_Pathways_20.11.2017	6.92966e-07	0.000229372	3.59146e-18	7.6498e-16	Group288	37.8378	14	[CDK2, MCM2, MCM3, MCM4, MCM5, MCM6, MCM7, RFC2, RFC3, RFC4, RFC5, RPA1, RPA2, RPA3]
R-HSA:110312	Translesion synthesis by REV1	REACTOME_Pathways_20.11.2017	1.23353e-06	0.000392264	3.59146e-18	7.6498e-16	Group288	56.25	9	[PCNA, RFC2, RFC3, RFC4, RFC5, RPA1, RPA2, RPA3, RPS27A]
R-HSA:69186	Lagging Strand Synthesis	REACTOME_Pathways_20.11.2017	1.29735e-06	0.000409961	3.59146e-18	7.6498e-16	Group288	50	10	[FEN1, PCNA, POLD2, RFC2, RFC3, RFC4, RFC5, RPA1, RPA2, RPA3]
R-HSA:73884	Base Excision Repair	REACTOME_Pathways_20.11.2017	1.46049e-06	0.000454213	3.59146e-18	7.6498e-16	Group288	35.8974	14	[APEX1, FEN1, PARP1, PCNA, POLD2, POLE3, POLE4, RFC2, RFC3, RFC4, RFC5, RPA1, RPA2, RPA3]
R-HSA:73933	Resolution of Abasic Sites (AP sites)	REACTOME_Pathways_20.11.2017	1.46049e-06	0.000454213	3.59146e-18	7.6498e-16	Group288	35.8974	14	[APEX1, FEN1, PARP1, PCNA, POLD2, POLE3, POLE4, RFC2, RFC3, RFC4, RFC5, RPA1, RPA2, RPA3]
R-HSA:157579	Telomere Maintenance	REACTOME_Pathways_20.11.2017	2.34591e-06	0.000703774	3.59146e-18	7.6498e-16	Group288	25.6098	21	[DKC1, FEN1, H2AFV, HIST1H4A, HIST2H2AC, HIST3H2BB, NHP2, PCNA, POLD2, POLE3, POLE4, RFC2, RFC3, RFC4, RFC5, RPA1, RPA2, RPA3, RUVBL1, RUVBL2, TERF2IP]
R-HSA:5655862	Translesion synthesis by POLK	REACTOME_Pathways_20.11.2017	2.42733e-06	0.000725771	3.59146e-18	7.6498e-16	Group288	52.9412	9	[PCNA, RFC2, RFC3, RFC4, RFC5, RPA1, RPA2, RPA3, RPS27A]
R-HSA:5656121	Translesion synthesis by POLI	REACTOME_Pathways_20.11.2017	2.42733e-06	0.000725771	3.59146e-18	7.6498e-16	Group288	52.9412	9	[PCNA, RFC2, RFC3, RFC4, RFC5, RPA1, RPA2, RPA3, RPS27A]
R-HSA:73886	Chromosome Maintenance	REACTOME_Pathways_20.11.2017	2.88578e-06	0.000842648	3.59146e-18	7.6498e-16	Group288	22.7273	25	[DKC1, FEN1, H2AFV, HIST1H4A, HIST2H2AC, HIST3H2BB, NHP2, NPM1, PCNA, POLD2, POLE3, POLE4, RBBP4, RBBP7, RFC2, RFC3, RFC4, RFC5, RPA1, RPA2, RPA3, RUVBL1, RUVBL2, SMARCA5, TERF2IP]
R-HSA:68962	Activation of the pre-replicative complex	REACTOME_Pathways_20.11.2017	4.86572e-06	0.00134294	3.59146e-18	7.6498e-16	Group288	37.5	12	[CDK2, MCM2, MCM3, MCM4, MCM5, MCM6, MCM7, POLE3, POLE4, RPA1, RPA2, RPA3]
GO:0044786	cell cycle DNA replication	GO_BiologicalProcess-EBI-QuickGO-GOA_20.11.2017_00h00	9.94395e-06	0.00253571	3.59146e-18	7.6498e-16	Group288	26.9841	17	[FEN1, GMNN, MRE11, PCNA, POLD2, POLE3, POLE4, RFC2, RFC3, RFC4, RFC5, RPA1, RPA2, RPA3, SMC1A, SMC3, UPF1]
GO:0033683	nucleotide-excision repair, DNA incision	GO_BiologicalProcess-EBI-QuickGO-GOA_20.11.2017_00h00	1.00459e-05	0.00255166	3.59146e-18	7.6498e-16	Group288	31.1111	14	[CUL4A, DDB1, PARP1, PCNA, POLD2, RBX1, RFC2, RFC3, RFC4, RFC5, RPA1, RPA2, RPA3, RPS27A]
R-HSA:174437	Removal of the Flap Intermediate from the C-strand	REACTOME_Pathways_20.11.2017	5.10904e-05	0.0103713	3.59146e-18	7.6498e-16	Group288	60	6	[FEN1, PCNA, POLD2, RPA1, RPA2, RPA3]
GO:0006297	nucleotide-excision repair, DNA gap filling	GO_BiologicalProcess-EBI-QuickGO-GOA_20.11.2017_00h00	9.74217e-05	0.0178282	3.59146e-18	7.6498e-16	Group288	33.3333	10	[PCNA, POLD2, RFC2, RFC3, RFC4, RFC5, RPA1, RPA2, RPA3, RPS27A]
R-HSA:174414	Processive synthesis on the C-strand of the telomere	REACTOME_Pathways_20.11.2017	0.000104471	0.0188048	3.59146e-18	7.6498e-16	Group288	54.5455	6	[FEN1, PCNA, POLD2, RPA1, RPA2, RPA3]
GO:0033260	nuclear DNA replication	GO_BiologicalProcess-EBI-QuickGO-GOA_20.11.2017_00h00	0.000119078	0.0204814	3.59146e-18	7.6498e-16	Group288	25.4545	14	[FEN1, GMNN, PCNA, POLD2, POLE3, POLE4, RFC2, RFC3, RFC4, RFC5, RPA1, RPA2, RPA3, UPF1]
GO:0019058	viral life cycle	GO_BiologicalProcess-EBI-QuickGO-GOA_20.11.2017_00h00	9.58644e-18	6.3654e-15	9.58644e-18	2.01315e-15	Group134	23.913	77	[AAAS, ADAR, BANF1, CD74, CDC42, CDK1, CHMP2A, CHMP4B, CHMP5, CTBP1, CXCR4, DDB1, DDX3X, DDX5, DDX6, DEK, DYNLT1, EPS15, GRK2, HLA-DRB1, HSP90AB1, HSPA1B, HSPA8, IDE, IFI16, ILF3, ISG20, IST1, KPNA2, KPNA3, KPNA4, KPNA6, KPNB1, LAMTOR5, LARP1, NUP155, NUP205, NUP210, NUP37, NUP43, NUP50, NUP58, NUP62, NUP93, P4HB, PABPC1, PCBP1, PCBP2, PDCD6IP, PPIA, PPIB, PPID, PPIE, PPIH, RAB1A, RAB1B, RAB7A, R…
GO:2000142	regulation of DNA-templated transcription, initiation	GO_BiologicalProcess-EBI-QuickGO-GOA_20.11.2017_00h00	0.000107625	0.0192648	1.63587e-17	3.41896e-15	Group233	30.5556	11	[BCLAF1, CAND1, CREB1, HMGB1, PSMC1, PSMC2, PSMC3, PSMC4, PSMC5, PSMC6, SUB1]
R-HSA:1268020	Mitochondrial protein import	REACTOME_Pathways_20.11.2017	2.88519e-17	1.88691e-14	2.88519e-17	5.97234e-15	Group077	48.4375	31	[ACO2, ATP5A1, ATP5B, CHCHD2, CHCHD3, COX17, CS, CYC1, DNAJC19, GRPEL1, HSPA9, HSPD1, MTX2, PMPCA, PMPCB, SAMM50, SLC25A13, SLC25A6, TIMM13, TIMM44, TIMM50, TIMM8A, TIMM8B, TIMM9, TOMM20, TOMM22, TOMM40, TOMM5, TOMM6, TOMM70, VDAC1]
GO:0009142	nucleoside triphosphate biosynthetic process	GO_BiologicalProcess-EBI-QuickGO-GOA_20.11.2017_00h00	2.9076e-12	1.57011e-09	3.9455e-17	8.12773e-15	Group279	36.25	29	[ADK, ALDOA, ATP5A1, ATP5B, ATP5C1, ATP5D, ATP5E, ATP5F1, ATP5H, ATP5I, ATP5J, ATP5L, ATP5O, CMPK1, COX5B, CTPS1, CYC1, DTYMK, ENO1, IMPDH1, IMPDH2, NME1, PARP1, PKM, SLC25A13, STOML2, TMSB4X, TYMS, VCP]
GO:0042776	mitochondrial ATP synthesis coupled proton transport	GO_BiologicalProcess-EBI-QuickGO-GOA_20.11.2017_00h00	1.70321e-11	8.9759e-09	3.9455e-17	8.12773e-15	Group279	70	14	[ATP5A1, ATP5B, ATP5C1, ATP5D, ATP5E, ATP5F1, ATP5H, ATP5I, ATP5J, ATP5L, ATP5O, COX5B, CYC1, STOML2]
R-HSA:8949613	Cristae formation	REACTOME_Pathways_20.11.2017	3.39754e-11	1.76672e-08	3.9455e-17	8.12773e-15	Group279	54.8387	17	[ATP5A1, ATP5B, ATP5C1, ATP5D, ATP5E, ATP5F1, ATP5H, ATP5I, ATP5J, ATP5L, ATP5O, C19orf70, CHCHD3, HSPA9, IMMT, MTX2, SAMM50]
GO:0007007	inner mitochondrial membrane organization	GO_BiologicalProcess-EBI-QuickGO-GOA_20.11.2017_00h00	1.10266e-10	5.54639e-08	3.9455e-17	8.12773e-15	Group279	46.3415	19	[ATP5A1, ATP5B, ATP5C1, ATP5D, ATP5E, ATP5F1, ATP5H, ATP5I, ATP5J, ATP5L, ATP5O, C19orf70, CHCHD3, IMMT, LETM1, NDUFA13, SAMM50, TIMM13, TIMM9]
GO:0042407	cristae formation	GO_BiologicalProcess-EBI-QuickGO-GOA_20.11.2017_00h00	4.33154e-10	2.09213e-07	3.9455e-17	8.12773e-15	Group279	51.6129	16	[ATP5A1, ATP5B, ATP5C1, ATP5D, ATP5E, ATP5F1, ATP5H, ATP5I, ATP5J, ATP5L, ATP5O, C19orf70, CHCHD3, IMMT, LETM1, SAMM50]
GO:1902600	hydrogen ion transmembrane transport	GO_BiologicalProcess-EBI-QuickGO-GOA_20.11.2017_00h00	3.52073e-09	1.59489e-06	3.9455e-17	8.12773e-15	Group279	27.2727	30	[ATP5A1, ATP5B, ATP5C1, ATP5D, ATP5E, ATP5F1, ATP5H, ATP5I, ATP5J, ATP5L, ATP5O, ATP6V1A, ATP6V1B2, ATP6V1E1, COX4I1, COX5A, COX5B, COX6A1, COX6B1, COX6C, COX7A2, CYC1, NDUFA4, NNT, SLC25A3, STOML2, UQCRB, UQCRC1, UQCRFS1, UQCRQ]
R-HSA:1592230	Mitochondrial biogenesis	REACTOME_Pathways_20.11.2017	7.99674e-09	3.51057e-06	3.9455e-17	8.12773e-15	Group279	28.4211	27	[ATP5A1, ATP5B, ATP5C1, ATP5D, ATP5E, ATP5F1, ATP5H, ATP5I, ATP5J, ATP5L, ATP5O, C19orf70, CALM2, CARM1, CHCHD3, CREB1, CYCS, GLUD1, HCFC1, HSPA9, IMMT, MTX2, SAMM50, SOD2, SSBP1, TBL1XR1, TFAM]
R-HSA:163210	Formation of ATP by chemiosmotic coupling	REACTOME_Pathways_20.11.2017	2.31988e-08	9.46512e-06	3.9455e-17	8.12773e-15	Group279	61.1111	11	[ATP5A1, ATP5B, ATP5C1, ATP5D, ATP5E, ATP5F1, ATP5H, ATP5I, ATP5J, ATP5L, ATP5O]
R-HSA:8950505	Gene and protein expression by JAK-STAT signaling after Interleukin-12 stimulation	REACTOME_Pathways_20.11.2017	3.44204e-23	2.55399e-20	4.49869e-17	9.22232e-15	Group189	72.5	29	[AIP, ANXA2, ARF1, BOLA2, CAPZA1, CDC42, CFL1, CNN2, GSTO1, HNRNPA2B1, HNRNPDL, HNRNPF, HSPA9, LCP1, LMNB1, MIF, MSN, MTAP, PAK2, PPIA, PSME2, RALA, RAP1B, RPLP0, SNRPA1, SOD1, SOD2, TALDO1, TCP1]
R-HSA:447115	Interleukin-12 family signaling	REACTOME_Pathways_20.11.2017	1.35505e-18	9.24141e-16	4.49869e-17	9.22232e-15	Group189	52.5424	31	[AIP, ANXA2, ARF1, BOLA2, CANX, CAPZA1, CDC42, CFL1, CNN2, GSTO1, HNRNPA2B1, HNRNPDL, HNRNPF, HSPA9, LCP1, LMNB1, MIF, MSN, MTAP, P4HB, PAK2, PPIA, PSME2, RALA, RAP1B, RPLP0, SNRPA1, SOD1, SOD2, TALDO1, TCP1]
GO:0035722	interleukin-12-mediated signaling pathway	GO_BiologicalProcess-EBI-QuickGO-GOA_20.11.2017_00h00	8.53967e-18	5.69596e-15	4.49869e-17	9.22232e-15	Group189	48.4848	32	[AIP, ANXA2, ARF1, BOLA2, CANX, CAPZA1, CDC42, CFL1, CNN2, GSTO1, HNRNPA2B1, HNRNPDL, HNRNPF, HSPA9, LCP1, LMNB1, MIF, MSN, MTAP, MYDGF, P4HB, PAK2, PPIA, PSME2, RALA, RAP1B, RPLP0, SNRPA1, SOD1, SOD2, TALDO1, TCP1]
GO:1903312	negative regulation of mRNA metabolic process	GO_BiologicalProcess-EBI-QuickGO-GOA_20.11.2017_00h00	8.44003e-15	5.11466e-12	2.45176e-16	4.95255e-14	Group188	40	32	[ACIN1, C1QBP, CIRBP, DHX9, ELAVL1, HNRNPA0, HNRNPA2B1, HNRNPC, HNRNPD, HNRNPK, HNRNPU, IGF2BP1, LARP1, NPM1, PABPC1, PTBP1, RBM38, RBMX, RNPS1, SAP18, SRSF10, SRSF6, SRSF7, SRSF9, SUPT5H, SYNCRIP, TARDBP, THRAP3, TRA2B, U2AF2, YBX1, YBX3]
GO:0033119	negative regulation of RNA splicing	GO_BiologicalProcess-EBI-QuickGO-GOA_20.11.2017_00h00	1.90619e-13	1.10178e-10	2.45176e-16	4.95255e-14	Group188	64.2857	18	[ACIN1, C1QBP, HNRNPA2B1, HNRNPK, NPM1, PTBP1, PTBP3, RBMX, RNPS1, RPS13, RPS26, SAP18, SRSF10, SRSF6, SRSF7, SRSF9, TRA2B, U2AF2]
GO:0050686	negative regulation of mRNA processing	GO_BiologicalProcess-EBI-QuickGO-GOA_20.11.2017_00h00	4.33154e-10	2.09213e-07	2.45176e-16	4.95255e-14	Group188	51.6129	16	[ACIN1, C1QBP, HNRNPA2B1, HNRNPK, NPM1, PTBP1, RBMX, RNPS1, SAP18, SRSF10, SRSF6, SRSF7, SRSF9, SUPT5H, TRA2B, U2AF2]
GO:1903312	negative regulation of mRNA metabolic process	GO_BiologicalProcess-EBI-QuickGO-GOA_20.11.2017_00h00	8.44003e-15	5.11466e-12	3.77767e-16	7.59311e-14	Group212	40	32	[ACIN1, C1QBP, CIRBP, DHX9, ELAVL1, HNRNPA0, HNRNPA2B1, HNRNPC, HNRNPD, HNRNPK, HNRNPU, IGF2BP1, LARP1, NPM1, PABPC1, PTBP1, RBM38, RBMX, RNPS1, SAP18, SRSF10, SRSF6, SRSF7, SRSF9, SUPT5H, SYNCRIP, TARDBP, THRAP3, TRA2B, U2AF2, YBX1, YBX3]
GO:0050686	negative regulation of mRNA processing	GO_BiologicalProcess-EBI-QuickGO-GOA_20.11.2017_00h00	4.33154e-10	2.09213e-07	3.77767e-16	7.59311e-14	Group212	51.6129	16	[ACIN1, C1QBP, HNRNPA2B1, HNRNPK, NPM1, PTBP1, RBMX, RNPS1, SAP18, SRSF10, SRSF6, SRSF7, SRSF9, SUPT5H, TRA2B, U2AF2]
GO:1902369	negative regulation of RNA catabolic process	GO_BiologicalProcess-EBI-QuickGO-GOA_20.11.2017_00h00	4.07747e-08	1.61468e-05	3.77767e-16	7.59311e-14	Group212	34.5455	19	[CIRBP, DHX9, DKC1, ELAVL1, HNRNPA0, HNRNPC, HNRNPD, HNRNPU, IGF2BP1, LARP1, LRPPRC, PABPC1, RBM38, SLIRP, SYNCRIP, TARDBP, THRAP3, YBX1, YBX3]
GO:0043489	RNA stabilization	GO_BiologicalProcess-EBI-QuickGO-GOA_20.11.2017_00h00	4.57951e-08	1.80433e-05	3.77767e-16	7.59311e-14	Group212	37.7778	17	[CIRBP, DHX9, DKC1, ELAVL1, HNRNPA0, HNRNPC, HNRNPD, HNRNPU, IGF2BP1, LARP1, PABPC1, RBM38, SYNCRIP, TARDBP, THRAP3, YBX1, YBX3]
GO:0051186	cofactor metabolic process	GO_BiologicalProcess-EBI-QuickGO-GOA_20.11.2017_00h00	5.26573e-20	3.69128e-17	6.21168e-16	1.24234e-13	Group281	21.9565	101	[AAAS, AASDHPPT, ACAT1, ACLY, ACOT13, ACOT7, ACSF3, ACSL4, AHCY, AKR1B1, AKR7A2, ALDOA, ALDOC, ATIC, ATPIF1, BLVRB, BOLA2, CD38, CIAPIN1, DBI, DCXR, DHFR, DLAT, DLD, DLST, EIF6, ENO1, FAM96B, FASN, G6PD, GALK1, GAPDH, GART, GLRX3, GNPDA1, GPD1L, GPI, HK2, HMBS, HMOX2, HSD17B12, HSD17B4, HSPA9, IDH1, KCNAB2, LDHA, LDHB, MAT2A, MAT2B, MCCC2, MDH1, MDH2, ME2, MTHFD1, MTHFD1L, MTHFD2, MVD, NAMPT, NNT…
GO:0006732	coenzyme metabolic process	GO_BiologicalProcess-EBI-QuickGO-GOA_20.11.2017_00h00	1.12369e-19	7.84332e-17	6.21168e-16	1.24234e-13	Group281	23.2558	90	[AAAS, AASDHPPT, ACAT1, ACLY, ACOT13, ACOT7, ACSF3, ACSL4, AHCY, ALDOA, ALDOC, ATIC, CD38, DBI, DCXR, DHFR, DLAT, DLD, DLST, EIF6, ENO1, FASN, G6PD, GALK1, GAPDH, GART, GNPDA1, GPD1L, GPI, HK2, HSD17B12, HSD17B4, IDH1, KCNAB2, LDHA, LDHB, MAT2A, MAT2B, MCCC2, MDH1, MDH2, ME2, MTHFD1, MTHFD1L, MTHFD2, MVD, NAMPT, NNT, NUP155, NUP205, NUP210, NUP37, NUP43, NUP50, NUP58, NUP62, NUP93, PCK2, PDHA1, P…
GO:0072524	pyridine-containing compound metabolic process	GO_BiologicalProcess-EBI-QuickGO-GOA_20.11.2017_00h00	3.05349e-18	2.05805e-15	6.21168e-16	1.24234e-13	Group281	29.2079	59	[AAAS, ALDOA, ALDOC, CD38, DCXR, DLD, EIF6, ENO1, G6PD, GALK1, GAPDH, GNPDA1, GPD1L, GPI, HK2, IDH1, KCNAB2, LDHA, LDHB, MDH1, MDH2, ME2, NAMPT, NNT, NUP155, NUP205, NUP210, NUP37, NUP43, NUP50, NUP58, NUP62, NUP93, PCK2, PDHA1, PDHB, PDXK, PFKM, PFKP, PGAM1, PGD, PGK1, PGLS, PGM1, PGM2, PHGDH, PKM, PNP, PRDX5, PSAT1, RAE1, RPE, RPIA, SEH1L, TALDO1, TKT, TPI1, TPR, VCP]
GO:0046496	nicotinamide nucleotide metabolic process	GO_BiologicalProcess-EBI-QuickGO-GOA_20.11.2017_00h00	1.84487e-17	1.21208e-14	6.21168e-16	1.24234e-13	Group281	28.934	57	[AAAS, ALDOA, ALDOC, CD38, DCXR, DLD, EIF6, ENO1, G6PD, GALK1, GAPDH, GNPDA1, GPD1L, GPI, HK2, IDH1, KCNAB2, LDHA, LDHB, MDH1, MDH2, ME2, NAMPT, NNT, NUP155, NUP205, NUP210, NUP37, NUP43, NUP50, NUP58, NUP62, NUP93, PCK2, PDHA1, PDHB, PFKM, PFKP, PGAM1, PGD, PGK1, PGLS, PGM1, PGM2, PHGDH, PKM, PNP, PRDX5, RAE1, RPE, RPIA, SEH1L, TALDO1, TKT, TPI1, TPR, VCP]
R-HSA:70326	Glucose metabolism	REACTOME_Pathways_20.11.2017	2.29609e-17	1.50623e-14	6.21168e-16	1.24234e-13	Group281	41.1111	37	[AAAS, ALDOA, ALDOC, ENO1, GAPDH, GNPDA1, GOT1, GOT2, GPI, HK2, MDH1, MDH2, NUP155, NUP205, NUP210, NUP37, NUP43, NUP50, NUP58, NUP62, NUP93, PCK2, PFKM, PFKP, PGAM1, PGK1, PKM, PPP2CB, PPP2R1A, PPP2R1B, PPP2R5D, PRKACB, RAE1, SEH1L, SLC25A13, TPI1, TPR]
R-HSA:70171	Glycolysis	REACTOME_Pathways_20.11.2017	7.07897e-16	4.45975e-13	6.21168e-16	1.24234e-13	Group281	44.2857	31	[AAAS, ALDOA, ALDOC, ENO1, GAPDH, GNPDA1, GPI, HK2, NUP155, NUP205, NUP210, NUP37, NUP43, NUP50, NUP58, NUP62, NUP93, PFKM, PFKP, PGAM1, PGK1, PKM, PPP2CB, PPP2R1A, PPP2R1B, PPP2R5D, PRKACB, RAE1, SEH1L, TPI1, TPR]
R-HSA:71387	Metabolism of carbohydrates	REACTOME_Pathways_20.11.2017	7.64905e-12	4.07695e-09	6.21168e-16	1.24234e-13	Group281	21.5328	59	[AAAS, AKR1A1, AKR1B1, ALDOA, ALDOC, CALM2, DCXR, ENO1, G6PD, GALK1, GAPDH, GNPDA1, GOT1, GOT2, GPI, GYG1, HK2, MDH1, MDH2, NUP155, NUP205, NUP210, NUP37, NUP43, NUP50, NUP58, NUP62, NUP93, PAPSS1, PCK2, PFKM, PFKP, PGAM1, PGD, PGK1, PGLS, PGM1, PGM2, PKM, PPP2CB, PPP2R1A, PPP2R1B, PPP2R5D, PRKACB, PRPS1, PRPS2, RAE1, RPE, RPIA, RPS27A, SEH1L, SLC25A13, SLC2A1, SORD, TALDO1, TKT, TPI1, TPR, UGP2]
GO:0046939	nucleotide phosphorylation	GO_BiologicalProcess-EBI-QuickGO-GOA_20.11.2017_00h00	2.81757e-09	1.28199e-06	6.21168e-16	1.24234e-13	Group281	24.8227	35	[AAAS, AK2, AK3, ALDOA, ALDOC, CMPK1, DTYMK, EIF6, ENO1, GALK1, GAPDH, GNPDA1, GPI, HK2, LDHA, NME1, NUP155, NUP205, NUP210, NUP37, NUP43, NUP50, NUP58, NUP62, NUP93, PFKM, PFKP, PGAM1, PGK1, PGM1, PKM, RAE1, SEH1L, TPI1, TPR]
GO:0006096	glycolytic process	GO_BiologicalProcess-EBI-QuickGO-GOA_20.11.2017_00h00	1.09387e-08	4.69272e-06	6.21168e-16	1.24234e-13	Group281	26.087	30	[AAAS, ALDOA, ALDOC, EIF6, ENO1, GALK1, GAPDH, GNPDA1, GPI, HK2, LDHA, NUP155, NUP205, NUP210, NUP37, NUP43, NUP50, NUP58, NUP62, NUP93, PFKM, PFKP, PGAM1, PGK1, PGM1, PKM, RAE1, SEH1L, TPI1, TPR]
GO:0006165	nucleoside diphosphate phosphorylation	GO_BiologicalProcess-EBI-QuickGO-GOA_20.11.2017_00h00	3.6036e-08	1.43423e-05	6.21168e-16	1.24234e-13	Group281	23.8806	32	[AAAS, ALDOA, ALDOC, CMPK1, EIF6, ENO1, GALK1, GAPDH, GNPDA1, GPI, HK2, LDHA, NME1, NUP155, NUP205, NUP210, NUP37, NUP43, NUP50, NUP58, NUP62, NUP93, PFKM, PFKP, PGAM1, PGK1, PGM1, PKM, RAE1, SEH1L, TPI1, TPR]
GO:0016052	carbohydrate catabolic process	GO_BiologicalProcess-EBI-QuickGO-GOA_20.11.2017_00h00	1.11911e-07	4.20784e-05	6.21168e-16	1.24234e-13	Group281	20.202	40	[AAAS, AKR1A1, ALDOA, ALDOC, DCXR, EIF6, ENO1, GALK1, GAPDH, GM2A, GNPDA1, GPI, GYG1, HK2, HMGB1, LDHA, NUDT5, NUP155, NUP205, NUP210, NUP37, NUP43, NUP50, NUP58, NUP62, NUP93, PFKM, PFKP, PGAM1, PGK1, PGM1, PGM2, PKM, PPP1CB, RAE1, RPE, SEH1L, SORD, TPI1, TPR]
GO:0009132	nucleoside diphosphate metabolic process	GO_BiologicalProcess-EBI-QuickGO-GOA_20.11.2017_00h00	1.45363e-07	5.33482e-05	6.21168e-16	1.24234e-13	Group281	21.4724	35	[AAAS, AK2, ALDOA, ALDOC, CMPK1, DTYMK, EIF6, ENO1, GALK1, GAPDH, GNPDA1, GPI, HK2, LDHA, NME1, NUDT5, NUP155, NUP205, NUP210, NUP37, NUP43, NUP50, NUP58, NUP62, NUP93, PFKM, PFKP, PGAM1, PGK1, PGM1, PKM, RAE1, SEH1L, TPI1, TPR]
GO:0009185	ribonucleoside diphosphate metabolic process	GO_BiologicalProcess-EBI-QuickGO-GOA_20.11.2017_00h00	1.53224e-07	5.608e-05	6.21168e-16	1.24234e-13	Group281	22.5352	32	[AAAS, AK2, ALDOA, ALDOC, EIF6, ENO1, GALK1, GAPDH, GNPDA1, GPI, HK2, LDHA, NUDT5, NUP155, NUP205, NUP210, NUP37, NUP43, NUP50, NUP58, NUP62, NUP93, PFKM, PFKP, PGAM1, PGK1, PGM1, PKM, RAE1, SEH1L, TPI1, TPR]
GO:0046365	monosaccharide catabolic process	GO_BiologicalProcess-EBI-QuickGO-GOA_20.11.2017_00h00	2.87281e-07	9.91118e-05	6.21168e-16	1.24234e-13	Group281	28.7671	21	[AKR1A1, ALDOA, ALDOC, DCXR, ENO1, GALK1, GAPDH, GNPDA1, GPI, HK2, NUDT5, PFKM, PFKP, PGAM1, PGK1, PGM1, PGM2, PKM, RPE, SORD, TPI1]
GO:0009135	purine nucleoside diphosphate metabolic process	GO_BiologicalProcess-EBI-QuickGO-GOA_20.11.2017_00h00	3.6075e-07	0.000122294	6.21168e-16	1.24234e-13	Group281	22.1429	31	[AAAS, AK2, ALDOA, ALDOC, EIF6, ENO1, GALK1, GAPDH, GNPDA1, GPI, HK2, LDHA, NUP155, NUP205, NUP210, NUP37, NUP43, NUP50, NUP58, NUP62, NUP93, PFKM, PFKP, PGAM1, PGK1, PGM1, PKM, RAE1, SEH1L, TPI1, TPR]
GO:0061615	glycolytic process through fructose-6-phosphate	GO_BiologicalProcess-EBI-QuickGO-GOA_20.11.2017_00h00	6.92966e-07	0.000229372	6.21168e-16	1.24234e-13	Group281	37.8378	14	[ALDOA, ALDOC, ENO1, GALK1, GAPDH, GNPDA1, GPI, HK2, PFKM, PFKP, PGAM1, PGK1, PKM, TPI1]
GO:0019320	hexose catabolic process	GO_BiologicalProcess-EBI-QuickGO-GOA_20.11.2017_00h00	3.30612e-05	0.00707509	6.21168e-16	1.24234e-13	Group281	25.8065	16	[ALDOA, ALDOC, ENO1, GALK1, GAPDH, GNPDA1, GPI, HK2, PFKM, PFKP, PGAM1, PGK1, PGM1, PGM2, PKM, TPI1]
GO:0043470	regulation of carbohydrate catabolic process	GO_BiologicalProcess-EBI-QuickGO-GOA_20.11.2017_00h00	0.000350643	0.04909	6.21168e-16	1.24234e-13	Group281	20.7317	17	[AAAS, EIF6, HMGB1, NUP155, NUP205, NUP210, NUP37, NUP43, NUP50, NUP58, NUP62, NUP93, PGAM1, PPP1CB, RAE1, SEH1L, TPR]
GO:0000245	spliceosomal complex assembly	GO_BiologicalProcess-EBI-QuickGO-GOA_20.11.2017_00h00	1.11242e-15	6.95261e-13	1.11242e-15	2.20259e-13	Group173	48.2759	28	[CELF1, DDX1, DDX39B, HNRNPC, LSM4, LUC7L2, LUC7L3, PRPF19, PSIP1, RBMX, SF1, SF3A1, SF3A2, SF3A3, SF3B1, SNRNP200, SNRPC, SNRPD1, SNRPD2, SNRPD3, SNRPE, SNRPG, SRSF1, SRSF10, SRSF5, SRSF6, SRSF9, USP39]
GO:0006376	mRNA splice site selection	GO_BiologicalProcess-EBI-QuickGO-GOA_20.11.2017_00h00	2.27126e-10	1.11065e-07	1.11242e-15	2.20259e-13	Group173	53.3333	16	[CELF1, HNRNPC, LUC7L2, LUC7L3, PSIP1, RBMX, SF1, SF3A1, SF3A2, SF3A3, SNRPC, SRSF1, SRSF10, SRSF5, SRSF6, SRSF9]
R-HSA:3371556	Cellular response to heat stress	REACTOME_Pathways_20.11.2017	1.39082e-21	9.97216e-19	2.6659e-15	5.25183e-13	Group242	46.5909	41	[AAAS, BAG2, CAMK2D, CCAR2, DNAJB1, DNAJC2, DNAJC7, EEF1A1, FKBP4, HIKESHI, HSBP1, HSP90AA1, HSP90AB1, HSPA14, HSPA1B, HSPA4, HSPA5, HSPA6, HSPA8, HSPA9, HSPH1, MAPK1, NUP155, NUP205, NUP210, NUP37, NUP43, NUP50, NUP58, NUP62, NUP93, PTGES3, RAE1, RPA1, RPA2, RPA3, SEH1L, ST13, TPR, VCP, YWHAE]
R-HSA:3371453	Regulation of HSF1-mediated heat shock response	REACTOME_Pathways_20.11.2017	2.52739e-18	1.70852e-15	2.6659e-15	5.25183e-13	Group242	48.5294	33	[AAAS, BAG2, CCAR2, DNAJB1, DNAJC2, DNAJC7, HIKESHI, HSPA14, HSPA1B, HSPA4, HSPA5, HSPA6, HSPA8, HSPA9, HSPH1, MAPK1, NUP155, NUP205, NUP210, NUP37, NUP43, NUP50, NUP58, NUP62, NUP93, RAE1, RPA1, RPA2, RPA3, SEH1L, ST13, TPR, YWHAE]
GO:1900034	regulation of cellular response to heat	GO_BiologicalProcess-EBI-QuickGO-GOA_20.11.2017_00h00	1.86823e-15	1.1583e-12	2.6659e-15	5.25183e-13	Group242	39.5349	34	[AAAS, BAG2, CAMK2D, CCAR2, CHORDC1, DNAJB1, DNAJC2, DNAJC7, FKBP4, HIKESHI, HSBP1, HSP90AA1, HSP90AB1, HSPA1B, HSPA8, HSPH1, MAPK1, NUP155, NUP205, NUP210, NUP37, NUP43, NUP50, NUP58, NUP62, NUP93, PTGES3, RAE1, RPA1, RPA2, RPA3, SEH1L, TPR, YWHAE]
GO:0009408	response to heat	GO_BiologicalProcess-EBI-QuickGO-GOA_20.11.2017_00h00	2.36805e-15	1.46582e-12	2.6659e-15	5.25183e-13	Group242	28.7356	50	[AAAS, BAG2, CAMK2D, CCAR2, CHORDC1, DNAJA1, DNAJA2, DNAJA3, DNAJB1, DNAJC2, DNAJC7, EIF2B1, EIF2B2, EIF2B3, EIF2S1, FKBP4, HIKESHI, HSBP1, HSP90AA1, HSP90AB1, HSPA1B, HSPA6, HSPA8, HSPH1, LYN, MAPK1, NDUFA2, NUP155, NUP205, NUP210, NUP37, NUP43, NUP50, NUP58, NUP62, NUP93, PDCD6, POLR2D, PSIP1, PTGES3, RAE1, RBBP7, RPA1, RPA2, RPA3, SEH1L, SOD1, SUMO1, TPR, YWHAE]
GO:0034605	cellular response to heat	GO_BiologicalProcess-EBI-QuickGO-GOA_20.11.2017_00h00	3.79957e-15	2.34053e-12	2.6659e-15	5.25183e-13	Group242	33.0645	41	[AAAS, BAG2, CAMK2D, CCAR2, CHORDC1, DNAJB1, DNAJC2, DNAJC7, EIF2S1, FKBP4, HIKESHI, HSBP1, HSP90AA1, HSP90AB1, HSPA1B, HSPA6, HSPA8, HSPH1, LYN, MAPK1, NUP155, NUP205, NUP210, NUP37, NUP43, NUP50, NUP58, NUP62, NUP93, PDCD6, POLR2D, PTGES3, RAE1, RBBP7, RPA1, RPA2, RPA3, SEH1L, SUMO1, TPR, YWHAE]
GO:0009266	response to temperature stimulus	GO_BiologicalProcess-EBI-QuickGO-GOA_20.11.2017_00h00	1.74284e-12	9.58563e-10	2.6659e-15	5.25183e-13	Group242	22.9508	56	[AAAS, BAG2, CAMK2D, CCAR2, CHORDC1, CIRBP, DNAJA1, DNAJA2, DNAJA3, DNAJB1, DNAJC2, DNAJC3, DNAJC7, EIF2B1, EIF2B2, EIF2B3, EIF2S1, ERO1A, FKBP4, HIKESHI, HSBP1, HSP90AA1, HSP90AB1, HSPA1B, HSPA6, HSPA8, HSPD1, HSPH1, LCP1, LYN, MAPK1, NDUFA2, NUP155, NUP205, NUP210, NUP37, NUP43, NUP50, NUP58, NUP62, NUP93, PDCD6, POLR2D, PSIP1, PTGES3, RAE1, RBBP7, RPA1, RPA2, RPA3, SEH1L, SOD1, SUMO1, TPR, YBX…
R-HSA:3371497	HSP90 chaperone cycle for steroid hormone receptors (SHR)	REACTOME_Pathways_20.11.2017	3.44969e-16	2.19055e-13	6.51492e-15	1.27692e-12	Group219	50	28	[ACTR1A, CAPZA1, CAPZA2, CAPZB, DCTN2, DNAJA1, DNAJA2, DNAJB1, DYNC1H1, DYNC1I2, DYNC1LI1, DYNLL1, DYNLL2, FKBP4, FKBP5, HSP90AA1, HSP90AB1, HSPA1B, HSPA8, PTGES3, STIP1, TUBA1A, TUBA1C, TUBA4A, TUBB3, TUBB4B, TUBB6, TUBB8]
R-HSA:8856688	Golgi-to-ER retrograde transport	REACTOME_Pathways_20.11.2017	2.75992e-15	1.70287e-12	6.51492e-15	1.27692e-12	Group219	32.0896	43	[ACTR1A, ARCN1, ARF1, ARF4, ARF5, CAPZA1, CAPZA2, CAPZB, COPA, COPB1, COPB2, COPE, COPG1, COPZ1, DCTN2, DYNC1H1, DYNC1I2, DYNC1LI1, DYNLL1, DYNLL2, KIF2C, KIF5B, NAPA, NSF, PAFAH1B1, PAFAH1B2, PAFAH1B3, RAB18, RAB1A, RAB1B, RAB6A, SEC22B, SURF4, TMED10, TMED2, TMED9, TUBA1A, TUBA1C, TUBA4A, TUBB3, TUBB4B, TUBB6, TUBB8]
R-HSA:6811436	COPI-independent Golgi-to-ER retrograde traffic	REACTOME_Pathways_20.11.2017	3.48473e-11	1.80858e-08	6.51492e-15	1.27692e-12	Group219	42.3077	22	[ACTR1A, CAPZA1, CAPZA2, CAPZB, DCTN2, DYNC1H1, DYNC1I2, DYNC1LI1, DYNLL1, DYNLL2, PAFAH1B1, PAFAH1B2, PAFAH1B3, RAB18, RAB6A, TUBA1A, TUBA1C, TUBA4A, TUBB3, TUBB4B, TUBB6, TUBB8]
R-HSA:6811442	Intra-Golgi and retrograde Golgi-to-ER traffic	REACTOME_Pathways_20.11.2017	2.61443e-10	1.27584e-07	6.51492e-15	1.27692e-12	Group219	22.6601	46	[ACTR1A, ARCN1, ARF1, ARF4, ARF5, ARL1, CAPZA1, CAPZA2, CAPZB, COPA, COPB1, COPB2, COPE, COPG1, COPZ1, DCTN2, DYNC1H1, DYNC1I2, DYNC1LI1, DYNLL1, DYNLL2, KIF2C, KIF5B, NAPA, NSF, PAFAH1B1, PAFAH1B2, PAFAH1B3, PLIN3, RAB18, RAB1A, RAB1B, RAB6A, SEC22B, SURF4, TMED10, TMED2, TMED9, TUBA1A, TUBA1C, TUBA4A, TUBB3, TUBB4B, TUBB6, TUBB8, VAMP3]
GO:0042274	ribosomal small subunit biogenesis	GO_BiologicalProcess-EBI-QuickGO-GOA_20.11.2017_00h00	9.88985e-15	5.98336e-12	9.88985e-15	1.91863e-12	Group203	42.2535	30	[BYSL, EMG1, LSM6, MRPS7, NAT10, NOB1, NOC4L, NPM1, RPL38, RPS10, RPS14, RPS15, RPS16, RPS17, RPS19, RPS21, RPS24, RPS27, RPS27L, RPS28, RPS5, RPS6, RPS7, RPS8, RPSA, RRS1, SNU13, UTP14A, UTP18, UTP4]
GO:0030490	maturation of SSU-rRNA	GO_BiologicalProcess-EBI-QuickGO-GOA_20.11.2017_00h00	1.41386e-08	5.95234e-06	9.88985e-15	1.91863e-12	Group203	36.5385	19	[BYSL, EMG1, LSM6, NAT10, NOB1, NOC4L, RPS14, RPS16, RPS19, RPS21, RPS24, RPS28, RPS8, RPSA, RRS1, SNU13, UTP14A, UTP18, UTP4]
GO:0000462	maturation of SSU-rRNA from tricistronic rRNA transcript (SSU-rRNA, 5.8S rRNA, LSU-rRNA)	GO_BiologicalProcess-EBI-QuickGO-GOA_20.11.2017_00h00	1.97163e-05	0.00451503	9.88985e-15	1.91863e-12	Group203	33.3333	12	[BYSL, EMG1, NOC4L, RPS14, RPS16, RPS19, RPS21, RPS24, RPS8, RPSA, RRS1, UTP18]
R-HSA:5696399	Global Genome Nucleotide Excision Repair (GG-NER)	REACTOME_Pathways_20.11.2017	6.02898e-15	3.68974e-12	1.35649e-14	2.57734e-12	Group205	39.2857	33	[ACTB, ACTL6A, COPS2, COPS3, COPS4, COPS5, COPS6, COPS8, CUL4A, DDB1, GPS1, PARP1, PCNA, POLD2, POLE3, POLE4, RAD23A, RAD23B, RBX1, RFC2, RFC3, RFC4, RFC5, RPA1, RPA2, RPA3, RPS27A, RUVBL1, SUMO1, SUMO2, UBE2I, UBE2N, UBE2V2]
R-HSA:5696394	DNA Damage Recognition in GG-NER	REACTOME_Pathways_20.11.2017	2.09795e-09	9.67153e-07	1.35649e-14	2.57734e-12	Group205	44.7368	17	[ACTB, ACTL6A, COPS2, COPS3, COPS4, COPS5, COPS6, COPS8, CUL4A, DDB1, GPS1, PARP1, RAD23A, RAD23B, RBX1, RPS27A, RUVBL1]
GO:0000715	nucleotide-excision repair, DNA damage recognition	GO_BiologicalProcess-EBI-QuickGO-GOA_20.11.2017_00h00	8.96183e-09	3.88943e-06	1.35649e-14	2.57734e-12	Group205	54.1667	13	[COPS2, COPS3, COPS4, COPS5, COPS6, COPS8, CUL4A, DDB1, GPS1, PARP1, RAD23B, RBX1, RPS27A]
GO:0000338	protein deneddylation	GO_BiologicalProcess-EBI-QuickGO-GOA_20.11.2017_00h00	6.60626e-06	0.00177048	1.35649e-14	2.57734e-12	Group205	63.6364	7	[COPS2, COPS3, COPS4, COPS5, COPS6, COPS8, GPS1]
GO:0000387	spliceosomal snRNP assembly	GO_BiologicalProcess-EBI-QuickGO-GOA_20.11.2017_00h00	1.02641e-09	4.84467e-07	2.44216e-14	4.61568e-12	Group266	43.9024	18	[CLNS1A, HNRNPC, LSM4, PRMT5, PRPF19, PRPF31, PRPF8, SNRPB, SNRPC, SNRPD1, SNRPD2, SNRPD3, SNRPE, SNRPF, SNRPG, SRSF10, STRAP, WDR77]
R-HSA:111367	SLBP independent Processing of Histone Pre-mRNAs	REACTOME_Pathways_20.11.2017	5.10904e-05	0.0103713	2.44216e-14	4.61568e-12	Group266	60	6	[NCBP2, SNRPB, SNRPD3, SNRPE, SNRPF, SNRPG]
R-HSA:77588	SLBP Dependent Processing of Replication-Dependent Histone Pre-mRNAs	REACTOME_Pathways_20.11.2017	0.000104471	0.0188048	2.44216e-14	4.61568e-12	Group266	54.5455	6	[NCBP2, SNRPB, SNRPD3, SNRPE, SNRPF, SNRPG]
GO:0071103	DNA conformation change	GO_BiologicalProcess-EBI-QuickGO-GOA_20.11.2017_00h00	2.211e-13	1.27575e-10	3.27023e-14	6.14804e-12	Group247	22.6277	62	[ACIN1, AIFM1, ANP32B, ANP32E, ASF1A, ASF1B, CDK1, CHD4, CUL4A, DDB1, DDX1, DDX3X, DHX9, G3BP1, GRWD1, H2AFY, HAT1, HIST1H1B, HIST1H1C, HIST1H1E, HIST1H3A, HIST1H4A, HIST2H3A, HIST3H2BB, HMGA1, HMGB1, HMGB2, HMGB3, HNRNPA2B1, HP1BP3, MCM2, MCM4, MCM5, MCM6, MCM7, MRE11, NAA10, NAP1L1, NAP1L4, NASP, NCAPD2, NCAPG, NCAPH, NPM1, PARP1, RAD23B, RBBP4, RBBP7, RBX1, RECQL, RPS27A, RUVBL1, RUVBL2, SET, …
GO:0032392	DNA geometric change	GO_BiologicalProcess-EBI-QuickGO-GOA_20.11.2017_00h00	3.21621e-10	1.55986e-07	3.27023e-14	6.14804e-12	Group247	31.4607	28	[CHD4, CUL4A, DDB1, DDX1, DDX3X, DHX9, G3BP1, HMGA1, HMGB1, HMGB2, HMGB3, HNRNPA2B1, MCM2, MCM4, MCM5, MCM6, MCM7, MRE11, PARP1, RAD23B, RBX1, RECQL, RPS27A, RUVBL1, RUVBL2, TOP2A, XRCC5, XRCC6]
GO:0065004	protein-DNA complex assembly	GO_BiologicalProcess-EBI-QuickGO-GOA_20.11.2017_00h00	5.57877e-09	2.49929e-06	3.27023e-14	6.14804e-12	Group247	20.7207	46	[ANP32B, ANP32E, ASF1A, ASF1B, CAND1, CREB1, CUL4A, DDB1, GMNN, GRWD1, H2AFY, HAT1, HIST1H1B, HIST1H1C, HIST1H1E, HIST1H3A, HIST1H4A, HIST2H3A, HIST3H2BB, HMGB1, HMGB2, HP1BP3, MCM2, MCM7, NAP1L1, NAP1L4, NASP, NPM1, PARP1, PSMC1, PSMC2, PSMC3, PSMC4, PSMC5, PSMC6, RAD23B, RBBP4, RBBP7, RBX1, RPA1, RPA2, RPA3, RPS27A, RUVBL1, SET, SMARCA5]
GO:0006323	DNA packaging	GO_BiologicalProcess-EBI-QuickGO-GOA_20.11.2017_00h00	2.93422e-08	1.17662e-05	3.27023e-14	6.14804e-12	Group247	21.164	40	[ACIN1, AIFM1, ANP32B, ANP32E, ASF1A, ASF1B, CDK1, GRWD1, H2AFY, HAT1, HIST1H1B, HIST1H1C, HIST1H1E, HIST1H3A, HIST1H4A, HIST2H3A, HIST3H2BB, HMGA1, HMGB1, HMGB2, HP1BP3, MCM2, MCM7, NAA10, NAP1L1, NAP1L4, NASP, NCAPD2, NCAPG, NCAPH, NPM1, RBBP4, RBBP7, RUVBL1, SET, SMARCA5, SMC2, SMC4, TOP2A, TPR]
GO:0006334	nucleosome assembly	GO_BiologicalProcess-EBI-QuickGO-GOA_20.11.2017_00h00	1.21526e-06	0.000387667	3.27023e-14	6.14804e-12	Group247	22.6891	27	[ANP32B, ANP32E, ASF1A, ASF1B, GRWD1, H2AFY, HAT1, HIST1H1B, HIST1H1C, HIST1H1E, HIST1H3A, HIST1H4A, HIST2H3A, HIST3H2BB, HMGB2, HP1BP3, MCM2, MCM7, NAP1L1, NAP1L4, NASP, NPM1, RBBP4, RBBP7, RUVBL1, SET, SMARCA5]
GO:0031497	chromatin assembly	GO_BiologicalProcess-EBI-QuickGO-GOA_20.11.2017_00h00	1.35397e-06	0.000425147	3.27023e-14	6.14804e-12	Group247	21.2766	30	[ANP32B, ANP32E, ASF1A, ASF1B, GRWD1, H2AFY, HAT1, HIST1H1B, HIST1H1C, HIST1H1E, HIST1H3A, HIST1H4A, HIST2H3A, HIST3H2BB, HMGA1, HMGB1, HMGB2, HP1BP3, MCM2, MCM7, NAP1L1, NAP1L4, NASP, NPM1, RBBP4, RBBP7, RUVBL1, SET, SMARCA5, TPR]
GO:0034728	nucleosome organization	GO_BiologicalProcess-EBI-QuickGO-GOA_20.11.2017_00h00	2.7176e-06	0.000801691	3.27023e-14	6.14804e-12	Group247	20.2614	31	[ANP32B, ANP32E, ASF1A, ASF1B, GRWD1, H2AFY, HAT1, HIST1H1B, HIST1H1C, HIST1H1E, HIST1H3A, HIST1H4A, HIST2H3A, HIST3H2BB, HMGA1, HMGB2, HP1BP3, MCM2, MCM7, NAP1L1, NAP1L4, NASP, NPM1, PTMA, RBBP4, RBBP7, RUVBL1, SET, SMARCA5, SMARCC2, SUPT16H]
R-HSA:8856688	Golgi-to-ER retrograde transport	REACTOME_Pathways_20.11.2017	2.75992e-15	1.70287e-12	4.4001e-14	8.22818e-12	Group278	32.0896	43	[ACTR1A, ARCN1, ARF1, ARF4, ARF5, CAPZA1, CAPZA2, CAPZB, COPA, COPB1, COPB2, COPE, COPG1, COPZ1, DCTN2, DYNC1H1, DYNC1I2, DYNC1LI1, DYNLL1, DYNLL2, KIF2C, KIF5B, NAPA, NSF, PAFAH1B1, PAFAH1B2, PAFAH1B3, RAB18, RAB1A, RAB1B, RAB6A, SEC22B, SURF4, TMED10, TMED2, TMED9, TUBA1A, TUBA1C, TUBA4A, TUBB3, TUBB4B, TUBB6, TUBB8]
R-HSA:199977	ER to Golgi Anterograde Transport	REACTOME_Pathways_20.11.2017	8.2023e-15	4.987e-12	4.4001e-14	8.22818e-12	Group278	29.6774	46	[ACTR1A, ARCN1, ARF1, ARF4, ARF5, BET1, CAPZA1, CAPZA2, CAPZB, COPA, COPB1, COPB2, COPE, COPG1, COPZ1, DCTN2, DYNC1H1, DYNC1I2, DYNC1LI1, DYNLL1, DYNLL2, LMAN2, MCFD2, NAPA, NSF, PPP6C, RAB1A, RAB1B, SAR1B, SEC13, SEC22B, SEC24C, SEC31A, TFG, TMED10, TMED2, TMED9, TRAPPC3, TUBA1A, TUBA1C, TUBA4A, TUBB3, TUBB4B, TUBB6, TUBB8, USO1]
R-HSA:6807878	COPI-mediated anterograde transport	REACTOME_Pathways_20.11.2017	1.82022e-14	1.09031e-11	4.4001e-14	8.22818e-12	Group278	35.2941	36	[ACTR1A, ARCN1, ARF1, ARF4, ARF5, BET1, CAPZA1, CAPZA2, CAPZB, COPA, COPB1, COPB2, COPE, COPG1, COPZ1, DCTN2, DYNC1H1, DYNC1I2, DYNC1LI1, DYNLL1, DYNLL2, NAPA, NSF, RAB1A, RAB1B, TMED10, TMED2, TMED9, TUBA1A, TUBA1C, TUBA4A, TUBB3, TUBB4B, TUBB6, TUBB8, USO1]
GO:0048193	Golgi vesicle transport	GO_BiologicalProcess-EBI-QuickGO-GOA_20.11.2017_00h00	4.45364e-13	2.52076e-10	4.4001e-14	8.22818e-12	Group278	20.3911	73	[ACTR1A, ARCN1, ARF1, ARF4, ARF5, ARL1, ARL3, BCAP31, BET1, CAPZA1, CAPZA2, CAPZB, COPA, COPB1, COPB2, COPE, COPG1, COPZ1, CSK, CUL3, DCTN2, DNM2, DYNC1H1, DYNC1I2, DYNC1LI1, DYNLL1, DYNLL2, EPS15, GABARAPL2, HYOU1, KIF2C, LMAN2, LYPLA1, MCFD2, NAPA, NSF, PDCD6, PEF1, PITPNB, PPP6C, RAB10, RAB14, RAB1A, RAB1B, RAB2A, RAB35, RAB6A, RAB8A, RACK1, SAR1A, SAR1B, SCAMP1, SCAMP3, SEC13, SEC22B, SEC23B,…
GO:0006888	ER to Golgi vesicle-mediated transport	GO_BiologicalProcess-EBI-QuickGO-GOA_20.11.2017_00h00	2.08132e-12	1.13224e-09	4.4001e-14	8.22818e-12	Group278	25.1309	48	[ACTR1A, ARCN1, ARF1, ARF4, BCAP31, BET1, CAPZA1, CAPZA2, CAPZB, COPA, COPB1, COPB2, COPE, COPG1, COPZ1, CUL3, DCTN2, DYNC1H1, DYNC1I2, DYNC1LI1, DYNLL1, DYNLL2, HYOU1, MCFD2, NAPA, NSF, PDCD6, PEF1, PPP6C, RAB1A, RAB1B, RAB2A, RAB35, SAR1A, SAR1B, SEC13, SEC22B, SEC23B, SEC24C, SEC31A, TFG, TMED10, TMED2, TMED9, TRAPPC3, USO1, VAPA, VCP]
[truncated: 369 more rows]

## Sheet: Q2
GOID	GOTerm	Ontology Source	Term PValue	Term PValue Corrected with Bonferroni step down	Group PValue	Group PValue Corrected with Bonferroni step down	GOLevels	GOGroups	% Associated Genes	Nr. Genes	Associated Genes Found
[truncated: 366 more rows]

[truncated: 3 more sheets: Q3, Q4, Q5]
