# Supplementary material for: Quantitative proteomics identifies PTP1B as modulator of B cell antigen receptor signaling
Source: Life Sci Alliance. 2021 Sep 15;4(11):e202101084. doi: 10.26508/lsa.202101084 (PMC8473724; doi:10.26508/lsa.202101084)
Supplement: Supplementary file 4 [file LSA-2021-01084_TableS4.xlsx]

## Sheet: Matrix 6 aus Session 1_21401201
TPM (Rep1)	TPM (Rep2)	TPM (Rep3)	db_xref	gene	Sequence Name	Minimum	Maximum	# Intervals	Direction	Length	Mean TPM	Mean RPKM	RPKM (Rep3)	RPKM (Rep2)	RPKM (Rep1)	Name
NaN	-6.64386	-6.64386	GeneID:108	ADCY2	NC_000005	7396230	7830081	1	forward	433852	-6.64386	NaN	NaN	NaN	NaN	ADCY2 gene
NaN	-6.64386	-6.64386	GeneID:23266	ADGRL2	NC_000001	81306155	81992738	1	forward	686584	-6.64386	NaN	NaN	NaN	NaN	ADGRL2 gene
NaN	-6.64386	-6.64386	GeneID:554226	ANKRD30BL	NC_000002	132147591	132257969	1	reverse	110379	-6.64386	NaN	NaN	NaN	NaN	ANKRD30BL gene
NaN	-6.64386	-6.64386	GeneID:366	AQP9	NC_000015	58138169	58185911	1	forward	47743	-6.64386	NaN	NaN	NaN	NaN	AQP9 gene
-6.64386	NaN	-6.64386	GeneID:55160	ARHGEF10L	NC_000001	17520197	17697875	1	forward	177679	-6.64386	NaN	NaN	NaN	NaN	ARHGEF10L gene
NaN	-6.64386	-6.64386	GeneID:100131755	ARMCX4	NC_000023	101418263	101535988	1	forward	117726	-6.64386	NaN	NaN	NaN	NaN	ARMCX4 gene
-6.64386	-6.64386	NaN	GeneID:91653	BOC	NC_000003	113211003	113287463	1	forward	76461	-6.64386	NaN	NaN	NaN	NaN	BOC gene
-6.64386	-6.64386	NaN	GeneID:145407	C14orf37	NC_000014	57993536	58152305	1	reverse	158770	-6.64386	NaN	NaN	NaN	NaN	C14orf37 gene
NaN	-6.64386	-6.64386	GeneID:285668	C5orf64	NC_000005	61637308	61759165	1	forward	121858	-6.64386	NaN	NaN	NaN	NaN	C5orf64 gene
NaN	-6.64386	-6.64386	GeneID:124359	CDYL2	NC_000016	80597899	80805043	1	reverse	207145	-6.64386	NaN	NaN	NaN	NaN	CDYL2 gene
-6.64386	-6.64386	NaN	GeneID:10659	CELF2	NC_000010	10462515	11336675	1	forward	874161	-6.64386	NaN	NaN	NaN	NaN	CELF2 gene
-6.64386	-6.64386	NaN	GeneID:221223	CES5A	NC_000016	55846154	55956031	1	reverse	109878	-6.64386	NaN	NaN	NaN	NaN	CES5A gene
NaN	-6.64386	-6.64386	GeneID:1272	CNTN1	NC_000012	40692439	41072412	1	forward	379974	-6.64386	NaN	NaN	NaN	NaN	CNTN1 gene
-6.64386	NaN	-6.64386	GeneID:1301	COL11A1	NC_000001	102876467	103108580	1	reverse	232114	-6.64386	NaN	NaN	NaN	NaN	COL11A1 gene
NaN	-6.64386	-6.64386	GeneID:136227	COL26A1	NC_000007	101362369	101559024	1	forward	196656	-6.64386	NaN	NaN	NaN	NaN	COL26A1 gene
NaN	-6.64386	-6.64386	GeneID:1288	COL4A6	NC_000023	108155607	108439497	1	reverse	283891	-6.64386	NaN	NaN	NaN	NaN	COL4A6 gene
-6.64386	-6.64386	NaN	GeneID:57094	CPA6	NC_000008	67422170	67747114	1	reverse	324945	-6.64386	NaN	NaN	NaN	NaN	CPA6 gene
NaN	-6.64386	-6.64386	GeneID:29119	CTNNA3	NC_000010	65912518	67696217	1	reverse	1783700	-6.64386	NaN	NaN	NaN	NaN	CTNNA3 gene
NaN	-6.64386	-6.64386	GeneID:100506627	DCDC5	NC_000011	30863603	30992686	1	reverse	129084	-6.64386	NaN	NaN	NaN	NaN	DCDC5 gene
NaN	-6.64386	-6.64386	GeneID:9201	DCLK1	NC_000013	35768652	36132020	1	reverse	363369	-6.64386	NaN	NaN	NaN	NaN	DCLK1 gene
-6.64386	-6.64386	NaN	GeneID:92737	DNER	NC_000002	229357629	229714570	1	reverse	356942	-6.64386	NaN	NaN	NaN	NaN	DNER gene
NaN	-6.64386	-6.64386	GeneID:1793	DOCK1	NC_000010	126905409	127452517	1	forward	547109	-6.64386	NaN	NaN	NaN	NaN	DOCK1 gene
-6.64386	-6.64386	NaN	GeneID:64641	EBF2	NC_000008	25841730	26045124	1	reverse	203395	-6.64386	NaN	NaN	NaN	NaN	EBF2 gene
-6.64386	NaN	-6.64386	GeneID:124989	EFCAB13	NC_000017	47323961	47441312	1	forward	117352	-6.64386	NaN	NaN	NaN	NaN	EFCAB13 gene
-6.64386	-6.64386	NaN	GeneID:2043	EPHA4	NC_000002	221418027	221574202	1	reverse	156176	-6.64386	NaN	NaN	NaN	NaN	EPHA4 gene
NaN	-6.64386	-6.64386	GeneID:285220	EPHA6	NC_000003	96814581	97761532	1	forward	946952	-6.64386	NaN	NaN	NaN	NaN	EPHA6 gene
NaN	-6.64386	-6.64386	GeneID:619343	ERICH1-AS1	NC_000008	737605	1137777	1	forward	400173	-6.64386	NaN	NaN	NaN	NaN	ERICH1-AS1 gene
NaN	-6.64386	-6.64386	GeneID:285441	F11-AS1	NC_000004	186286098	186501058	1	reverse	214961	-6.64386	NaN	NaN	NaN	NaN	F11-AS1 gene
-6.64386	NaN	-6.64386	GeneID:25817	FAM19A5	NC_000022	48489460	48751935	1	forward	262476	-6.64386	NaN	NaN	NaN	NaN	FAM19A5 gene
-6.64386	NaN	-6.64386	GeneID:22844	FRMPD1	NC_000009	37602979	37746904	1	forward	143926	-6.64386	NaN	NaN	NaN	NaN	FRMPD1 gene
-6.64386	NaN	-6.64386	GeneID:54810	GIPC2	NC_000001	78044962	78138449	1	forward	93488	-6.64386	NaN	NaN	NaN	NaN	GIPC2 gene
NaN	-6.64386	-6.64386	GeneID:2731	GLDC	NC_000009	6532464	6645692	1	reverse	113229	-6.64386	NaN	NaN	NaN	NaN	GLDC gene
-6.64386	NaN	-6.64386	GeneID:55970	GNG12	NC_000001	67701466	67833779	1	reverse	132314	-6.64386	NaN	NaN	NaN	NaN	GNG12 gene
-6.64386	-6.64386	NaN	GeneID:57512	GPR158	NC_000010	25174722	25602229	1	forward	427508	-6.64386	NaN	NaN	NaN	NaN	GPR158 gene
NaN	-6.64386	-6.64386	GeneID:23072	HECW1	NC_000007	43112580	43566001	1	forward	453422	-6.64386	NaN	NaN	NaN	NaN	HECW1 gene
NaN	-6.64386	-6.64386	GeneID:100127950	HECW1-IT1	NC_000007	43117896	43163187	1	forward	45292	-6.64386	NaN	NaN	NaN	NaN	HECW1-IT1 gene
NaN	-6.64386	-6.64386	GeneID:100128675	HPN-AS1	NC_000019	35059059	35106304	1	reverse	47246	-6.64386	NaN	NaN	NaN	NaN	HPN-AS1 gene
-6.64386	-6.64386	NaN	GeneID:3293	HSD17B3	NC_000009	96235306	96313987	1	reverse	78682	-6.64386	NaN	NaN	NaN	NaN	HSD17B3 gene
NaN	-6.64386	-6.64386	GeneID:100505385	IQCJ-SCHIP1	NC_000003	159069252	159897366	1	forward	828115	-6.64386	NaN	NaN	NaN	NaN	IQCJ-SCHIP1 gene
NaN	-6.64386	-6.64386	GeneID:140862	ISM1	NC_000020	13221771	13326734	1	forward	104964	-6.64386	NaN	NaN	NaN	NaN	ISM1 gene
-6.64386	-6.64386	NaN	GeneID:30820	KCNIP1	NC_000005	170353055	170736632	1	forward	383578	-6.64386	NaN	NaN	NaN	NaN	KCNIP1 gene
-6.64386	NaN	-6.64386	GeneID:91133	L3MBTL4	NC_000018	5954703	6414911	1	reverse	460209	-6.64386	NaN	NaN	NaN	NaN	L3MBTL4 gene
-6.64386	NaN	-6.64386	GeneID:347404	LANCL3	NC_000023	37571569	37684463	1	forward	112895	-6.64386	NaN	NaN	NaN	NaN	LANCL3 gene
NaN	-6.64386	-6.64386	GeneID:55366	LGR4	NC_000011	27365961	27472787	1	reverse	106827	-6.64386	NaN	NaN	NaN	NaN	LGR4 gene
-6.64386	-6.64386	NaN	GeneID:22998	LIMCH1	NC_000004	41359607	41700044	1	forward	340438	-6.64386	NaN	NaN	NaN	NaN	LIMCH1 gene
-6.64386	-6.64386	NaN	GeneID:100874047	LINC00499	NC_000004	138309711	138424344	1	forward	114634	-6.64386	NaN	NaN	NaN	NaN	LINC00499 gene
NaN	-6.64386	-6.64386	GeneID:100505566	LINC00578	NC_000003	177441921	177752704	1	forward	310784	-6.64386	NaN	NaN	NaN	NaN	LINC00578 gene
NaN	-6.64386	-6.64386	GeneID:100499467	LINC00673	NC_000017	72403322	72592804	1	reverse	189483	-6.64386	NaN	NaN	NaN	NaN	LINC00673 gene
NaN	-6.64386	-6.64386	GeneID:284260	LINC00907	NC_000018	42186668	42691426	1	forward	504759	-6.64386	NaN	NaN	NaN	NaN	LINC00907 gene
NaN	-6.64386	-6.64386	GeneID:104310351	LINC01331	NC_000005	74369376	74536976	1	reverse	167601	-6.64386	NaN	NaN	NaN	NaN	LINC01331 gene
NaN	-6.64386	-6.64386	GeneID:101927129	LINC01580	NC_000015	93900701	93984150	1	forward	83450	-6.64386	NaN	NaN	NaN	NaN	LINC01580 gene
NaN	-6.64386	-6.64386	GeneID:101928135	LOC101928135	NC_000003	34875795	35394023	1	reverse	518229	-6.64386	NaN	NaN	NaN	NaN	LOC101928135 gene
-6.64386	-6.64386	NaN	GeneID:101929064	LOC101929064	NC_000004	86119806	86219926	1	forward	100121	-6.64386	NaN	NaN	NaN	NaN	LOC101929064 gene
NaN	-6.64386	-6.64386	GeneID:101929418	LOC101929418	NC_000002	29926220	30146638	1	reverse	220419	-6.64386	NaN	NaN	NaN	NaN	LOC101929418 gene
NaN	-6.64386	-6.64386	GeneID:102467213	LOC102467213	NC_000005	106815197	107011014	1	reverse	195818	-6.64386	NaN	NaN	NaN	NaN	LOC102467213 gene
NaN	-6.64386	-6.64386	GeneID:102724001	LOC102724001	NC_000015	81859482	81967182	1	reverse	107701	-6.64386	NaN	NaN	NaN	NaN	LOC102724001 gene
-6.64386	-6.64386	NaN	GeneID:105369165	LOC105369165	NC_000002	52722677	52961491	1	reverse	238815	-6.64386	NaN	NaN	NaN	NaN	LOC105369165 gene
NaN	-6.64386	-6.64386	GeneID:105369166	LOC105369166	NC_000002	65476309	65697254	1	forward	220946	-6.64386	NaN	NaN	NaN	NaN	LOC105369166 gene
NaN	-6.64386	-6.64386	GeneID:105369878	LOC105369878	NC_000012	87041916	87187540	1	reverse	145625	-6.64386	NaN	NaN	NaN	NaN	LOC105369878 gene
-6.64386	NaN	-6.64386	GeneID:105369942	LOC105369942	NC_000012	102279574	102463654	1	forward	184081	-6.64386	NaN	NaN	NaN	NaN	LOC105369942 gene
NaN	-6.64386	-6.64386	GeneID:105370956	LOC105370956	NC_000015	87324181	87423117	1	reverse	98937	-6.64386	NaN	NaN	NaN	NaN	LOC105370956 gene
NaN	-6.64386	-6.64386	GeneID:105370991	LOC105370991	NC_000015	95018803	95164616	1	forward	145814	-6.64386	NaN	NaN	NaN	NaN	LOC105370991 gene
NaN	-6.64386	-6.64386	GeneID:105371393	LOC105371393	NC_000016	86845346	87057730	1	reverse	212385	-6.64386	NaN	NaN	NaN	NaN	LOC105371393 gene
-6.64386	-6.64386	NaN	GeneID:105371657	LOC105371657	NC_000001	189149647	189702376	1	forward	552730	-6.64386	NaN	NaN	NaN	NaN	LOC105371657 gene
NaN	-6.64386	-6.64386	GeneID:105372926	LOC105372926	NC_000001	219685365	219884298	1	reverse	198934	-6.64386	NaN	NaN	NaN	NaN	LOC105372926 gene
NaN	-6.64386	-6.64386	GeneID:105373187	LOC105373187	NC_000023	42456591	42711907	1	forward	255317	-6.64386	NaN	NaN	NaN	NaN	LOC105373187 gene
-6.64386	-6.64386	NaN	GeneID:105373220	LOC105373220	NC_000001	238323088	238445575	1	forward	122488	-6.64386	NaN	NaN	NaN	NaN	LOC105373220 gene
-6.64386	-6.64386	NaN	GeneID:105373536	LOC105373536	NC_000002	107254691	107365873	1	reverse	111183	-6.64386	NaN	NaN	NaN	NaN	LOC105373536 gene
NaN	-6.64386	-6.64386	GeneID:105373667	LOC105373667	NC_000002	146203124	146413227	1	reverse	210104	-6.64386	NaN	NaN	NaN	NaN	LOC105373667 gene
-6.64386	NaN	-6.64386	GeneID:105374005	LOC105374005	NC_000003	99507503	99547967	1	reverse	40465	-6.64386	NaN	NaN	NaN	NaN	LOC105374005 gene
NaN	-6.64386	-6.64386	GeneID:105374191	LOC105374191	NC_000003	164450687	164688154	1	forward	237468	-6.64386	NaN	NaN	NaN	NaN	LOC105374191 gene
NaN	-6.64386	-6.64386	GeneID:105375228	LOC105375228	NC_000007	35035773	35108856	1	forward	73084	-6.64386	NaN	NaN	NaN	NaN	LOC105375228 gene
NaN	-6.64386	-6.64386	GeneID:105377446	LOC105377446	NC_000004	138271182	138414563	1	reverse	143382	-6.64386	NaN	NaN	NaN	NaN	LOC105377446 gene
-6.64386	-6.64386	NaN	GeneID:105377565	LOC105377565	NC_000004	180460432	180532874	1	reverse	72443	-6.64386	NaN	NaN	NaN	NaN	LOC105377565 gene
-6.64386	-6.64386	NaN	GeneID:105378641	LOC105378641	NC_000001	34457859	34685733	1	reverse	227875	-6.64386	NaN	NaN	NaN	NaN	LOC105378641 gene
-6.64386	-6.64386	NaN	GeneID:105379364	LOC105379364	NC_000008	33755809	34039059	1	forward	283251	-6.64386	NaN	NaN	NaN	NaN	LOC105379364 gene
-6.64386	-6.64386	NaN	GeneID:107984363	LOC107984363	NC_000011	89113483	89288490	1	reverse	175008	-6.64386	NaN	NaN	NaN	NaN	LOC107984363 gene
NaN	-6.64386	-6.64386	GeneID:107984406	LOC107984406	NC_000011	124892053	124945321	1	forward	53269	-6.64386	NaN	NaN	NaN	NaN	LOC107984406 gene
NaN	-6.64386	-6.64386	GeneID:107985928	LOC107985928	NC_000002	103874268	104078753	1	forward	204486	-6.64386	NaN	NaN	NaN	NaN	LOC107985928 gene
-6.64386	-6.64386	NaN	GeneID:107986418	LOC107986418	NC_000005	63343882	63528654	1	reverse	184773	-6.64386	NaN	NaN	NaN	NaN	LOC107986418 gene
NaN	-6.64386	-6.64386	GeneID:107986441	LOC107986441	NC_000005	113633306	113733697	1	forward	100392	-6.64386	NaN	NaN	NaN	NaN	LOC107986441 gene
-6.64386	-6.64386	NaN	GeneID:107986608	LOC107986608	NC_000006	63950692	64044553	1	forward	93862	-6.64386	NaN	NaN	NaN	NaN	LOC107986608 gene
-6.64386	NaN	-6.64386	GeneID:107987166	LOC107987166	NC_000011	116317899	116474225	1	reverse	156327	-6.64386	NaN	NaN	NaN	NaN	LOC107987166 gene
-6.64386	-6.64386	NaN	GeneID:284395	LOC284395	NC_000019	29287011	29525752	1	reverse	238742	-6.64386	NaN	NaN	NaN	NaN	LOC284395 gene
-6.64386	NaN	-6.64386	GeneID:285692	LOC285692	NC_000005	9641315	9903824	1	reverse	262510	-6.64386	NaN	NaN	NaN	NaN	LOC285692 gene
-6.64386	NaN	-6.64386	GeneID:442028	LOC442028	NC_000002	94868685	94947342	1	reverse	78658	-6.64386	NaN	NaN	NaN	NaN	LOC442028 gene
NaN	-6.64386	-6.64386	GeneID:4036	LRP2	NC_000002	169127109	169362613	1	reverse	235505	-6.64386	NaN	NaN	NaN	NaN	LRP2 gene
-6.64386	NaN	-6.64386	GeneID:105375475	LVCAT5	NC_000007	119619430	119907375	1	reverse	287946	-6.64386	NaN	NaN	NaN	NaN	LVCAT5 gene
NaN	-6.64386	-6.64386	GeneID:2122	MECOM	NC_000003	169083499	169663781	1	reverse	580283	-6.64386	NaN	NaN	NaN	NaN	MECOM gene
-6.64386	NaN	-6.64386	GeneID:541471	MIR4435-2HG	NC_000002	111195866	111495161	1	reverse	299296	-6.64386	NaN	NaN	NaN	NaN	MIR4435-2HG gene
NaN	-6.64386	-6.64386	GeneID:4482	MSRA	NC_000008	10054224	10428891	1	forward	374668	-6.64386	NaN	NaN	NaN	NaN	MSRA gene
NaN	-6.64386	-6.64386	GeneID:53904	MYO3A	NC_000010	25934073	26212536	1	forward	278464	-6.64386	NaN	NaN	NaN	NaN	MYO3A gene
-6.64386	-6.64386	NaN	GeneID:83988	NCALD	NC_000008	101686542	102124907	1	reverse	438366	-6.64386	NaN	NaN	NaN	NaN	NCALD gene
NaN	-6.64386	-6.64386	GeneID:3084	NRG1	NC_000008	31639222	32771716	1	forward	1132495	-6.64386	NaN	NaN	NaN	NaN	NRG1 gene
-6.64386	NaN	-6.64386	GeneID:50863	NTM	NC_000011	131370326	132336822	1	forward	966497	-6.64386	NaN	NaN	NaN	NaN	NTM gene
NaN	-6.64386	-6.64386	GeneID:22854	NTNG1	NC_000001	107139918	107484899	1	forward	344982	-6.64386	NaN	NaN	NaN	NaN	NTNG1 gene
NaN	-6.64386	-6.64386	GeneID:4916	NTRK3	NC_000015	87859749	88256796	1	reverse	397048	-6.64386	NaN	NaN	NaN	NaN	NTRK3 gene
NaN	-6.64386	-6.64386	GeneID:4983	OPHN1	NC_000023	68042344	68433841	1	reverse	391498	-6.64386	NaN	NaN	NaN	NaN	OPHN1 gene
-6.64386	NaN	-6.64386	GeneID:55214	P3H2	NC_000003	189956728	190122437	1	reverse	165710	-6.64386	NaN	NaN	NaN	NaN	P3H2 gene
NaN	-6.64386	-6.64386	GeneID:60676	PAPPA2	NC_000001	176463159	176845601	1	forward	382443	-6.64386	NaN	NaN	NaN	NaN	PAPPA2 gene
NaN	-6.64386	-6.64386	GeneID:54852	PAQR5	NC_000015	69284134	69407637	1	forward	123504	-6.64386	NaN	NaN	NaN	NaN	PAQR5 gene
NaN	-6.64386	-6.64386	GeneID:10207	PATJ	NC_000001	61742477	62163920	1	forward	421444	-6.64386	NaN	NaN	NaN	NaN	PATJ gene
-6.64386	-6.64386	NaN	GeneID:5125	PCSK5	NC_000009	75890601	76362339	1	forward	471739	-6.64386	NaN	NaN	NaN	NaN	PCSK5 gene
-6.64386	NaN	-6.64386	GeneID:5136	PDE1A	NC_000002	182140035	182523375	1	reverse	383341	-6.64386	NaN	NaN	NaN	NaN	PDE1A gene
-6.64386	-6.64386	NaN	GeneID:5314	PKHD1	NC_000006	51613291	52087625	1	reverse	474335	-6.64386	NaN	NaN	NaN	NaN	PKHD1 gene
NaN	-6.64386	-6.64386	GeneID:123745	PLA2G4E	NC_000015	41981582	42050703	1	reverse	69122	-6.64386	NaN	NaN	NaN	NaN	PLA2G4E gene
-6.64386	-6.64386	NaN	GeneID:11281	POU6F2	NC_000007	38977878	39468601	1	forward	490724	-6.64386	NaN	NaN	NaN	NaN	POU6F2 gene
-6.64386	NaN	-6.64386	GeneID:57460	PPM1H	NC_000012	62643982	62935135	1	reverse	291154	-6.64386	NaN	NaN	NaN	NaN	PPM1H gene
NaN	-6.64386	-6.64386	GeneID:63976	PRDM16	NC_000001	3069025	3438621	1	forward	369597	-6.64386	NaN	NaN	NaN	NaN	PRDM16 gene
-6.64386	NaN	-6.64386	GeneID:153768	PRELID2	NC_000005	145587325	145835369	1	reverse	248045	-6.64386	NaN	NaN	NaN	NaN	PRELID2 gene
-6.64386	NaN	-6.64386	GeneID:100996481	PRIM2B	NC_000006	60281438	60545629	1	forward	264192	-6.64386	NaN	NaN	NaN	NaN	PRIM2B gene
NaN	-6.64386	-6.64386	GeneID:56341	PRMT8	NC_000012	3381349	3593973	1	forward	212625	-6.64386	NaN	NaN	NaN	NaN	PRMT8 gene
NaN	-6.64386	-6.64386	GeneID:5796	PTPRK	NC_000006	127968779	128520847	1	reverse	552069	-6.64386	NaN	NaN	NaN	NaN	PTPRK gene
NaN	-6.64386	-6.64386	GeneID:154214	RNF217	NC_000006	124962407	125092634	1	forward	130228	-6.64386	NaN	NaN	NaN	NaN	RNF217 gene
NaN	-6.64386	-6.64386	GeneID:6092	ROBO2	NC_000003	75906675	77649964	1	forward	1743290	-6.64386	NaN	NaN	NaN	NaN	ROBO2 gene
NaN	-6.64386	-6.64386	GeneID:146760	RTN4RL1	NC_000017	1934677	2025345	1	reverse	90669	-6.64386	NaN	NaN	NaN	NaN	RTN4RL1 gene
-6.64386	NaN	-6.64386	GeneID:79966	SCD5	NC_000004	82629537	82798857	1	reverse	169321	-6.64386	NaN	NaN	NaN	NaN	SCD5 gene
-6.64386	NaN	-6.64386	GeneID:6323	SCN1A	NC_000002	165989160	166149216	1	reverse	160057	-6.64386	NaN	NaN	NaN	NaN	SCN1A gene
NaN	-6.64386	-6.64386	GeneID:221935	SDK1	NC_000007	3301448	4269000	1	forward	967553	-6.64386	NaN	NaN	NaN	NaN	SDK1 gene
NaN	-6.64386	-6.64386	GeneID:23544	SEZ6L	NC_000022	26169474	26383597	1	forward	214124	-6.64386	NaN	NaN	NaN	NaN	SEZ6L gene
-6.64386	NaN	-6.64386	GeneID:83699	SH3BGRL2	NC_000006	79537561	79703670	1	forward	166110	-6.64386	NaN	NaN	NaN	NaN	SH3BGRL2 gene
NaN	-6.64386	-6.64386	GeneID:57630	SH3RF1	NC_000004	169094256	169271098	1	reverse	176843	-6.64386	NaN	NaN	NaN	NaN	SH3RF1 gene
-6.64386	NaN	-6.64386	GeneID:729993	SHISA9	NC_000016	12901619	13563427	1	forward	661809	-6.64386	NaN	NaN	NaN	NaN	SHISA9 gene
NaN	-6.64386	-6.64386	GeneID:8671	SLC4A4	NC_000004	71187286	71572087	1	forward	384802	-6.64386	NaN	NaN	NaN	NaN	SLC4A4 gene
-6.64386	-6.64386	NaN	GeneID:6538	SLC6A11	NC_000003	10816200	10940733	1	forward	124534	-6.64386	NaN	NaN	NaN	NaN	SLC6A11 gene
NaN	-6.64386	-6.64386	GeneID:284525	SLC9C2	NC_000001	173500465	173603094	1	reverse	102630	-6.64386	NaN	NaN	NaN	NaN	SLC9C2 gene
NaN	-6.64386	-6.64386	GeneID:64093	SMOC1	NC_000014	69879388	70032366	1	forward	152979	-6.64386	NaN	NaN	NaN	NaN	SMOC1 gene
-6.64386	-6.64386	NaN	GeneID:64094	SMOC2	NC_000006	168441151	168667994	1	forward	226844	-6.64386	NaN	NaN	NaN	NaN	SMOC2 gene
-6.64386	NaN	-6.64386	GeneID:51429	SNX9	NC_000006	157716046	157945077	1	forward	229032	-6.64386	NaN	NaN	NaN	NaN	SNX9 gene
-6.64386	-6.64386	NaN	GeneID:55304	SPTLC3	NC_000020	13008979	13169103	1	forward	160125	-6.64386	NaN	NaN	NaN	NaN	SPTLC3 gene
-6.64386	NaN	-6.64386	GeneID:122402	TDRD9	NC_000014	103928343	104052667	1	forward	124325	-6.64386	NaN	NaN	NaN	NaN	TDRD9 gene
-6.64386	-6.64386	NaN	GeneID:10178	TENM1	NC_000023	124374680	125204305	1	reverse	829626	-6.64386	NaN	NaN	NaN	NaN	TENM1 gene
NaN	-6.64386	-6.64386	GeneID:57451	TENM2	NC_000005	166979066	168264159	1	forward	1285094	-6.64386	NaN	NaN	NaN	NaN	TENM2 gene
-6.64386	NaN	-6.64386	GeneID:104384744	TET2-AS1	NC_000004	105171354	105352881	1	reverse	181528	-6.64386	NaN	NaN	NaN	NaN	TET2-AS1 gene
-6.64386	NaN	-6.64386	GeneID:7038	TG	NC_000008	132866943	133134902	1	forward	267960	-6.64386	NaN	NaN	NaN	NaN	TG gene
-6.64386	NaN	-6.64386	GeneID:221981	THSD7A	NC_000007	11370435	11832198	1	reverse	461764	-6.64386	NaN	NaN	NaN	NaN	THSD7A gene
-6.64386	-6.64386	NaN	GeneID:100507421	TMEM178B	NC_000007	141073402	141511338	1	forward	437937	-6.64386	NaN	NaN	NaN	NaN	TMEM178B gene
NaN	-6.64386	-6.64386	GeneID:83857	TMTC1	NC_000012	29500813	29784759	1	reverse	283947	-6.64386	NaN	NaN	NaN	NaN	TMTC1 gene
NaN	-6.64386	-6.64386	GeneID:51086	TNNI3K	NC_000001	74235387	74544432	1	forward	309046	-6.64386	NaN	NaN	NaN	NaN	TNNI3K gene
NaN	-6.64386	-6.64386	GeneID:27324	TOX3	NC_000016	52436415	52547802	1	reverse	111388	-6.64386	NaN	NaN	NaN	NaN	TOX3 gene
-6.64386	NaN	-6.64386	GeneID:7173	TPO	NC_000002	1413461	1542729	1	forward	129269	-6.64386	NaN	NaN	NaN	NaN	TPO gene
-6.64386	NaN	-6.64386	GeneID:10098	TSPAN5	NC_000004	98470367	98658661	1	reverse	188295	-6.64386	NaN	NaN	NaN	NaN	TSPAN5 gene
-6.64386	NaN	-6.64386	GeneID:7275	TUB	NC_000011	8019180	8106107	1	forward	86928	-6.64386	NaN	NaN	NaN	NaN	TUB gene
NaN	-6.64386	-6.64386	GeneID:7991	TUSC3	NC_000008	15540087	15766649	1	forward	226563	-6.64386	NaN	NaN	NaN	NaN	TUSC3 gene
-6.64386	-6.64386	NaN	GeneID:7299	TYR	NC_000011	89177565	89295759	1	forward	118195	-6.64386	NaN	NaN	NaN	NaN	TYR gene
-6.64386	NaN	-6.64386	GeneID:1462	VCAN	NC_000005	83471674	83582303	1	forward	110630	-6.64386	NaN	NaN	NaN	NaN	VCAN gene
-6.64386	-6.64386	NaN	GeneID:340706	VWA2	NC_000010	114239254	114294500	1	forward	55247	-6.64386	NaN	NaN	NaN	NaN	VWA2 gene
-6.64386	NaN	-6.64386	GeneID:127665	ZNF648	NC_000001	182053740	182205330	1	reverse	151591	-6.64386	NaN	NaN	NaN	NaN	ZNF648 gene
-6.64386	NaN	-6.64386	GeneID:619279	ZNF704	NC_000008	80628451	80884416	1	reverse	255966	-6.64386	NaN	NaN	NaN	NaN	ZNF704 gene
NaN	-6.64386	-6.64386	GeneID:57643	ZSWIM5	NC_000001	45016399	45206586	1	reverse	190188	-6.64386	NaN	NaN	NaN	NaN	ZSWIM5 gene
-6.64386	-6.64386	-6.64386	GeneID:6833	ABCC8	NC_000011	17392885	17476870	1	reverse	83986	-6.64386	NaN	NaN	NaN	NaN	ABCC8 gene
-6.64386	-6.64386	-6.64386	GeneID:140766	ADAMTS14	NC_000010	70672518	70762441	1	forward	89924	-6.64386	NaN	NaN	NaN	NaN	ADAMTS14 gene
-6.64386	-6.64386	-6.64386	GeneID:205	AK4	NC_000001	65147342	65232145	1	forward	84804	-6.64386	NaN	NaN	NaN	NaN	AK4 gene
-5.64386	-6.64386	NaN	GeneID:9590	AKAP12	NC_000006	151239815	151358559	1	forward	118745	-6.14386	NaN	NaN	NaN	NaN	AKAP12 gene
-6.64386	-6.64386	-6.64386	GeneID:147463	ANKRD29	NC_000018	23598926	23662914	1	reverse	63989	-6.64386	NaN	NaN	NaN	NaN	ANKRD29 gene
-6.64386	-6.64386	-6.64386	GeneID:653145	ANXA8	NC_000010	47467993	47991879	1	reverse	523887	-6.64386	NaN	NaN	NaN	NaN	ANXA8 gene
NaN	-5.64386	-6.64386	GeneID:8120	AP3B2	NC_000015	82659281	82710112	1	reverse	50832	-6.14386	NaN	NaN	NaN	NaN	AP3B2 gene
-6.64386	-6.64386	-6.64386	GeneID:79658	ARHGAP10	NC_000004	147732063	148072781	1	forward	340719	-6.64386	NaN	NaN	NaN	NaN	ARHGAP10 gene
-6.64386	-6.64386	-6.64386	GeneID:57569	ARHGAP20	NC_000011	110577035	110713189	1	reverse	136155	-6.64386	NaN	NaN	NaN	NaN	ARHGAP20 gene
-6.64386	-6.64386	-6.64386	GeneID:9912	ARHGAP44	NC_000017	12789512	12991644	1	forward	202133	-6.64386	NaN	NaN	NaN	NaN	ARHGAP44 gene
-6.64386	-6.64386	-6.64386	GeneID:85300	ATCAY	NC_000019	3880620	3928082	1	forward	47463	-6.64386	NaN	NaN	NaN	NaN	ATCAY gene
-5.64386	-6.64386	NaN	GeneID:10079	ATP9A	NC_000020	51596775	51768411	1	reverse	171637	-6.14386	NaN	NaN	NaN	NaN	ATP9A gene
-6.64386	-6.64386	-6.64386	GeneID:6310	ATXN1	NC_000006	16299112	16761490	1	reverse	462379	-6.64386	NaN	NaN	NaN	NaN	ATXN1 gene
-6.64386	-6.64386	-6.64386	GeneID:8538	BARX2	NC_000011	129375237	129452279	1	forward	77043	-6.64386	NaN	NaN	NaN	NaN	BARX2 gene
-6.64386	-6.64386	-6.64386	GeneID:658	BMPR1B	NC_000004	94757977	95158453	1	forward	400477	-6.64386	NaN	NaN	NaN	NaN	BMPR1B gene
-6.64386	-6.64386	-6.64386	GeneID:54796	BNC2	NC_000009	16409503	16870838	1	reverse	461336	-6.64386	NaN	NaN	NaN	NaN	BNC2 gene
-6.64386	-6.64386	-6.64386	GeneID:160419	C12orf50	NC_000012	87980039	88029399	1	reverse	49361	-6.64386	NaN	NaN	NaN	NaN	C12orf50 gene
-6.64386	-5.64386	NaN	GeneID:115749	C12orf56	NC_000012	64264762	64390580	1	reverse	125819	-6.14386	NaN	NaN	NaN	NaN	C12orf56 gene
-6.64386	-6.64386	-6.64386	GeneID:388289	C16orf47	NC_000016	73125865	73812449	1	reverse	686585	-6.64386	NaN	NaN	NaN	NaN	C16orf47 gene
-6.64386	-6.64386	-6.64386	GeneID:763	CA5A	NC_000016	87888019	87936575	1	reverse	48557	-6.64386	NaN	NaN	NaN	NaN	CA5A gene
-6.64386	-6.64386	-6.64386	GeneID:779	CACNA1S	NC_000001	201039509	201112566	1	reverse	73058	-6.64386	NaN	NaN	NaN	NaN	CACNA1S gene
-6.64386	-6.64386	-6.64386	GeneID:54897	CASZ1	NC_000001	10636602	10796676	1	reverse	160075	-6.64386	NaN	NaN	NaN	NaN	CASZ1 gene
-6.64386	-6.64386	-6.64386	GeneID:130940	CCDC148	NC_000002	158171356	158456753	1	reverse	285398	-6.64386	NaN	NaN	NaN	NaN	CCDC148 gene
-6.64386	NaN	-5.64386	GeneID:374864	CCDC178	NC_000018	32937402	33441040	1	reverse	503639	-6.14386	NaN	NaN	NaN	NaN	CCDC178 gene
-6.64386	-6.64386	-6.64386	GeneID:100499483	CCDC180	NC_000009	97307628	97377295	1	forward	69668	-6.64386	NaN	NaN	NaN	NaN	CCDC180 gene
-6.64386	-6.64386	-6.64386	GeneID:135228	CD109	NC_000006	73679192	73828317	1	forward	149126	-6.64386	NaN	NaN	NaN	NaN	CD109 gene
-6.64386	-6.64386	-6.64386	GeneID:1008	CDH10	NC_000005	24487100	24644978	1	reverse	157879	-6.64386	NaN	NaN	NaN	NaN	CDH10 gene
NaN	-6.64386	-5.64386	GeneID:337876	CHSY3	NC_000005	129903415	130186637	1	forward	283223	-6.14386	NaN	NaN	NaN	NaN	CHSY3 gene
-6.64386	-6.64386	-6.64386	GeneID:1047	CLGN	NC_000004	140388453	140427661	1	reverse	39209	-6.64386	NaN	NaN	NaN	NaN	CLGN gene
-6.64386	-6.64386	-6.64386	GeneID:152330	CNTN4	NC_000003	2098771	3059080	1	forward	960310	-6.64386	NaN	NaN	NaN	NaN	CNTN4 gene
-6.64386	-6.64386	-6.64386	GeneID:7373	COL14A1	NC_000008	120124468	120373575	1	forward	249108	-6.64386	NaN	NaN	NaN	NaN	COL14A1 gene
-6.64386	-6.64386	-6.64386	GeneID:1310	COL19A1	NC_000006	69866556	70215063	1	forward	348508	-6.64386	NaN	NaN	NaN	NaN	COL19A1 gene
-6.64386	-6.64386	-6.64386	GeneID:1295	COL8A1	NC_000003	99638596	99796733	1	forward	158138	-6.64386	NaN	NaN	NaN	NaN	COL8A1 gene
-6.64386	-6.64386	-6.64386	GeneID:10404	CPQ	NC_000008	96645227	97143503	1	forward	498277	-6.64386	NaN	NaN	NaN	NaN	CPQ gene
-6.64386	-6.64386	-6.64386	GeneID:80034	CSRNP3	NC_000002	165469647	165689407	1	forward	219761	-6.64386	NaN	NaN	NaN	NaN	CSRNP3 gene
-6.64386	-6.64386	-6.64386	GeneID:101927115	CTB-12O2.1	NC_000005	151958898	152270449	1	forward	311552	-6.64386	NaN	NaN	NaN	NaN	CTB-12O2.1 gene
-6.64386	-5.64386	NaN	GeneID:1495	CTNNA1	NC_000005	138753386	138935034	1	forward	181649	-6.14386	NaN	NaN	NaN	NaN	CTNNA1 gene
-6.64386	-6.64386	-6.64386	GeneID:1501	CTNND2	NC_000005	10971840	11904067	1	reverse	932228	-6.64386	NaN	NaN	NaN	NaN	CTNND2 gene
-6.64386	-6.64386	-6.64386	GeneID:10563	CXCL13	NC_000004	77511753	77611834	1	forward	100082	-6.64386	NaN	NaN	NaN	NaN	CXCL13 gene
-6.64386	-6.64386	-6.64386	GeneID:116159	CYYR1	NC_000021	26466209	26573404	1	reverse	107196	-6.64386	NaN	NaN	NaN	NaN	CYYR1 gene
NaN	-5.64386	-6.64386	GeneID:341019	DCDC1	NC_000011	31262624	31369810	1	reverse	107187	-6.14386	NaN	NaN	NaN	NaN	DCDC1 gene
-6.64386	-6.64386	-6.64386	GeneID:1770	DNAH9	NC_000017	11598431	11970168	1	forward	371738	-6.64386	NaN	NaN	NaN	NaN	DNAH9 gene
-6.64386	-6.64386	-6.64386	GeneID:1795	DOCK3	NC_000003	50674969	51384198	1	forward	709230	-6.64386	NaN	NaN	NaN	NaN	DOCK3 gene
-6.64386	-6.64386	-6.64386	GeneID:85440	DOCK7	NC_000001	62454726	62688368	1	reverse	233643	-6.64386	NaN	NaN	NaN	NaN	DOCK7 gene
-6.64386	-6.64386	-6.64386	GeneID:8110	DPF3	NC_000014	72609032	72894116	1	reverse	285085	-6.64386	NaN	NaN	NaN	NaN	DPF3 gene
-6.64386	-6.64386	-6.64386	GeneID:57628	DPP10	NC_000002	114442358	115845752	1	forward	1403395	-6.64386	NaN	NaN	NaN	NaN	DPP10 gene
-6.64386	-6.64386	-6.64386	GeneID:1813	DRD2	NC_000011	113409595	113475279	1	reverse	65685	-6.64386	NaN	NaN	NaN	NaN	DRD2 gene
-6.64386	-6.64386	-6.64386	GeneID:1837	DTNA	NC_000018	34493290	34891844	1	forward	398555	-6.64386	NaN	NaN	NaN	NaN	DTNA gene
-6.64386	-5.64386	NaN	GeneID:8291	DYSF	NC_000002	71453155	71686763	1	forward	233609	-6.14386	NaN	NaN	NaN	NaN	DYSF gene
-6.64386	-6.64386	-6.64386	GeneID:10913	EDAR	NC_000002	108894471	108989372	1	reverse	94902	-6.64386	NaN	NaN	NaN	NaN	EDAR gene
-6.64386	-6.64386	-6.64386	GeneID:128178	EDARADD	NC_000001	236394380	236484708	1	forward	90329	-6.64386	NaN	NaN	NaN	NaN	EDARADD gene
-6.64386	-6.64386	-6.64386	GeneID:2044	EPHA5	NC_000004	65319563	65670838	1	reverse	351276	-6.64386	NaN	NaN	NaN	NaN	EPHA5 gene
-6.64386	-6.64386	-6.64386	GeneID:2053	EPHX2	NC_000008	27491002	27597559	1	forward	106558	-6.64386	NaN	NaN	NaN	NaN	EPHX2 gene
-6.64386	-6.64386	-6.64386	GeneID:10144	FAM13A	NC_000004	88725954	89111398	1	reverse	385445	-6.64386	NaN	NaN	NaN	NaN	FAM13A gene
-6.64386	-6.64386	-6.64386	GeneID:400451	FAM174B	NC_000015	92617447	92734219	1	reverse	116773	-6.64386	NaN	NaN	NaN	NaN	FAM174B gene
-6.64386	-6.64386	-6.64386	GeneID:51252	FAM178B	NC_000002	96875882	96986600	1	reverse	110719	-6.64386	NaN	NaN	NaN	NaN	FAM178B gene
NaN	-5.64386	-6.64386	GeneID:80144	FRAS1	NC_000004	78057323	78544269	1	forward	486947	-6.14386	NaN	NaN	NaN	NaN	FRAS1 gene
-6.64386	-6.64386	-6.64386	GeneID:2565	GABRG1	NC_000004	46035769	46124065	1	reverse	88297	-6.64386	NaN	NaN	NaN	NaN	GABRG1 gene
-6.64386	-6.64386	-6.64386	GeneID:220032	GDPD4	NC_000011	77216558	77301699	1	reverse	85142	-6.64386	NaN	NaN	NaN	NaN	GDPD4 gene
-6.64386	-6.64386	-6.64386	GeneID:2675	GFRA2	NC_000008	21690403	21789296	1	reverse	98894	-6.64386	NaN	NaN	NaN	NaN	GFRA2 gene
-5.64386	NaN	-6.64386	GeneID:9630	GNA14	NC_000009	77423079	77648316	1	reverse	225238	-6.14386	NaN	NaN	NaN	NaN	GNA14 gene
-6.64386	-6.64386	-6.64386	GeneID:2775	GNAO1	NC_000016	56191339	56357444	1	forward	166106	-6.64386	NaN	NaN	NaN	NaN	GNAO1 gene
-6.64386	NaN	-5.64386	GeneID:2776	GNAQ	NC_000009	77716274	78031449	1	reverse	315176	-6.14386	NaN	NaN	NaN	NaN	GNAQ gene
-6.64386	-6.64386	-6.64386	GeneID:100289178	GNG12-AS1	NC_000001	67832288	68202987	1	forward	370700	-6.64386	NaN	NaN	NaN	NaN	GNG12-AS1 gene
-6.64386	-6.64386	-6.64386	GeneID:2887	GRB10	NC_000007	50590063	50793462	1	reverse	203400	-6.64386	NaN	NaN	NaN	NaN	GRB10 gene
-6.64386	-6.64386	-6.64386	GeneID:2888	GRB14	NC_000002	164492406	164621850	1	reverse	129445	-6.64386	NaN	NaN	NaN	NaN	GRB14 gene
-6.64386	-5.64386	NaN	GeneID:727936	GXYLT2	NC_000003	72848522	72975374	1	forward	126853	-6.14386	NaN	NaN	NaN	NaN	GXYLT2 gene
-6.64386	-6.64386	-6.64386	GeneID:1404	HAPLN1	NC_000005	83638198	83721210	1	reverse	83013	-6.64386	NaN	NaN	NaN	NaN	HAPLN1 gene
-6.64386	-6.64386	-6.64386	GeneID:9843	HEPH	NC_000023	66162526	66267389	1	forward	104864	-6.64386	NaN	NaN	NaN	NaN	HEPH gene
-6.64386	-5.64386	NaN	GeneID:55008	HERC6	NC_000004	88378565	88443097	1	forward	64533	-6.14386	NaN	NaN	NaN	NaN	HERC6 gene
-6.64386	-6.64386	-6.64386	GeneID:3232	HOXD3	NC_000002	176136921	176173102	1	forward	36182	-6.64386	NaN	NaN	NaN	NaN	HOXD3 gene
NaN	-5.64386	-6.64386	GeneID:3290	HSD11B1	NC_000001	209686180	209734950	1	forward	48771	-6.14386	NaN	NaN	NaN	NaN	HSD11B1 gene
-6.64386	-6.64386	-6.64386	GeneID:3479	IGF1	NC_000012	102395867	102481839	1	reverse	85973	-6.64386	NaN	NaN	NaN	NaN	IGF1 gene
-6.64386	-6.64386	-6.64386	GeneID:10644	IGF2BP2	NC_000003	185643739	185825051	1	reverse	181313	-6.64386	NaN	NaN	NaN	NaN	IGF2BP2 gene
-6.64386	-6.64386	-6.64386	GeneID:101928376	IL12A-AS1	NC_000003	159913400	160207092	1	reverse	293693	-6.64386	NaN	NaN	NaN	NaN	IL12A-AS1 gene
-6.64386	-6.64386	-6.64386	GeneID:54756	IL17RD	NC_000003	57089982	57170317	1	reverse	80336	-6.64386	NaN	NaN	NaN	NaN	IL17RD gene
-5.64386	NaN	-6.64386	GeneID:3570	IL6R	NC_000001	154405193	154469450	1	forward	64258	-6.14386	NaN	NaN	NaN	NaN	IL6R gene
-6.64386	-6.64386	-6.64386	GeneID:11213	IRAK3	NC_000012	66189198	66254622	1	forward	65425	-6.64386	NaN	NaN	NaN	NaN	IRAK3 gene
-6.64386	-6.64386	-6.64386	GeneID:3684	ITGAM	NC_000016	31259967	31332892	1	forward	72926	-6.64386	NaN	NaN	NaN	NaN	ITGAM gene
-6.64386	-6.64386	-6.64386	GeneID:163782	KANK4	NC_000001	62236165	62319414	1	reverse	83250	-6.64386	NaN	NaN	NaN	NaN	KANK4 gene
-6.64386	-6.64386	-6.64386	GeneID:3765	KCNJ9	NC_000001	160055001	160090563	1	forward	35563	-6.64386	NaN	NaN	NaN	NaN	KCNJ9 gene
-6.64386	-6.64386	-6.64386	GeneID:3778	KCNMA1	NC_000010	76869601	77637819	1	reverse	768219	-6.64386	NaN	NaN	NaN	NaN	KCNMA1 gene
-6.64386	-6.64386	-6.64386	GeneID:55083	KIF26B	NC_000001	245154985	245703126	1	forward	548142	-6.64386	NaN	NaN	NaN	NaN	KIF26B gene
-6.64386	-6.64386	-6.64386	GeneID:4254	KITLG	NC_000012	88492793	88580473	1	reverse	87681	-6.64386	NaN	NaN	NaN	NaN	KITLG gene
-6.64386	-6.64386	-6.64386	GeneID:57626	KLHL1	NC_000013	69700593	70108493	1	reverse	407901	-6.64386	NaN	NaN	NaN	NaN	KLHL1 gene
-6.64386	-6.64386	-6.64386	GeneID:26524	LATS2	NC_000013	20973036	21061583	1	reverse	88548	-6.64386	NaN	NaN	NaN	NaN	LATS2 gene
-6.64386	-6.64386	-6.64386	GeneID:51557	LGSN	NC_000006	63275951	63567921	1	reverse	291971	-6.64386	NaN	NaN	NaN	NaN	LGSN gene
-6.64386	-6.64386	-6.64386	GeneID:375612	LHFPL3	NC_000007	104328656	104908558	1	forward	579903	-6.64386	NaN	NaN	NaN	NaN	LHFPL3 gene
-6.64386	-6.64386	-6.64386	GeneID:193629	LINC00189	NC_000021	29193494	29288205	1	forward	94712	-6.64386	NaN	NaN	NaN	NaN	LINC00189 gene
-6.64386	-6.64386	-6.64386	GeneID:100874128	LINC00333	NC_000013	84140602	84606768	1	forward	466167	-6.64386	NaN	NaN	NaN	NaN	LINC00333 gene
-6.64386	-6.64386	-6.64386	GeneID:201853	LINC00504	NC_000004	14470465	14888169	1	reverse	417705	-6.64386	NaN	NaN	NaN	NaN	LINC00504 gene
-6.64386	-6.64386	-6.64386	GeneID:641365	LINC00616	NC_000004	138027422	138130685	1	reverse	103264	-6.64386	NaN	NaN	NaN	NaN	LINC00616 gene
-6.64386	-6.64386	-6.64386	GeneID:285375	LINC00620	NC_000003	13650721	13746635	1	forward	95915	-6.64386	NaN	NaN	NaN	NaN	LINC00620 gene
-6.64386	-6.64386	-6.64386	GeneID:154092	LINC01010	NC_000006	134437716	134504020	1	forward	66305	-6.64386	NaN	NaN	NaN	NaN	LINC01010 gene
-6.64386	-6.64386	-6.64386	GeneID:116437	LINC01257	NC_000012	131165011	131212931	1	forward	47921	-6.64386	NaN	NaN	NaN	NaN	LINC01257 gene
-6.64386	NaN	-5.64386	GeneID:340515	LINC01501	NC_000009	90462432	90582746	1	reverse	120315	-6.14386	NaN	NaN	NaN	NaN	LINC01501 gene
-6.64386	-6.64386	-6.64386	GeneID:100130207	LOC100130207	NC_000003	3264909	3827406	1	reverse	562498	-6.64386	NaN	NaN	NaN	NaN	LOC100130207 gene
-6.64386	-6.64386	-6.64386	GeneID:100506368	LOC100506368	NC_000011	86955621	87000950	1	forward	45330	-6.64386	NaN	NaN	NaN	NaN	LOC100506368 gene
-6.64386	-6.64386	-6.64386	GeneID:100507073	LOC100507073	NC_000002	66574030	66695588	1	forward	121559	-6.64386	NaN	NaN	NaN	NaN	LOC100507073 gene
-6.64386	-6.64386	-6.64386	GeneID:101927078	LOC101927078	NC_000005	114447418	114773413	1	reverse	325996	-6.64386	NaN	NaN	NaN	NaN	LOC101927078 gene
-6.64386	-6.64386	-6.64386	GeneID:101927189	LOC101927189	NC_000006	53929982	53997667	1	forward	67686	-6.64386	NaN	NaN	NaN	NaN	LOC101927189 gene
-6.64386	NaN	-5.64386	GeneID:101928004	LOC101928004	NC_000006	6694799	6801211	1	reverse	106413	-6.14386	NaN	NaN	NaN	NaN	LOC101928004 gene
-6.64386	-6.64386	-6.64386	GeneID:101928280	LOC101928280	NC_000006	68226970	68329899	1	reverse	102930	-6.64386	NaN	NaN	NaN	NaN	LOC101928280 gene
-6.64386	-6.64386	-6.64386	GeneID:101928516	LOC101928516	NC_000006	74069451	74690727	1	forward	621277	-6.64386	NaN	NaN	NaN	NaN	LOC101928516 gene
-6.64386	-6.64386	-6.64386	GeneID:101928923	LOC101928923	NC_000006	155808724	156296271	1	reverse	487548	-6.64386	NaN	NaN	NaN	NaN	LOC101928923 gene
-6.64386	-6.64386	-6.64386	GeneID:101929129	LOC101929129	NC_000015	69972477	70025530	1	reverse	53054	-6.64386	NaN	NaN	NaN	NaN	LOC101929129 gene
-6.64386	-6.64386	-6.64386	GeneID:101929210	LOC101929210	NC_000004	94117820	94207556	1	reverse	89737	-6.64386	NaN	NaN	NaN	NaN	LOC101929210 gene
-6.64386	-5.64386	NaN	GeneID:101929468	LOC101929468	NC_000004	104490965	104697592	1	forward	206628	-6.14386	NaN	NaN	NaN	NaN	LOC101929468 gene
-6.64386	-6.64386	-6.64386	GeneID:102477328	LOC102477328	NC_000005	72574075	72660669	1	reverse	86595	-6.64386	NaN	NaN	NaN	NaN	LOC102477328 gene
-6.64386	-6.64386	-6.64386	GeneID:102723321	LOC102723321	NC_000001	147700066	147788977	1	forward	88912	-6.64386	NaN	NaN	NaN	NaN	LOC102723321 gene
NaN	-5.64386	-6.64386	GeneID:102724380	LOC102724380	NC_000014	86001932	86063803	1	reverse	61872	-6.14386	NaN	NaN	NaN	NaN	LOC102724380 gene
-6.64386	-6.64386	-6.64386	GeneID:102724680	LOC102724680	NC_000012	84912837	84992601	1	forward	79765	-6.64386	NaN	NaN	NaN	NaN	LOC102724680 gene
-6.64386	-6.64386	-6.64386	GeneID:102724946	LOC102724946	NC_000007	43769835	43839020	1	reverse	69186	-6.64386	NaN	NaN	NaN	NaN	LOC102724946 gene
-6.64386	-6.64386	-6.64386	GeneID:105369677	LOC105369677	NC_000012	16787123	16988658	1	reverse	201536	-6.64386	NaN	NaN	NaN	NaN	LOC105369677 gene
NaN	-5.64386	-6.64386	GeneID:105370467	LOC105370467	NC_000014	40742041	40885742	1	forward	143702	-6.14386	NaN	NaN	NaN	NaN	LOC105370467 gene
-6.64386	-6.64386	-6.64386	GeneID:105370503	LOC105370503	NC_000014	53685007	53850877	1	reverse	165871	-6.64386	NaN	NaN	NaN	NaN	LOC105370503 gene
NaN	-6.64386	-5.64386	GeneID:105370676	LOC105370676	NC_000014	101632321	101731343	1	reverse	99023	-6.14386	NaN	NaN	NaN	NaN	LOC105370676 gene
-6.64386	-6.64386	-6.64386	GeneID:105370807	LOC105370807	NC_000015	48186951	48230437	1	reverse	43487	-6.64386	NaN	NaN	NaN	NaN	LOC105370807 gene
-6.64386	-6.64386	-6.64386	GeneID:105370928	LOC105370928	NC_000015	82892802	82945676	1	forward	52875	-6.64386	NaN	NaN	NaN	NaN	LOC105370928 gene
-6.64386	-6.64386	-6.64386	GeneID:105371619	LOC105371619	NC_000001	173637659	173681709	1	forward	44051	-6.64386	NaN	NaN	NaN	NaN	LOC105371619 gene
-6.64386	-6.64386	-6.64386	GeneID:105371786	LOC105371786	NC_000017	43669588	43707480	1	forward	37893	-6.64386	NaN	NaN	NaN	NaN	LOC105371786 gene
-6.64386	NaN	-5.64386	GeneID:105371809	LOC105371809	NC_000017	48641948	48707346	1	forward	65399	-6.14386	NaN	NaN	NaN	NaN	LOC105371809 gene
NaN	-6.64386	-5.64386	GeneID:105371956	LOC105371956	NC_000018	2034135	2126369	1	reverse	92235	-6.14386	NaN	NaN	NaN	NaN	LOC105371956 gene
NaN	-5.64386	-6.64386	GeneID:105372031	LOC105372031	NC_000018	25233790	25280568	1	forward	46779	-6.14386	NaN	NaN	NaN	NaN	LOC105372031 gene
-6.64386	-6.64386	-6.64386	GeneID:105372772	LOC105372772	NC_000021	30393166	30475708	1	reverse	82543	-6.64386	NaN	NaN	NaN	NaN	LOC105372772 gene
-6.64386	-6.64386	-6.64386	GeneID:105373182	LOC105373182	NC_000023	40318041	40400042	1	forward	82002	-6.64386	NaN	NaN	NaN	NaN	LOC105373182 gene
NaN	-5.64386	-6.64386	GeneID:105373262	LOC105373262	NC_000001	244230506	244325182	1	reverse	94677	-6.14386	NaN	NaN	NaN	NaN	LOC105373262 gene
-6.64386	-6.64386	-6.64386	GeneID:105373691	LOC105373691	NC_000002	152958957	153028286	1	forward	69330	-6.64386	NaN	NaN	NaN	NaN	LOC105373691 gene
-6.64386	-6.64386	-6.64386	GeneID:105373786	LOC105373786	NC_000002	187188460	187547712	1	forward	359253	-6.64386	NaN	NaN	NaN	NaN	LOC105373786 gene
-6.64386	-6.64386	-6.64386	GeneID:105374039	LOC105374039	NC_000003	111364517	111542003	1	forward	177487	-6.64386	NaN	NaN	NaN	NaN	LOC105374039 gene
-5.64386	NaN	-6.64386	GeneID:105374216	LOC105374216	NC_000003	171101640	171161262	1	forward	59623	-6.14386	NaN	NaN	NaN	NaN	LOC105374216 gene
-6.64386	-6.64386	-6.64386	GeneID:105374428	LOC105374428	NC_000004	42299012	42391268	1	reverse	92257	-6.64386	NaN	NaN	NaN	NaN	LOC105374428 gene
NaN	-6.64386	-5.64386	GeneID:105374482	LOC105374482	NC_000004	10486078	10531030	1	forward	44953	-6.14386	NaN	NaN	NaN	NaN	LOC105374482 gene
-6.64386	-6.64386	-6.64386	GeneID:105374648	LOC105374648	NC_000005	9854400	9891281	1	forward	36882	-6.64386	NaN	NaN	NaN	NaN	LOC105374648 gene
-6.64386	-6.64386	-6.64386	GeneID:105374956	LOC105374956	NC_000006	18522797	18722585	1	forward	199789	-6.64386	NaN	NaN	NaN	NaN	LOC105374956 gene
-6.64386	-6.64386	-6.64386	GeneID:105375180	LOC105375180	NC_000007	19576291	19669551	1	forward	93261	-6.64386	NaN	NaN	NaN	NaN	LOC105375180 gene
-6.64386	-6.64386	-6.64386	GeneID:105375238	LOC105375238	NC_000007	39416280	39474455	1	reverse	58176	-6.64386	NaN	NaN	NaN	NaN	LOC105375238 gene
-6.64386	-6.64386	-6.64386	GeneID:105375451	LOC105375451	NC_000007	110365209	110622113	1	reverse	256905	-6.64386	NaN	NaN	NaN	NaN	LOC105375451 gene
NaN	-6.64386	-5.64386	GeneID:105375633	LOC105375633	NC_000008	90690414	90791654	1	reverse	101241	-6.14386	NaN	NaN	NaN	NaN	LOC105375633 gene
-6.64386	-6.64386	-6.64386	GeneID:105375634	LOC105375634	NC_000008	90844760	90953986	1	reverse	109227	-6.64386	NaN	NaN	NaN	NaN	LOC105375634 gene
-6.64386	-6.64386	-6.64386	GeneID:105375717	LOC105375717	NC_000008	117273754	117311089	1	forward	37336	-6.64386	NaN	NaN	NaN	NaN	LOC105375717 gene
-6.64386	-6.64386	-6.64386	GeneID:105375864	LOC105375864	NC_000008	60284965	60363246	1	reverse	78282	-6.64386	NaN	NaN	NaN	NaN	LOC105375864 gene
-6.64386	-6.64386	-6.64386	GeneID:105376084	LOC105376084	NC_000009	73411629	73452886	1	forward	41258	-6.64386	NaN	NaN	NaN	NaN	LOC105376084 gene
-6.64386	-6.64386	-6.64386	GeneID:105376550	LOC105376550	NC_000011	11118764	11231436	1	forward	112673	-6.64386	NaN	NaN	NaN	NaN	LOC105376550 gene
-6.64386	-6.64386	-6.64386	GeneID:105376603	LOC105376603	NC_000011	28901982	29063683	1	forward	161702	-6.64386	NaN	NaN	NaN	NaN	LOC105376603 gene
-6.64386	-6.64386	-6.64386	GeneID:105376982	LOC105376982	NC_000003	19389123	19484843	1	reverse	95721	-6.64386	NaN	NaN	NaN	NaN	LOC105376982 gene
-6.64386	-6.64386	-6.64386	GeneID:105377136	LOC105377136	NC_000021	32879699	32932240	1	forward	52542	-6.64386	NaN	NaN	NaN	NaN	LOC105377136 gene
-6.64386	-6.64386	-6.64386	GeneID:105377448	LOC105377448	NC_000004	138819957	139012646	1	reverse	192690	-6.64386	NaN	NaN	NaN	NaN	LOC105377448 gene
-6.64386	NaN	-5.64386	GeneID:105377714	LOC105377714	NC_000005	169457607	169583469	1	reverse	125863	-6.14386	NaN	NaN	NaN	NaN	LOC105377714 gene
-6.64386	-6.64386	-6.64386	GeneID:105378313	LOC105378313	NC_000010	57322241	57407298	1	reverse	85058	-6.64386	NaN	NaN	NaN	NaN	LOC105378313 gene
-6.64386	-6.64386	-6.64386	GeneID:105378521	LOC105378521	NC_000010	120999366	121077465	1	reverse	78100	-6.64386	NaN	NaN	NaN	NaN	LOC105378521 gene
-5.64386	-6.64386	NaN	GeneID:105379102	LOC105379102	NC_000005	101530812	101854335	1	reverse	323524	-6.14386	NaN	NaN	NaN	NaN	LOC105379102 gene
-6.64386	-6.64386	-6.64386	GeneID:107983974	LOC107983974	NC_000015	93553336	93765075	1	forward	211740	-6.64386	NaN	NaN	NaN	NaN	LOC107983974 gene
-6.64386	-6.64386	-6.64386	GeneID:107983981	LOC107983981	NC_000015	52803752	53221654	1	forward	417903	-6.64386	NaN	NaN	NaN	NaN	LOC107983981 gene
-6.64386	-6.64386	-6.64386	GeneID:107984384	LOC107984384	NC_000011	109864286	110088592	1	reverse	224307	-6.64386	NaN	NaN	NaN	NaN	LOC107984384 gene
-6.64386	-6.64386	-6.64386	GeneID:107984425	LOC107984425	NC_000011	83541981	83568685	1	forward	26705	-6.64386	NaN	NaN	NaN	NaN	LOC107984425 gene
-6.64386	-6.64386	-6.64386	GeneID:107984494	LOC107984494	NC_000012	16420125	16461193	1	forward	41069	-6.64386	NaN	NaN	NaN	NaN	LOC107984494 gene
-6.64386	-6.64386	-6.64386	GeneID:107984625	LOC107984625	NC_000013	59489974	59588138	1	reverse	98165	-6.64386	NaN	NaN	NaN	NaN	LOC107984625 gene
-6.64386	-6.64386	-6.64386	GeneID:107984764	LOC107984764	NC_000015	97234280	97432486	1	forward	198207	-6.64386	NaN	NaN	NaN	NaN	LOC107984764 gene
-6.64386	-6.64386	-6.64386	GeneID:107985072	LOC107985072	NC_000017	40928600	40982405	1	forward	53806	-6.64386	NaN	NaN	NaN	NaN	LOC107985072 gene
-6.64386	-6.64386	-6.64386	GeneID:107985179	LOC107985179	NC_000018	71432085	71623999	1	forward	191915	-6.64386	NaN	NaN	NaN	NaN	LOC107985179 gene
-6.64386	-6.64386	-6.64386	GeneID:107985713	LOC107985713	NC_000023	88495852	88613464	1	reverse	117613	-6.64386	NaN	NaN	NaN	NaN	LOC107985713 gene
-6.64386	-6.64386	-6.64386	GeneID:107985869	LOC107985869	NC_000002	37743286	37788848	1	forward	45563	-6.64386	NaN	NaN	NaN	NaN	LOC107985869 gene
-6.64386	-6.64386	-6.64386	GeneID:107985948	LOC107985948	NC_000002	137980261	138043731	1	reverse	63471	-6.64386	NaN	NaN	NaN	NaN	LOC107985948 gene
-6.64386	-6.64386	-6.64386	GeneID:107986178	LOC107986178	NC_000004	11455072	11776218	1	forward	321147	-6.64386	NaN	NaN	NaN	NaN	LOC107986178 gene
-6.64386	-6.64386	-6.64386	GeneID:339529	LOC339529	NC_000001	243917402	244047317	1	forward	129916	-6.64386	NaN	NaN	NaN	NaN	LOC339529 gene
NaN	-6.64386	-5.64386	GeneID:643623	LOC643623	NC_000006	125674353	125720218	1	forward	45866	-6.14386	NaN	NaN	NaN	NaN	LOC643623 gene
NaN	-5.64386	-6.64386	GeneID:653513	LOC653513	NC_000001	149187067	149322070	1	reverse	135004	-6.14386	NaN	NaN	NaN	NaN	LOC653513 gene
-6.64386	-6.64386	-6.64386	GeneID:727993	LOC727993	NC_000020	1947210	2007517	1	forward	60308	-6.64386	NaN	NaN	NaN	NaN	LOC727993 gene
-6.64386	-6.64386	-6.64386	GeneID:4045	LSAMP	NC_000003	115802363	116445542	1	reverse	643180	-6.64386	NaN	NaN	NaN	NaN	LSAMP gene
-6.64386	-6.64386	-6.64386	GeneID:338645	LUZP2	NC_000011	24494304	25082640	1	forward	588337	-6.64386	NaN	NaN	NaN	NaN	LUZP2 gene
NaN	-6.64386	-5.64386	GeneID:102467146	MAFTRR	NC_000016	79721312	79770532	1	reverse	49221	-6.14386	NaN	NaN	NaN	NaN	MAFTRR gene
-6.64386	-6.64386	-6.64386	GeneID:5602	MAPK10	NC_000004	86012296	86594117	1	reverse	581822	-6.64386	NaN	NaN	NaN	NaN	MAPK10 gene
-6.64386	-6.64386	-6.64386	GeneID:4163	MCC	NC_000005	113022099	113488830	1	reverse	466732	-6.64386	NaN	NaN	NaN	NaN	MCC gene
-6.64386	-6.64386	-6.64386	GeneID:4199	ME1	NC_000006	83210389	83431219	1	reverse	220831	-6.64386	NaN	NaN	NaN	NaN	ME1 gene
-6.64386	-6.64386	-6.64386	GeneID:146664	MGAT5B	NC_000017	76868487	76950389	1	forward	81903	-6.64386	NaN	NaN	NaN	NaN	MGAT5B gene
-6.64386	-6.64386	-6.64386	GeneID:145282	MIPOL1	NC_000014	37197888	37579207	1	forward	381320	-6.64386	NaN	NaN	NaN	NaN	MIPOL1 gene
-6.64386	-6.64386	-6.64386	GeneID:9172	MYOM2	NC_000008	2045043	2145456	1	forward	100414	-6.64386	NaN	NaN	NaN	NaN	MYOM2 gene
-6.64386	-6.64386	-6.64386	GeneID:84779	NAA11	NC_000004	79155237	79326058	1	reverse	170822	-6.64386	NaN	NaN	NaN	NaN	NAA11 gene
-6.64386	-6.64386	-6.64386	GeneID:259232	NALCN	NC_000013	101053774	101417206	1	reverse	363433	-6.64386	NaN	NaN	NaN	NaN	NALCN gene
-6.64386	-6.64386	-6.64386	GeneID:344148	NCKAP5	NC_000002	132671788	133675181	1	reverse	1003394	-6.64386	NaN	NaN	NaN	NaN	NCKAP5 gene
-6.64386	-6.64386	-6.64386	GeneID:64579	NDST4	NC_000004	114824122	115114098	1	reverse	289977	-6.64386	NaN	NaN	NaN	NaN	NDST4 gene
-6.64386	-6.64386	-6.64386	GeneID:10529	NEBL	NC_000010	20779973	21174187	1	reverse	394215	-6.64386	NaN	NaN	NaN	NaN	NEBL gene
-6.64386	-6.64386	-6.64386	GeneID:257194	NEGR1	NC_000001	71402942	72282850	1	reverse	879909	-6.64386	NaN	NaN	NaN	NaN	NEGR1 gene
-6.64386	-6.64386	-6.64386	GeneID:79570	NKAIN1	NC_000001	31179270	31239887	1	reverse	60618	-6.64386	NaN	NaN	NaN	NaN	NKAIN1 gene
-6.64386	-6.64386	-6.64386	GeneID:57502	NLGN4X	NC_000023	5890026	6228882	1	reverse	338857	-6.64386	NaN	NaN	NaN	NaN	NLGN4X gene
-6.64386	NaN	-5.64386	GeneID:79730	NSUN7	NC_000004	40749874	40810601	1	forward	60728	-6.14386	NaN	NaN	NaN	NaN	NSUN7 gene
-6.64386	-6.64386	-6.64386	GeneID:59277	NTN4	NC_000012	95657807	95790758	1	reverse	132952	-6.64386	NaN	NaN	NaN	NaN	NTN4 gene
-6.64386	-6.64386	-6.64386	GeneID:57624	NYAP2	NC_000002	225399710	225703653	1	forward	303944	-6.64386	NaN	NaN	NaN	NaN	NYAP2 gene
-6.64386	-6.64386	-6.64386	GeneID:283310	OTOGL	NC_000012	80130377	80379090	1	forward	248714	-6.64386	NaN	NaN	NaN	NaN	OTOGL gene
-6.64386	-6.64386	-6.64386	GeneID:132430	PABPC4L	NC_000004	133948459	134201748	1	reverse	253290	-6.64386	NaN	NaN	NaN	NaN	PABPC4L gene
-6.64386	-6.64386	-6.64386	GeneID:5053	PAH	NC_000012	102838326	102917603	1	reverse	79278	-6.64386	NaN	NaN	NaN	NaN	PAH gene
-6.64386	-6.64386	-6.64386	GeneID:56288	PARD3	NC_000010	34109560	34815325	1	reverse	705766	-6.64386	NaN	NaN	NaN	NaN	PARD3 gene
-6.64386	-6.64386	-6.64386	GeneID:80714	PBX4	NC_000019	19561707	19618916	1	reverse	57210	-6.64386	NaN	NaN	NaN	NaN	PBX4 gene
-6.64386	-6.64386	-6.64386	GeneID:54039	PCBP3	NC_000021	45849961	45942454	1	forward	92494	-6.64386	NaN	NaN	NaN	NaN	PCBP3 gene
-5.64386	-6.64386	NaN	GeneID:9468	PCYT1B	NC_000023	24558087	24672862	1	reverse	114776	-6.14386	NaN	NaN	NaN	NaN	PCYT1B gene
-6.64386	-6.64386	-6.64386	GeneID:5158	PDE6B	NC_000004	587593	670892	1	forward	83300	-6.64386	NaN	NaN	NaN	NaN	PDE6B gene
-6.64386	-6.64386	-6.64386	GeneID:27115	PDE7B	NC_000006	135808752	136195571	1	forward	386820	-6.64386	NaN	NaN	NaN	NaN	PDE7B gene
-6.64386	-5.64386	NaN	GeneID:29951	PDZRN4	NC_000012	41188448	41574590	1	forward	386143	-6.14386	NaN	NaN	NaN	NaN	PDZRN4 gene
-6.64386	-6.64386	-6.64386	GeneID:79605	PGBD5	NC_000001	230321646	230425928	1	reverse	104283	-6.64386	NaN	NaN	NaN	NaN	PGBD5 gene
-6.64386	-6.64386	-6.64386	GeneID:116154	PHACTR3	NC_000020	59577497	59849829	1	forward	272333	-6.64386	NaN	NaN	NaN	NaN	PHACTR3 gene
-6.64386	-6.64386	-6.64386	GeneID:112885	PHF21B	NC_000022	44881162	45009928	1	reverse	128767	-6.64386	NaN	NaN	NaN	NaN	PHF21B gene
-6.64386	-6.64386	-6.64386	GeneID:5288	PIK3C2G	NC_000012	18242946	18716861	1	forward	473916	-6.64386	NaN	NaN	NaN	NaN	PIK3C2G gene
NaN	-6.64386	-5.64386	GeneID:100532742	PIR-FIGF	NC_000023	15345591	15491309	1	reverse	145719	-6.14386	NaN	NaN	NaN	NaN	PIR-FIGF gene
-6.64386	-6.64386	-6.64386	GeneID:23236	PLCB1	NC_000020	8132236	8884911	1	forward	752676	-6.64386	NaN	NaN	NaN	NaN	PLCB1 gene
-6.64386	-6.64386	-6.64386	GeneID:23007	PLCH1	NC_000003	155458603	155745723	1	reverse	287121	-6.64386	NaN	NaN	NaN	NaN	PLCH1 gene
-6.64386	-6.64386	-6.64386	GeneID:59338	PLEKHA1	NC_000010	122374578	122432355	1	forward	57778	-6.64386	NaN	NaN	NaN	NaN	PLEKHA1 gene
NaN	-5.64386	-6.64386	GeneID:54886	PLPPR1	NC_000009	101028749	101325135	1	forward	296387	-6.14386	NaN	NaN	NaN	NaN	PLPPR1 gene
NaN	-6.64386	-5.64386	GeneID:392285	PPIAP33	NC_000009	7499155	7598583	1	forward	99429	-6.14386	NaN	NaN	NaN	NaN	PPIAP33 gene
-6.64386	-6.64386	-6.64386	GeneID:5754	PTK7	NC_000006	43076268	43161720	1	forward	85453	-6.64386	NaN	NaN	NaN	NaN	PTK7 gene
-6.64386	-6.64386	-6.64386	GeneID:5764	PTN	NC_000007	137227341	137343865	1	reverse	116525	-6.64386	NaN	NaN	NaN	NaN	PTN gene
-6.64386	-6.64386	-6.64386	GeneID:115827	RAB3C	NC_000005	58582188	58859394	1	forward	277207	-6.64386	NaN	NaN	NaN	NaN	RAB3C gene
NaN	-6.64386	-5.64386	GeneID:100652739	RAET1E-AS1	NC_000006	149863498	149919508	1	forward	56011	-6.14386	NaN	NaN	NaN	NaN	RAET1E-AS1 gene
-6.64386	-6.64386	-6.64386	GeneID:138046	RALYL	NC_000008	84182629	84921844	1	forward	739216	-6.64386	NaN	NaN	NaN	NaN	RALYL gene
-6.64386	-6.64386	-6.64386	GeneID:10267	RAMP1	NC_000002	237858714	237912117	1	forward	53404	-6.64386	NaN	NaN	NaN	NaN	RAMP1 gene
-6.64386	-6.64386	-6.64386	GeneID:54502	RBM47	NC_000004	40423255	40630911	1	reverse	207657	-6.64386	NaN	NaN	NaN	NaN	RBM47 gene
-6.64386	-6.64386	-6.64386	GeneID:5962	RDX	NC_000011	110174880	110296712	1	reverse	121833	-6.64386	NaN	NaN	NaN	NaN	RDX gene
-6.64386	-6.64386	-6.64386	GeneID:9628	RGS6	NC_000014	71932100	72632478	1	forward	700379	-6.64386	NaN	NaN	NaN	NaN	RGS6 gene
-6.64386	-6.64386	-6.64386	GeneID:6000	RGS7	NC_000001	240775193	241357374	1	reverse	582182	-6.64386	NaN	NaN	NaN	NaN	RGS7 gene
-6.64386	-5.64386	NaN	GeneID:85397	RGS8	NC_000001	182641814	182753291	1	reverse	111478	-6.14386	NaN	NaN	NaN	NaN	RGS8 gene
-6.64386	-6.64386	-6.64386	GeneID:9781	RNF144A	NC_000002	6917392	7076886	1	forward	159495	-6.64386	NaN	NaN	NaN	NaN	RNF144A gene
NaN	-5.64386	-6.64386	GeneID:494470	RNF165	NC_000018	46334217	46461413	1	forward	127197	-6.14386	NaN	NaN	NaN	NaN	RNF165 gene
-6.64386	-6.64386	-6.64386	GeneID:6101	RP1	NC_000008	54509448	54630834	1	forward	121387	-6.64386	NaN	NaN	NaN	NaN	RP1 gene
-6.64386	-6.64386	-6.64386	GeneID:22895	RPH3A	NC_000012	112791538	112898881	1	forward	107344	-6.64386	NaN	NaN	NaN	NaN	RPH3A gene
-6.64386	-6.64386	-6.64386	GeneID:9501	RPH3AL	NC_000017	212389	386254	1	reverse	173866	-6.64386	NaN	NaN	NaN	NaN	RPH3AL gene
NaN	-6.64386	-5.64386	GeneID:286133	SCARA5	NC_000008	27869882	27992852	1	reverse	122971	-6.14386	NaN	NaN	NaN	NaN	SCARA5 gene
-6.64386	-6.64386	-6.64386	GeneID:29970	SCHIP1	NC_000003	159273247	159897366	1	forward	624120	-6.64386	NaN	NaN	NaN	NaN	SCHIP1 gene
-6.64386	-6.64386	-6.64386	GeneID:101669767	SCHLAP1	NC_000002	180692104	180916939	1	forward	224836	-6.64386	NaN	NaN	NaN	NaN	SCHLAP1 gene
-6.64386	-6.64386	-6.64386	GeneID:80031	SEMA6D	NC_000015	47184101	47774223	1	forward	590123	-6.64386	NaN	NaN	NaN	NaN	SEMA6D gene
-6.64386	-6.64386	-6.64386	GeneID:137868	SGCZ	NC_000008	14084835	15238283	1	reverse	1153449	-6.64386	NaN	NaN	NaN	NaN	SGCZ gene
-6.64386	-6.64386	-6.64386	GeneID:84251	SGIP1	NC_000001	66533272	66751139	1	forward	217868	-6.64386	NaN	NaN	NaN	NaN	SGIP1 gene
-6.64386	-6.64386	-6.64386	GeneID:344558	SH3RF3	NC_000002	109129439	109504636	1	forward	375198	-6.64386	NaN	NaN	NaN	NaN	SH3RF3 gene
-6.64386	-6.64386	-6.64386	GeneID:357	SHROOM2	NC_000023	9786406	9949443	1	forward	163038	-6.64386	NaN	NaN	NaN	NaN	SHROOM2 gene
-6.64386	-6.64386	-6.64386	GeneID:144195	SLC2A14	NC_000012	7812512	7891196	1	reverse	78685	-6.64386	NaN	NaN	NaN	NaN	SLC2A14 gene
-6.64386	-6.64386	-6.64386	GeneID:148641	SLC35F3	NC_000001	233904712	234324518	1	forward	419807	-6.64386	NaN	NaN	NaN	NaN	SLC35F3 gene
-6.64386	-6.64386	-6.64386	GeneID:341880	SLC35F4	NC_000014	57563922	57982329	1	reverse	418408	-6.64386	NaN	NaN	NaN	NaN	SLC35F4 gene
-6.64386	-6.64386	-6.64386	GeneID:6542	SLC7A2	NC_000008	17494349	17570568	1	forward	76220	-6.64386	NaN	NaN	NaN	NaN	SLC7A2 gene
-6.64386	-6.64386	-6.64386	GeneID:133482	SLCO6A1	NC_000005	102371782	102502213	1	reverse	130432	-6.64386	NaN	NaN	NaN	NaN	SLCO6A1 gene
-6.64386	-6.64386	-6.64386	GeneID:100131208	SNAP25-AS1	NC_000020	10023812	10219506	1	reverse	195695	-6.64386	NaN	NaN	NaN	NaN	SNAP25-AS1 gene
NaN	-5.64386	-6.64386	GeneID:692218	SNORD115@	NC_000015	25170723	25269858	1	forward	99136	-6.14386	NaN	NaN	NaN	NaN	SNORD115@ gene
-6.64386	-6.64386	-6.64386	GeneID:132671	SPATA18	NC_000004	52051331	52097305	1	forward	45975	-6.64386	NaN	NaN	NaN	NaN	SPATA18 gene
-6.64386	-6.64386	-6.64386	GeneID:6710	SPTB	NC_000014	64746283	64879892	1	reverse	133610	-6.64386	NaN	NaN	NaN	NaN	SPTB gene
-6.64386	-6.64386	-6.64386	GeneID:653464	SRGAP2C	NC_000001	121184967	121392819	1	forward	207853	-6.64386	NaN	NaN	NaN	NaN	SRGAP2C gene
-6.64386	-6.64386	-6.64386	GeneID:79783	SUGCT	NC_000007	40134887	40860767	1	forward	725881	-6.64386	NaN	NaN	NaN	NaN	SUGCT gene
-6.64386	-6.64386	-6.64386	GeneID:6840	SVIL	NC_000010	29457338	29737001	1	reverse	279664	-6.64386	NaN	NaN	NaN	NaN	SVIL gene
-6.64386	-6.64386	-6.64386	GeneID:79953	SYNDIG1	NC_000020	24469199	24666617	1	forward	197419	-6.64386	NaN	NaN	NaN	NaN	SYNDIG1 gene
-6.64386	-6.64386	-6.64386	GeneID:26115	TANC2	NC_000017	62966523	63427706	1	forward	461184	-6.64386	NaN	NaN	NaN	NaN	TANC2 gene
-6.64386	-6.64386	-6.64386	GeneID:23232	TBC1D12	NC_000010	94402429	94536332	1	forward	133904	-6.64386	NaN	NaN	NaN	NaN	TBC1D12 gene
-6.64386	-5.64386	NaN	GeneID:6916	TBXAS1	NC_000007	139778248	140020325	1	forward	242078	-6.14386	NaN	NaN	NaN	NaN	TBXAS1 gene
-6.64386	-5.64386	NaN	GeneID:6934	TCF7L2	NC_000010	112950219	113167678	1	forward	217460	-6.14386	NaN	NaN	NaN	NaN	TCF7L2 gene
-6.64386	-6.64386	-6.64386	GeneID:26011	TENM4	NC_000011	78653283	79441019	1	reverse	787737	-6.64386	NaN	NaN	NaN	NaN	TENM4 gene
-6.64386	-6.64386	-6.64386	GeneID:54790	TET2	NC_000004	105145875	105279803	1	forward	133929	-6.64386	NaN	NaN	NaN	NaN	TET2 gene
-6.64386	-6.64386	-6.64386	GeneID:56155	TEX14	NC_000017	58556677	58692055	1	reverse	135379	-6.64386	NaN	NaN	NaN	NaN	TEX14 gene
-6.64386	-6.64386	-6.64386	GeneID:80731	THSD7B	NC_000002	136765562	137677712	1	forward	912151	-6.64386	NaN	NaN	NaN	NaN	THSD7B gene
-6.64386	-6.64386	-6.64386	GeneID:79905	TMC7	NC_000016	18983934	19063942	1	forward	80009	-6.64386	NaN	NaN	NaN	NaN	TMC7 gene
-6.64386	-6.64386	-6.64386	GeneID:124842	TMEM132E	NC_000017	34580749	34639318	1	forward	58570	-6.64386	NaN	NaN	NaN	NaN	TMEM132E gene
-5.64386	NaN	-6.64386	GeneID:441027	TMEM150C	NC_000004	82484451	82561973	1	reverse	77523	-6.14386	NaN	NaN	NaN	NaN	TMEM150C gene
-6.64386	-6.64386	-6.64386	GeneID:7145	TNS1	NC_000002	217799789	217978853	1	reverse	179065	-6.64386	NaN	NaN	NaN	NaN	TNS1 gene
-6.64386	-6.64386	-6.64386	GeneID:64759	TNS3	NC_000007	47275154	47582553	1	reverse	307400	-6.64386	NaN	NaN	NaN	NaN	TNS3 gene
-6.64386	-6.64386	-6.64386	GeneID:84969	TOX2	NC_000020	43914852	44069616	1	forward	154765	-6.64386	NaN	NaN	NaN	NaN	TOX2 gene
-6.64386	-6.64386	-6.64386	GeneID:128553	TSHZ2	NC_000020	52972309	53495330	1	forward	523022	-6.64386	NaN	NaN	NaN	NaN	TSHZ2 gene
NaN	-5.64386	-6.64386	GeneID:9706	ULK2	NC_000017	19770828	19867926	1	reverse	97099	-6.14386	NaN	NaN	NaN	NaN	ULK2 gene
-6.64386	-6.64386	-6.64386	GeneID:127731	VWA5B1	NC_000001	20290907	20360442	1	forward	69536	-6.64386	NaN	NaN	NaN	NaN	VWA5B1 gene
-6.64386	-6.64386	-6.64386	GeneID:7450	VWF	NC_000012	5948874	6124675	1	reverse	175802	-6.64386	NaN	NaN	NaN	NaN	VWF gene
-6.64386	-6.64386	-6.64386	GeneID:64409	WBSCR17	NC_000007	71132414	71713601	1	forward	581188	-6.64386	NaN	NaN	NaN	NaN	WBSCR17 gene
-6.64386	-6.64386	-6.64386	GeneID:100192378	ZFHX4-AS1	NC_000008	76610879	76683275	1	reverse	72397	-6.64386	NaN	NaN	NaN	NaN	ZFHX4-AS1 gene
-6.64386	-6.64386	-6.64386	GeneID:23090	ZNF423	NC_000016	49487531	49857919	1	reverse	370389	-6.64386	NaN	NaN	NaN	NaN	ZNF423 gene
-6.64386	-6.64386	-6.64386	GeneID:58499	ZNF462	NC_000009	106860154	107012258	1	forward	152105	-6.64386	NaN	NaN	NaN	NaN	ZNF462 gene
-6.64386	-6.64386	-5.64386	GeneID:368	ABCC6	NC_000016	16149565	16223616	1	reverse	74052	-6.31052	NaN	NaN	NaN	NaN	ABCC6 gene
-5.64386	-6.64386	-6.64386	GeneID:390110	ACCSL	NC_000011	43920987	44060667	1	forward	139681	-6.31052	NaN	NaN	NaN	NaN	ACCSL gene
-5.64386	-6.64386	-6.64386	GeneID:59272	ACE2	NC_000023	15494525	15602069	1	reverse	107545	-6.31052	NaN	NaN	NaN	NaN	ACE2 gene
-6.64386	-6.64386	-5.64386	GeneID:8038	ADAM12	NC_000010	126012385	126388558	1	reverse	376174	-6.31052	NaN	NaN	NaN	NaN	ADAM12 gene
-6.64386	-5.64386	-6.64386	GeneID:84873	ADGRG7	NC_000003	100609589	100696174	1	forward	86586	-6.31052	NaN	NaN	NaN	NaN	ADGRG7 gene
-6.64386	-5.64386	-6.64386	GeneID:155465	AGR3	NC_000007	16854711	16881989	1	reverse	27279	-6.31052	NaN	NaN	NaN	NaN	AGR3 gene
-6.64386	-6.64386	-5.64386	GeneID:118429	ANTXR2	NC_000004	79901617	80073472	1	reverse	171856	-6.31052	NaN	NaN	NaN	NaN	ANTXR2 gene
-6.64386	-6.64386	-5.64386	GeneID:312	ANXA13	NC_000008	123680794	123737426	1	reverse	56633	-6.31052	NaN	NaN	NaN	NaN	ANXA13 gene
-5.64386	-6.64386	-6.64386	GeneID:316	AOX1	NC_000002	200585952	200677064	1	forward	91113	-6.31052	NaN	NaN	NaN	NaN	AOX1 gene
-5.64386	-6.64386	-6.64386	GeneID:389652	ASNSP1	NC_000008	46579206	46617739	1	reverse	38534	-6.31052	NaN	NaN	NaN	NaN	ASNSP1 gene
-6.64386	-5.64386	-6.64386	GeneID:8424	BBOX1	NC_000011	27040705	27127807	1	forward	87103	-6.31052	NaN	NaN	NaN	NaN	BBOX1 gene
-6.64386	-5.64386	-6.64386	GeneID:660	BMX	NC_000023	15500777	15556529	1	forward	55753	-6.31052	NaN	NaN	NaN	NaN	BMX gene
-6.64386	-5.64386	-6.64386	GeneID:255119	C4orf22	NC_000004	80321265	80963756	1	forward	642492	-6.31052	NaN	NaN	NaN	NaN	C4orf22 gene
-6.64386	-6.64386	-5.64386	GeneID:27092	CACNG4	NC_000017	66964864	67033402	1	forward	68539	-6.31052	NaN	NaN	NaN	NaN	CACNG4 gene
-6.64386	-5.64386	-6.64386	GeneID:23705	CADM1	NC_000011	115173625	115504523	1	reverse	330899	-6.31052	NaN	NaN	NaN	NaN	CADM1 gene
-5.64386	-6.64386	-6.64386	GeneID:103021164	CASC21	NC_000008	127244637	127392631	1	forward	147995	-6.31052	NaN	NaN	NaN	NaN	CASC21 gene
NaN	-5.64386	-5.64386	GeneID:846	CASR	NC_000003	122183683	122286503	1	forward	102821	-5.64386	NaN	NaN	NaN	NaN	CASR gene
-5.64386	NaN	-5.64386	GeneID:554201	CCDC148-AS1	NC_000002	158166650	158236169	1	forward	69520	-5.64386	NaN	NaN	NaN	NaN	CCDC148-AS1 gene
-5.64386	NaN	-5.64386	GeneID:79616	CCNJL	NC_000005	160251652	160339592	1	reverse	87941	-5.64386	NaN	NaN	NaN	NaN	CCNJL gene
-6.64386	-6.64386	-5.64386	GeneID:960	CD44	NC_000011	35138870	35232402	1	forward	93533	-6.31052	NaN	NaN	NaN	NaN	CD44 gene
-6.64386	-5.64386	-6.64386	GeneID:23242	COBL	NC_000007	51016212	51316818	1	reverse	300607	-6.31052	NaN	NaN	NaN	NaN	COBL gene
-6.64386	-5.64386	-6.64386	GeneID:1305	COL13A1	NC_000010	69801885	69959148	1	forward	157264	-6.31052	NaN	NaN	NaN	NaN	COL13A1 gene
-5.64386	NaN	-5.64386	GeneID:1373	CPS1	NC_000002	210477682	210679107	1	forward	201426	-5.64386	NaN	NaN	NaN	NaN	CPS1 gene
-6.64386	-5.64386	-6.64386	GeneID:8029	CUBN	NC_000010	16823966	17130492	1	reverse	306527	-6.31052	NaN	NaN	NaN	NaN	CUBN gene
-5.05889	NaN	-6.64386	GeneID:23500	DAAM2	NC_000006	39792366	39904877	1	forward	112512	-5.85137	NaN	NaN	NaN	NaN	DAAM2 gene
-6.64386	-5.64386	-6.64386	GeneID:26052	DNM3	NC_000001	171841478	172418466	1	forward	576989	-6.31052	NaN	NaN	NaN	NaN	DNM3 gene
-6.64386	-5.64386	-6.64386	GeneID:1826	DSCAM	NC_000021	40010999	40847113	1	reverse	836115	-6.31052	NaN	NaN	NaN	NaN	DSCAM gene
-6.64386	-6.64386	-5.64386	GeneID:55068	ENOX1	NC_000013	43213525	43786980	1	reverse	573456	-6.31052	NaN	NaN	NaN	NaN	ENOX1 gene
-6.64386	-5.64386	-6.64386	GeneID:2034	EPAS1	NC_000002	46297402	46386703	1	forward	89302	-6.31052	NaN	NaN	NaN	NaN	EPAS1 gene
-6.64386	-5.64386	-6.64386	GeneID:2078	ERG	NC_000021	38367261	38662045	1	reverse	294785	-6.31052	NaN	NaN	NaN	NaN	ERG gene
-6.64386	-5.64386	-6.64386	GeneID:2139	EYA2	NC_000020	46894624	47188844	1	forward	294221	-6.31052	NaN	NaN	NaN	NaN	EYA2 gene
-6.64386	-6.64386	-5.64386	GeneID:2153	F5	NC_000001	169511954	169586632	1	reverse	74679	-6.31052	NaN	NaN	NaN	NaN	F5 gene
-6.64386	-6.64386	-5.64386	GeneID:79152	FA2H	NC_000016	74712955	74774831	1	reverse	61877	-6.31052	NaN	NaN	NaN	NaN	FA2H gene
-6.64386	-6.64386	-5.64386	GeneID:25854	FAM149A	NC_000004	186104798	186172663	1	forward	67866	-6.31052	NaN	NaN	NaN	NaN	FAM149A gene
-6.64386	-6.64386	-5.64386	GeneID:121006	FAM186A	NC_000012	50326854	50396633	1	reverse	69780	-6.31052	NaN	NaN	NaN	NaN	FAM186A gene
-6.64386	-5.64386	-6.64386	GeneID:79633	FAT4	NC_000004	125314913	125492932	1	forward	178020	-6.31052	NaN	NaN	NaN	NaN	FAT4 gene
-6.64386	-6.64386	-5.64386	GeneID:285150	FLJ33534	NC_000002	11099851	11132176	1	reverse	32326	-6.31052	NaN	NaN	NaN	NaN	FLJ33534 gene
-6.64386	-6.64386	-5.64386	GeneID:286023	FLJ40288	NC_000007	132648794	132728769	1	forward	79976	-6.31052	NaN	NaN	NaN	NaN	FLJ40288 gene
-6.64386	-6.64386	-5.64386	GeneID:23105	FSTL4	NC_000005	133194827	133842066	1	reverse	647240	-6.31052	NaN	NaN	NaN	NaN	FSTL4 gene
-6.64386	-6.64386	-5.64386	GeneID:10690	FUT9	NC_000006	96015969	96215612	1	forward	199644	-6.31052	NaN	NaN	NaN	NaN	FUT9 gene
-5.64386	-6.64386	-6.64386	GeneID:2690	GHR	NC_000005	42423775	42721878	1	forward	298104	-6.31052	NaN	NaN	NaN	NaN	GHR gene
-6.64386	-6.64386	-5.64386	GeneID:353345	GPR141	NC_000007	37683550	37743835	1	forward	60286	-6.31052	NaN	NaN	NaN	NaN	GPR141 gene
-6.64386	-6.64386	-5.64386	GeneID:2893	GRIA4	NC_000011	105609994	105982092	1	forward	372099	-6.31052	NaN	NaN	NaN	NaN	GRIA4 gene
NaN	-5.64386	-5.64386	GeneID:3274	HRH2	NC_000005	175657762	175710756	1	forward	52995	-5.64386	NaN	NaN	NaN	NaN	HRH2 gene
-6.64386	-6.64386	-5.64386	GeneID:100526825	INMT-FAM188B	NC_000007	30752135	30892387	1	forward	140253	-6.31052	NaN	NaN	NaN	NaN	INMT-FAM188B gene
-6.64386	-6.64386	-5.64386	GeneID:3756	KCNH1	NC_000001	210678314	211134115	1	reverse	455802	-6.31052	NaN	NaN	NaN	NaN	KCNH1 gene
-6.64386	-5.64386	-6.64386	GeneID:3781	KCNN2	NC_000005	114056006	114496500	1	forward	440495	-6.31052	NaN	NaN	NaN	NaN	KCNN2 gene
-6.64386	-5.64386	-6.64386	GeneID:10765	KDM5B	NC_000001	202725185	202809470	1	reverse	84286	-6.31052	NaN	NaN	NaN	NaN	KDM5B gene
-6.64386	-6.64386	-5.64386	GeneID:3800	KIF5C	NC_000002	148875223	149026759	1	forward	151537	-6.31052	NaN	NaN	NaN	NaN	KIF5C gene
-6.64386	-6.64386	-5.64386	GeneID:3801	KIFC3	NC_000016	57758217	57863053	1	reverse	104837	-6.31052	NaN	NaN	NaN	NaN	KIFC3 gene
NaN	-6.64386	-5.05889	GeneID:128209	KLF17	NC_000001	44043927	44135140	1	forward	91214	-5.85137	NaN	NaN	NaN	NaN	KLF17 gene
-6.64386	-5.64386	-6.64386	GeneID:3938	LCT	NC_000002	135787840	135837200	1	reverse	49361	-6.31052	NaN	NaN	NaN	NaN	LCT gene
-5.64386	-6.64386	-6.64386	GeneID:8549	LGR5	NC_000012	71439770	71586310	1	forward	146541	-6.31052	NaN	NaN	NaN	NaN	LGR5 gene
-6.64386	-6.64386	-5.64386	GeneID:646324	LINC00607	NC_000002	215611563	215843536	1	reverse	231974	-6.31052	NaN	NaN	NaN	NaN	LINC00607 gene
-6.64386	-6.64386	-5.64386	GeneID:100506380	LINC01006	NC_000007	156472099	156603195	1	reverse	131097	-6.31052	NaN	NaN	NaN	NaN	LINC01006 gene
-6.64386	-6.64386	-5.64386	GeneID:285501	LINC01098	NC_000004	177728757	177990750	1	forward	261994	-6.31052	NaN	NaN	NaN	NaN	LINC01098 gene
-6.64386	-5.64386	-6.64386	GeneID:101928656	LINC01099	NC_000004	177812046	177907936	1	reverse	95891	-6.31052	NaN	NaN	NaN	NaN	LINC01099 gene
-6.64386	-5.64386	-6.64386	GeneID:102723165	LINC01169	NC_000015	66582190	66685798	1	forward	103609	-6.31052	NaN	NaN	NaN	NaN	LINC01169 gene
-6.64386	-5.64386	-6.64386	GeneID:103724389	LINC01170	NC_000005	124059794	124438520	1	reverse	378727	-6.31052	NaN	NaN	NaN	NaN	LINC01170 gene
-6.64386	-6.64386	-5.64386	GeneID:25802	LMOD1	NC_000001	201896456	201946588	1	reverse	50133	-6.31052	NaN	NaN	NaN	NaN	LMOD1 gene
-5.64386	-6.64386	-6.64386	GeneID:100288798	LOC100288798	NC_000012	46383676	46652579	1	forward	268904	-6.31052	NaN	NaN	NaN	NaN	LOC100288798 gene
-6.64386	-5.64386	-6.64386	GeneID:100506393	LOC100506393	NC_000012	20014685	20098868	1	forward	84184	-6.31052	NaN	NaN	NaN	NaN	LOC100506393 gene
-6.64386	-5.64386	-6.64386	GeneID:100996716	LOC100996716	NC_000001	149175714	149363915	1	forward	188202	-6.31052	NaN	NaN	NaN	NaN	LOC100996716 gene
-5.64386	-6.64386	-6.64386	GeneID:101928283	LOC101928283	NC_000007	125184569	125379321	1	forward	194753	-6.31052	NaN	NaN	NaN	NaN	LOC101928283 gene
-6.64386	-5.64386	-6.64386	GeneID:101928635	LOC101928635	NC_000015	58106609	58431770	1	reverse	325162	-6.31052	NaN	NaN	NaN	NaN	LOC101928635 gene
-6.64386	-5.64386	-6.64386	GeneID:101928832	LOC101928832	NC_000023	146854569	146955374	1	forward	100806	-6.31052	NaN	NaN	NaN	NaN	LOC101928832 gene
-6.64386	-5.64386	-6.64386	GeneID:101929023	LOC101929023	NC_000001	116423724	116478826	1	reverse	55103	-6.31052	NaN	NaN	NaN	NaN	LOC101929023 gene
-6.64386	-6.64386	-5.64386	GeneID:101929256	LOC101929256	NC_000010	30058786	30121081	1	forward	62296	-6.31052	NaN	NaN	NaN	NaN	LOC101929256 gene
-6.64386	-5.64386	-6.64386	GeneID:101929608	LOC101929608	NC_000020	21610787	21703585	1	reverse	92799	-6.31052	NaN	NaN	NaN	NaN	LOC101929608 gene
NaN	-5.05889	-6.64386	GeneID:102723686	LOC102723686	NC_000007	153181743	153302997	1	forward	121255	-5.85137	NaN	NaN	NaN	NaN	LOC102723686 gene
-5.64386	-6.64386	-6.64386	GeneID:102723886	LOC102723886	NC_000001	219435158	219557324	1	reverse	122167	-6.31052	NaN	NaN	NaN	NaN	LOC102723886 gene
-6.64386	-6.64386	-5.64386	GeneID:102724497	LOC102724497	NC_000002	74711848	74754845	1	forward	42998	-6.31052	NaN	NaN	NaN	NaN	LOC102724497 gene
-6.64386	-6.64386	-5.64386	GeneID:105369526	LOC105369526	NC_000011	119905362	119951015	1	forward	45654	-6.31052	NaN	NaN	NaN	NaN	LOC105369526 gene
-6.64386	-6.64386	-5.64386	GeneID:105369710	LOC105369710	NC_000012	28061641	28129574	1	reverse	67934	-6.31052	NaN	NaN	NaN	NaN	LOC105369710 gene
-5.64386	-6.64386	-6.64386	GeneID:105369958	LOC105369958	NC_000012	105491814	105550035	1	forward	58222	-6.31052	NaN	NaN	NaN	NaN	LOC105369958 gene
-5.64386	-6.64386	-6.64386	GeneID:105370251	LOC105370251	NC_000013	67783770	67858155	1	reverse	74386	-6.31052	NaN	NaN	NaN	NaN	LOC105370251 gene
-5.64386	-6.64386	-6.64386	GeneID:105370500	LOC105370500	NC_000014	52791777	52930234	1	forward	138458	-6.31052	NaN	NaN	NaN	NaN	LOC105370500 gene
-5.64386	-6.64386	-6.64386	GeneID:105371777	LOC105371777	NC_000017	40848853	40921603	1	forward	72751	-6.31052	NaN	NaN	NaN	NaN	LOC105371777 gene
-5.64386	-6.64386	-6.64386	GeneID:105372009	LOC105372009	NC_000018	14902200	14941197	1	forward	38998	-6.31052	NaN	NaN	NaN	NaN	LOC105372009 gene
-5.64386	-6.64386	-6.64386	GeneID:105372284	LOC105372284	NC_000019	13684209	13724394	1	reverse	40186	-6.31052	NaN	NaN	NaN	NaN	LOC105372284 gene
-6.64386	-6.64386	-5.64386	GeneID:105373002	LOC105373002	NC_000022	32640948	32663205	1	forward	22258	-6.31052	NaN	NaN	NaN	NaN	LOC105373002 gene
-5.64386	-6.64386	-6.64386	GeneID:105373345	LOC105373345	NC_000023	142546405	142624656	1	forward	78252	-6.31052	NaN	NaN	NaN	NaN	LOC105373345 gene
-6.64386	-6.64386	-5.64386	GeneID:105373909	LOC105373909	NC_000002	224603811	224664957	1	forward	61147	-6.31052	NaN	NaN	NaN	NaN	LOC105373909 gene
-6.64386	-5.64386	-6.64386	GeneID:105373994	LOC105373994	NC_000003	97833650	97868068	1	reverse	34419	-6.31052	NaN	NaN	NaN	NaN	LOC105373994 gene
-6.64386	-5.64386	-6.64386	GeneID:105374096	LOC105374096	NC_000003	127836488	127859263	1	forward	22776	-6.31052	NaN	NaN	NaN	NaN	LOC105374096 gene
-6.64386	-6.64386	-5.64386	GeneID:105374317	LOC105374317	NC_000002	21221131	21286978	1	forward	65848	-6.31052	NaN	NaN	NaN	NaN	LOC105374317 gene
-6.64386	-6.64386	-5.64386	GeneID:105374464	LOC105374464	NC_000002	37455822	37613490	1	forward	157669	-6.31052	NaN	NaN	NaN	NaN	LOC105374464 gene
-6.64386	-6.64386	-5.64386	GeneID:105374524	LOC105374524	NC_000004	22997576	23504916	1	forward	507341	-6.31052	NaN	NaN	NaN	NaN	LOC105374524 gene
-6.64386	-5.64386	-6.64386	GeneID:105374658	LOC105374658	NC_000005	12887870	13032905	1	reverse	145036	-6.31052	NaN	NaN	NaN	NaN	LOC105374658 gene
-6.64386	-5.64386	-6.64386	GeneID:105374676	LOC105374676	NC_000005	20611833	20937711	1	forward	325879	-6.31052	NaN	NaN	NaN	NaN	LOC105374676 gene
-6.64386	-6.64386	-5.64386	GeneID:105374971	LOC105374971	NC_000006	22349180	22590314	1	forward	241135	-6.31052	NaN	NaN	NaN	NaN	LOC105374971 gene
-5.64386	-6.64386	-6.64386	GeneID:105375077	LOC105375077	NC_000006	45554330	45576791	1	reverse	22462	-6.31052	NaN	NaN	NaN	NaN	LOC105375077 gene
-5.64386	NaN	-5.64386	GeneID:105375268	LOC105375268	NC_000007	47000620	47079809	1	reverse	79190	-5.64386	NaN	NaN	NaN	NaN	LOC105375268 gene
-5.64386	-6.64386	-6.64386	GeneID:105375392	LOC105375392	NC_000007	91312441	91496542	1	forward	184102	-6.31052	NaN	NaN	NaN	NaN	LOC105375392 gene
-5.64386	-6.64386	-6.64386	GeneID:105375815	LOC105375815	NC_000008	47003643	47084242	1	forward	80600	-6.31052	NaN	NaN	NaN	NaN	LOC105375815 gene
-6.64386	-5.64386	-6.64386	GeneID:105377739	LOC105377739	NC_000005	174522566	174548113	1	reverse	25548	-6.31052	NaN	NaN	NaN	NaN	LOC105377739 gene
NaN	-5.64386	-5.64386	GeneID:105377876	LOC105377876	NC_000006	82597768	82688414	1	reverse	90647	-5.64386	NaN	NaN	NaN	NaN	LOC105377876 gene
-5.64386	-6.64386	-6.64386	GeneID:105378008	LOC105378008	NC_000006	132876600	132958185	1	forward	81586	-6.31052	NaN	NaN	NaN	NaN	LOC105378008 gene
-6.64386	-5.64386	-6.64386	GeneID:105378477	LOC105378477	NC_000010	108395651	108466397	1	reverse	70747	-6.31052	NaN	NaN	NaN	NaN	LOC105378477 gene
-6.64386	-5.64386	-6.64386	GeneID:105378660	LOC105378660	NC_000001	38692876	38728641	1	reverse	35766	-6.31052	NaN	NaN	NaN	NaN	LOC105378660 gene
-6.64386	-5.64386	-6.64386	GeneID:105378810	LOC105378810	NC_000001	79270375	79405767	1	forward	135393	-6.31052	NaN	NaN	NaN	NaN	LOC105378810 gene
-5.05889	-6.64386	NaN	GeneID:105378853	LOC105378853	NC_000001	90782984	90851638	1	reverse	68655	-5.85137	NaN	NaN	NaN	NaN	LOC105378853 gene
-6.64386	-6.64386	-5.64386	GeneID:105379132	LOC105379132	NC_000005	116574453	116633440	1	forward	58988	-6.31052	NaN	NaN	NaN	NaN	LOC105379132 gene
NaN	-5.05889	-6.64386	GeneID:105379219	LOC105379219	NC_000008	8101047	8228352	1	reverse	127306	-5.85137	NaN	NaN	NaN	NaN	LOC105379219 gene
-6.64386	-5.64386	-6.64386	GeneID:105379336	LOC105379336	NC_000008	26136111	26209923	1	reverse	73813	-6.31052	NaN	NaN	NaN	NaN	LOC105379336 gene
-5.64386	-6.64386	-6.64386	GeneID:107984736	LOC107984736	NC_000015	64542823	64611601	1	reverse	68779	-6.31052	NaN	NaN	NaN	NaN	LOC107984736 gene
-5.64386	-6.64386	-6.64386	GeneID:107985157	LOC107985157	NC_000018	33750198	33821235	1	reverse	71038	-6.31052	NaN	NaN	NaN	NaN	LOC107985157 gene
-5.64386	-6.64386	-6.64386	GeneID:107985178	LOC107985178	NC_000018	64826458	64951642	1	forward	125185	-6.31052	NaN	NaN	NaN	NaN	LOC107985178 gene
-6.64386	-5.64386	-6.64386	GeneID:107985670	LOC107985670	NC_000023	78653063	78722393	1	forward	69331	-6.31052	NaN	NaN	NaN	NaN	LOC107985670 gene
-5.64386	-6.64386	-6.64386	GeneID:107986009	LOC107986009	NC_000003	8573394	8611893	1	reverse	38500	-6.31052	NaN	NaN	NaN	NaN	LOC107986009 gene
-5.64386	-6.64386	-6.64386	GeneID:107986129	LOC107986129	NC_000003	127830913	127923250	1	reverse	92338	-6.31052	NaN	NaN	NaN	NaN	LOC107986129 gene
-6.64386	-5.64386	-6.64386	GeneID:107986291	LOC107986291	NC_000004	76898251	76945131	1	forward	46881	-6.31052	NaN	NaN	NaN	NaN	LOC107986291 gene
-6.64386	-6.64386	-5.64386	GeneID:107986306	LOC107986306	NC_000004	116750950	116953149	1	reverse	202200	-6.31052	NaN	NaN	NaN	NaN	LOC107986306 gene
-6.64386	NaN	-5.05889	GeneID:107986325	LOC107986325	NC_000004	163622544	163699940	1	forward	77397	-5.85137	NaN	NaN	NaN	NaN	LOC107986325 gene
-5.64386	-6.64386	-6.64386	GeneID:107986606	LOC107986606	NC_000006	54622242	54801787	1	reverse	179546	-6.31052	NaN	NaN	NaN	NaN	LOC107986606 gene
-6.64386	-5.64386	-6.64386	GeneID:107986836	LOC107986836	NC_000007	108783922	108841349	1	forward	57428	-6.31052	NaN	NaN	NaN	NaN	LOC107986836 gene
-6.64386	-5.64386	-6.64386	GeneID:107987108	LOC107987108	NC_000009	105928981	106003562	1	forward	74582	-6.31052	NaN	NaN	NaN	NaN	LOC107987108 gene
-6.64386	-5.64386	-6.64386	GeneID:158435	LOC158435	NC_000009	96065839	96101912	1	forward	36074	-6.31052	NaN	NaN	NaN	NaN	LOC158435 gene
-6.64386	-6.64386	-5.64386	GeneID:145581	LRFN5	NC_000014	41604684	41904549	1	forward	299866	-6.31052	NaN	NaN	NaN	NaN	LRFN5 gene
-6.64386	-5.64386	-6.64386	GeneID:9884	LRRC37A	NC_000017	46248044	46339367	1	forward	91324	-6.31052	NaN	NaN	NaN	NaN	LRRC37A gene
-6.64386	-6.64386	-5.64386	GeneID:341883	LRRC9	NC_000014	59919713	60063559	1	forward	143847	-6.31052	NaN	NaN	NaN	NaN	LRRC9 gene
-6.64386	-6.64386	-5.64386	GeneID:116372	LYPD1	NC_000002	132643280	132671579	1	reverse	28300	-6.31052	NaN	NaN	NaN	NaN	LYPD1 gene
-6.64386	-6.64386	-5.64386	GeneID:130574	LYPD6	NC_000002	149329985	149474148	1	forward	144164	-6.31052	NaN	NaN	NaN	NaN	LYPD6 gene
-5.64386	-6.64386	-6.64386	GeneID:260425	MAGI3	NC_000001	113390474	113685923	1	forward	295450	-6.31052	NaN	NaN	NaN	NaN	MAGI3 gene
-5.64386	-5.64386	NaN	GeneID:4168	MCF2	NC_000023	139581768	139708279	1	reverse	126512	-5.64386	NaN	NaN	NaN	NaN	MCF2 gene
-6.64386	-6.64386	-5.64386	GeneID:84466	MEGF10	NC_000005	127229519	127461222	1	forward	231704	-6.31052	NaN	NaN	NaN	NaN	MEGF10 gene
-6.64386	-5.64386	-6.64386	GeneID:90523	MLIP	NC_000006	54018916	54266325	1	forward	247410	-6.31052	NaN	NaN	NaN	NaN	MLIP gene
-6.64386	-6.64386	-5.64386	GeneID:221938	MMD2	NC_000007	4892245	4959213	1	reverse	66969	-6.31052	NaN	NaN	NaN	NaN	MMD2 gene
-5.64386	-6.64386	-6.64386	GeneID:4542	MYO1F	NC_000019	8520790	8577447	1	reverse	56658	-6.31052	NaN	NaN	NaN	NaN	MYO1F gene
-5.64386	-6.64386	-6.64386	GeneID:4647	MYO7A	NC_000011	77128192	77215241	1	forward	87050	-6.31052	NaN	NaN	NaN	NaN	MYO7A gene
-6.64386	-6.64386	-5.64386	GeneID:54492	NEURL1B	NC_000005	172641266	172691540	1	forward	50275	-6.31052	NaN	NaN	NaN	NaN	NEURL1B gene
-6.64386	-6.64386	-5.64386	GeneID:9378	NRXN1	NC_000002	49918503	51032536	1	reverse	1114034	-6.31052	NaN	NaN	NaN	NaN	NRXN1 gene
-5.64386	-6.64386	-6.64386	GeneID:9423	NTN1	NC_000017	9021542	9244000	1	forward	222459	-6.31052	NaN	NaN	NaN	NaN	NTN1 gene
-6.64386	-6.64386	-5.64386	GeneID:4914	NTRK1	NC_000001	156815750	156881850	1	forward	66101	-6.31052	NaN	NaN	NaN	NaN	NTRK1 gene
-6.64386	-5.64386	-6.64386	GeneID:4915	NTRK2	NC_000009	84668368	85027070	1	forward	358703	-6.31052	NaN	NaN	NaN	NaN	NTRK2 gene
-6.64386	-5.64386	-6.64386	GeneID:4923	NTSR1	NC_000020	62708770	62762771	1	forward	54002	-6.31052	NaN	NaN	NaN	NaN	NTSR1 gene
-6.64386	-6.64386	-5.64386	GeneID:144203	OVOS2	NC_000012	31114623	31206154	1	reverse	91532	-6.31052	NaN	NaN	NaN	NaN	OVOS2 gene
-5.64386	-6.64386	-6.64386	GeneID:5029	P2RY2	NC_000011	73200416	73246743	1	forward	46328	-6.31052	NaN	NaN	NaN	NaN	P2RY2 gene
-6.64386	-6.64386	-5.64386	GeneID:780813	PAICSP4	NC_000008	4787136	4841905	1	forward	54770	-6.31052	NaN	NaN	NaN	NaN	PAICSP4 gene
-6.64386	-5.64386	-6.64386	GeneID:100874064	PCDH9-AS2	NC_000013	66825169	66915031	1	forward	89863	-6.31052	NaN	NaN	NaN	NaN	PCDH9-AS2 gene
-5.64386	-5.64386	NaN	GeneID:26577	PCOLCE2	NC_000003	142817860	142889203	1	reverse	71344	-5.64386	NaN	NaN	NaN	NaN	PCOLCE2 gene
-6.64386	-6.64386	-5.64386	GeneID:200150	PLD5	NC_000001	242085051	242530546	1	reverse	445496	-6.31052	NaN	NaN	NaN	NaN	PLD5 gene
-5.64386	-6.64386	-6.64386	GeneID:81706	PPP1R14C	NC_000006	150143052	150250392	1	forward	107341	-6.31052	NaN	NaN	NaN	NaN	PPP1R14C gene
-6.64386	-5.64386	-6.64386	GeneID:5789	PTPRD	NC_000009	8314246	10612840	1	reverse	2298595	-6.31052	NaN	NaN	NaN	NaN	PTPRD gene
NaN	-5.64386	-5.64386	GeneID:135250	RAET1E	NC_000006	149864399	149898353	1	reverse	33955	-5.64386	NaN	NaN	NaN	NaN	RAET1E gene
-6.64386	-6.64386	-5.64386	GeneID:5992	RFX4	NC_000012	106582907	106762804	1	forward	179898	-6.31052	NaN	NaN	NaN	NaN	RFX4 gene
-5.64386	-6.64386	-6.64386	GeneID:729857	RGPD2	NC_000002	87756955	87992819	1	reverse	235865	-6.31052	NaN	NaN	NaN	NaN	RGPD2 gene
-6.64386	-5.64386	-6.64386	GeneID:154661	RUNDC3B	NC_000007	87627656	87832298	1	forward	204643	-6.31052	NaN	NaN	NaN	NaN	RUNDC3B gene
-6.64386	-6.64386	-5.64386	GeneID:9037	SEMA5A	NC_000005	9035026	9546121	1	reverse	511096	-6.31052	NaN	NaN	NaN	NaN	SEMA5A gene
-6.64386	-5.64386	-6.64386	GeneID:140885	SIRPA	NC_000020	1894117	1939895	1	forward	45779	-6.31052	NaN	NaN	NaN	NaN	SIRPA gene
NaN	-5.05889	-6.64386	GeneID:10723	SLC12A7	NC_000005	1050374	1155887	1	reverse	105514	-5.85137	NaN	NaN	NaN	NaN	SLC12A7 gene
-5.64386	-6.64386	-6.64386	GeneID:6561	SLC13A1	NC_000007	123113490	123201836	1	reverse	88347	-6.31052	NaN	NaN	NaN	NaN	SLC13A1 gene
-5.05889	NaN	-6.64386	GeneID:5172	SLC26A4	NC_000007	107660635	107717809	1	forward	57175	-5.85137	NaN	NaN	NaN	NaN	SLC26A4 gene
-6.64386	-6.64386	-5.64386	GeneID:115584	SLC5A11	NC_000016	24832784	24911711	1	forward	78928	-6.31052	NaN	NaN	NaN	NaN	SLC5A11 gene
-6.64386	-5.64386	-6.64386	GeneID:84690	SPATA22	NC_000017	3440011	3513852	1	reverse	73842	-6.31052	NaN	NaN	NaN	NaN	SPATA22 gene
-6.64386	-5.64386	-6.64386	GeneID:286749	STON1-GTF2A1L	NC_000002	48529925	48776517	1	forward	246593	-6.31052	NaN	NaN	NaN	NaN	STON1-GTF2A1L gene
-6.64386	-5.64386	-6.64386	GeneID:11346	SYNPO	NC_000005	150586026	150659230	1	forward	73205	-6.31052	NaN	NaN	NaN	NaN	SYNPO gene
-6.64386	-5.64386	-6.64386	GeneID:94122	SYTL5	NC_000023	37888915	38128820	1	forward	239906	-6.31052	NaN	NaN	NaN	NaN	SYTL5 gene
-5.64386	-6.64386	-6.64386	GeneID:57057	TBX20	NC_000007	35199936	35254100	1	reverse	54165	-6.31052	NaN	NaN	NaN	NaN	TBX20 gene
-6.64386	-6.64386	-5.64386	GeneID:83741	TFAP2D	NC_000006	50713544	50773033	1	forward	59490	-6.31052	NaN	NaN	NaN	NaN	TFAP2D gene
-6.64386	-6.64386	-5.64386	GeneID:117532	TMC2	NC_000020	2536607	2642185	1	forward	105579	-6.31052	NaN	NaN	NaN	NaN	TMC2 gene
-6.64386	-6.64386	-5.64386	GeneID:130733	TMEM178A	NC_000002	39665087	39717963	1	forward	52877	-6.31052	NaN	NaN	NaN	NaN	TMEM178A gene
-5.64386	-6.64386	-6.64386	GeneID:7286	TUFT1	NC_000001	151540294	151583583	1	forward	43290	-6.31052	NaN	NaN	NaN	NaN	TUFT1 gene
-6.64386	-6.64386	-5.64386	GeneID:7447	VSNL1	NC_000002	17540540	17656439	1	forward	115900	-6.31052	NaN	NaN	NaN	NaN	VSNL1 gene
-6.64386	-6.64386	-5.64386	GeneID:146177	VWA3A	NC_000016	22091930	22156966	1	forward	65037	-6.31052	NaN	NaN	NaN	NaN	VWA3A gene
-6.64386	-6.64386	-5.64386	GeneID:151790	WDR49	NC_000003	167478684	167653501	1	reverse	174818	-6.31052	NaN	NaN	NaN	NaN	WDR49 gene
-6.64386	-5.64386	-6.64386	GeneID:89780	WNT3A	NC_000001	228007022	228067113	1	forward	60092	-6.31052	NaN	NaN	NaN	NaN	WNT3A gene
-6.64386	-5.64386	-6.64386	GeneID:114821	ZBED9	NC_000006	28568288	28616203	1	reverse	47916	-6.31052	NaN	NaN	NaN	NaN	ZBED9 gene
-6.64386	-5.64386	-6.64386	GeneID:201501	ZBTB7C	NC_000018	48026886	48412639	1	reverse	385754	-6.31052	NaN	NaN	NaN	NaN	ZBTB7C gene
-5.64386	-6.64386	-6.64386	GeneID:80108	ZFP2	NC_000005	178895894	178933212	1	forward	37319	-6.31052	NaN	NaN	NaN	NaN	ZFP2 gene
-6.64386	-5.64386	-6.64386	GeneID:283050	ZMIZ1-AS1	NC_000010	78943326	79067448	1	reverse	124123	-6.31052	NaN	NaN	NaN	NaN	ZMIZ1-AS1 gene
-6.64386	-6.64386	-5.64386	GeneID:100129543	ZNF730	NC_000019	23074990	23147886	1	forward	72897	-6.31052	NaN	NaN	NaN	NaN	ZNF730 gene
-6.64386	-5.64386	-5.64386	GeneID:142827	ACSM6	NC_000010	95194200	95228929	1	forward	34730	-5.97719	NaN	NaN	NaN	NaN	ACSM6 gene
-6.64386	-6.64386	-5.05889	GeneID:255926	ADAM5	NC_000008	39314663	39417226	1	forward	102564	-6.11554	NaN	NaN	NaN	NaN	ADAM5 gene
-6.64386	-5.05889	-6.64386	GeneID:642517	AGAP9	NC_000010	47501854	47523638	1	reverse	21785	-6.11554	NaN	NaN	NaN	NaN	AGAP9 gene
-5.64386	-5.64386	-6.64386	GeneID:115701	ALPK2	NC_000018	58481247	58629192	1	reverse	147946	-5.97719	NaN	NaN	NaN	NaN	ALPK2 gene
-5.64386	-5.64386	-6.64386	GeneID:60529	ALX4	NC_000011	44260728	44310166	1	reverse	49439	-5.97719	NaN	NaN	NaN	NaN	ALX4 gene
-6.64386	-5.64386	-5.64386	GeneID:23452	ANGPTL2	NC_000009	127087349	127122803	1	reverse	35455	-5.97719	NaN	NaN	NaN	NaN	ANGPTL2 gene
-6.64386	-5.05889	-6.64386	GeneID:79822	ARHGAP28	NC_000018	6729718	6915716	1	forward	185999	-6.11554	NaN	NaN	NaN	NaN	ARHGAP28 gene
-6.64386	-5.64386	-5.64386	GeneID:395	ARHGAP6	NC_000023	11137543	11665701	1	reverse	528159	-5.97719	NaN	NaN	NaN	NaN	ARHGAP6 gene
-6.64386	-5.64386	-5.64386	GeneID:136991	ASZ1	NC_000007	117363222	117427523	1	reverse	64302	-5.97719	NaN	NaN	NaN	NaN	ASZ1 gene
-5.64386	-5.64386	-6.64386	GeneID:23120	ATP10B	NC_000005	160563120	160929411	1	reverse	366292	-5.97719	NaN	NaN	NaN	NaN	ATP10B gene
-6.64386	-5.64386	-5.64386	GeneID:148345	C1orf127	NC_000001	10946473	10982037	1	reverse	35565	-5.97719	NaN	NaN	NaN	NaN	C1orf127 gene
-6.64386	-5.64386	-5.64386	GeneID:389197	C4orf50	NC_000004	5897591	6018762	1	reverse	121172	-5.97719	NaN	NaN	NaN	NaN	C4orf50 gene
-5.64386	-5.64386	-6.64386	GeneID:388743	CAPN8	NC_000001	223541609	223665734	1	reverse	124126	-5.97719	NaN	NaN	NaN	NaN	CAPN8 gene
-6.64386	-5.64386	-5.64386	GeneID:923	CD6	NC_000011	60971641	61020377	1	forward	48737	-5.97719	NaN	NaN	NaN	NaN	CD6 gene
-5.64386	-5.64386	-6.64386	GeneID:154313	CFAP206	NC_000006	87407972	87464473	1	forward	56502	-5.97719	NaN	NaN	NaN	NaN	CFAP206 gene
-5.64386	-5.64386	-6.64386	GeneID:144535	CFAP54	NC_000012	96489566	96875555	1	forward	385990	-5.97719	NaN	NaN	NaN	NaN	CFAP54 gene
-5.64386	-5.64386	-6.64386	GeneID:389799	CFAP77	NC_000009	132410043	132573319	1	forward	163277	-5.97719	NaN	NaN	NaN	NaN	CFAP77 gene
-6.64386	-5.64386	-5.64386	GeneID:3426	CFI	NC_000004	109731221	109802225	1	reverse	71005	-5.97719	NaN	NaN	NaN	NaN	CFI gene
-6.64386	-5.64386	-5.64386	GeneID:140578	CHODL	NC_000021	17819329	18267371	1	forward	448043	-5.97719	NaN	NaN	NaN	NaN	CHODL gene
-6.64386	-5.64386	-5.64386	GeneID:9075	CLDN2	NC_000023	106900164	106930861	1	forward	30698	-5.97719	NaN	NaN	NaN	NaN	CLDN2 gene
-5.05889	-6.64386	-6.64386	GeneID:387836	CLEC2A	NC_000012	9882733	9932430	1	reverse	49698	-6.11554	NaN	NaN	NaN	NaN	CLEC2A gene
-5.64386	-5.64386	-6.64386	GeneID:168975	CNBD1	NC_000008	86866442	87428652	1	forward	562211	-5.97719	NaN	NaN	NaN	NaN	CNBD1 gene
-5.64386	-5.64386	-6.64386	GeneID:1259	CNGA1	NC_000004	47935015	48016718	1	reverse	81704	-5.97719	NaN	NaN	NaN	NaN	CNGA1 gene
-6.64386	-6.64386	-5.05889	GeneID:78989	COLEC11	NC_000002	3594832	3644644	1	forward	49813	-6.11554	NaN	NaN	NaN	NaN	COLEC11 gene
-5.64386	-5.64386	-6.64386	GeneID:83716	CRISPLD2	NC_000016	84819981	84909510	1	forward	89530	-5.97719	NaN	NaN	NaN	NaN	CRISPLD2 gene
-5.64386	-5.64386	-6.64386	GeneID:1488	CTBP2	NC_000010	124987849	125161061	1	reverse	173213	-5.97719	NaN	NaN	NaN	NaN	CTBP2 gene
-6.64386	-5.64386	-5.64386	GeneID:1600	DAB1	NC_000001	56997906	58250539	1	reverse	1252634	-5.97719	NaN	NaN	NaN	NaN	DAB1 gene
-6.64386	-5.64386	-5.64386	GeneID:23576	DDAH1	NC_000001	85318485	85578363	1	reverse	259879	-5.97719	NaN	NaN	NaN	NaN	DDAH1 gene
-6.64386	-5.64386	-5.64386	GeneID:1607	DGKB	NC_000007	14145049	14974777	1	reverse	829729	-5.97719	NaN	NaN	NaN	NaN	DGKB gene
-6.64386	-5.64386	-5.64386	GeneID:1608	DGKG	NC_000003	186147201	186362234	1	reverse	215034	-5.97719	NaN	NaN	NaN	NaN	DGKG gene
-6.64386	-5.64386	-5.64386	GeneID:201625	DNAH12	NC_000003	57293699	57545203	1	reverse	251505	-5.97719	NaN	NaN	NaN	NaN	DNAH12 gene
-6.64386	-5.64386	-5.64386	GeneID:56171	DNAH7	NC_000002	195737604	196075188	1	reverse	337585	-5.97719	NaN	NaN	NaN	NaN	DNAH7 gene
-6.64386	-5.64386	-5.64386	GeneID:503834	DPRX	NC_000019	53601257	53637057	1	forward	35801	-5.97719	NaN	NaN	NaN	NaN	DPRX gene
-6.64386	-5.64386	-5.64386	GeneID:79659	DYNC2H1	NC_000011	103109431	103479863	1	forward	370433	-5.97719	NaN	NaN	NaN	NaN	DYNC2H1 gene
-6.64386	-6.64386	-5.05889	GeneID:150350	ENTHD1	NC_000022	39743044	39893884	1	reverse	150841	-6.11554	NaN	NaN	NaN	NaN	ENTHD1 gene
-5.64386	-5.64386	-6.64386	GeneID:2036	EPB41L1	NC_000020	36064891	36232799	1	forward	167909	-5.97719	NaN	NaN	NaN	NaN	EPB41L1 gene
-6.64386	-5.64386	-5.64386	GeneID:54566	EPB41L4B	NC_000009	109171974	109320964	1	reverse	148991	-5.97719	NaN	NaN	NaN	NaN	EPB41L4B gene
-6.64386	-5.64386	-5.64386	GeneID:2047	EPHB1	NC_000003	134776089	135260467	1	forward	484379	-5.97719	NaN	NaN	NaN	NaN	EPHB1 gene
-6.64386	-5.64386	-5.64386	GeneID:2066	ERBB4	NC_000002	211375717	212539147	1	reverse	1163431	-5.97719	NaN	NaN	NaN	NaN	ERBB4 gene
-6.64386	-5.64386	-5.64386	GeneID:122786	FRMD6	NC_000014	51489100	51730727	1	forward	241628	-5.97719	NaN	NaN	NaN	NaN	FRMD6 gene
-6.64386	-5.64386	-5.64386	GeneID:23432	GPR161	NC_000001	168079542	168137667	1	reverse	58126	-5.97719	NaN	NaN	NaN	NaN	GPR161 gene
-5.64386	-6.64386	-5.64386	GeneID:9290	GPR55	NC_000002	230907318	230961269	1	reverse	53952	-5.97719	NaN	NaN	NaN	NaN	GPR55 gene
-6.64386	-5.64386	-5.64386	GeneID:100379661	GRIK1-AS2	NC_000021	29596040	29630747	1	forward	34708	-5.97719	NaN	NaN	NaN	NaN	GRIK1-AS2 gene
-6.64386	-5.64386	-5.64386	GeneID:2918	GRM8	NC_000007	126438598	127253294	1	reverse	814697	-5.97719	NaN	NaN	NaN	NaN	GRM8 gene
-5.64386	-5.64386	-6.64386	GeneID:84439	HHIPL1	NC_000014	99604476	99680569	1	forward	76094	-5.97719	NaN	NaN	NaN	NaN	HHIPL1 gene
-5.05889	-6.64386	-6.64386	GeneID:124535	HSF5	NC_000017	58420167	58488401	1	reverse	68235	-6.11554	NaN	NaN	NaN	NaN	HSF5 gene
-6.64386	-5.64386	-5.64386	GeneID:23553	HYAL4	NC_000007	123763708	123877481	1	forward	113774	-5.97719	NaN	NaN	NaN	NaN	HYAL4 gene
-5.64386	-5.64386	-6.64386	GeneID:3680	ITGA9	NC_000003	37452322	37819790	1	forward	367469	-5.97719	NaN	NaN	NaN	NaN	ITGA9 gene
-6.64386	-6.64386	-5.05889	GeneID:3693	ITGB5	NC_000003	124761948	124901411	1	reverse	139464	-6.11554	NaN	NaN	NaN	NaN	ITGB5 gene
-5.64386	-5.64386	-6.64386	GeneID:80760	ITIH5	NC_000010	7559270	7666998	1	reverse	107729	-5.97719	NaN	NaN	NaN	NaN	ITIH5 gene
-6.64386	-5.64386	-5.64386	GeneID:3752	KCND3	NC_000001	111770662	111989577	1	reverse	218916	-5.97719	NaN	NaN	NaN	NaN	KCND3 gene
NaN	-5.64386	-5.05889	GeneID:57535	KIAA1324	NC_000001	109113963	109206781	1	forward	92819	-5.35137	NaN	NaN	NaN	NaN	KIAA1324 gene
-5.64386	-5.64386	-6.64386	GeneID:283455	KSR2	NC_000012	117453012	117968558	1	reverse	515547	-5.97719	NaN	NaN	NaN	NaN	KSR2 gene
-5.64386	-5.64386	-6.64386	GeneID:8942	KYNU	NC_000002	142877626	143042316	1	forward	164691	-5.97719	NaN	NaN	NaN	NaN	KYNU gene
-6.64386	-5.64386	-5.64386	GeneID:723809	LHFPL3-AS2	NC_000007	104894628	104926645	1	reverse	32018	-5.97719	NaN	NaN	NaN	NaN	LHFPL3-AS2 gene
-5.05889	-6.64386	-6.64386	GeneID:100288695	LIMS4	NC_000002	110387196	110473075	1	reverse	85880	-6.11554	NaN	NaN	NaN	NaN	LIMS4 gene
-6.64386	-5.05889	-6.64386	GeneID:100128885	LOC100128885	NC_000007	64574695	64618589	1	forward	43895	-6.11554	NaN	NaN	NaN	NaN	LOC100128885 gene
-6.64386	-5.64386	-5.64386	GeneID:100130701	LOC100130701	NC_000003	120349365	120415916	1	forward	66552	-5.97719	NaN	NaN	NaN	NaN	LOC100130701 gene
-6.64386	-6.64386	-5.05889	GeneID:100288866	LOC100288866	NC_000017	49505657	49574064	1	reverse	68408	-6.11554	NaN	NaN	NaN	NaN	LOC100288866 gene
-5.64386	-5.64386	-6.64386	GeneID:100505841	LOC100505841	NC_000005	122129546	122182663	1	forward	53118	-5.97719	NaN	NaN	NaN	NaN	LOC100505841 gene
-6.64386	-5.64386	-5.64386	GeneID:100506851	LOC100506851	NC_000006	79405047	79489704	1	forward	84658	-5.97719	NaN	NaN	NaN	NaN	LOC100506851 gene
-6.64386	-5.64386	-5.64386	GeneID:101927314	LOC101927314	NC_000006	97305586	97708917	1	forward	403332	-5.97719	NaN	NaN	NaN	NaN	LOC101927314 gene
-5.64386	-6.64386	-5.64386	GeneID:101927404	LOC101927404	NC_000018	64871957	64993037	1	reverse	121081	-5.97719	NaN	NaN	NaN	NaN	LOC101927404 gene
-5.64386	-5.64386	-6.64386	GeneID:101927506	LOC101927506	NC_000008	62551	208057	1	reverse	145507	-5.97719	NaN	NaN	NaN	NaN	LOC101927506 gene
-6.64386	-5.64386	-5.64386	GeneID:101927588	LOC101927588	NC_000008	124192691	124247398	1	reverse	54708	-5.97719	NaN	NaN	NaN	NaN	LOC101927588 gene
-5.64386	-6.64386	-5.64386	GeneID:101927745	LOC101927745	NC_000021	15370487	15444783	1	reverse	74297	-5.97719	NaN	NaN	NaN	NaN	LOC101927745 gene
-6.64386	-5.64386	-5.64386	GeneID:101929163	LOC101929163	NC_000006	32255173	32407730	1	forward	152558	-5.97719	NaN	NaN	NaN	NaN	LOC101929163 gene
-6.64386	-6.64386	-5.05889	GeneID:102723406	LOC102723406	NC_000013	33553943	33611975	1	forward	58033	-6.11554	NaN	NaN	NaN	NaN	LOC102723406 gene
-5.64386	-5.64386	-6.64386	GeneID:102724553	LOC102724553	NC_000015	47960319	48002969	1	reverse	42651	-5.97719	NaN	NaN	NaN	NaN	LOC102724553 gene
-6.64386	-5.64386	-5.64386	GeneID:102724843	LOC102724843	NC_000021	6318410	7087230	1	forward	768821	-5.97719	NaN	NaN	NaN	NaN	LOC102724843 gene
-6.64386	-5.64386	-5.64386	GeneID:105369435	LOC105369435	NC_000011	94197409	94284831	1	forward	87423	-5.97719	NaN	NaN	NaN	NaN	LOC105369435 gene
-6.64386	-5.64386	-5.64386	GeneID:105369876	LOC105369876	NC_000012	85318060	85574254	1	forward	256195	-5.97719	NaN	NaN	NaN	NaN	LOC105369876 gene
-5.64386	-6.64386	-5.64386	GeneID:105369917	LOC105369917	NC_000012	95337570	95405498	1	reverse	67929	-5.97719	NaN	NaN	NaN	NaN	LOC105369917 gene
-5.64386	-6.64386	-5.64386	GeneID:105370335	LOC105370335	NC_000013	100329526	100364942	1	reverse	35417	-5.97719	NaN	NaN	NaN	NaN	LOC105370335 gene
-5.05889	-6.64386	-6.64386	GeneID:105371867	LOC105371867	NC_000017	65878593	65926228	1	forward	47636	-6.11554	NaN	NaN	NaN	NaN	LOC105371867 gene
-6.64386	-6.64386	-5.05889	GeneID:105372030	LOC105372030	NC_000018	24932779	24987979	1	reverse	55201	-6.11554	NaN	NaN	NaN	NaN	LOC105372030 gene
-6.64386	-5.64386	-5.64386	GeneID:105372472	LOC105372472	NC_000019	56689282	56758298	1	reverse	69017	-5.97719	NaN	NaN	NaN	NaN	LOC105372472 gene
-5.64386	-5.64386	-6.64386	GeneID:105372676	LOC105372676	NC_000020	55577460	55637463	1	reverse	60004	-5.97719	NaN	NaN	NaN	NaN	LOC105372676 gene
-6.64386	-5.64386	-5.64386	GeneID:105373347	LOC105373347	NC_000023	147181049	147271945	1	forward	90897	-5.97719	NaN	NaN	NaN	NaN	LOC105373347 gene
-5.64386	-6.64386	-5.64386	GeneID:105373897	LOC105373897	NC_000002	221587411	221610420	1	reverse	23010	-5.97719	NaN	NaN	NaN	NaN	LOC105373897 gene
-6.64386	-6.64386	-5.05889	GeneID:105374136	LOC105374136	NC_000003	142599984	142656802	1	reverse	56819	-6.11554	NaN	NaN	NaN	NaN	LOC105374136 gene
-6.64386	-6.64386	-5.05889	GeneID:105374593	LOC105374593	NC_000002	48108702	48165411	1	reverse	56710	-6.11554	NaN	NaN	NaN	NaN	LOC105374593 gene
-6.64386	-6.64386	-5.05889	GeneID:105374812	LOC105374812	NC_000002	75156218	75189220	1	forward	33003	-6.11554	NaN	NaN	NaN	NaN	LOC105374812 gene
-6.64386	-6.64386	-5.05889	GeneID:105375538	LOC105375538	NC_000007	141499630	141551286	1	reverse	51657	-6.11554	NaN	NaN	NaN	NaN	LOC105375538 gene
-6.64386	-5.05889	-6.64386	GeneID:105375873	LOC105375873	NC_000008	63276081	63314302	1	forward	38222	-6.11554	NaN	NaN	NaN	NaN	LOC105375873 gene
-6.64386	-5.05889	-6.64386	GeneID:105376083	LOC105376083	NC_000009	73411635	73430915	1	reverse	19281	-6.11554	NaN	NaN	NaN	NaN	LOC105376083 gene
-6.64386	-6.64386	-5.05889	GeneID:105376253	LOC105376253	NC_000009	120154430	120366855	1	reverse	212426	-6.11554	NaN	NaN	NaN	NaN	LOC105376253 gene
-5.64386	-5.64386	-6.64386	GeneID:105376607	LOC105376607	NC_000011	30042777	30322980	1	reverse	280204	-5.97719	NaN	NaN	NaN	NaN	LOC105376607 gene
-6.64386	-5.64386	-5.64386	GeneID:105377462	LOC105377462	NC_000004	144216135	144562505	1	reverse	346371	-5.97719	NaN	NaN	NaN	NaN	LOC105377462 gene
-6.64386	-5.05889	-6.64386	GeneID:105377530	LOC105377530	NC_000004	169912559	169941401	1	forward	28843	-6.11554	NaN	NaN	NaN	NaN	LOC105377530 gene
-6.64386	-5.05889	-6.64386	GeneID:105377918	LOC105377918	NC_000006	104462851	104527477	1	reverse	64627	-6.11554	NaN	NaN	NaN	NaN	LOC105377918 gene
-6.64386	-5.64386	-5.64386	GeneID:105378039	LOC105378039	NC_000006	145752006	145769590	1	reverse	17585	-5.97719	NaN	NaN	NaN	NaN	LOC105378039 gene
-6.64386	-5.64386	-5.64386	GeneID:105378305	LOC105378305	NC_000010	52556629	52764593	1	reverse	207965	-5.97719	NaN	NaN	NaN	NaN	LOC105378305 gene
-6.64386	-5.64386	-5.64386	GeneID:105378522	LOC105378522	NC_000010	121129468	121156053	1	forward	26586	-5.97719	NaN	NaN	NaN	NaN	LOC105378522 gene
-5.64386	-5.64386	-6.64386	GeneID:105378798	LOC105378798	NC_000001	72694727	72766910	1	reverse	72184	-5.97719	NaN	NaN	NaN	NaN	LOC105378798 gene
-6.64386	-6.64386	-5.05889	GeneID:105379054	LOC105379054	NC_000005	83531352	83562314	1	reverse	30963	-6.11554	NaN	NaN	NaN	NaN	LOC105379054 gene
-6.64386	-5.05889	-6.64386	GeneID:107984265	LOC107984265	NC_000010	102898705	102918335	1	reverse	19631	-6.11554	NaN	NaN	NaN	NaN	LOC107984265 gene
-6.64386	-5.64386	-5.64386	GeneID:107984576	LOC107984576	NC_000013	43903597	43987834	1	forward	84238	-5.97719	NaN	NaN	NaN	NaN	LOC107984576 gene
-6.64386	-5.64386	-5.64386	GeneID:107985085	LOC107985085	NC_000017	43674729	43690906	1	reverse	16178	-5.97719	NaN	NaN	NaN	NaN	LOC107985085 gene
-6.64386	-5.64386	-5.64386	GeneID:107985848	LOC107985848	NC_000002	7671590	7702648	1	reverse	31059	-5.97719	NaN	NaN	NaN	NaN	LOC107985848 gene
-5.64386	-5.64386	-6.64386	GeneID:107986102	LOC107986102	NC_000003	75621420	75636099	1	reverse	14680	-5.97719	NaN	NaN	NaN	NaN	LOC107986102 gene
-5.05889	-6.64386	-6.64386	GeneID:253573	LOC253573	NC_000003	186454981	186493661	1	reverse	38681	-6.11554	NaN	NaN	NaN	NaN	LOC253573 gene
-6.64386	-5.64386	-5.64386	GeneID:339862	LOC339862	NC_000003	17962572	18268922	1	forward	306351	-5.97719	NaN	NaN	NaN	NaN	LOC339862 gene
-6.64386	-5.05889	-6.64386	GeneID:10234	LRRC17	NC_000007	102912897	102945111	1	forward	32215	-6.11554	NaN	NaN	NaN	NaN	LRRC17 gene
-6.64386	-6.64386	-5.05889	GeneID:94030	LRRC4B	NC_000019	50516892	50568208	1	reverse	51317	-6.11554	NaN	NaN	NaN	NaN	LRRC4B gene
-6.64386	-5.64386	-5.64386	GeneID:57689	LRRC4C	NC_000011	40107066	41460212	1	reverse	1353147	-5.97719	NaN	NaN	NaN	NaN	LRRC4C gene
-5.64386	-6.64386	-5.64386	GeneID:145497	LRRC74A	NC_000014	76826370	76870302	1	forward	43933	-5.97719	NaN	NaN	NaN	NaN	LRRC74A gene
-5.64386	-6.64386	-5.64386	GeneID:441355	MIR2052HG	NC_000008	74599866	74758352	1	forward	158487	-5.97719	NaN	NaN	NaN	NaN	MIR2052HG gene
-6.64386	-5.64386	-5.64386	GeneID:4330	MN1	NC_000022	27748277	27801498	1	reverse	53222	-5.97719	NaN	NaN	NaN	NaN	MN1 gene
-6.64386	-5.05889	-6.64386	GeneID:4585	MUC4	NC_000003	195746765	195811973	1	reverse	65209	-6.11554	NaN	NaN	NaN	NaN	MUC4 gene
-6.64386	-6.64386	-5.05889	GeneID:4604	MYBPC1	NC_000012	101594849	101695841	1	forward	100993	-6.11554	NaN	NaN	NaN	NaN	MYBPC1 gene
-6.64386	-5.64386	-5.64386	GeneID:22871	NLGN1	NC_000003	173395899	174291287	1	forward	895389	-5.97719	NaN	NaN	NaN	NaN	NLGN1 gene
-5.05889	-6.64386	-6.64386	GeneID:642778	NPIPA3	NC_000016	14706473	14726338	1	forward	19866	-6.11554	NaN	NaN	NaN	NaN	NPIPA3 gene
-6.64386	-5.64386	-5.64386	GeneID:4948	OCA2	NC_000015	27719008	28099342	1	reverse	380335	-5.97719	NaN	NaN	NaN	NaN	OCA2 gene
-5.64386	-6.64386	-5.64386	GeneID:161725	OTUD7A	NC_000015	31483126	31655339	1	reverse	172214	-5.97719	NaN	NaN	NaN	NaN	OTUD7A gene
-6.64386	-6.64386	-5.05889	GeneID:646278	PDCD6IPP2	NC_000015	28789834	28856574	1	forward	66741	-6.11554	NaN	NaN	NaN	NaN	PDCD6IPP2 gene
-5.64386	-5.64386	-6.64386	GeneID:5334	PLCL1	NC_000002	197804702	198149884	1	forward	345183	-5.97719	NaN	NaN	NaN	NaN	PLCL1 gene
-6.64386	-5.64386	-5.64386	GeneID:84898	PLXDC2	NC_000010	19816215	20289856	1	forward	473642	-5.97719	NaN	NaN	NaN	NaN	PLXDC2 gene
-5.64386	-6.64386	-5.64386	GeneID:64208	POPDC3	NC_000006	105157900	105179983	1	reverse	22084	-5.97719	NaN	NaN	NaN	NaN	POPDC3 gene
-6.64386	-5.64386	-5.64386	GeneID:80243	PREX2	NC_000008	67951921	68237033	1	forward	285113	-5.97719	NaN	NaN	NaN	NaN	PREX2 gene
-5.64386	-5.64386	-6.64386	GeneID:144165	PRICKLE1	NC_000012	42458338	42589770	1	reverse	131433	-5.97719	NaN	NaN	NaN	NaN	PRICKLE1 gene
-5.64386	-5.64386	-6.64386	GeneID:55615	PRR5	NC_000022	44668547	44737681	1	forward	69135	-5.97719	NaN	NaN	NaN	NaN	PRR5 gene
-5.64386	-5.64386	-6.64386	GeneID:11099	PTPN21	NC_000014	88465778	88554779	1	reverse	89002	-5.97719	NaN	NaN	NaN	NaN	PTPN21 gene
-5.64386	-5.64386	-6.64386	GeneID:5795	PTPRJ	NC_000011	47980504	48170842	1	forward	190339	-5.97719	NaN	NaN	NaN	NaN	PTPRJ gene
-6.64386	-5.64386	-5.64386	GeneID:11122	PTPRT	NC_000020	42072752	43189917	1	reverse	1117166	-5.97719	NaN	NaN	NaN	NaN	PTPRT gene
-6.64386	-5.64386	-5.64386	GeneID:146713	RBFOX3	NC_000017	79089345	79611101	1	reverse	521757	-5.97719	NaN	NaN	NaN	NaN	RBFOX3 gene
-6.64386	-5.64386	-5.64386	GeneID:158297	SAXO1	NC_000009	18927660	19049354	1	reverse	121695	-5.97719	NaN	NaN	NaN	NaN	SAXO1 gene
-6.64386	-6.64386	-5.05889	GeneID:6331	SCN5A	NC_000003	38548061	38649673	1	reverse	101613	-6.11554	NaN	NaN	NaN	NaN	SCN5A gene
-6.64386	-5.05889	-6.64386	GeneID:57477	SHROOM4	NC_000023	50575534	50814167	1	reverse	238634	-6.11554	NaN	NaN	NaN	NaN	SHROOM4 gene
-5.05889	-6.64386	-6.64386	GeneID:10326	SIRPB1	NC_000020	1564193	1620457	1	reverse	56265	-6.11554	NaN	NaN	NaN	NaN	SIRPB1 gene
-5.64386	-5.64386	-6.64386	GeneID:116369	SLC26A8	NC_000006	35943514	36024855	1	reverse	81342	-5.97719	NaN	NaN	NaN	NaN	SLC26A8 gene
-5.64386	-5.64386	-6.64386	GeneID:28966	SNX24	NC_000005	122845465	123029318	1	forward	183854	-5.97719	NaN	NaN	NaN	NaN	SNX24 gene
-6.64386	-5.64386	-5.64386	GeneID:57537	SORCS2	NC_000004	7192607	7742837	1	forward	550231	-5.97719	NaN	NaN	NaN	NaN	SORCS2 gene
-6.64386	-5.64386	-5.64386	GeneID:347689	SOX2-OT	NC_000003	181056680	181742228	1	forward	685549	-5.97719	NaN	NaN	NaN	NaN	SOX2-OT gene
-6.64386	-5.05889	-6.64386	GeneID:9705	ST18	NC_000008	52110832	52409879	1	reverse	299048	-6.11554	NaN	NaN	NaN	NaN	ST18 gene
-6.64386	-5.64386	-5.64386	GeneID:157695	TDRP	NC_000008	489790	545781	1	reverse	55992	-5.97719	NaN	NaN	NaN	NaN	TDRP gene
-6.64386	-5.64386	-5.64386	GeneID:57690	TNRC6C	NC_000017	77974984	78108835	1	forward	133852	-5.97719	NaN	NaN	NaN	NaN	TNRC6C gene
-5.64386	-5.64386	-6.64386	GeneID:7164	TPD52L1	NC_000006	125153483	125264407	1	forward	110925	-5.97719	NaN	NaN	NaN	NaN	TPD52L1 gene
NaN	-5.64386	-5.05889	GeneID:348825	TPRXL	NC_000003	13937307	14065984	1	forward	128678	-5.35137	NaN	NaN	NaN	NaN	TPRXL gene
-6.64386	-5.64386	-5.64386	GeneID:8460	TPST1	NC_000007	66205272	66360451	1	forward	155180	-5.97719	NaN	NaN	NaN	NaN	TPST1 gene
-6.64386	-5.64386	-5.64386	GeneID:7179	TPTE	NC_000021	10521514	10606270	1	forward	84757	-5.97719	NaN	NaN	NaN	NaN	TPTE gene
-6.64386	-5.05889	-6.64386	GeneID:4308	TRPM1	NC_000015	31001061	31161273	1	reverse	160213	-6.11554	NaN	NaN	NaN	NaN	TRPM1 gene
-5.64386	-5.64386	-6.64386	GeneID:100287898	TTC34	NC_000001	2636988	2789737	1	reverse	152750	-5.97719	NaN	NaN	NaN	NaN	TTC34 gene
-6.64386	-5.05889	-6.64386	GeneID:145567	TTC7B	NC_000014	90540588	90816479	1	reverse	275892	-6.11554	NaN	NaN	NaN	NaN	TTC7B gene
-5.64386	-5.64386	-6.64386	GeneID:100874070	USP12-AS1	NC_000013	27125533	27169135	1	forward	43603	-5.97719	NaN	NaN	NaN	NaN	USP12-AS1 gene
-6.64386	-5.64386	-5.64386	GeneID:253461	ZBTB38	NC_000003	141324213	141449792	1	forward	125580	-5.97719	NaN	NaN	NaN	NaN	ZBTB38 gene
-6.64386	-6.64386	-5.05889	GeneID:147660	ZNF578	NC_000019	52453514	52516878	1	forward	63365	-6.11554	NaN	NaN	NaN	NaN	ZNF578 gene
-6.64386	-5.64386	-5.05889	GeneID:162333	2018-03-10	NC_000017	62701314	62808381	1	reverse	107068	-5.7822	NaN	NaN	NaN	NaN	MARCH10 gene
-5.64386	-6.64386	-5.05889	GeneID:2	A2M	NC_000012	9067708	9115962	1	reverse	48255	-5.7822	NaN	NaN	NaN	NaN	A2M gene
-5.64386	-5.64386	-5.64386	GeneID:104355297	ABCA9-AS1	NC_000017	69004714	69018323	1	forward	13610	-5.64386	NaN	NaN	NaN	NaN	ABCA9-AS1 gene
-6.64386	-5.05889	-5.64386	GeneID:116987	AGAP1	NC_000002	235494089	236131800	1	forward	637712	-5.7822	NaN	NaN	NaN	NaN	AGAP1 gene
-5.64386	-5.64386	-5.64386	GeneID:9472	AKAP6	NC_000014	32329273	32833999	1	forward	504727	-5.64386	NaN	NaN	NaN	NaN	AKAP6 gene
-5.05889	-6.64386	-5.64386	GeneID:8644	AKR1C3	NC_000010	5048766	5107686	1	forward	58921	-5.7822	NaN	NaN	NaN	NaN	AKR1C3 gene
-5.64386	-5.05889	-6.64386	GeneID:101926917	ANKRD18CP	NC_000009	97155893	97238742	1	reverse	82850	-5.7822	NaN	NaN	NaN	NaN	ANKRD18CP gene
-5.05889	-5.64386	-6.64386	GeneID:100506084	ARL17B	NC_000017	46274184	46361872	1	reverse	87689	-5.7822	NaN	NaN	NaN	NaN	ARL17B gene
-5.64386	-6.64386	-5.05889	GeneID:80816	ASXL3	NC_000018	33578577	33751195	1	forward	172619	-5.7822	NaN	NaN	NaN	NaN	ASXL3 gene
-5.64386	-5.64386	-5.64386	GeneID:66037	BOLL	NC_000002	197726879	197786574	1	reverse	59696	-5.64386	NaN	NaN	NaN	NaN	BOLL gene
-6.64386	-5.05889	-5.64386	GeneID:118461	C10orf71	NC_000010	49297009	49330145	1	forward	33137	-5.7822	NaN	NaN	NaN	NaN	C10orf71 gene
-6.64386	-5.64386	-5.05889	GeneID:25943	C20orf194	NC_000020	3249302	3407662	1	reverse	158361	-5.7822	NaN	NaN	NaN	NaN	C20orf194 gene
-6.64386	-5.05889	-5.64386	GeneID:9254	CACNA2D2	NC_000003	50362613	50504244	1	reverse	141632	-5.7822	NaN	NaN	NaN	NaN	CACNA2D2 gene
-5.64386	-6.64386	-5.05889	GeneID:80125	CCDC33	NC_000015	74202705	74336472	1	forward	133768	-5.7822	NaN	NaN	NaN	NaN	CCDC33 gene
-6.64386	-5.64386	-5.05889	GeneID:948	CD36	NC_000007	80602188	80679277	1	forward	77090	-5.7822	NaN	NaN	NaN	NaN	CD36 gene
-5.64386	-5.05889	-6.64386	GeneID:28316	CDH20	NC_000018	61333582	61555773	1	forward	222192	-5.7822	NaN	NaN	NaN	NaN	CDH20 gene
-5.64386	-5.64386	-5.64386	GeneID:26074	CFAP61	NC_000020	20052514	20360714	1	forward	308201	-5.64386	NaN	NaN	NaN	NaN	CFAP61 gene
-6.64386	-5.05889	-5.64386	GeneID:23562	CLDN14	NC_000021	36460621	36576569	1	reverse	115949	-5.7822	NaN	NaN	NaN	NaN	CLDN14 gene
-5.64386	-5.64386	-5.64386	GeneID:53942	CNTN5	NC_000011	99020904	100358885	1	forward	1337982	-5.64386	NaN	NaN	NaN	NaN	CNTN5 gene
-5.64386	-5.64386	-5.64386	GeneID:169044	COL22A1	NC_000008	138588235	138914087	1	reverse	325853	-5.64386	NaN	NaN	NaN	NaN	COL22A1 gene
-5.64386	-5.64386	-5.64386	GeneID:27151	CPAMD8	NC_000019	16892951	17026818	1	reverse	133868	-5.64386	NaN	NaN	NaN	NaN	CPAMD8 gene
-6.64386	-5.64386	-5.05889	GeneID:55118	CRTAC1	NC_000010	97854711	98030828	1	reverse	176118	-5.7822	NaN	NaN	NaN	NaN	CRTAC1 gene
-5.64386	-5.64386	-5.64386	GeneID:105379180	CTB-3M24.3	NC_000005	133382953	133395364	1	forward	12412	-5.64386	NaN	NaN	NaN	NaN	CTB-3M24.3 gene
-5.05889	-6.64386	-5.64386	GeneID:164781	DAW1	NC_000002	227871054	227924347	1	forward	53294	-5.7822	NaN	NaN	NaN	NaN	DAW1 gene
-5.64386	-5.64386	-5.64386	GeneID:8528	DDO	NC_000006	110392180	110415550	1	reverse	23371	-5.64386	NaN	NaN	NaN	NaN	DDO gene
-6.64386	-5.05889	-5.64386	GeneID:26220	DGCR5	NC_000022	18970498	19031242	1	forward	60745	-5.7822	NaN	NaN	NaN	NaN	DGCR5 gene
-4.64386	-6.64386	-6.64386	GeneID:201477	DLGAP1-AS3	NC_000018	3878180	3897069	1	forward	18890	-5.97719	NaN	NaN	NaN	NaN	DLGAP1-AS3 gene
-5.05889	-5.64386	-6.64386	GeneID:196385	DNAH10	NC_000012	123761995	123935720	1	forward	173726	-5.7822	NaN	NaN	NaN	NaN	DNAH10 gene
-5.05889	-5.64386	-6.64386	GeneID:85479	DNAJC5B	NC_000008	66014983	66100520	1	forward	85538	-5.7822	NaN	NaN	NaN	NaN	DNAJC5B gene
-6.64386	-5.05889	-5.64386	GeneID:57453	DSCAML1	NC_000011	117427772	117797261	1	reverse	369490	-5.7822	NaN	NaN	NaN	NaN	DSCAML1 gene
-6.64386	-4.64386	-6.64386	GeneID:317649	EIF4E3	NC_000003	71679289	71754831	1	reverse	75543	-5.97719	NaN	NaN	NaN	NaN	EIF4E3 gene
-5.64386	-5.64386	-5.64386	GeneID:2016	EMX1	NC_000002	72911147	72936691	1	forward	25545	-5.64386	NaN	NaN	NaN	NaN	EMX1 gene
-6.64386	-5.05889	-5.64386	GeneID:956	ENTPD3	NC_000003	40387156	40428626	1	forward	41471	-5.7822	NaN	NaN	NaN	NaN	ENTPD3 gene
-5.05889	-6.64386	-5.64386	GeneID:127254	ERICH3	NC_000001	74568111	74674343	1	reverse	106233	-5.7822	NaN	NaN	NaN	NaN	ERICH3 gene
-5.64386	-5.64386	-5.64386	GeneID:203111	ERICH5	NC_000008	98064522	98093610	1	forward	29089	-5.64386	NaN	NaN	NaN	NaN	ERICH5 gene
-5.64386	-5.64386	-5.64386	GeneID:132884	EVC2	NC_000004	5531921	5709548	1	reverse	177628	-5.64386	NaN	NaN	NaN	NaN	EVC2 gene
-5.64386	-5.64386	-5.64386	GeneID:84182	FAM188B	NC_000007	30771417	30892387	1	forward	120971	-5.64386	NaN	NaN	NaN	NaN	FAM188B gene
-5.64386	-5.64386	-5.64386	GeneID:162517	FBXO39	NC_000017	6776184	6798929	1	forward	22746	-5.64386	NaN	NaN	NaN	NaN	FBXO39 gene
-5.05889	-6.64386	-5.64386	GeneID:644316	FLJ43315	NC_000009	64016950	64061612	1	forward	44663	-5.7822	NaN	NaN	NaN	NaN	FLJ43315 gene
-6.64386	-6.64386	-4.64386	GeneID:2678	GGT1	NC_000022	24583750	24629005	1	forward	45256	-5.97719	NaN	NaN	NaN	NaN	GGT1 gene
-6.64386	-5.64386	-5.05889	GeneID:9569	GTF2IRD1	NC_000007	74453790	74603070	1	forward	149281	-5.7822	NaN	NaN	NaN	NaN	GTF2IRD1 gene
NaN	-5.05889	-5.05889	GeneID:2986	GUCY2F	NC_000023	109372061	109482056	1	reverse	109996	-5.05889	NaN	NaN	NaN	NaN	GUCY2F gene
-5.64386	-5.64386	-5.64386	GeneID:387036	GUSBP2	NC_000006	26871487	26956554	1	reverse	85068	-5.64386	NaN	NaN	NaN	NaN	GUSBP2 gene
-6.64386	-5.64386	-5.05889	GeneID:220296	HEPACAM	NC_000011	124919244	124936412	1	reverse	17169	-5.7822	NaN	NaN	NaN	NaN	HEPACAM gene
-6.64386	-5.64386	-5.05889	GeneID:3131	HLF	NC_000017	55264960	55325065	1	forward	60106	-5.7822	NaN	NaN	NaN	NaN	HLF gene
-5.64386	-5.64386	-5.64386	GeneID:90161	HS6ST2	NC_000023	132626010	132961395	1	reverse	335386	-5.64386	NaN	NaN	NaN	NaN	HS6ST2 gene
-6.64386	-5.64386	-5.05889	GeneID:3600	IL15	NC_000004	141636596	141733987	1	forward	97392	-5.7822	NaN	NaN	NaN	NaN	IL15 gene
-5.05889	-6.64386	-5.64386	GeneID:22801	ITGA11	NC_000015	68297433	68432312	1	reverse	134880	-5.7822	NaN	NaN	NaN	NaN	ITGA11 gene
-5.64386	-5.05889	-6.64386	GeneID:3673	ITGA2	NC_000005	52989326	53094779	1	forward	105454	-5.7822	NaN	NaN	NaN	NaN	ITGA2 gene
-5.05889	-5.64386	-6.64386	GeneID:3690	ITGB3	NC_000017	47253842	47312711	1	forward	58870	-5.7822	NaN	NaN	NaN	NaN	ITGB3 gene
-6.64386	-5.05889	-5.64386	GeneID:57158	JPH2	NC_000020	44111697	44187578	1	reverse	75882	-5.7822	NaN	NaN	NaN	NaN	JPH2 gene
-5.64386	-5.64386	-5.64386	GeneID:131096	KCNH8	NC_000003	19148454	19535643	1	forward	387190	-5.64386	NaN	NaN	NaN	NaN	KCNH8 gene
-6.64386	-6.64386	-4.64386	GeneID:57582	KCNT1	NC_000009	135700807	135793147	1	forward	92341	-5.97719	NaN	NaN	NaN	NaN	KCNT1 gene
-6.64386	-5.05889	-5.64386	GeneID:55243	KIRREL	NC_000001	157993273	158100262	1	forward	106990	-5.7822	NaN	NaN	NaN	NaN	KIRREL gene
-6.64386	-5.05889	-5.64386	GeneID:84623	KIRREL3	NC_000011	126423493	127003460	1	reverse	579968	-5.7822	NaN	NaN	NaN	NaN	KIRREL3 gene
-5.64386	-5.64386	-5.64386	GeneID:114818	KLHL29	NC_000002	23385419	23708613	1	forward	323195	-5.64386	NaN	NaN	NaN	NaN	KLHL29 gene
-6.64386	-5.05889	-5.64386	GeneID:56062	KLHL4	NC_000023	87517541	87670050	1	forward	152510	-5.7822	NaN	NaN	NaN	NaN	KLHL4 gene
-5.64386	-5.64386	-5.64386	GeneID:402569	KPNA7	NC_000007	99145467	99219417	1	reverse	73951	-5.64386	NaN	NaN	NaN	NaN	KPNA7 gene
-5.05889	-5.64386	-6.64386	GeneID:3856	KRT8	NC_000012	52897187	52949866	1	reverse	52680	-5.7822	NaN	NaN	NaN	NaN	KRT8 gene
-5.64386	-5.05889	-6.64386	GeneID:101927728	LINC01476	NC_000017	59430869	59526857	1	reverse	95989	-5.7822	NaN	NaN	NaN	NaN	LINC01476 gene
-5.64386	-5.64386	-5.64386	GeneID:100505776	LINC01541	NC_000018	71519964	71578956	1	reverse	58993	-5.64386	NaN	NaN	NaN	NaN	LINC01541 gene
-6.64386	-5.05889	-5.64386	GeneID:101927487	LINC01609	NC_000008	111098961	111236203	1	reverse	137243	-5.7822	NaN	NaN	NaN	NaN	LINC01609 gene
-5.64386	-5.64386	-5.64386	GeneID:101926947	LINC01617	NC_000008	73879010	73904730	1	forward	25721	-5.64386	NaN	NaN	NaN	NaN	LINC01617 gene
-5.64386	-5.05889	-6.64386	GeneID:100419824	LOC100419824	NC_000009	85753300	85786577	1	forward	33278	-5.7822	NaN	NaN	NaN	NaN	LOC100419824 gene
-5.64386	-5.64386	-5.64386	GeneID:100505817	LOC100505817	NC_000018	73324941	73349889	1	forward	24949	-5.64386	NaN	NaN	NaN	NaN	LOC100505817 gene
-5.64386	-5.64386	-5.64386	GeneID:100507562	LOC100507562	NC_000002	21396261	21529242	1	forward	132982	-5.64386	NaN	NaN	NaN	NaN	LOC100507562 gene
-5.64386	-5.64386	-5.64386	GeneID:100996763	LOC100996763	NC_000001	148596477	148712497	1	reverse	116021	-5.64386	NaN	NaN	NaN	NaN	LOC100996763 gene
-6.64386	-5.64386	-5.05889	GeneID:101926886	LOC101926886	NC_000003	115147413	115334864	1	forward	187452	-5.7822	NaN	NaN	NaN	NaN	LOC101926886 gene
-6.64386	-6.64386	-4.64386	GeneID:101927281	LOC101927281	NC_000009	73259281	73366382	1	forward	107102	-5.97719	NaN	NaN	NaN	NaN	LOC101927281 gene
-5.64386	-5.05889	-6.64386	GeneID:101927497	LOC101927497	NC_000007	92836483	92917187	1	forward	80705	-5.7822	NaN	NaN	NaN	NaN	LOC101927497 gene
-5.64386	-5.05889	-6.64386	GeneID:101927947	LOC101927947	NC_000004	153789214	154300500	1	forward	511287	-5.7822	NaN	NaN	NaN	NaN	LOC101927947 gene
-5.64386	-5.05889	-6.64386	GeneID:101928423	LOC101928423	NC_000007	128206296	128224431	1	forward	18136	-5.7822	NaN	NaN	NaN	NaN	LOC101928423 gene
-6.64386	-5.64386	-5.05889	GeneID:101928842	LOC101928842	NC_000006	85863907	85998678	1	forward	134772	-5.7822	NaN	NaN	NaN	NaN	LOC101928842 gene
-5.64386	-5.64386	-5.64386	GeneID:101929294	LOC101929294	NC_000008	24295814	24548618	1	reverse	252805	-5.64386	NaN	NaN	NaN	NaN	LOC101929294 gene
-5.64386	-5.64386	-5.64386	GeneID:101929754	LOC101929754	NC_000003	114453593	114520132	1	forward	66540	-5.64386	NaN	NaN	NaN	NaN	LOC101929754 gene
-5.64386	-5.64386	-5.64386	GeneID:102723445	LOC102723445	NC_000006	131084992	131130361	1	reverse	45370	-5.64386	NaN	NaN	NaN	NaN	LOC102723445 gene
-6.64386	-5.05889	-5.64386	GeneID:102723567	LOC102723567	NC_000017	74056963	74112880	1	reverse	55918	-5.7822	NaN	NaN	NaN	NaN	LOC102723567 gene
-5.64386	-5.64386	-5.64386	GeneID:102724443	LOC102724443	NC_000006	104336518	104359776	1	reverse	23259	-5.64386	NaN	NaN	NaN	NaN	LOC102724443 gene
-6.64386	-5.05889	-5.64386	GeneID:102724845	LOC102724845	NC_000014	23838723	23933941	1	reverse	95219	-5.7822	NaN	NaN	NaN	NaN	LOC102724845 gene
-5.64386	-5.64386	-5.64386	GeneID:102724874	LOC102724874	NC_000008	77450697	77476331	1	forward	25635	-5.64386	NaN	NaN	NaN	NaN	LOC102724874 gene
-5.64386	-5.64386	-5.64386	GeneID:102725082	LOC102725082	NC_000002	212933797	212991607	1	reverse	57811	-5.64386	NaN	NaN	NaN	NaN	LOC102725082 gene
-5.64386	-5.64386	-5.64386	GeneID:105369302	LOC105369302	NC_000021	15522874	15627306	1	reverse	104433	-5.64386	NaN	NaN	NaN	NaN	LOC105369302 gene
-6.64386	-5.64386	-5.05889	GeneID:105369438	LOC105369438	NC_000011	94545332	94740355	1	reverse	195024	-5.7822	NaN	NaN	NaN	NaN	LOC105369438 gene
-5.05889	-6.64386	-5.64386	GeneID:105370174	LOC105370174	NC_000013	41517168	41564091	1	forward	46924	-5.7822	NaN	NaN	NaN	NaN	LOC105370174 gene
-6.64386	-4.64386	-6.64386	GeneID:105370414	LOC105370414	NC_000014	25092853	25156383	1	reverse	63531	-5.97719	NaN	NaN	NaN	NaN	LOC105370414 gene
-5.64386	-5.64386	-5.64386	GeneID:105370811	LOC105370811	NC_000015	49489936	49559705	1	forward	69770	-5.64386	NaN	NaN	NaN	NaN	LOC105370811 gene
-5.05889	-5.64386	-6.64386	GeneID:105371348	LOC105371348	NC_000016	75760050	75917909	1	forward	157860	-5.7822	NaN	NaN	NaN	NaN	LOC105371348 gene
-5.05889	-6.64386	-5.64386	GeneID:105372521	LOC105372521	NC_000020	8623663	8657177	1	reverse	33515	-5.7822	NaN	NaN	NaN	NaN	LOC105372521 gene
-5.64386	-5.64386	-5.64386	GeneID:105373265	LOC105373265	NC_000001	245671207	245698908	1	reverse	27702	-5.64386	NaN	NaN	NaN	NaN	LOC105373265 gene
-5.64386	-5.64386	-5.64386	GeneID:105373463	LOC105373463	NC_000002	20052134	20118023	1	forward	65890	-5.64386	NaN	NaN	NaN	NaN	LOC105373463 gene
-6.64386	-5.05889	-5.64386	GeneID:105374140	LOC105374140	NC_000003	144231596	144478093	1	forward	246498	-5.7822	NaN	NaN	NaN	NaN	LOC105374140 gene
-5.64386	-5.64386	-5.64386	GeneID:105374323	LOC105374323	NC_000002	23357451	23384647	1	reverse	27197	-5.64386	NaN	NaN	NaN	NaN	LOC105374323 gene
-5.64386	-5.64386	-5.64386	GeneID:105374370	LOC105374370	NC_000004	7070548	7099217	1	forward	28670	-5.64386	NaN	NaN	NaN	NaN	LOC105374370 gene
-6.64386	-5.64386	-5.05889	GeneID:105374739	LOC105374739	NC_000005	41071432	41161725	1	forward	90294	-5.7822	NaN	NaN	NaN	NaN	LOC105374739 gene
-6.64386	-5.05889	-5.64386	GeneID:105374942	LOC105374942	NC_000006	14424256	14454000	1	reverse	29745	-5.7822	NaN	NaN	NaN	NaN	LOC105374942 gene
-5.05889	-6.64386	-5.64386	GeneID:105375539	LOC105375539	NC_000007	142303692	142336682	1	reverse	32991	-5.7822	NaN	NaN	NaN	NaN	LOC105375539 gene
-5.64386	-5.64386	-5.64386	GeneID:105375746	LOC105375746	NC_000008	125522431	125680134	1	forward	157704	-5.64386	NaN	NaN	NaN	NaN	LOC105375746 gene
-5.64386	-5.64386	-5.64386	GeneID:105375989	LOC105375989	NC_000009	21030422	21054169	1	forward	23748	-5.64386	NaN	NaN	NaN	NaN	LOC105375989 gene
-5.64386	-5.64386	-5.64386	GeneID:105376755	LOC105376755	NC_000002	194726172	195546917	1	reverse	820746	-5.64386	NaN	NaN	NaN	NaN	LOC105376755 gene
-4.64386	-6.64386	-6.64386	GeneID:105377612	LOC105377612	NC_000004	189058981	189096929	1	reverse	37949	-5.97719	NaN	NaN	NaN	NaN	LOC105377612 gene
-4.64386	-6.64386	-6.64386	GeneID:105377725	LOC105377725	NC_000005	171793831	171835431	1	reverse	41601	-5.97719	-8.22882	NaN	NaN	-6.64386	LOC105377725 gene
-6.64386	-5.05889	-5.64386	GeneID:105377818	LOC105377818	NC_000013	80681196	80831864	1	forward	150669	-5.7822	NaN	NaN	NaN	NaN	LOC105377818 gene
-5.05889	-5.64386	-6.64386	GeneID:105377855	LOC105377855	NC_000006	72945751	72994628	1	reverse	48878	-5.7822	NaN	NaN	NaN	NaN	LOC105377855 gene
-5.64386	-5.64386	-5.64386	GeneID:105378431	LOC105378431	NC_000010	90997571	91023424	1	reverse	25854	-5.64386	NaN	NaN	NaN	NaN	LOC105378431 gene
-5.05889	-5.64386	-6.64386	GeneID:105378642	LOC105378642	NC_000001	34710034	34846732	1	reverse	136699	-5.7822	NaN	NaN	NaN	NaN	LOC105378642 gene
-5.64386	-5.64386	-5.64386	GeneID:105378785	LOC105378785	NC_000001	69055864	69192476	1	forward	136613	-5.64386	NaN	NaN	NaN	NaN	LOC105378785 gene
-5.64386	-5.05889	-6.64386	GeneID:107985038	LOC107985038	NC_000017	33935442	33987548	1	reverse	52107	-5.7822	NaN	NaN	NaN	NaN	LOC107985038 gene
-5.05889	-5.64386	-6.64386	GeneID:107986007	LOC107986007	NC_000003	3827412	3876764	1	reverse	49353	-5.7822	NaN	NaN	NaN	NaN	LOC107986007 gene
-6.64386	-5.05889	-5.64386	GeneID:107986100	LOC107986100	NC_000003	75435282	75523951	1	forward	88670	-5.7822	NaN	NaN	NaN	NaN	LOC107986100 gene
-5.64386	-5.05889	-6.64386	GeneID:107986215	LOC107986215	NC_000004	81708847	82044963	1	reverse	336117	-5.7822	NaN	NaN	NaN	NaN	LOC107986215 gene
-6.64386	-5.64386	-5.05889	GeneID:107986617	LOC107986617	NC_000006	82017157	82116127	1	forward	98971	-5.7822	NaN	NaN	NaN	NaN	LOC107986617 gene
-6.64386	-5.64386	-5.05889	GeneID:107986665	LOC107986665	NC_000006	160773844	160898708	1	forward	124865	-5.7822	NaN	NaN	NaN	NaN	LOC107986665 gene
-5.05889	-5.64386	-6.64386	GeneID:23566	LPAR3	NC_000001	84813403	84893213	1	reverse	79811	-5.7822	NaN	NaN	NaN	NaN	LPAR3 gene
-6.64386	-5.05889	-5.64386	GeneID:4137	MAPT	NC_000017	45894382	46028334	1	forward	133953	-5.7822	NaN	NaN	NaN	NaN	MAPT gene
-5.64386	-5.64386	-5.64386	GeneID:101928469	MIR325HG	NC_000023	76657798	77014532	1	reverse	356735	-5.64386	NaN	NaN	NaN	NaN	MIR325HG gene
-5.64386	-5.64386	-5.64386	GeneID:4430	MYO1B	NC_000002	191245381	191425389	1	forward	180009	-5.64386	NaN	NaN	NaN	NaN	MYO1B gene
-5.64386	-5.64386	-5.64386	GeneID:4645	MYO5B	NC_000018	49822786	50195081	1	reverse	372296	-5.64386	NaN	NaN	NaN	NaN	MYO5B gene
-6.64386	-5.05889	-5.64386	GeneID:4784	NFIX	NC_000019	12995512	13098796	1	forward	103285	-5.7822	NaN	NaN	NaN	NaN	NFIX gene
-5.64386	-5.64386	-5.64386	GeneID:154215	NKAIN2	NC_000006	123803840	124825652	1	forward	1021813	-5.64386	NaN	NaN	NaN	NaN	NKAIN2 gene
-5.64386	-5.64386	-5.64386	GeneID:126147	NTN5	NC_000019	48661407	48673119	1	reverse	11713	-5.64386	NaN	NaN	NaN	NaN	NTN5 gene
-5.05889	-5.64386	-6.64386	GeneID:64359	NXN	NC_000017	799313	979766	1	reverse	180454	-5.7822	NaN	NaN	NaN	NaN	NXN gene
-5.64386	-5.05889	-6.64386	GeneID:9060	PAPSS2	NC_000010	87659719	87747705	1	forward	87987	-5.7822	NaN	NaN	NaN	NaN	PAPSS2 gene
-6.64386	-5.64386	-5.05889	GeneID:104472713	PCAT29	NC_000015	69592200	69695750	1	forward	103551	-5.7822	NaN	NaN	NaN	NaN	PCAT29 gene
-5.64386	-5.64386	-5.64386	GeneID:5468	PPARG	NC_000003	12287850	12471054	1	forward	183205	-5.64386	NaN	NaN	NaN	NaN	PPARG gene
-5.64386	-5.64386	-5.64386	GeneID:5579	PRKCB	NC_000016	23835979	24220611	1	forward	384633	-5.64386	NaN	NaN	NaN	NaN	PRKCB gene
-6.64386	-6.64386	-4.64386	GeneID:5628	PROS2P	NC_000003	90201106	90242064	1	reverse	40959	-5.97719	-8.22882	-6.64386	NaN	NaN	PROS2P gene
-6.64386	-4.64386	-6.64386	GeneID:9050	PSTPIP2	NC_000018	45983536	46072327	1	reverse	88792	-5.97719	-8.22882	NaN	-6.64386	NaN	PSTPIP2 gene
-5.64386	-5.64386	-5.64386	GeneID:26095	PTPN20	NC_000010	46911134	47003834	1	forward	92701	-5.64386	NaN	NaN	NaN	NaN	PTPN20 gene
-5.05889	-5.64386	-6.64386	GeneID:222659	PXT1	NC_000006	36390551	36442889	1	reverse	52339	-5.7822	NaN	NaN	NaN	NaN	PXT1 gene
-6.64386	-6.64386	-4.64386	GeneID:83853	ROPN1L	NC_000005	10441862	10482807	1	forward	40946	-5.97719	-8.22882	-6.64386	NaN	NaN	ROPN1L gene
-6.64386	-5.64386	-5.05889	GeneID:860	RUNX2	NC_000006	45328142	45664032	1	forward	335891	-5.7822	NaN	NaN	NaN	NaN	RUNX2 gene
-5.64386	NaN	-4.64386	GeneID:59350	RXFP1	NC_000004	158521711	158653372	1	forward	131662	-5.14386	-8.22882	-6.64386	NaN	NaN	RXFP1 gene
-6.64386	-5.64386	-5.05889	GeneID:23314	SATB2	NC_000002	199269500	199471266	1	reverse	201767	-5.7822	NaN	NaN	NaN	NaN	SATB2 gene
NaN	-4.64386	-5.64386	GeneID:54437	SEMA5B	NC_000003	122909193	123028605	1	reverse	119413	-5.14386	-8.22882	NaN	-6.64386	NaN	SEMA5B gene
-5.64386	-5.64386	-5.64386	GeneID:5269	SERPINB6	NC_000006	2948159	2972165	1	reverse	24007	-5.64386	NaN	NaN	NaN	NaN	SERPINB6 gene
-5.64386	-5.05889	-6.64386	GeneID:5270	SERPINE2	NC_000002	223975048	224039319	1	reverse	64272	-5.7822	NaN	NaN	NaN	NaN	SERPINE2 gene
-6.64386	-5.64386	-5.05889	GeneID:284266	SIGLEC15	NC_000018	45825580	45842556	1	forward	16977	-5.7822	NaN	NaN	NaN	NaN	SIGLEC15 gene
-6.64386	-4.64386	-6.64386	GeneID:9154	SLC28A1	NC_000015	84884351	84975649	1	forward	91299	-5.97719	NaN	NaN	NaN	NaN	SLC28A1 gene
-5.64386	-5.05889	-6.64386	GeneID:6540	SLC6A13	NC_000012	220621	262930	1	reverse	42310	-5.7822	NaN	NaN	NaN	NaN	SLC6A13 gene
-6.64386	-5.64386	-5.05889	GeneID:114815	SORCS1	NC_000010	106573663	107181138	1	reverse	607476	-5.7822	NaN	NaN	NaN	NaN	SORCS1 gene
-6.64386	-5.64386	-5.05889	GeneID:353324	SPATA12	NC_000003	57060132	57076068	1	forward	15937	-5.7822	NaN	NaN	NaN	NaN	SPATA12 gene
-6.64386	-5.64386	-5.05889	GeneID:128153	SPATA17	NC_000001	217631324	217868151	1	forward	236828	-5.7822	NaN	NaN	NaN	NaN	SPATA17 gene
-5.64386	-6.64386	-5.05889	GeneID:6716	SRD5A2	NC_000002	31522486	31665651	1	reverse	143166	-5.7822	NaN	NaN	NaN	NaN	SRD5A2 gene
-5.64386	-6.64386	-5.05889	GeneID:554225	STRCP1	NC_000015	43699379	43718262	1	reverse	18884	-5.7822	NaN	NaN	NaN	NaN	STRCP1 gene
-5.64386	-5.64386	-5.64386	GeneID:6854	SYN2	NC_000003	12004360	12192032	1	forward	187673	-5.64386	NaN	NaN	NaN	NaN	SYN2 gene
-6.64386	-5.64386	-5.05889	GeneID:7003	TEAD1	NC_000011	12674422	12944737	1	forward	270316	-5.7822	NaN	NaN	NaN	NaN	TEAD1 gene
-5.64386	-5.05889	-6.64386	GeneID:64518	TEKT3	NC_000017	15303811	15343682	1	reverse	39872	-5.7822	NaN	NaN	NaN	NaN	TEKT3 gene
-6.64386	-5.64386	-5.05889	GeneID:55714	TENM3	NC_000004	181447613	182803024	1	forward	1355412	-5.7822	NaN	NaN	NaN	NaN	TENM3 gene
-5.05889	-6.64386	-5.64386	GeneID:101928244	TESC-AS1	NC_000012	117099467	117141489	1	forward	42023	-5.7822	NaN	NaN	NaN	NaN	TESC-AS1 gene
-5.64386	-5.05889	-6.64386	GeneID:200728	TMEM17	NC_000002	62452778	62535645	1	reverse	82868	-5.7822	NaN	NaN	NaN	NaN	TMEM17 gene
NaN	-4.64386	-5.64386	GeneID:375337	TOPAZ1	NC_000003	44241886	44337071	1	forward	95186	-5.14386	NaN	NaN	NaN	NaN	TOPAZ1 gene
-5.64386	-5.64386	-5.64386	GeneID:23025	UNC13A	NC_000019	17601328	17688344	1	reverse	87017	-5.64386	NaN	NaN	NaN	NaN	UNC13A gene
-4.64386	-6.64386	-6.64386	GeneID:100129066	UNQ6494	NC_000009	89639783	89719759	1	forward	79977	-5.97719	-8.22882	NaN	NaN	-6.64386	UNQ6494 gene
-6.64386	-5.05889	-5.64386	GeneID:140686	WFDC3	NC_000020	45708860	45791908	1	reverse	83049	-5.7822	NaN	NaN	NaN	NaN	WFDC3 gene
-5.64386	-5.64386	-5.64386	GeneID:79971	WLS	NC_000001	68098459	68233000	1	reverse	134542	-5.64386	NaN	NaN	NaN	NaN	WLS gene
-5.64386	-5.64386	-5.64386	GeneID:65267	WNK3	NC_000023	54192823	54358695	1	reverse	165873	-5.64386	NaN	NaN	NaN	NaN	WNK3 gene
-5.64386	-5.64386	-5.64386	GeneID:284349	ZNF283	NC_000019	43827292	43853286	1	forward	25995	-5.64386	NaN	NaN	NaN	NaN	ZNF283 gene
-5.64386	-5.05889	-5.64386	GeneID:9429	ABCG2	NC_000004	88090264	88231417	1	reverse	141154	-5.44887	NaN	NaN	NaN	NaN	ABCG2 gene
-5.05889	-5.05889	-6.64386	GeneID:116285	ACSM1	NC_000016	20623235	20697788	1	reverse	74554	-5.58721	NaN	NaN	NaN	NaN	ACSM1 gene
-6.64386	-4.64386	-5.64386	GeneID:88	ACTN2	NC_000001	236686454	236764631	1	forward	78178	-5.64386	NaN	NaN	NaN	NaN	ACTN2 gene
-4.64386	-6.64386	-5.64386	GeneID:111	ADCY5	NC_000003	123282296	123448632	1	reverse	166337	-5.64386	NaN	NaN	NaN	NaN	ADCY5 gene
-5.05889	-6.64386	-5.05889	GeneID:2015	ADGRE1	NC_000019	6887549	6940453	1	forward	52905	-5.58721	NaN	NaN	NaN	NaN	ADGRE1 gene
-6.64386	-4.64386	-5.64386	GeneID:249	ALPL	NC_000001	21508982	21578412	1	forward	69431	-5.64386	-8.22882	NaN	-6.64386	NaN	ALPL gene
-5.64386	-5.64386	-5.05889	GeneID:164284	APCDD1L	NC_000020	58459101	58514938	1	reverse	55838	-5.44887	NaN	NaN	NaN	NaN	APCDD1L gene
-5.64386	-5.64386	-5.05889	GeneID:408	ARRB1	NC_000011	75260122	75351831	1	reverse	91710	-5.44887	NaN	NaN	NaN	NaN	ARRB1 gene
-5.05889	-5.64386	-5.64386	GeneID:8853	ASAP2	NC_000002	9206765	9405683	1	forward	198919	-5.44887	NaN	NaN	NaN	NaN	ASAP2 gene
-5.05889	-4.64386	NaN	GeneID:100128505	ASTN2-AS1	NC_000009	116504283	116562293	1	forward	58011	-4.85137	-8.22882	NaN	-6.64386	NaN	ASTN2-AS1 gene
-5.05889	-6.64386	-5.05889	GeneID:540	ATP7B	NC_000013	51932669	52012130	1	reverse	79462	-5.58721	NaN	NaN	NaN	NaN	ATP7B gene
-5.64386	-4.64386	-6.64386	GeneID:816	CAMK2B	NC_000007	44217150	44325994	1	reverse	108845	-5.64386	NaN	NaN	NaN	NaN	CAMK2B gene
-5.64386	-5.64386	-5.05889	GeneID:101929244	CASC20	NC_000020	6426732	6528459	1	forward	101728	-5.44887	NaN	NaN	NaN	NaN	CASC20 gene
-5.64386	-5.64386	-5.05889	GeneID:339965	CCDC158	NC_000004	76313039	76421920	1	reverse	108882	-5.44887	NaN	NaN	NaN	NaN	CCDC158 gene
-6.64386	-5.05889	-5.05889	GeneID:160762	CCDC63	NC_000012	110844489	110907535	1	forward	63047	-5.58721	NaN	NaN	NaN	NaN	CCDC63 gene
-5.64386	-5.05889	-5.64386	GeneID:1002	CDH4	NC_000020	61252426	61940617	1	forward	688192	-5.44887	NaN	NaN	NaN	NaN	CDH4 gene
-5.64386	-6.64386	-4.64386	GeneID:374286	CDRT1	NC_000017	15565482	15619704	1	reverse	54223	-5.64386	-8.22882	-6.64386	NaN	NaN	CDRT1 gene
-5.64386	-4.64386	-6.64386	GeneID:101927193	CHL1-AS1	NC_000003	363373	385795	1	reverse	22423	-5.64386	NaN	NaN	NaN	NaN	CHL1-AS1 gene
-5.64386	-5.05889	-5.64386	GeneID:1193	CLIC2	NC_000023	155276207	155334681	1	reverse	58475	-5.44887	NaN	NaN	NaN	NaN	CLIC2 gene
-5.64386	-5.05889	-5.64386	GeneID:157807	CLVS1	NC_000008	61057158	61501645	1	forward	444488	-5.44887	NaN	NaN	NaN	NaN	CLVS1 gene
-6.64386	-5.05889	-5.05889	GeneID:10815	CPLX1	NC_000004	784957	826157	1	reverse	41201	-5.58721	NaN	NaN	NaN	NaN	CPLX1 gene
-5.64386	-5.05889	-5.64386	GeneID:10814	CPLX2	NC_000005	175796539	175884021	1	forward	87483	-5.44887	NaN	NaN	NaN	NaN	CPLX2 gene
-5.05889	-5.05889	-6.64386	GeneID:10217	CTDSPL	NC_000003	37862152	37984469	1	forward	122318	-5.58721	NaN	NaN	NaN	NaN	CTDSPL gene
-4.64386	-5.64386	-6.64386	GeneID:100133180	DDX3P1	NC_000023	74121043	74139454	1	forward	18412	-5.64386	NaN	NaN	NaN	NaN	DDX3P1 gene
-5.64386	-5.05889	-5.64386	GeneID:729582	DIRC3	NC_000002	217284023	217756593	1	reverse	472571	-5.44887	NaN	NaN	NaN	NaN	DIRC3 gene
-6.64386	-4.64386	-5.64386	GeneID:220107	DLEU7	NC_000013	50711026	50843939	1	reverse	132914	-5.64386	NaN	NaN	NaN	NaN	DLEU7 gene
-5.64386	-5.64386	-5.05889	GeneID:64800	EFCAB6	NC_000022	43528549	43812403	1	reverse	283855	-5.44887	NaN	NaN	NaN	NaN	EFCAB6 gene
-5.05889	-5.05889	-6.64386	GeneID:286499	FAM133A	NC_000023	93673730	93712274	1	forward	38545	-5.58721	NaN	NaN	NaN	NaN	FAM133A gene
-5.64386	-5.64386	-5.05889	GeneID:101929530	FANCD2P2	NC_000003	11870884	11901607	1	forward	30724	-5.44887	NaN	NaN	NaN	NaN	FANCD2P2 gene
-5.64386	-4.64386	-6.64386	GeneID:2260	FGFR1	NC_000008	38411138	38468834	1	reverse	57697	-5.64386	NaN	NaN	NaN	NaN	FGFR1 gene
-6.64386	-4.64386	-5.64386	GeneID:114793	FMNL2	NC_000002	152335170	152649834	1	forward	314665	-5.64386	NaN	NaN	NaN	NaN	FMNL2 gene
-6.64386	-5.05889	-5.05889	GeneID:53826	FXYD6	NC_000011	117836976	117877486	1	reverse	40511	-5.58721	NaN	NaN	NaN	NaN	FXYD6 gene
-5.64386	-5.64386	-5.05889	GeneID:57733	GBA3	NC_000004	22692914	22819575	1	forward	126662	-5.44887	NaN	NaN	NaN	NaN	GBA3 gene
-5.64386	-5.05889	-5.64386	GeneID:2736	GLI2	NC_000002	120797291	120992653	1	forward	195363	-5.44887	NaN	NaN	NaN	NaN	GLI2 gene
-5.64386	-5.64386	-5.05889	GeneID:2900	GRIK4	NC_000011	120511746	120988805	1	forward	477060	-5.44887	NaN	NaN	NaN	NaN	GRIK4 gene
-6.64386	-5.05889	-5.05889	GeneID:55506	H2AFY2	NC_000010	70052601	70112284	1	forward	59684	-5.58721	NaN	NaN	NaN	NaN	H2AFY2 gene
-5.05889	-5.64386	-5.64386	GeneID:57520	HECW2	NC_000002	196194382	196593692	1	reverse	399311	-5.44887	NaN	NaN	NaN	NaN	HECW2 gene
-5.64386	-6.64386	-4.64386	GeneID:64399	HHIP	NC_000004	144645996	144742645	1	forward	96650	-5.64386	-8.22882	-6.64386	NaN	NaN	HHIP gene
-4.64386	-5.64386	-6.64386	GeneID:11148	HHLA2	NC_000003	108296490	108378285	1	forward	81796	-5.64386	-8.22882	NaN	NaN	-6.64386	HHLA2 gene
-5.64386	-5.05889	-5.64386	GeneID:101928153	ITGA9-AS1	NC_000003	37753689	37861780	1	reverse	108092	-5.44887	NaN	NaN	NaN	NaN	ITGA9-AS1 gene
-5.05889	-5.64386	-5.64386	GeneID:102659288	KCCAT333	NC_000007	17374917	17467256	1	forward	92340	-5.44887	NaN	NaN	NaN	NaN	KCCAT333 gene
-5.05889	-5.64386	-5.64386	GeneID:57482	KIAA1211	NC_000004	56170195	56330724	1	forward	160530	-5.44887	NaN	NaN	NaN	NaN	KIAA1211 gene
-5.05889	-6.64386	-5.05889	GeneID:85449	KIAA1755	NC_000020	38210505	38260772	1	reverse	50268	-5.58721	NaN	NaN	NaN	NaN	KIAA1755 gene
-4.64386	-6.64386	-5.64386	GeneID:100506622	LINC00540	NC_000013	22210285	22276521	1	forward	66237	-5.64386	-8.22882	NaN	NaN	-6.64386	LINC00540 gene
-6.64386	-4.64386	-5.64386	GeneID:728342	LINC00992	NC_000005	117415512	117579744	1	forward	164233	-5.64386	-8.22882	NaN	-6.64386	NaN	LINC00992 gene
-5.64386	-5.05889	-5.64386	GeneID:104355136	LINC01033	NC_000005	54320944	54415125	1	forward	94182	-5.44887	NaN	NaN	NaN	NaN	LINC01033 gene
-5.64386	-6.64386	-4.64386	GeneID:285419	LINC01091	NC_000004	123652785	123930363	1	forward	277579	-5.64386	-8.22882	-6.64386	NaN	NaN	LINC01091 gene
-5.05889	-5.64386	-5.64386	GeneID:101929265	LINC01428	NC_000020	7146467	7254202	1	reverse	107736	-5.44887	NaN	NaN	NaN	NaN	LINC01428 gene
-5.64386	-5.05889	-5.64386	GeneID:100129100	LOC100129100	NC_000008	88420307	88485940	1	forward	65634	-5.44887	NaN	NaN	NaN	NaN	LOC100129100 gene
-5.64386	-5.05889	-5.64386	GeneID:100287010	LOC100287010	NC_000002	104378850	104408332	1	reverse	29483	-5.44887	NaN	NaN	NaN	NaN	LOC100287010 gene
-5.64386	-5.64386	-5.05889	GeneID:100506990	LOC100506990	NC_000008	12437013	12566845	1	forward	129833	-5.44887	NaN	NaN	NaN	NaN	LOC100506990 gene
-5.64386	-6.64386	-4.64386	GeneID:101929447	LOC101929447	NC_000010	33073724	33116841	1	reverse	43118	-5.64386	-8.22882	-6.64386	NaN	NaN	LOC101929447 gene
-5.64386	-5.05889	-5.64386	GeneID:101929650	LOC101929650	NC_000017	83143438	83215416	1	forward	71979	-5.44887	NaN	NaN	NaN	NaN	LOC101929650 gene
-5.64386	-5.05889	-5.64386	GeneID:102723493	LOC102723493	NC_000015	66984207	67064182	1	reverse	79976	-5.44887	NaN	NaN	NaN	NaN	LOC102723493 gene
-6.64386	-4.64386	-5.64386	GeneID:102723897	LOC102723897	NC_000001	184878	199860	1	reverse	14983	-5.64386	NaN	NaN	NaN	NaN	LOC102723897 gene
-5.05889	-5.05889	-6.64386	GeneID:102724566	LOC102724566	NC_000015	89041028	89082880	1	forward	41853	-5.58721	NaN	NaN	NaN	NaN	LOC102724566 gene
-5.64386	-5.05889	-5.64386	GeneID:105369520	LOC105369520	NC_000011	119608250	119659346	1	forward	51097	-5.44887	NaN	NaN	NaN	NaN	LOC105369520 gene
-5.05889	-6.64386	-5.05889	GeneID:105369653	LOC105369653	NC_000012	9770568	9811336	1	forward	40769	-5.58721	NaN	NaN	NaN	NaN	LOC105369653 gene
-5.64386	-5.05889	-5.64386	GeneID:105370247	LOC105370247	NC_000013	66559813	66660729	1	forward	100917	-5.44887	NaN	NaN	NaN	NaN	LOC105370247 gene
-6.64386	-5.64386	-4.64386	GeneID:105370265	LOC105370265	NC_000013	76708366	76806107	1	reverse	97742	-5.64386	-8.22882	-6.64386	NaN	NaN	LOC105370265 gene
-5.05889	-5.05889	-6.64386	GeneID:105370302	LOC105370302	NC_000013	87334017	87445026	1	forward	111010	-5.58721	NaN	NaN	NaN	NaN	LOC105370302 gene
-5.05889	-5.05889	-6.64386	GeneID:105370519	LOC105370519	NC_000014	57491974	57578311	1	forward	86338	-5.58721	NaN	NaN	NaN	NaN	LOC105370519 gene
-6.64386	-4.64386	-5.64386	GeneID:105370958	LOC105370958	NC_000015	88290895	88322277	1	forward	31383	-5.64386	NaN	NaN	NaN	NaN	LOC105370958 gene
-5.05889	-5.64386	-5.64386	GeneID:105371102	LOC105371102	NC_000016	15504720	15521030	1	reverse	16311	-5.44887	NaN	NaN	NaN	NaN	LOC105371102 gene
-6.64386	-4.64386	-5.64386	GeneID:105372901	LOC105372901	NC_000001	210709184	210753947	1	forward	44764	-5.64386	NaN	NaN	NaN	NaN	LOC105372901 gene
-5.05889	-5.64386	-5.64386	GeneID:105374552	LOC105374552	NC_000004	27931184	28003072	1	forward	71889	-5.44887	NaN	NaN	NaN	NaN	LOC105374552 gene
-5.64386	-5.05889	-5.64386	GeneID:105375508	LOC105375508	NC_000007	130734264	130862162	1	forward	127899	-5.44887	NaN	NaN	NaN	NaN	LOC105375508 gene
-5.05889	-5.05889	-6.64386	GeneID:105375821	LOC105375821	NC_000008	48346790	48474594	1	forward	127805	-5.58721	NaN	NaN	NaN	NaN	LOC105375821 gene
-5.05889	-5.64386	-5.64386	GeneID:105376650	LOC105376650	NC_000011	45008290	45043994	1	forward	35705	-5.44887	NaN	NaN	NaN	NaN	LOC105376650 gene
-6.64386	-4.64386	-5.64386	GeneID:105377061	LOC105377061	NC_000003	45307890	45337974	1	forward	30085	-5.64386	NaN	NaN	NaN	NaN	LOC105377061 gene
-5.64386	-6.64386	-4.64386	GeneID:105377123	LOC105377123	NC_000003	64453513	64494329	1	reverse	40817	-5.64386	-8.22882	-6.64386	NaN	NaN	LOC105377123 gene
-5.64386	-4.64386	-6.64386	GeneID:105377294	LOC105377294	NC_000004	76906667	76949655	1	reverse	42989	-5.64386	NaN	NaN	NaN	NaN	LOC105377294 gene
-6.64386	-5.64386	-4.64386	GeneID:105377436	LOC105377436	NC_000004	134579989	134640574	1	forward	60586	-5.64386	-8.22882	-6.64386	NaN	NaN	LOC105377436 gene
-6.64386	-4.64386	-5.64386	GeneID:105377645	LOC105377645	NC_000003	40184378	40200239	1	reverse	15862	-5.64386	NaN	NaN	NaN	NaN	LOC105377645 gene
-6.64386	-5.64386	-4.64386	GeneID:105377700	LOC105377700	NC_000005	163089156	163437565	1	reverse	348410	-5.64386	-8.22882	-6.64386	NaN	NaN	LOC105377700 gene
-5.05889	-5.64386	-5.64386	GeneID:105377731	LOC105377731	NC_000005	173269233	173298183	1	forward	28951	-5.44887	NaN	NaN	NaN	NaN	LOC105377731 gene
-5.64386	-4.64386	-6.64386	GeneID:105377993	LOC105377993	NC_000006	126692611	126719698	1	reverse	27088	-5.64386	-8.22882	NaN	-6.64386	NaN	LOC105377993 gene
-5.64386	-5.64386	-5.05889	GeneID:105378425	LOC105378425	NC_000010	89887772	90080213	1	forward	192442	-5.44887	NaN	NaN	NaN	NaN	LOC105378425 gene
-5.64386	-5.05889	-5.64386	GeneID:105378531	LOC105378531	NC_000010	123347923	123562213	1	forward	214291	-5.44887	NaN	NaN	NaN	NaN	LOC105378531 gene
-5.64386	-6.64386	-4.64386	GeneID:105378604	LOC105378604	NC_000001	3306636	3327974	1	reverse	21339	-5.64386	-8.22882	-6.64386	NaN	NaN	LOC105378604 gene
-5.05889	-5.64386	-5.64386	GeneID:105378764	LOC105378764	NC_000001	60890163	60925157	1	reverse	34995	-5.44887	NaN	NaN	NaN	NaN	LOC105378764 gene
-4.64386	-5.64386	-6.64386	GeneID:105378824	LOC105378824	NC_000001	86265375	86315502	1	reverse	50128	-5.64386	-8.22882	NaN	NaN	-6.64386	LOC105378824 gene
-6.64386	-5.64386	-4.64386	GeneID:105379412	LOC105379412	NC_000004	139194111	139245832	1	forward	51722	-5.64386	-8.22882	-6.64386	NaN	NaN	LOC105379412 gene
-5.05889	-5.64386	-5.64386	GeneID:107984788	LOC107984788	NC_000015	69751019	69786513	1	forward	35495	-5.44887	NaN	NaN	NaN	NaN	LOC107984788 gene
-5.64386	-5.05889	-5.64386	GeneID:107984931	LOC107984931	NC_000001	24042274	24064129	1	forward	21856	-5.44887	NaN	NaN	NaN	NaN	LOC107984931 gene
-5.64386	-5.64386	-5.05889	GeneID:107985037	LOC107985037	NC_000001	83021185	83495026	1	reverse	473842	-5.44887	NaN	NaN	NaN	NaN	LOC107985037 gene
-5.64386	-4.64386	-6.64386	GeneID:107985204	LOC107985204	NC_000001	150900308	150926341	1	reverse	26034	-5.64386	-8.22882	NaN	-6.64386	NaN	LOC107985204 gene
-5.64386	-5.05889	-5.64386	GeneID:107985953	LOC107985953	NC_000002	155525431	155664668	1	forward	139238	-5.44887	NaN	NaN	NaN	NaN	LOC107985953 gene
-5.64386	-5.64386	-5.05889	GeneID:107986297	LOC107986297	NC_000004	101689447	101754288	1	forward	64842	-5.44887	NaN	NaN	NaN	NaN	LOC107986297 gene
-6.64386	-5.05889	-5.05889	GeneID:107986770	LOC107986770	NC_000007	13295236	13702705	1	forward	407470	-5.58721	NaN	NaN	NaN	NaN	LOC107986770 gene
-5.64386	-5.64386	-5.05889	GeneID:152225	LOC152225	NC_000003	101940859	101997926	1	forward	57068	-5.44887	NaN	NaN	NaN	NaN	LOC152225 gene
-5.05889	-5.64386	-5.64386	GeneID:285389	LOC285389	NC_000003	194005456	194070970	1	reverse	65515	-5.44887	NaN	NaN	NaN	NaN	LOC285389 gene
-5.64386	-5.05889	-5.64386	GeneID:729732	LOC729732	NC_000008	12537079	12665611	1	reverse	128533	-5.44887	NaN	NaN	NaN	NaN	LOC729732 gene
-6.64386	-5.64386	-4.64386	GeneID:206338	LVRN	NC_000005	115962440	116027602	1	forward	65163	-5.64386	-8.22882	-6.64386	NaN	NaN	LVRN gene
-5.05889	-6.64386	-5.05889	GeneID:100132406	NBPF10	NC_000001	146066318	146144804	1	reverse	78487	-5.58721	NaN	NaN	NaN	NaN	NBPF10 gene
-5.05889	-5.64386	-5.64386	GeneID:440350	NPIPB7	NC_000016	28456837	28471296	1	reverse	14460	-5.44887	NaN	NaN	NaN	NaN	NPIPB7 gene
-5.64386	-6.64386	-4.64386	GeneID:4907	NT5E	NC_000006	85449584	85495791	1	forward	46208	-5.64386	NaN	NaN	NaN	NaN	NT5E gene
-5.64386	-5.05889	-5.64386	GeneID:54830	NUP62CL	NC_000023	107123427	107206440	1	reverse	83014	-5.44887	NaN	NaN	NaN	NaN	NUP62CL gene
-6.64386	-4.64386	-5.64386	GeneID:100506658	OCLN	NC_000005	69492292	69558104	1	forward	65813	-5.64386	-8.22882	NaN	-6.64386	NaN	OCLN gene
-5.05889	-5.64386	-5.64386	GeneID:4986	OPRK1	NC_000008	53225716	53251697	1	reverse	25982	-5.44887	NaN	NaN	NaN	NaN	OPRK1 gene
-6.64386	-5.05889	-5.05889	GeneID:347169	OR1B1	NC_000009	122578405	122657626	1	reverse	79222	-5.58721	NaN	NaN	NaN	NaN	OR1B1 gene
-6.64386	-5.05889	-5.05889	GeneID:146183	OTOA	NC_000016	21663857	21771468	1	forward	107612	-5.58721	NaN	NaN	NaN	NaN	OTOA gene
-6.64386	-4.64386	-5.64386	GeneID:5325	PLAGL1	NC_000006	143940300	144064599	1	reverse	124300	-5.64386	-8.22882	NaN	-6.64386	NaN	PLAGL1 gene
-6.64386	-5.05889	-5.05889	GeneID:5327	PLAT	NC_000008	42174718	42207724	1	reverse	33007	-5.58721	NaN	NaN	NaN	NaN	PLAT gene
-5.05889	-5.64386	-5.64386	GeneID:100652759	PRICKLE2-AS1	NC_000003	64067964	64103131	1	forward	35168	-5.44887	NaN	NaN	NaN	NaN	PRICKLE2-AS1 gene
-5.64386	-5.64386	-5.05889	GeneID:11031	RAB31	NC_000018	9707971	9862556	1	forward	154586	-5.44887	NaN	NaN	NaN	NaN	RAB31 gene
-6.64386	-5.05889	-5.05889	GeneID:1827	RCAN1	NC_000021	34516442	34615142	1	reverse	98701	-5.58721	NaN	NaN	NaN	NaN	RCAN1 gene
-5.64386	-5.64386	-5.05889	GeneID:220441	RNF152	NC_000018	61808067	61894420	1	reverse	86354	-5.44887	NaN	NaN	NaN	NaN	RNF152 gene
-6.64386	-5.05889	-5.05889	GeneID:6403	SELP	NC_000001	169588849	169630139	1	reverse	41291	-5.58721	NaN	NaN	NaN	NaN	SELP gene
-5.64386	-5.64386	-5.05889	GeneID:101927688	SEPT4-AS1	NC_000017	58519837	58556925	1	forward	37089	-5.44887	NaN	NaN	NaN	NaN	SEPT4-AS1 gene
-5.05889	-5.64386	-5.64386	GeneID:89874	SLC25A21	NC_000014	36677921	37172660	1	reverse	494740	-5.44887	NaN	NaN	NaN	NaN	SLC25A21 gene
-6.64386	-5.05889	-5.05889	GeneID:153328	SLC25A48	NC_000005	135579002	135888637	1	forward	309636	-5.58721	NaN	NaN	NaN	NaN	SLC25A48 gene
-5.64386	-5.64386	-5.05889	GeneID:64078	SLC28A3	NC_000009	84273123	84368634	1	reverse	95512	-5.44887	NaN	NaN	NaN	NaN	SLC28A3 gene
-5.64386	-5.64386	-5.05889	GeneID:6585	SLIT1	NC_000010	96998038	97185926	1	reverse	187889	-5.44887	NaN	NaN	NaN	NaN	SLIT1 gene
-5.64386	-5.05889	-5.64386	GeneID:54212	SNTG1	NC_000008	49909726	50796656	1	forward	886931	-5.44887	NaN	NaN	NaN	NaN	SNTG1 gene
-5.64386	-5.05889	-5.64386	GeneID:112574	SNX18	NC_000005	54517759	54619249	1	forward	101491	-5.44887	NaN	NaN	NaN	NaN	SNX18 gene
-4.64386	-5.64386	-6.64386	GeneID:29906	ST8SIA5	NC_000018	46679118	46757169	1	reverse	78052	-5.64386	-8.22882	NaN	NaN	-6.64386	ST8SIA5 gene
-5.64386	-5.05889	-5.64386	GeneID:133150	SULT1D1P	NC_000004	69791873	69813872	1	reverse	22000	-5.44887	NaN	NaN	NaN	NaN	SULT1D1P gene
-6.64386	-5.05889	-5.05889	GeneID:23336	SYNM	NC_000015	99105069	99136586	1	forward	31518	-5.58721	NaN	NaN	NaN	NaN	SYNM gene
-6.64386	-5.05889	-5.05889	GeneID:100507064	TEX26-AS1	NC_000013	30882835	30932608	1	reverse	49774	-5.58721	NaN	NaN	NaN	NaN	TEX26-AS1 gene
-5.05889	-5.05889	-6.64386	GeneID:102724508	THCAT158	NC_000017	47303443	47323901	1	reverse	20459	-5.58721	NaN	NaN	NaN	NaN	THCAT158 gene
-5.64386	-5.64386	-5.05889	GeneID:7082	TJP1	NC_000015	29699367	29968919	1	reverse	269553	-5.44887	NaN	NaN	NaN	NaN	TJP1 gene
-6.64386	-5.05889	-5.05889	GeneID:63923	TNN	NC_000001	175067858	175148066	1	forward	80209	-5.58721	NaN	NaN	NaN	NaN	TNN gene
-5.64386	-4.64386	-6.64386	GeneID:55521	TRIM36	NC_000005	115124762	115180546	1	reverse	55785	-5.64386	-8.22882	NaN	-6.64386	NaN	TRIM36 gene
-5.64386	-5.64386	-5.05889	GeneID:54084	TSPEAR	NC_000021	44497892	44711580	1	reverse	213689	-5.44887	NaN	NaN	NaN	NaN	TSPEAR gene
-5.64386	-5.05889	-5.64386	GeneID:79674	VEPH1	NC_000003	157259742	157503626	1	reverse	243885	-5.44887	NaN	NaN	NaN	NaN	VEPH1 gene
-5.05889	-5.64386	-5.64386	GeneID:8876	VNN1	NC_000006	132680858	132714055	1	reverse	33198	-5.44887	NaN	NaN	NaN	NaN	VNN1 gene
-5.64386	-5.64386	-5.05889	GeneID:196740	VSTM4	NC_000010	49014245	49129118	1	reverse	114874	-5.44887	NaN	NaN	NaN	NaN	VSTM4 gene
-6.64386	-5.05889	-5.05889	GeneID:8840	WISP1	NC_000008	133191039	133231690	1	forward	40652	-5.58721	NaN	NaN	NaN	NaN	WISP1 gene
-5.64386	-5.05889	-5.64386	GeneID:25937	WWTR1	NC_000003	149517235	149724783	1	reverse	207549	-5.44887	NaN	NaN	NaN	NaN	WWTR1 gene
-6.64386	-4.64386	-5.64386	GeneID:653082	ZDHHC11B	NC_000005	710355	784749	1	reverse	74395	-5.64386	NaN	NaN	NaN	NaN	ZDHHC11B gene
-6.64386	-4.64386	-5.64386	GeneID:57732	ZFYVE28	NC_000004	2269585	2418698	1	reverse	149114	-5.64386	NaN	NaN	NaN	NaN	ZFYVE28 gene
-6.64386	-4.32193	-6.64386	GeneID:8609	KLF7	NC_000002	207074137	207173851	1	reverse	99715	-5.86988	-8.22882	NaN	-6.64386	NaN	KLF7 gene
-6.64386	-4.32193	-6.64386	GeneID:100507489	LINC01277	NC_000006	142966421	143037582	1	reverse	71162	-5.86988	-8.22882	NaN	-6.64386	NaN	LINC01277 gene
-6.64386	-6.64386	-4.32193	GeneID:102724482	LOC102724482	NC_000002	74750191	74778780	1	reverse	28590	-5.86988	-8.22882	-6.64386	NaN	NaN	LOC102724482 gene
-6.64386	-4.32193	-6.64386	GeneID:285525	YIPF7	NC_000004	44619578	44656868	1	reverse	37291	-5.86988	-8.22882	NaN	-6.64386	NaN	YIPF7 gene
-5.64386	-5.05889	-5.05889	GeneID:125981	ACER1	NC_000019	6306142	6360359	1	reverse	54218	-5.25388	NaN	NaN	NaN	NaN	ACER1 gene
-6.64386	-4.64386	-5.05889	GeneID:2515	ADAM2	NC_000008	39743735	39838289	1	reverse	94555	-5.44887	-8.22882	NaN	-6.64386	NaN	ADAM2 gene
-5.64386	-5.05889	-5.05889	GeneID:10149	ADGRG2	NC_000023	18989307	19122956	1	reverse	133650	-5.25388	NaN	NaN	NaN	NaN	ADGRG2 gene
-6.64386	-5.05889	-4.64386	GeneID:631	BFSP1	NC_000020	17493905	17569220	1	reverse	75316	-5.44887	-8.22882	-6.64386	NaN	NaN	BFSP1 gene
-5.05889	-5.64386	-5.05889	GeneID:92922	CCDC102A	NC_000016	57512178	57538305	1	reverse	26128	-5.25388	NaN	NaN	NaN	NaN	CCDC102A gene
-5.64386	-5.05889	-5.05889	GeneID:9720	CCDC144A	NC_000017	16666768	16774999	1	forward	108232	-5.25388	NaN	NaN	NaN	NaN	CCDC144A gene
-5.05889	-5.05889	-5.64386	GeneID:894	CCND2	NC_000012	4273736	4305356	1	forward	31621	-5.25388	NaN	NaN	NaN	NaN	CCND2 gene
-5.64386	-4.64386	-5.64386	GeneID:60680	CELF5	NC_000019	3224676	3297076	1	forward	72401	-5.31052	NaN	NaN	NaN	NaN	CELF5 gene
-6.64386	-5.05889	-4.64386	GeneID:146845	CFAP52	NC_000017	9576627	9643459	1	forward	66833	-5.44887	-8.22882	-6.64386	NaN	NaN	CFAP52 gene
-5.05889	-5.05889	-5.64386	GeneID:26038	CHD5	NC_000001	6101787	6180134	1	reverse	78348	-5.25388	NaN	NaN	NaN	NaN	CHD5 gene
-4.64386	-5.05889	-6.64386	GeneID:1123	CHN1	NC_000002	174799314	175005379	1	reverse	206066	-5.44887	NaN	NaN	NaN	NaN	CHN1 gene
-5.05889	-5.05889	-5.64386	GeneID:84570	COL25A1	NC_000004	108808725	109302737	1	reverse	494013	-5.25388	NaN	NaN	NaN	NaN	COL25A1 gene
-5.05889	-5.05889	-5.64386	GeneID:7464	CORO2A	NC_000009	98120975	98192674	1	reverse	71700	-5.25388	NaN	NaN	NaN	NaN	CORO2A gene
-4.64386	-6.64386	-5.05889	GeneID:93979	CPA5	NC_000007	130344790	130368730	1	forward	23941	-5.44887	NaN	NaN	NaN	NaN	CPA5 gene
-5.64386	-5.05889	-5.05889	GeneID:1466	CSRP2	NC_000012	76858715	76879040	1	reverse	20326	-5.25388	NaN	NaN	NaN	NaN	CSRP2 gene
-6.64386	-5.05889	-4.64386	GeneID:27147	DENND2A	NC_000007	140518418	140642209	1	reverse	123792	-5.44887	-8.22882	-6.64386	NaN	NaN	DENND2A gene
-4.64386	-5.64386	-5.64386	GeneID:84332	DYDC2	NC_000010	80344745	80368073	1	forward	23329	-5.31052	-8.22882	NaN	NaN	-6.64386	DYDC2 gene
-5.64386	-4.64386	-5.64386	GeneID:79993	ELOVL7	NC_000005	60751789	60844292	1	reverse	92504	-5.31052	-8.22882	NaN	-6.64386	NaN	ELOVL7 gene
-5.64386	-4.64386	-5.64386	GeneID:2045	EPHA7	NC_000006	93240020	93419687	1	reverse	179668	-5.31052	NaN	NaN	NaN	NaN	EPHA7 gene
-5.64386	-5.05889	-5.05889	GeneID:2099	ESR1	NC_000006	151654148	152103274	1	forward	449127	-5.25388	NaN	NaN	NaN	NaN	ESR1 gene
-5.64386	-5.05889	-5.05889	GeneID:346007	EYS	NC_000006	63719980	65707225	1	reverse	1987246	-5.25388	NaN	NaN	NaN	NaN	EYS gene
-5.05889	-5.05889	-5.64386	GeneID:116496	FAM129A	NC_000001	184791025	184975132	1	reverse	184108	-5.25388	NaN	NaN	NaN	NaN	FAM129A gene
-6.64386	-4.64386	-5.05889	GeneID:54463	FAM134B	NC_000005	16473038	16617058	1	reverse	144021	-5.44887	-8.22882	NaN	-6.64386	NaN	FAM134B gene
-6.64386	-6.64386	-4.05889	GeneID:2277	FIGF	NC_000023	15345591	15384413	1	reverse	38823	-5.7822	-8.22882	-6.64386	NaN	NaN	FIGF gene
-5.64386	-5.05889	-5.05889	GeneID:139341	FUNDC1	NC_000023	44523639	44542975	1	reverse	19337	-5.25388	NaN	NaN	NaN	NaN	FUNDC1 gene
-5.64386	-5.64386	-4.64386	GeneID:9846	GAB2	NC_000011	78215290	78417822	1	reverse	202533	-5.31052	-8.22882	-6.64386	NaN	NaN	GAB2 gene
-5.64386	-5.64386	-4.64386	GeneID:2687	GGT5	NC_000022	24219654	24245142	1	reverse	25489	-5.31052	-8.22882	-6.64386	NaN	NaN	GGT5 gene
-5.05889	-4.64386	-6.64386	GeneID:92292	GLYATL1	NC_000011	58927629	58957074	1	forward	29446	-5.44887	NaN	NaN	NaN	NaN	GLYATL1 gene
-5.05889	-5.05889	-5.64386	GeneID:2974	GUCY1B2	NC_000013	50994511	51066157	1	reverse	71647	-5.25388	NaN	NaN	NaN	NaN	GUCY1B2 gene
-5.64386	-5.05889	-5.05889	GeneID:3222	HOXC5	NC_000012	54016852	54035361	1	forward	18510	-5.25388	NaN	NaN	NaN	NaN	HOXC5 gene
-5.64386	-4.64386	-5.64386	GeneID:3249	HPN	NC_000019	35040506	35066573	1	forward	26068	-5.31052	-8.22882	NaN	-6.64386	NaN	HPN gene
-6.64386	-5.05889	-4.64386	GeneID:440073	IQSEC3	NC_000012	66794	178460	1	forward	111667	-5.44887	-8.22882	-6.64386	NaN	NaN	IQSEC3 gene
-5.64386	-5.05889	-5.05889	GeneID:101926957	ISX-AS1	NC_000022	34902460	35023068	1	reverse	120609	-5.25388	NaN	NaN	NaN	NaN	ISX-AS1 gene
-6.64386	-4.64386	-5.05889	GeneID:9358	ITGBL1	NC_000013	101452593	101720857	1	forward	268265	-5.44887	NaN	NaN	NaN	NaN	ITGBL1 gene
-5.64386	-5.05889	-5.05889	GeneID:3763	KCNJ6	NC_000021	37624223	37916438	1	reverse	292216	-5.25388	NaN	NaN	NaN	NaN	KCNJ6 gene
-5.05889	-5.05889	-5.64386	GeneID:339788	LINC00298	NC_000002	7922425	7976814	1	reverse	54390	-5.25388	NaN	NaN	NaN	NaN	LINC00298 gene
-5.64386	-5.05889	-5.05889	GeneID:104355140	LINC00375	NC_000013	85065087	85148057	1	reverse	82971	-5.25388	NaN	NaN	NaN	NaN	LINC00375 gene
-5.64386	-5.05889	-5.05889	GeneID:100874187	LINC00559	NC_000013	90060247	90119717	1	reverse	59471	-5.25388	NaN	NaN	NaN	NaN	LINC00559 gene
-5.05889	-5.64386	-5.05889	GeneID:285286	LINC00877	NC_000003	72035519	72100455	1	reverse	64937	-5.25388	NaN	NaN	NaN	NaN	LINC00877 gene
-5.64386	-5.05889	-5.05889	GeneID:100129620	LOC100129620	NC_000001	99004276	99148852	1	forward	144577	-5.25388	NaN	NaN	NaN	NaN	LOC100129620 gene
-5.05889	-5.05889	-5.64386	GeneID:100421401	LOC100421401	NC_000001	89237424	89302958	1	forward	65535	-5.25388	NaN	NaN	NaN	NaN	LOC100421401 gene
-5.64386	-5.64386	-4.64386	GeneID:101060042	LOC101060042	NC_000023	55172717	55185238	1	forward	12522	-5.31052	-8.22882	-6.64386	NaN	NaN	LOC101060042 gene
-5.05889	-5.64386	-5.05889	GeneID:101926942	LOC101926942	NC_000010	90402521	90540805	1	reverse	138285	-5.25388	NaN	NaN	NaN	NaN	LOC101926942 gene
-5.05889	-5.05889	-5.64386	GeneID:101927935	LOC101927935	NC_000009	91851976	91887803	1	reverse	35828	-5.25388	NaN	NaN	NaN	NaN	LOC101927935 gene
-5.64386	-5.64386	-4.64386	GeneID:101928351	LOC101928351	NC_000003	159799101	159860470	1	reverse	61370	-5.31052	NaN	NaN	NaN	NaN	LOC101928351 gene
-5.64386	-5.64386	-4.64386	GeneID:101928893	LOC101928893	NC_000004	78716076	78743807	1	forward	27732	-5.31052	-8.22882	-6.64386	NaN	NaN	LOC101928893 gene
-5.64386	-4.64386	-5.64386	GeneID:101929077	LOC101929077	NC_000013	37934500	38065571	1	forward	131072	-5.31052	-8.22882	NaN	-6.64386	NaN	LOC101929077 gene
-5.05889	-5.64386	-5.05889	GeneID:101929796	LOC101929796	NC_000001	120723936	120804497	1	forward	80562	-5.25388	NaN	NaN	NaN	NaN	LOC101929796 gene
-5.64386	-5.05889	-5.05889	GeneID:102723944	LOC102723944	NC_000006	1453287	1555226	1	reverse	101940	-5.25388	NaN	NaN	NaN	NaN	LOC102723944 gene
-5.64386	-5.05889	-5.05889	GeneID:102723989	LOC102723989	NC_000009	83219288	83270833	1	forward	51546	-5.25388	NaN	NaN	NaN	NaN	LOC102723989 gene
-5.05889	-4.64386	-6.64386	GeneID:105369484	LOC105369484	NC_000011	109946550	109972995	1	forward	26446	-5.44887	-8.22882	NaN	-6.64386	NaN	LOC105369484 gene
-4.64386	-5.64386	-5.64386	GeneID:105369734	LOC105369734	NC_000012	40156125	40167707	1	forward	11583	-5.31052	-8.22882	NaN	NaN	-6.64386	LOC105369734 gene
-5.64386	-5.64386	-4.64386	GeneID:105369791	LOC105369791	NC_000012	58920634	59131179	1	forward	210546	-5.31052	-8.22882	-6.64386	NaN	NaN	LOC105369791 gene
-5.64386	-5.05889	-5.05889	GeneID:105370054	LOC105370054	NC_000012	125271823	125281025	1	reverse	9203	-5.25388	NaN	NaN	NaN	NaN	LOC105370054 gene
-5.64386	-5.05889	-5.05889	GeneID:105370733	LOC105370733	NC_000015	24101682	24548471	1	forward	446790	-5.25388	NaN	NaN	NaN	NaN	LOC105370733 gene
-4.64386	-5.64386	-5.64386	GeneID:105371240	LOC105371240	NC_000016	48623027	48748331	1	forward	125305	-5.31052	NaN	NaN	NaN	NaN	LOC105371240 gene
-5.05889	-5.05889	-5.64386	GeneID:105371308	LOC105371308	NC_000016	63106536	63619284	1	reverse	512749	-5.25388	NaN	NaN	NaN	NaN	LOC105371308 gene
-5.64386	-5.64386	-4.64386	GeneID:105371604	LOC105371604	NC_000001	168637646	168666768	1	reverse	29123	-5.31052	NaN	NaN	NaN	NaN	LOC105371604 gene
-5.05889	-6.64386	-4.64386	GeneID:105371856	LOC105371856	NC_000017	63380379	63406258	1	reverse	25880	-5.44887	-8.22882	-6.64386	NaN	NaN	LOC105371856 gene
-5.64386	-5.64386	-4.64386	GeneID:105371878	LOC105371878	NC_000017	69331844	69358961	1	forward	27118	-5.31052	-8.22882	-6.64386	NaN	NaN	LOC105371878 gene
-4.64386	-5.64386	-5.64386	GeneID:105371963	LOC105371963	NC_000018	2966804	2979094	1	forward	12291	-5.31052	NaN	NaN	NaN	NaN	LOC105371963 gene
-6.64386	-4.64386	-5.05889	GeneID:105372093	LOC105372093	NC_000018	45637050	45782836	1	reverse	145787	-5.44887	-8.22882	NaN	-6.64386	NaN	LOC105372093 gene
-4.64386	-5.64386	-5.64386	GeneID:105372948	LOC105372948	NC_000022	22820981	22884599	1	reverse	63619	-5.31052	-8.22882	NaN	NaN	-6.64386	LOC105372948 gene
-5.64386	-5.64386	-4.64386	GeneID:105373320	LOC105373320	NC_000023	116726936	116751276	1	reverse	24341	-5.31052	-8.22882	-6.64386	NaN	NaN	LOC105373320 gene
-5.64386	-5.05889	-5.05889	GeneID:105373576	LOC105373576	NC_000002	116294577	116388213	1	forward	93637	-5.25388	NaN	NaN	NaN	NaN	LOC105373576 gene
-5.64386	-4.64386	-5.64386	GeneID:105373708	LOC105373708	NC_000002	156666600	156694613	1	forward	28014	-5.31052	-8.22882	NaN	-6.64386	NaN	LOC105373708 gene
-5.05889	-5.05889	-5.64386	GeneID:105376844	LOC105376844	NC_000017	64836197	64909734	1	forward	73538	-5.25388	NaN	NaN	NaN	NaN	LOC105376844 gene
-5.64386	-5.05889	-5.05889	GeneID:105376934	LOC105376934	NC_000003	4988763	5027075	1	reverse	38313	-5.25388	NaN	NaN	NaN	NaN	LOC105376934 gene
-4.64386	-5.05889	-6.64386	GeneID:105377357	LOC105377357	NC_000004	107578705	107600917	1	forward	22213	-5.44887	-8.22882	NaN	NaN	-6.64386	LOC105377357 gene
-5.64386	-5.05889	-5.05889	GeneID:105377992	LOC105377992	NC_000006	126655694	126722197	1	forward	66504	-5.25388	NaN	NaN	NaN	NaN	LOC105377992 gene
-5.64386	-5.05889	-5.05889	GeneID:105378771	LOC105378771	NC_000001	63668361	63728052	1	forward	59692	-5.25388	NaN	NaN	NaN	NaN	LOC105378771 gene
-5.64386	-5.64386	-4.64386	GeneID:107984137	LOC107984137	NC_000016	13246238	13317389	1	forward	71152	-5.31052	-8.22882	-6.64386	NaN	NaN	LOC107984137 gene
-4.64386	-5.64386	-5.64386	GeneID:107984258	LOC107984258	NC_000010	95103532	95128908	1	reverse	25377	-5.31052	NaN	NaN	NaN	NaN	LOC107984258 gene
-5.64386	-5.05889	-5.05889	GeneID:107984567	LOC107984567	NC_000013	50713618	50778089	1	forward	64472	-5.25388	NaN	NaN	NaN	NaN	LOC107984567 gene
-5.64386	-5.05889	-5.05889	GeneID:107985224	LOC107985224	NC_000001	167529547	167539884	1	reverse	10338	-5.25388	NaN	NaN	NaN	NaN	LOC107985224 gene
-5.64386	-5.64386	-4.64386	GeneID:107985692	LOC107985692	NC_000023	119244740	119273600	1	reverse	28861	-5.31052	NaN	NaN	NaN	NaN	LOC107985692 gene
-6.64386	-5.05889	-4.64386	GeneID:107985972	LOC107985972	NC_000002	195738136	195759670	1	forward	21535	-5.44887	-8.22882	-6.64386	NaN	NaN	LOC107985972 gene
-6.64386	-4.64386	-5.05889	GeneID:107986021	LOC107986021	NC_000003	106838561	106927874	1	reverse	89314	-5.44887	NaN	NaN	NaN	NaN	LOC107986021 gene
-5.05889	-5.64386	-5.05889	GeneID:646588	LOC646588	NC_000007	25593301	25790051	1	reverse	196751	-5.25388	NaN	NaN	NaN	NaN	LOC646588 gene
-5.64386	-5.05889	-5.05889	GeneID:653406	LOC653406	NC_000005	71101256	71128756	1	reverse	27501	-5.25388	NaN	NaN	NaN	NaN	LOC653406 gene
-4.64386	-5.64386	-5.64386	GeneID:10446	LRRN2	NC_000001	204617170	204685836	1	reverse	68667	-5.31052	-8.22882	NaN	NaN	-6.64386	LRRN2 gene
-5.05889	-5.05889	-5.64386	GeneID:4094	MAF	NC_000016	79202624	79600725	1	reverse	398102	-5.25388	NaN	NaN	NaN	NaN	MAF gene
-5.64386	-5.05889	-5.05889	GeneID:84441	MAML2	NC_000011	95976593	96343245	1	reverse	366653	-5.25388	NaN	NaN	NaN	NaN	MAML2 gene
-5.64386	-5.05889	-5.05889	GeneID:375449	MAST4	NC_000005	66596348	67169595	1	forward	573248	-5.25388	NaN	NaN	NaN	NaN	MAST4 gene
-5.05889	-5.64386	-5.05889	GeneID:4147	MATN2	NC_000008	97869021	98036720	1	forward	167700	-5.25388	NaN	NaN	NaN	NaN	MATN2 gene
-5.05889	-5.05889	-5.64386	GeneID:101928601	MEI4	NC_000006	77650274	77927045	1	forward	276772	-5.25388	NaN	NaN	NaN	NaN	MEI4 gene
-5.05889	-5.64386	-5.05889	GeneID:149047	MGC27382	NC_000001	78229599	78369464	1	forward	139866	-5.25388	NaN	NaN	NaN	NaN	MGC27382 gene
-6.64386	-4.05889	-6.64386	GeneID:54456	MOV10L1	NC_000022	50090006	50161705	1	forward	71700	-5.7822	-8.22882	NaN	-6.64386	NaN	MOV10L1 gene
-4.64386	-5.64386	-5.64386	GeneID:4781	NFIB	NC_000009	14081843	14398983	1	reverse	317141	-5.31052	-8.22882	NaN	NaN	-6.64386	NFIB gene
-5.64386	-4.64386	-5.64386	GeneID:22981	NINL	NC_000020	25452697	25585531	1	reverse	132835	-5.31052	NaN	NaN	NaN	NaN	NINL gene
-5.64386	-5.05889	-5.05889	GeneID:349565	NMNAT3	NC_000003	139560180	139678050	1	reverse	117871	-5.25388	NaN	NaN	NaN	NaN	NMNAT3 gene
-5.05889	-5.05889	-5.64386	GeneID:284521	OR2L13	NC_000001	247937029	248100922	1	forward	163894	-5.25388	NaN	NaN	NaN	NaN	OR2L13 gene
-5.05889	-5.64386	-5.05889	GeneID:78990	OTUB2	NC_000014	94016083	94048933	1	forward	32851	-5.25388	NaN	NaN	NaN	NaN	OTUB2 gene
-5.05889	-5.64386	-5.05889	GeneID:5145	PDE6A	NC_000005	149857956	149944793	1	reverse	86838	-5.25388	NaN	NaN	NaN	NaN	PDE6A gene
-5.64386	-5.05889	-5.05889	GeneID:153478	PLEKHG4B	NC_000005	54065	189972	1	forward	135908	-5.25388	NaN	NaN	NaN	NaN	PLEKHG4B gene
-5.64386	-5.05889	-5.05889	GeneID:22843	PPM1E	NC_000017	58755869	58985617	1	forward	229749	-5.25388	NaN	NaN	NaN	NaN	PPM1E gene
-5.64386	-5.05889	-5.05889	GeneID:10156	RASA4	NC_000007	102579646	102616758	1	reverse	37113	-5.25388	NaN	NaN	NaN	NaN	RASA4 gene
-5.05889	-4.64386	-6.64386	GeneID:162494	RHBDL3	NC_000017	32266167	32324661	1	forward	58495	-5.44887	NaN	NaN	NaN	NaN	RHBDL3 gene
-5.64386	-5.64386	-4.64386	GeneID:22836	RHOBTB3	NC_000005	95713522	95796367	1	forward	82846	-5.31052	-8.22882	-6.64386	NaN	NaN	RHOBTB3 gene
-5.64386	-5.05889	-5.05889	GeneID:26150	RIBC2	NC_000022	45413691	45432422	1	forward	18732	-5.25388	NaN	NaN	NaN	NaN	RIBC2 gene
-5.05889	-5.05889	-5.64386	GeneID:8796	SCEL	NC_000013	77535674	77645263	1	forward	109590	-5.25388	NaN	NaN	NaN	NaN	SCEL gene
-5.05889	-4.64386	-6.64386	GeneID:6462	SHBG	NC_000017	7614064	7633383	1	forward	19320	-5.44887	-8.22882	NaN	-6.64386	NaN	SHBG gene
-5.05889	-5.64386	-5.05889	GeneID:53358	SHC3	NC_000009	89005771	89182308	1	reverse	176538	-5.25388	NaN	NaN	NaN	NaN	SHC3 gene
-5.64386	-5.05889	-5.05889	GeneID:57419	SLC24A3	NC_000020	19212646	19722897	1	forward	510252	-5.25388	NaN	NaN	NaN	NaN	SLC24A3 gene
-5.05889	-5.05889	-5.64386	GeneID:64220	STRA6	NC_000015	74179466	74212267	1	reverse	32802	-5.25388	NaN	NaN	NaN	NaN	STRA6 gene
-5.05889	-5.05889	-5.64386	GeneID:8224	SYN3	NC_000022	32508022	33058391	1	reverse	550370	-5.25388	NaN	NaN	NaN	NaN	SYN3 gene
-5.05889	-5.05889	-5.64386	GeneID:127833	SYT2	NC_000001	202590596	202710444	1	reverse	119849	-5.25388	NaN	NaN	NaN	NaN	SYT2 gene
-4.64386	-6.64386	-5.05889	GeneID:79838	TMC5	NC_000016	19410539	19499113	1	forward	88575	-5.44887	NaN	NaN	NaN	NaN	TMC5 gene
-5.05889	-5.64386	-5.05889	GeneID:114795	TMEM132B	NC_000012	125186750	125662377	1	forward	475628	-5.25388	NaN	NaN	NaN	NaN	TMEM132B gene
-5.05889	-4.64386	-6.64386	GeneID:102724594	U2AF1L5	NC_000021	6484623	6499284	1	reverse	14662	-5.44887	NaN	NaN	NaN	NaN	U2AF1L5 gene
-5.64386	-5.05889	-5.05889	GeneID:7412	VCAM1	NC_000001	100719640	100739045	1	forward	19406	-5.25388	NaN	NaN	NaN	NaN	VCAM1 gene
-5.64386	-5.05889	-5.05889	GeneID:339005	WHAMMP3	NC_000015	22664739	22685368	1	forward	20630	-5.25388	NaN	NaN	NaN	NaN	WHAMMP3 gene
-6.64386	-6.64386	-4.05889	GeneID:7472	WNT2	NC_000007	117276631	117323289	1	reverse	46659	-5.7822	-8.22882	-6.64386	NaN	NaN	WNT2 gene
-4.64386	-5.64386	-5.64386	GeneID:2829	XCR1	NC_000003	46016990	46086803	1	reverse	69814	-5.31052	-8.22882	NaN	NaN	-6.64386	XCR1 gene
-5.05889	-4.64386	-6.64386	GeneID:54816	ZNF280D	NC_000015	56630176	56734086	1	reverse	103911	-5.44887	-8.22882	NaN	-6.64386	NaN	ZNF280D gene
-5.64386	-4.64386	-5.64386	GeneID:414201	ZNF32-AS3	NC_000010	43628817	43674699	1	forward	45883	-5.31052	-8.22882	NaN	-6.64386	NaN	ZNF32-AS3 gene
-5.64386	-5.64386	-4.64386	GeneID:55786	ZNF415	NC_000019	53107879	53133077	1	reverse	25199	-5.31052	-8.22882	-6.64386	NaN	NaN	ZNF415 gene
-5.64386	-4.32193	-6.64386	GeneID:23305	ACSL6	NC_000005	131949973	132012068	1	reverse	62096	-5.53655	-8.22882	NaN	-6.64386	NaN	ACSL6 gene
-5.64386	-6.64386	-4.32193	GeneID:339416	ANKRD45	NC_000001	173608336	173705430	1	reverse	97095	-5.53655	-8.22882	-6.64386	NaN	NaN	ANKRD45 gene
-5.64386	-6.64386	-4.32193	GeneID:10458	BAIAP2	NC_000017	81035147	81117432	1	forward	82286	-5.53655	-8.22882	-6.64386	NaN	NaN	BAIAP2 gene
-6.64386	-4.32193	-5.64386	GeneID:80823	BHLHB9	NC_000023	102720714	102752441	1	forward	31728	-5.53655	-8.22882	NaN	-6.64386	NaN	BHLHB9 gene
-4.32193	-6.64386	-5.64386	GeneID:121273	C12orf54	NC_000012	48413154	48496514	1	forward	83361	-5.53655	-8.22882	NaN	NaN	-6.64386	C12orf54 gene
-5.64386	-4.32193	-6.64386	GeneID:824	CAPN2	NC_000001	223701593	223776018	1	forward	74426	-5.53655	-8.22882	NaN	-6.64386	NaN	CAPN2 gene
-5.64386	-4.32193	-6.64386	GeneID:1306	COL15A1	NC_000009	98943392	99070792	1	forward	127401	-5.53655	-8.22882	NaN	-6.64386	NaN	COL15A1 gene
-6.64386	-4.32193	-5.64386	GeneID:90993	CREB3L1	NC_000011	46277638	46321422	1	forward	43785	-5.53655	-8.22882	NaN	-6.64386	NaN	CREB3L1 gene
-6.64386	-4.32193	-5.64386	GeneID:8807	IL18RAP	NC_000002	102418551	102452568	1	forward	34018	-5.53655	-8.22882	NaN	-6.64386	NaN	IL18RAP gene
-5.64386	-4.32193	-6.64386	GeneID:729249	KLHL2P1	NC_000004	119334313	119378233	1	forward	43921	-5.53655	-8.22882	NaN	-6.64386	NaN	KLHL2P1 gene
-6.64386	-4.32193	-5.64386	GeneID:100996717	LOC100996717	NC_000001	149386823	149475116	1	forward	88294	-5.53655	-8.22882	NaN	-6.64386	NaN	LOC100996717 gene
-5.64386	-6.64386	-4.32193	GeneID:101927636	LOC101927636	NC_000004	143912331	143982454	1	forward	70124	-5.53655	-8.22882	-6.64386	NaN	NaN	LOC101927636 gene
-6.64386	-5.64386	-4.32193	GeneID:102723409	LOC102723409	NC_000006	129493129	129558643	1	reverse	65515	-5.53655	-8.22882	-6.64386	NaN	NaN	LOC102723409 gene
-6.64386	-4.32193	-5.64386	GeneID:105369812	LOC105369812	NC_000012	67394371	67479538	1	forward	85168	-5.53655	-8.22882	NaN	-6.64386	NaN	LOC105369812 gene
-6.64386	-4.32193	-5.64386	GeneID:105370681	LOC105370681	NC_000014	102545200	102589558	1	forward	44359	-5.53655	-8.22882	NaN	-6.64386	NaN	LOC105370681 gene
-6.64386	-4.32193	-5.64386	GeneID:105370780	LOC105370780	NC_000015	39166338	39182869	1	forward	16532	-5.53655	-8.22882	NaN	-6.64386	NaN	LOC105370780 gene
-4.32193	-6.64386	-5.64386	GeneID:105370850	LOC105370850	NC_000015	62271342	62303806	1	reverse	32465	-5.53655	-8.22882	NaN	NaN	-6.64386	LOC105370850 gene
-6.64386	-5.64386	-4.32193	GeneID:105377732	LOC105377732	NC_000005	173384988	173524433	1	forward	139446	-5.53655	-8.22882	-6.64386	NaN	NaN	LOC105377732 gene
-6.64386	-5.64386	-4.32193	GeneID:105378327	LOC105378327	NC_000010	62624520	62655506	1	reverse	30987	-5.53655	-8.22882	-6.64386	NaN	NaN	LOC105378327 gene
-5.64386	-4.32193	-6.64386	GeneID:105378889	LOC105378889	NC_000001	106818284	106865366	1	forward	47083	-5.53655	-8.22882	NaN	-6.64386	NaN	LOC105378889 gene
-5.64386	-6.64386	-4.32193	GeneID:107986891	LOC107986891	NC_000008	73160177	73205359	1	reverse	45183	-5.53655	-8.22882	-6.64386	NaN	NaN	LOC107986891 gene
-6.64386	-4.32193	-5.64386	GeneID:56937	PMEPA1	NC_000020	57648392	57711536	1	reverse	63145	-5.53655	-8.22882	NaN	-6.64386	NaN	PMEPA1 gene
-6.64386	-4.32193	-5.64386	GeneID:5376	PMP22	NC_000017	15229777	15265357	1	reverse	35581	-5.53655	-8.22882	NaN	-6.64386	NaN	PMP22 gene
-6.64386	-4.32193	-5.64386	GeneID:126669	SHE	NC_000001	154469637	154502059	1	reverse	32423	-5.53655	-8.22882	NaN	-6.64386	NaN	SHE gene
-5.64386	-4.32193	-6.64386	GeneID:6532	SLC6A4	NC_000017	30194319	30235968	1	reverse	41650	-5.53655	-8.22882	NaN	-6.64386	NaN	SLC6A4 gene
-4.32193	-6.64386	-5.64386	GeneID:56165	TDRD1	NC_000010	114174442	114232669	1	forward	58228	-5.53655	-8.22882	NaN	NaN	-6.64386	TDRD1 gene
-6.64386	-5.64386	-4.32193	GeneID:162963	ZNF610	NC_000019	52336245	52367123	1	forward	30879	-5.53655	-8.22882	-6.64386	NaN	NaN	ZNF610 gene
-4.64386	-4.64386	-6.64386	GeneID:23176	2018-09-08	NC_000005	132750817	132778216	1	reverse	27400	-5.31052	-7.22882	NaN	-6.64386	-6.64386	SEPT8 gene
-4.64386	-4.64386	-6.64386	GeneID:147	ADRA1B	NC_000005	159916733	159989205	1	forward	72473	-5.31052	-8.22882	NaN	NaN	-6.64386	ADRA1B gene
-5.05889	-5.05889	-5.05889	GeneID:122481	AK7	NC_000014	96392111	96489427	1	forward	97317	-5.05889	NaN	NaN	NaN	NaN	AK7 gene
-5.64386	-5.05889	-4.64386	GeneID:406	ARNTL	NC_000011	13276613	13387268	1	forward	110656	-5.11554	-8.22882	-6.64386	NaN	NaN	ARNTL gene
-4.64386	-5.05889	-5.64386	GeneID:57412	AS3MT	NC_000010	102869453	102901899	1	forward	32447	-5.11554	-8.22882	NaN	NaN	-6.64386	AS3MT gene
-5.05889	-4.64386	-5.64386	GeneID:81563	C1orf21	NC_000001	184387016	184629021	1	forward	242006	-5.11554	NaN	NaN	NaN	NaN	C1orf21 gene
-5.05889	-4.64386	-5.64386	GeneID:28513	CDH19	NC_000018	66501187	66604241	1	reverse	103055	-5.11554	-8.22882	NaN	-6.64386	NaN	CDH19 gene
-5.05889	-5.05889	-5.05889	GeneID:80217	CFAP43	NC_000010	104129888	104232363	1	reverse	102476	-5.05889	NaN	NaN	NaN	NaN	CFAP43 gene
-4.05889	-6.64386	-5.64386	GeneID:399697	CTXN2	NC_000015	48178564	48203754	1	forward	25191	-5.44887	-8.22882	NaN	NaN	-6.64386	CTXN2 gene
-5.64386	-4.64386	-5.05889	GeneID:153090	DAB2IP	NC_000009	121566883	121785530	1	forward	218648	-5.11554	NaN	NaN	NaN	NaN	DAB2IP gene
-5.05889	-5.05889	-5.05889	GeneID:4072	EPCAM	NC_000002	47369148	47387028	1	forward	17881	-5.05889	NaN	NaN	NaN	NaN	EPCAM gene
-5.05889	-5.64386	-4.64386	GeneID:2048	EPHB2	NC_000001	22710770	22921500	1	forward	210731	-5.11554	-8.22882	-6.64386	NaN	NaN	EPHB2 gene
-5.64386	-4.64386	-5.05889	GeneID:653316	FAM153C	NC_000005	178006966	178049087	1	forward	42122	-5.11554	-8.22882	NaN	-6.64386	NaN	FAM153C gene
-5.05889	-4.64386	-5.64386	GeneID:2560	GABRB1	NC_000004	47031278	47438409	1	forward	407132	-5.11554	-8.22882	NaN	-6.64386	NaN	GABRB1 gene
-5.05889	-5.05889	-5.05889	GeneID:2694	GIF	NC_000011	59829268	59845529	1	reverse	16262	-5.05889	NaN	NaN	NaN	NaN	GIF gene
-4.64386	-5.64386	-5.05889	GeneID:169792	GLIS3	NC_000009	3824127	4310694	1	reverse	486568	-5.11554	NaN	NaN	NaN	NaN	GLIS3 gene
-5.05889	-5.05889	-5.05889	GeneID:80000	GREB1L	NC_000018	21242225	21526273	1	forward	284049	-5.05889	NaN	NaN	NaN	NaN	GREB1L gene
-5.05889	-5.05889	-5.05889	GeneID:2890	GRIA1	NC_000005	153489615	153813873	1	forward	324259	-5.05889	NaN	NaN	NaN	NaN	GRIA1 gene
-5.05889	-5.64386	-4.64386	GeneID:2897	GRIK1	NC_000021	29536933	29940052	1	reverse	403120	-5.11554	-8.22882	-6.64386	NaN	NaN	GRIK1 gene
-5.64386	-5.05889	-4.64386	GeneID:653238	GTF2H2B	NC_000005	70415370	70450362	1	forward	34993	-5.11554	-8.22882	-6.64386	NaN	NaN	GTF2H2B gene
-5.64386	-4.64386	-5.05889	GeneID:3223	HOXC6	NC_000012	54016852	54030823	1	forward	13972	-5.11554	-8.22882	NaN	-6.64386	NaN	HOXC6 gene
-5.64386	-4.05889	-6.64386	GeneID:3294	HSD17B2	NC_000016	82035237	82098534	1	forward	63298	-5.44887	-8.22882	NaN	-6.64386	NaN	HSD17B2 gene
-5.64386	-5.05889	-4.64386	GeneID:100505875	LINC01088	NC_000004	78971748	79308799	1	forward	337052	-5.11554	NaN	NaN	NaN	NaN	LINC01088 gene
-5.64386	-4.64386	-5.05889	GeneID:400955	LINC01122	NC_000002	58520753	59063766	1	forward	543014	-5.11554	NaN	NaN	NaN	NaN	LINC01122 gene
-6.64386	-4.64386	-4.64386	GeneID:104355285	LINC01256	NC_000004	132591089	132678503	1	forward	87415	-5.31052	-8.22882	-6.64386	NaN	NaN	LINC01256 gene
-5.64386	-4.64386	-5.05889	GeneID:101927580	LOC101927580	NC_000016	59855353	60053973	1	forward	198621	-5.11554	-8.22882	NaN	-6.64386	NaN	LOC101927580 gene
-5.05889	-4.64386	-5.64386	GeneID:101927692	LOC101927692	NC_000010	114764788	114779903	1	forward	15116	-5.11554	NaN	NaN	NaN	NaN	LOC101927692 gene
-4.64386	-5.64386	-5.05889	GeneID:101927699	LOC101927699	NC_000010	46582163	46598145	1	reverse	15983	-5.11554	-8.22882	NaN	NaN	-6.64386	LOC101927699 gene
-5.64386	-5.05889	-4.64386	GeneID:101928278	LOC101928278	NC_000002	216711707	217250714	1	forward	539008	-5.11554	NaN	NaN	NaN	NaN	LOC101928278 gene
-5.64386	-4.64386	-5.05889	GeneID:101928354	LOC101928354	NC_000006	14460481	14717745	1	reverse	257265	-5.11554	-8.22882	NaN	-6.64386	NaN	LOC101928354 gene
-5.64386	-4.64386	-5.05889	GeneID:101928519	LOC101928519	NC_000006	19068543	19180480	1	reverse	111938	-5.11554	-8.22882	NaN	-6.64386	NaN	LOC101928519 gene
-5.64386	-4.64386	-5.05889	GeneID:101928731	LOC101928731	NC_000012	93707791	93737823	1	reverse	30033	-5.11554	NaN	NaN	NaN	NaN	LOC101928731 gene
-5.05889	-5.05889	-5.05889	GeneID:101929415	LOC101929415	NC_000008	56445807	56552067	1	forward	106261	-5.05889	NaN	NaN	NaN	NaN	LOC101929415 gene
-4.64386	-6.64386	-4.64386	GeneID:101929596	LOC101929596	NC_000002	38458637	38515740	1	reverse	57104	-5.31052	-7.22882	-6.64386	NaN	-6.64386	LOC101929596 gene
-5.64386	-4.64386	-5.05889	GeneID:102724701	LOC102724701	NC_000021	6228966	6670713	1	reverse	441748	-5.11554	NaN	NaN	NaN	NaN	LOC102724701 gene
-4.64386	-5.05889	-5.64386	GeneID:105370004	LOC105370004	NC_000012	115808375	115886270	1	reverse	77896	-5.11554	-8.22882	NaN	NaN	-6.64386	LOC105370004 gene
-5.05889	-5.64386	-4.64386	GeneID:105370732	LOC105370732	NC_000015	24142464	24194502	1	reverse	52039	-5.11554	-8.22882	-6.64386	NaN	NaN	LOC105370732 gene
-6.64386	-4.05889	-5.64386	GeneID:105370737	LOC105370737	NC_000015	25500532	25580177	1	reverse	79646	-5.44887	-8.22882	NaN	-6.64386	NaN	LOC105370737 gene
-4.64386	-5.64386	-5.05889	GeneID:105371750	LOC105371750	NC_000017	36722486	36773551	1	forward	51066	-5.11554	NaN	NaN	NaN	NaN	LOC105371750 gene
-4.64386	-4.64386	-6.64386	GeneID:105372069	LOC105372069	NC_000018	36901945	36923814	1	reverse	21870	-5.31052	-8.22882	NaN	NaN	-6.64386	LOC105372069 gene
-5.05889	-5.05889	-5.05889	GeneID:105374165	LOC105374165	NC_000003	153383526	153937947	1	reverse	554422	-5.05889	NaN	NaN	NaN	NaN	LOC105374165 gene
-5.64386	-4.64386	-5.05889	GeneID:105375706	LOC105375706	NC_000008	111376596	111622925	1	forward	246330	-5.11554	-8.22882	NaN	-6.64386	NaN	LOC105375706 gene
-4.64386	-6.64386	-4.64386	GeneID:105375904	LOC105375904	NC_000008	74590140	74633546	1	reverse	43407	-5.31052	NaN	NaN	NaN	NaN	LOC105375904 gene
-5.64386	-5.05889	-4.64386	GeneID:105375951	LOC105375951	NC_000009	1701337	1962697	1	forward	261361	-5.11554	-8.22882	-6.64386	NaN	NaN	LOC105375951 gene
-6.64386	-4.64386	-4.64386	GeneID:105376299	LOC105376299	NC_000009	131324920	131369531	1	forward	44612	-5.31052	NaN	NaN	NaN	NaN	LOC105376299 gene
-5.05889	-5.05889	-5.05889	GeneID:105377110	LOC105377110	NC_000003	59050176	59815354	1	forward	765179	-5.05889	NaN	NaN	NaN	NaN	LOC105377110 gene
-5.05889	-5.64386	-4.64386	GeneID:105377390	LOC105377390	NC_000004	117361333	117388448	1	forward	27116	-5.11554	-8.22882	-6.64386	NaN	NaN	LOC105377390 gene
-5.05889	-4.64386	-5.64386	GeneID:105377422	LOC105377422	NC_000004	131104704	131136251	1	reverse	31548	-5.11554	NaN	NaN	NaN	NaN	LOC105377422 gene
-5.05889	-5.05889	-5.05889	GeneID:105377490	LOC105377490	NC_000004	152147801	152225944	1	reverse	78144	-5.05889	NaN	NaN	NaN	NaN	LOC105377490 gene
-5.64386	-5.05889	-4.64386	GeneID:105377803	LOC105377803	NC_000008	7138494	7186452	1	forward	47959	-5.11554	-8.22882	-6.64386	NaN	NaN	LOC105377803 gene
-5.05889	-5.05889	-5.05889	GeneID:105378275	LOC105378275	NC_000010	43778961	43818744	1	forward	39784	-5.05889	NaN	NaN	NaN	NaN	LOC105378275 gene
-5.05889	-4.64386	-5.64386	GeneID:105378326	LOC105378326	NC_000010	62219113	62234013	1	forward	14901	-5.11554	NaN	NaN	NaN	NaN	LOC105378326 gene
-5.64386	-5.05889	-4.64386	GeneID:105378986	LOC105378986	NC_000005	58740814	58817498	1	reverse	76685	-5.11554	NaN	NaN	NaN	NaN	LOC105378986 gene
-5.64386	-5.05889	-4.64386	GeneID:105379087	LOC105379087	NC_000005	94111663	94255729	1	forward	144067	-5.11554	-8.22882	-6.64386	NaN	NaN	LOC105379087 gene
-5.64386	-4.64386	-5.05889	GeneID:107984543	LOC107984543	NC_000012	89712237	89817100	1	forward	104864	-5.11554	NaN	NaN	NaN	NaN	LOC107984543 gene
-5.05889	-5.05889	-5.05889	GeneID:107984878	LOC107984878	NC_000016	77742619	77821317	1	reverse	78699	-5.05889	NaN	NaN	NaN	NaN	LOC107984878 gene
-5.05889	-4.64386	-5.64386	GeneID:107985194	LOC107985194	NC_000001	121397662	121463123	1	forward	65462	-5.11554	-8.22882	NaN	-6.64386	NaN	LOC107985194 gene
-5.05889	-5.05889	-5.05889	GeneID:107985508	LOC107985508	NC_000021	22200751	22403096	1	forward	202346	-5.05889	NaN	NaN	NaN	NaN	LOC107985508 gene
-5.64386	-5.05889	-4.64386	GeneID:107985522	LOC107985522	NC_000001	120325445	120343591	1	reverse	18147	-5.11554	-8.22882	-6.64386	NaN	NaN	LOC107985522 gene
-5.05889	-5.64386	-4.64386	GeneID:107986191	LOC107986191	NC_000004	112692868	112707161	1	reverse	14294	-5.11554	-8.22882	-6.64386	NaN	NaN	LOC107986191 gene
-5.05889	-4.64386	-5.64386	GeneID:107986806	LOC107986806	NC_000007	63899409	63925205	1	forward	25797	-5.11554	-8.22882	NaN	-6.64386	NaN	LOC107986806 gene
-6.64386	-5.64386	-4.05889	GeneID:339260	LOC339260	NC_000017	20938520	20982357	1	forward	43838	-5.44887	-8.22882	-6.64386	NaN	NaN	LOC339260 gene
-5.05889	-4.64386	-5.64386	GeneID:388813	LOC388813	NC_000021	14591392	14643107	1	reverse	51716	-5.11554	NaN	NaN	NaN	NaN	LOC388813 gene
-4.64386	-4.64386	-6.64386	GeneID:401134	LOC401134	NC_000004	64914281	65004500	1	reverse	90220	-5.31052	-8.22882	NaN	NaN	-6.64386	LOC401134 gene
-5.64386	-4.05889	-6.64386	GeneID:401191	LOC401191	NC_000005	66191090	66209330	1	forward	18241	-5.44887	-8.22882	NaN	-6.64386	NaN	LOC401191 gene
-5.05889	-5.05889	-5.05889	GeneID:730100	LOC730100	NC_000002	51032601	52407917	1	forward	1375317	-5.05889	NaN	NaN	NaN	NaN	LOC730100 gene
-5.05889	-5.05889	-5.05889	GeneID:4018	LPA	NC_000006	160531483	160666375	1	reverse	134893	-5.05889	NaN	NaN	NaN	NaN	LPA gene
-5.64386	-5.05889	-4.64386	GeneID:4041	LRP5	NC_000011	68298866	68449275	1	forward	150410	-5.11554	-8.22882	-6.64386	NaN	NaN	LRP5 gene
-4.64386	-5.05889	-5.64386	GeneID:4052	LTBP1	NC_000002	32947129	33399509	1	forward	452381	-5.11554	NaN	NaN	NaN	NaN	LTBP1 gene
-5.05889	-5.64386	-4.64386	GeneID:339766	MROH2A	NC_000002	233774022	233833423	1	forward	59402	-5.11554	NaN	NaN	NaN	NaN	MROH2A gene
-6.64386	-4.64386	-4.64386	GeneID:4952	OCRL	NC_000023	129532737	129592561	1	forward	59825	-5.31052	NaN	NaN	NaN	NaN	OCRL gene
-5.05889	-5.05889	-5.05889	GeneID:645771	PARP4P2	NC_000013	19349131	19408148	1	forward	59018	-5.05889	NaN	NaN	NaN	NaN	PARP4P2 gene
-5.05889	-5.05889	-5.05889	GeneID:5095	PCCA	NC_000013	100089015	100530437	1	forward	441423	-5.05889	NaN	NaN	NaN	NaN	PCCA gene
-5.05889	-4.64386	-5.64386	GeneID:27253	PCDH17	NC_000013	57630104	57728931	1	forward	98828	-5.11554	-8.22882	NaN	-6.64386	NaN	PCDH17 gene
-6.64386	-4.64386	-4.64386	GeneID:146850	PIK3R6	NC_000017	8802723	8870003	1	reverse	67281	-5.31052	-7.22882	-6.64386	-6.64386	NaN	PIK3R6 gene
-5.05889	-5.64386	-4.64386	GeneID:283659	PRTG	NC_000015	55611540	55743649	1	reverse	132110	-5.11554	NaN	NaN	NaN	NaN	PRTG gene
-5.64386	-5.05889	-4.64386	GeneID:10076	PTPRU	NC_000001	29236516	29326813	1	forward	90298	-5.11554	NaN	NaN	NaN	NaN	PTPRU gene
-5.05889	-5.64386	-4.64386	GeneID:22821	RASA3	NC_000013	113977783	114132623	1	reverse	154841	-5.11554	-8.22882	-6.64386	NaN	NaN	RASA3 gene
-5.05889	-4.64386	-5.64386	GeneID:5948	RBP2	NC_000003	139452884	139476510	1	reverse	23627	-5.11554	NaN	NaN	NaN	NaN	RBP2 gene
-5.05889	-5.64386	-4.64386	GeneID:79890	RIN3	NC_000014	92513773	92688994	1	forward	175222	-5.11554	NaN	NaN	NaN	NaN	RIN3 gene
-5.64386	-4.64386	-5.05889	GeneID:340419	RSPO2	NC_000008	107899316	108083685	1	reverse	184370	-5.11554	-8.22882	NaN	-6.64386	NaN	RSPO2 gene
-5.05889	-5.05889	-5.05889	GeneID:124925	SEZ6	NC_000017	28954905	29006440	1	reverse	51536	-5.05889	NaN	NaN	NaN	NaN	SEZ6 gene
-5.64386	-5.05889	-4.64386	GeneID:9580	SOX13	NC_000001	204073096	204127743	1	forward	54648	-5.11554	-8.22882	-6.64386	NaN	NaN	SOX13 gene
-5.05889	-5.64386	-4.64386	GeneID:100310812	SPDYE2B	NC_000007	102650325	102663525	1	forward	13201	-5.11554	-8.22882	-6.64386	NaN	NaN	SPDYE2B gene
-5.64386	-4.64386	-5.05889	GeneID:100873165	SRGAP2-AS1	NC_000001	121360156	121397905	1	reverse	37750	-5.11554	NaN	NaN	NaN	NaN	SRGAP2-AS1 gene
-5.64386	-4.64386	-5.05889	GeneID:11037	STON1	NC_000002	48530169	48598515	1	forward	68347	-5.11554	-8.22882	NaN	-6.64386	NaN	STON1 gene
-5.05889	-4.64386	-5.64386	GeneID:646658	SYNDIG1L	NC_000014	74405893	74477080	1	reverse	71188	-5.11554	NaN	NaN	NaN	NaN	SYNDIG1L gene
-5.05889	-5.64386	-4.64386	GeneID:146279	TEKT5	NC_000016	10584610	10742416	1	reverse	157807	-5.11554	NaN	NaN	NaN	NaN	TEKT5 gene
-5.05889	-5.64386	-4.64386	GeneID:7042	TGFB2	NC_000001	218345334	218444619	1	forward	99286	-5.11554	-8.22882	-6.64386	NaN	NaN	TGFB2 gene
-4.64386	-5.05889	-5.64386	GeneID:100506564	THEGL	NC_000004	56530575	56626214	1	forward	95640	-5.11554	-8.22882	NaN	NaN	-6.64386	THEGL gene
-5.64386	-4.64386	-5.05889	GeneID:646405	TPTE2P1	NC_000013	24928755	24968469	1	reverse	39715	-5.11554	-8.22882	NaN	-6.64386	NaN	TPTE2P1 gene
-5.64386	-5.64386	-4.32193	GeneID:653857	ACTR3C	NC_000007	149881359	150325523	1	reverse	444165	-5.20321	-8.22882	-6.64386	NaN	NaN	ACTR3C gene
-4.32193	-5.05889	-6.64386	GeneID:55515	ASIC4	NC_000002	219514170	219538772	1	forward	24603	-5.34156	-8.22882	NaN	NaN	-6.64386	ASIC4 gene
-5.64386	-4.32193	-5.64386	GeneID:4166	CHST6	NC_000016	75473124	75495419	1	reverse	22296	-5.20321	-8.22882	NaN	-6.64386	NaN	CHST6 gene
-5.64386	-4.32193	-5.64386	GeneID:126129	CPT1C	NC_000019	49690672	49713731	1	forward	23060	-5.20321	-8.22882	NaN	-6.64386	NaN	CPT1C gene
-5.64386	-5.64386	-4.32193	GeneID:100996571	CYYR1-AS1	NC_000021	26393635	26569252	1	forward	175618	-5.20321	-8.22882	-6.64386	NaN	NaN	CYYR1-AS1 gene
-4.32193	-5.64386	-5.64386	GeneID:100506733	FAM170B-AS1	NC_000010	49121839	49151547	1	forward	29709	-5.20321	-8.22882	NaN	NaN	-6.64386	FAM170B-AS1 gene
-5.64386	-5.64386	-4.32193	GeneID:360132	FKBP9P1	NC_000007	55681074	55704567	1	reverse	23494	-5.20321	-8.22882	-6.64386	NaN	NaN	FKBP9P1 gene
-5.05889	-4.32193	-6.64386	GeneID:2657	GDF1	NC_000019	18868546	18896144	1	reverse	27599	-5.34156	-8.22882	NaN	-6.64386	NaN	GDF1 gene
-4.32193	-5.64386	-5.64386	GeneID:116443	GRIN3A	NC_000009	101569352	101738580	1	reverse	169229	-5.20321	-8.22882	NaN	NaN	-6.64386	GRIN3A gene
-6.64386	-4.32193	-5.05889	GeneID:8660	IRS2	NC_000013	109753837	109786567	1	reverse	32731	-5.34156	-8.22882	NaN	-6.64386	NaN	IRS2 gene
-5.64386	-5.64386	-4.32193	GeneID:286442	LINC01281	NC_000023	39304956	39327362	1	reverse	22407	-5.20321	-8.22882	-6.64386	NaN	NaN	LINC01281 gene
-6.64386	-4.32193	-5.05889	GeneID:101927477	LINC01507	NC_000009	79824530	80034555	1	forward	210026	-5.34156	-8.22882	NaN	-6.64386	NaN	LINC01507 gene
-4.32193	-5.64386	-5.64386	GeneID:100128454	LOC100128454	NC_000023	53760506	53808751	1	forward	48246	-5.20321	-8.22882	NaN	NaN	-6.64386	LOC100128454 gene
-5.64386	-4.32193	-5.64386	GeneID:101928622	LOC101928622	NC_000004	33896339	34039893	1	reverse	143555	-5.20321	-8.22882	NaN	-6.64386	NaN	LOC101928622 gene
-5.64386	-4.32193	-5.64386	GeneID:105370690	LOC105370690	NC_000014	103869375	103910662	1	reverse	41288	-5.20321	-8.22882	NaN	-6.64386	NaN	LOC105370690 gene
-4.32193	-5.64386	-5.64386	GeneID:105373730	LOC105373730	NC_000002	165821977	165848198	1	reverse	26222	-5.20321	-8.22882	NaN	NaN	-6.64386	LOC105373730 gene
-5.64386	-4.32193	-5.64386	GeneID:105373973	LOC105373973	NC_000002	241360878	241372559	1	reverse	11682	-5.20321	-8.22882	NaN	-6.64386	NaN	LOC105373973 gene
-6.64386	-4.32193	-5.05889	GeneID:105374981	LOC105374981	NC_000006	24932105	24950491	1	forward	18387	-5.34156	-8.22882	NaN	-6.64386	NaN	LOC105374981 gene
-4.32193	-5.64386	-5.64386	GeneID:105377113	LOC105377113	NC_000003	59845350	59879912	1	forward	34563	-5.20321	-8.22882	NaN	NaN	-6.64386	LOC105377113 gene
-5.64386	-4.32193	-5.64386	GeneID:105378801	LOC105378801	NC_000001	73451157	73472991	1	reverse	21835	-5.20321	-8.22882	NaN	-6.64386	NaN	LOC105378801 gene
-4.32193	-6.64386	-5.05889	GeneID:107984005	LOC107984005	NC_000008	101213759	101293613	1	forward	79855	-5.34156	-8.22882	NaN	NaN	-6.64386	LOC107984005 gene
-5.05889	-4.32193	-6.64386	GeneID:107987056	LOC107987056	NC_000009	25478072	25530801	1	reverse	52730	-5.34156	-8.22882	NaN	-6.64386	NaN	LOC107987056 gene
-5.64386	-4.32193	-5.64386	GeneID:79817	MOB3B	NC_000009	27325209	27529852	1	reverse	204644	-5.20321	-8.22882	NaN	-6.64386	NaN	MOB3B gene
-5.64386	-4.32193	-5.64386	GeneID:4684	NCAM1	NC_000011	112961247	113278436	1	forward	317190	-5.20321	-8.22882	NaN	-6.64386	NaN	NCAM1 gene
-5.05889	-6.64386	-4.32193	GeneID:106480738	OSTN-AS1	NC_000003	191213291	191234605	1	reverse	21315	-5.34156	-8.22882	-6.64386	NaN	NaN	OSTN-AS1 gene
-5.64386	-4.32193	-5.64386	GeneID:221002	RASGEF1A	NC_000010	43194533	43266919	1	reverse	72387	-5.20321	-8.22882	NaN	-6.64386	NaN	RASGEF1A gene
-5.64386	-5.64386	-4.32193	GeneID:387694	SH2D4B	NC_000010	80537902	80646560	1	forward	108659	-5.20321	-8.22882	-6.64386	NaN	NaN	SH2D4B gene
-4.32193	-5.05889	-6.64386	GeneID:1811	SLC26A3	NC_000007	107765467	107803233	1	reverse	37767	-5.34156	-8.22882	NaN	NaN	-6.64386	SLC26A3 gene
-5.64386	-5.64386	-4.32193	GeneID:219736	STOX1	NC_000010	68827537	68895942	1	forward	68406	-5.20321	-8.22882	-6.64386	NaN	NaN	STOX1 gene
-5.05889	-4.32193	-6.64386	GeneID:117608	ZNF354B	NC_000005	178859813	178901135	1	forward	41323	-5.34156	-8.22882	NaN	-6.64386	NaN	ZNF354B gene
-5.05889	-4.64386	-5.05889	GeneID:26154	ABCA12	NC_000002	214931542	215138591	1	reverse	207050	-4.92055	NaN	NaN	NaN	NaN	ABCA12 gene
-4.64386	-5.64386	-4.64386	GeneID:100271715	ARHGEF33	NC_000002	38919363	38975449	1	forward	56087	-4.97719	-7.22882	-6.64386	NaN	-6.64386	ARHGEF33 gene
-4.64386	-4.64386	-5.64386	GeneID:57596	BEGAIN	NC_000014	100537147	100587404	1	reverse	50258	-4.97719	-7.22882	NaN	-6.64386	-6.64386	BEGAIN gene
-5.05889	-5.05889	-4.64386	GeneID:118611	C10orf90	NC_000010	126424997	126671038	1	reverse	246042	-4.92055	-8.22882	-6.64386	NaN	NaN	C10orf90 gene
-5.64386	-5.64386	-4.05889	GeneID:285051	C2orf61	NC_000002	47086991	47155378	1	reverse	68388	-5.11554	-8.22882	-6.64386	NaN	NaN	C2orf61 gene
-5.05889	-4.64386	-5.05889	GeneID:727677	CASC8	NC_000008	127289676	127482139	1	reverse	192464	-4.92055	NaN	NaN	NaN	NaN	CASC8 gene
-4.64386	-5.64386	-4.64386	GeneID:257062	CATSPERD	NC_000019	5720385	5778734	1	forward	58350	-4.97719	-8.22882	NaN	NaN	-6.64386	CATSPERD gene
-5.05889	-5.05889	-4.64386	GeneID:85417	CCNB3	NC_000023	50202713	50351914	1	forward	149202	-4.92055	-8.22882	-6.64386	NaN	NaN	CCNB3 gene
-5.05889	-4.05889	-6.64386	GeneID:131450	CD200R1	NC_000003	112922685	112975090	1	reverse	52406	-5.25388	-8.22882	NaN	-6.64386	NaN	CD200R1 gene
-4.64386	-4.64386	-5.64386	GeneID:27443	CECR2	NC_000022	17359949	17558155	1	forward	198207	-4.97719	NaN	NaN	NaN	NaN	CECR2 gene
-5.05889	-4.64386	-5.05889	GeneID:57642	COL20A1	NC_000020	63293169	63334847	1	forward	41679	-4.92055	-8.22882	NaN	-6.64386	NaN	COL20A1 gene
-5.64386	-4.64386	-4.64386	GeneID:1369	CPN1	NC_000010	100042308	100081885	1	reverse	39578	-4.97719	-8.22882	-6.64386	NaN	NaN	CPN1 gene
-5.05889	-4.64386	-5.05889	GeneID:2119	ETV5	NC_000003	186046317	186109112	1	reverse	62796	-4.92055	-8.22882	NaN	-6.64386	NaN	ETV5 gene
-5.64386	-5.64386	-4.05889	GeneID:220108	FAM124A	NC_000013	51222328	51284241	1	forward	61914	-5.11554	-8.22882	-6.64386	NaN	NaN	FAM124A gene
-5.64386	-4.64386	-4.64386	GeneID:439944	FLJ32742	NC_000023	27590222	27716779	1	forward	126558	-4.97719	-7.22882	-6.64386	-6.64386	NaN	FLJ32742 gene
-5.05889	-4.64386	-5.05889	GeneID:257019	FRMD3	NC_000009	83242990	83560208	1	reverse	317219	-4.92055	-8.22882	NaN	-6.64386	NaN	FRMD3 gene
-4.64386	-4.64386	-5.64386	GeneID:2702	GJA5	NC_000001	147756199	147781127	1	reverse	24929	-4.97719	-8.22882	NaN	-6.64386	NaN	GJA5 gene
-5.05889	-5.05889	-4.64386	GeneID:10082	GPC6	NC_000013	93226825	94408020	1	forward	1181196	-4.92055	-8.22882	-6.64386	NaN	NaN	GPC6 gene
-4.64386	-4.64386	-5.64386	GeneID:80852	GRIP2	NC_000003	14489111	14602996	1	reverse	113886	-4.97719	-8.22882	NaN	NaN	-6.64386	GRIP2 gene
-4.05889	-5.64386	-5.64386	GeneID:54103	GSAP	NC_000007	77310751	77416429	1	reverse	105679	-5.11554	-8.22882	NaN	NaN	-6.64386	GSAP gene
-5.05889	-4.64386	-5.05889	GeneID:23096	IQSEC2	NC_000023	53225784	53321350	1	reverse	95567	-4.92055	-8.22882	NaN	-6.64386	NaN	IQSEC2 gene
-5.05889	-5.05889	-4.64386	GeneID:8825	LIN7A	NC_000012	80792520	80937915	1	reverse	145396	-4.92055	-8.22882	-6.64386	NaN	NaN	LIN7A gene
-5.05889	-5.05889	-4.64386	GeneID:440970	LINC00971	NC_000003	84638405	84869575	1	reverse	231171	-4.92055	NaN	NaN	NaN	NaN	LINC00971 gene
-4.64386	-5.05889	-5.05889	GeneID:100270679	LINC01432	NC_000020	22054090	22074654	1	forward	20565	-4.92055	-8.22882	NaN	NaN	-6.64386	LINC01432 gene
-4.64386	-5.05889	-5.05889	GeneID:100287072	LOC100287072	NC_000017	<20716483	20737865	1	forward	NaN	-4.92055	-8.22882	NaN	NaN	-6.64386	LOC100287072 gene
-5.05889	-5.05889	-4.64386	GeneID:101928263	LOC101928263	NC_000003	39152753	39173054	1	forward	20302	-4.92055	-8.22882	-6.64386	NaN	NaN	LOC101928263 gene
-5.64386	-4.64386	-4.64386	GeneID:101928767	LOC101928767	NC_000014	85934678	86129778	1	forward	195101	-4.97719	NaN	NaN	NaN	NaN	LOC101928767 gene
-6.64386	-4.05889	-5.05889	GeneID:105369219	LOC105369219	NC_000020	1692888	1727569	1	reverse	34682	-5.25388	-8.22882	NaN	-6.64386	NaN	LOC105369219 gene
-5.64386	-4.64386	-4.64386	GeneID:105369898	LOC105369898	NC_000012	91226320	91365433	1	reverse	139114	-4.97719	-7.22882	-6.64386	-6.64386	NaN	LOC105369898 gene
-4.64386	-4.64386	-5.64386	GeneID:105370010	LOC105370010	NC_000012	117105476	117121037	1	reverse	15562	-4.97719	-8.22882	NaN	NaN	-6.64386	LOC105370010 gene
-4.64386	-5.05889	-5.05889	GeneID:105370546	LOC105370546	NC_000014	68124901	68167672	1	reverse	42772	-4.92055	-8.22882	NaN	NaN	-6.64386	LOC105370546 gene
-4.64386	-5.64386	-4.64386	GeneID:105370765	LOC105370765	NC_000015	35078917	35102014	1	reverse	23098	-4.97719	-8.22882	NaN	NaN	-6.64386	LOC105370765 gene
-4.64386	-5.64386	-4.64386	GeneID:105371007	LOC105371007	NC_000015	97554126	97566178	1	forward	12053	-4.97719	-8.22882	-6.64386	NaN	NaN	LOC105371007 gene
-4.64386	-4.64386	-5.64386	GeneID:105371287	LOC105371287	NC_000016	56708816	56724587	1	forward	15772	-4.97719	-8.22882	NaN	NaN	-6.64386	LOC105371287 gene
-5.64386	-4.05889	-5.64386	GeneID:105371453	LOC105371453	NC_000001	156637782	156661475	1	reverse	23694	-5.11554	-8.22882	NaN	-6.64386	NaN	LOC105371453 gene
-4.05889	-5.64386	-5.64386	GeneID:105372151	LOC105372151	NC_000018	59927371	59951320	1	forward	23950	-5.11554	-8.22882	NaN	NaN	-6.64386	LOC105372151 gene
-4.64386	-5.64386	-4.64386	GeneID:105373795	LOC105373795	NC_000002	189884558	189921080	1	reverse	36523	-4.97719	-8.22882	NaN	NaN	-6.64386	LOC105373795 gene
-5.64386	-4.64386	-4.64386	GeneID:105374188	LOC105374188	NC_000003	163304191	163381162	1	forward	76972	-4.97719	-7.22882	-6.64386	-6.64386	NaN	LOC105374188 gene
-6.64386	-4.05889	-5.05889	GeneID:105374308	LOC105374308	NC_000003	197419856	197458406	1	reverse	38551	-5.25388	-8.22882	NaN	-6.64386	NaN	LOC105374308 gene
-5.64386	-4.64386	-4.64386	GeneID:105374441	LOC105374441	NC_000004	44896897	44924587	1	reverse	27691	-4.97719	-7.22882	-6.64386	-6.64386	NaN	LOC105374441 gene
-4.64386	-5.05889	-5.05889	GeneID:105375626	LOC105375626	NC_000008	87609773	87668431	1	forward	58659	-4.92055	-8.22882	NaN	NaN	-6.64386	LOC105375626 gene
-5.64386	-5.64386	-4.05889	GeneID:105375879	LOC105375879	NC_000008	64798804	64817432	1	forward	18629	-5.11554	-8.22882	-6.64386	NaN	NaN	LOC105375879 gene
-4.05889	-5.05889	-6.64386	GeneID:105376626	LOC105376626	NC_000011	35016828	35073957	1	reverse	57130	-5.25388	-8.22882	NaN	NaN	-6.64386	LOC105376626 gene
-5.64386	-4.64386	-4.64386	GeneID:105377447	LOC105377447	NC_000004	138025238	138052086	1	forward	26849	-4.97719	-7.22882	-6.64386	-6.64386	NaN	LOC105377447 gene
-5.64386	-4.64386	-4.64386	GeneID:105378516	LOC105378516	NC_000010	120634947	120825307	1	forward	190361	-4.97719	-8.22882	NaN	-6.64386	NaN	LOC105378516 gene
-4.64386	-4.64386	-5.64386	GeneID:107983972	LOC107983972	NC_000023	103562091	103585510	1	reverse	23420	-4.97719	-8.22882	NaN	NaN	-6.64386	LOC107983972 gene
-5.64386	-4.64386	-4.64386	GeneID:107985408	LOC107985408	NC_000001	87500361	87528613	1	forward	28253	-4.97719	-7.22882	-6.64386	-6.64386	NaN	LOC107985408 gene
-5.64386	-4.05889	-5.64386	GeneID:107987055	LOC107987055	NC_000009	23001021	23105175	1	reverse	104155	-5.11554	-8.22882	NaN	-6.64386	NaN	LOC107987055 gene
-4.64386	-5.64386	-4.64386	GeneID:338694	LOC338694	NC_000011	69147228	69171562	1	reverse	24335	-4.97719	-8.22882	-6.64386	NaN	NaN	LOC338694 gene
-4.64386	-4.64386	-5.64386	GeneID:553103	LOC553103	NC_000005	132311276	132369916	1	reverse	58641	-4.97719	-8.22882	NaN	NaN	-6.64386	LOC553103 gene
-5.64386	-4.64386	-4.64386	GeneID:4642	MYO1D	NC_000017	32492522	32877173	1	reverse	384652	-4.97719	-8.22882	NaN	-6.64386	NaN	MYO1D gene
-5.05889	-5.05889	-4.64386	GeneID:79858	NEK11	NC_000003	131026850	131350465	1	forward	323616	-4.92055	NaN	NaN	NaN	NaN	NEK11 gene
-5.05889	-5.05889	-4.64386	GeneID:57224	NHSL1	NC_000006	138422043	138692616	1	reverse	270574	-4.92055	-8.22882	-6.64386	NaN	NaN	NHSL1 gene
-5.05889	-4.64386	-5.05889	GeneID:84552	PARD6G	NC_000018	80157232	80247514	1	reverse	90283	-4.92055	NaN	NaN	NaN	NaN	PARD6G gene
-5.05889	-4.64386	-5.05889	GeneID:5332	PLCB4	NC_000020	9068710	9480816	1	forward	412107	-4.92055	-8.22882	NaN	-6.64386	NaN	PLCB4 gene
-4.64386	-5.05889	-5.05889	GeneID:145376	PPP1R36	NC_000014	64549902	64590098	1	forward	40197	-4.92055	-8.22882	NaN	NaN	-6.64386	PPP1R36 gene
-4.64386	-5.05889	-5.05889	GeneID:5924	RASGRF2	NC_000005	80960672	81230162	1	forward	269491	-4.92055	-8.22882	NaN	NaN	-6.64386	RASGRF2 gene
-4.64386	-5.05889	-5.05889	GeneID:283677	REC114	NC_000015	73443158	73560015	1	forward	116858	-4.92055	-8.22882	NaN	NaN	-6.64386	REC114 gene
-5.64386	-4.64386	-4.64386	GeneID:26575	RGS17	NC_000006	153010891	153131284	1	reverse	120394	-4.97719	NaN	NaN	NaN	NaN	RGS17 gene
-5.64386	-4.05889	-5.64386	GeneID:646913	SEPT7P3	NC_000007	35946290	35974692	1	forward	28403	-5.11554	-8.22882	NaN	-6.64386	NaN	SEPT7P3 gene
-4.64386	-5.05889	-5.05889	GeneID:6580	SLC22A1	NC_000006	160121789	160159201	1	forward	37413	-4.92055	NaN	NaN	NaN	NaN	SLC22A1 gene
-5.05889	-4.64386	-5.05889	GeneID:55576	STAB2	NC_000012	103587250	103766724	1	forward	179475	-4.92055	NaN	NaN	NaN	NaN	STAB2 gene
-5.05889	-5.05889	-4.64386	GeneID:90627	STARD13	NC_000013	33103135	33676835	1	reverse	573701	-4.92055	-8.22882	-6.64386	NaN	NaN	STARD13 gene
-4.64386	-4.64386	-5.64386	GeneID:83439	TCF7L1	NC_000002	85133460	85310388	1	forward	176929	-4.97719	-8.22882	NaN	NaN	-6.64386	TCF7L1 gene
-6.64386	-4.64386	-4.32193	GeneID:101928142	AADACL2-AS1	NC_000003	151751179	151928175	1	reverse	176997	-5.20321	-7.22882	-6.64386	-6.64386	NaN	AADACL2-AS1 gene
-5.05889	-5.64386	-4.32193	GeneID:9447	AIM2	NC_000001	159059226	159132351	1	reverse	73126	-5.00823	-8.22882	-6.64386	NaN	NaN	AIM2 gene
-5.64386	-4.32193	-5.05889	GeneID:273	AMPH	NC_000007	38383694	38631567	1	reverse	247874	-5.00823	-8.22882	NaN	-6.64386	NaN	AMPH gene
-5.05889	-4.32193	-5.64386	GeneID:147495	APCDD1	NC_000018	10454628	10488701	1	forward	34074	-5.00823	-8.22882	NaN	-6.64386	NaN	APCDD1 gene
-4.32193	-5.64386	-5.05889	GeneID:54829	ASPN	NC_000009	92456205	92482562	1	reverse	26358	-5.00823	-8.22882	NaN	NaN	-6.64386	ASPN gene
-4.32193	-5.64386	-5.05889	GeneID:79864	C11orf63	NC_000011	122881640	122963862	1	forward	82223	-5.00823	-8.22882	NaN	NaN	-6.64386	C11orf63 gene
-6.64386	-5.64386	-3.8365	GeneID:388649	C1orf146	NC_000001	92217920	92245812	1	forward	27893	-5.37474	-8.22882	-6.64386	NaN	NaN	C1orf146 gene
-4.32193	-5.05889	-5.64386	GeneID:152206	CCDC13	NC_000003	42704118	42773253	1	reverse	69136	-5.00823	-8.22882	NaN	NaN	-6.64386	CCDC13 gene
-4.32193	-5.05889	-5.64386	GeneID:50937	CDON	NC_000011	125956813	126063335	1	reverse	106523	-5.00823	-8.22882	NaN	NaN	-6.64386	CDON gene
-5.64386	-4.32193	-5.05889	GeneID:283848	CES4A	NC_000016	66988589	67009758	1	forward	21170	-5.00823	-8.22882	NaN	-6.64386	NaN	CES4A gene
-5.64386	-5.05889	-4.32193	GeneID:1638	DCT	NC_000013	94437304	94550265	1	reverse	112962	-5.00823	-8.22882	-6.64386	NaN	NaN	DCT gene
-5.64386	-4.32193	-5.05889	GeneID:728215	FAM155A	NC_000013	107168531	107867255	1	reverse	698725	-5.00823	-8.22882	NaN	-6.64386	NaN	FAM155A gene
-4.32193	-5.64386	-5.05889	GeneID:3746	KCNC1	NC_000011	17734810	17783055	1	forward	48246	-5.00823	-8.22882	NaN	NaN	-6.64386	KCNC1 gene
-5.05889	-5.64386	-4.32193	GeneID:93273	LEMD1	NC_000001	205381378	205449956	1	reverse	68579	-5.00823	-8.22882	-6.64386	NaN	NaN	LEMD1 gene
-5.64386	-4.32193	-5.05889	GeneID:101929541	LOC101929541	NC_000001	212213002	212285021	1	reverse	72020	-5.00823	-8.22882	NaN	-6.64386	NaN	LOC101929541 gene
-5.05889	-5.64386	-4.32193	GeneID:105372211	LOC105372211	NC_000018	76278779	76325549	1	reverse	46771	-5.00823	-8.22882	-6.64386	NaN	NaN	LOC105372211 gene
-6.64386	-4.64386	-4.32193	GeneID:105375091	LOC105375091	NC_000006	52870991	52905737	1	forward	34747	-5.20321	-7.22882	-6.64386	-6.64386	NaN	LOC105375091 gene
-4.64386	-6.64386	-4.32193	GeneID:105375643	LOC105375643	NC_000008	93225841	93266429	1	forward	40589	-5.20321	-7.22882	-6.64386	NaN	-6.64386	LOC105375643 gene
-5.64386	-4.32193	-5.05889	GeneID:105377374	LOC105377374	NC_000004	113402482	113439055	1	reverse	36574	-5.00823	-8.22882	NaN	-6.64386	NaN	LOC105377374 gene
-5.64386	-5.05889	-4.32193	GeneID:105379827	LOC105379827	NC_000001	100409136	100418983	1	reverse	9848	-5.00823	-8.22882	-6.64386	NaN	NaN	LOC105379827 gene
-5.64386	-4.32193	-5.05889	GeneID:107984127	LOC107984127	NC_000009	125797392	125853596	1	forward	56205	-5.00823	-8.22882	NaN	-6.64386	NaN	LOC107984127 gene
-5.64386	-4.32193	-5.05889	GeneID:107984728	LOC107984728	NC_000015	73376090	73440991	1	forward	64902	-5.00823	-8.22882	NaN	-6.64386	NaN	LOC107984728 gene
-4.32193	-5.64386	-5.05889	GeneID:107985228	LOC107985228	NC_000001	175866080	175917906	1	reverse	51827	-5.00823	-8.22882	NaN	NaN	-6.64386	LOC107985228 gene
-5.05889	-4.32193	-5.64386	GeneID:1953	MEGF6	NC_000001	3487942	3624757	1	reverse	136816	-5.00823	-8.22882	NaN	-6.64386	NaN	MEGF6 gene
-5.64386	-4.32193	-5.05889	GeneID:4306	NR3C2	NC_000004	148078764	148445287	1	reverse	366524	-5.00823	-8.22882	NaN	-6.64386	NaN	NR3C2 gene
-5.05889	-4.32193	-5.64386	GeneID:5239	PGM5	NC_000009	68356438	68531061	1	forward	174624	-5.00823	-8.22882	NaN	-6.64386	NaN	PGM5 gene
-5.64386	-5.05889	-4.32193	GeneID:11105	PRDM7	NC_000016	90056566	90077339	1	reverse	20774	-5.00823	-8.22882	-6.64386	NaN	NaN	PRDM7 gene
-4.64386	-6.64386	-4.32193	GeneID:8492	PRSS12	NC_000004	118280038	118353042	1	reverse	73005	-5.20321	-8.22882	-6.64386	NaN	NaN	PRSS12 gene
-5.64386	-4.32193	-5.05889	GeneID:283847	TERB1	NC_000016	66754410	66802801	1	reverse	48392	-5.00823	-8.22882	NaN	-6.64386	NaN	TERB1 gene
-5.05889	-4.32193	-5.64386	GeneID:79698	ZMAT4	NC_000008	40530590	40897828	1	reverse	367239	-5.00823	-8.22882	NaN	-6.64386	NaN	ZMAT4 gene
-5.05889	-4.32193	-5.64386	GeneID:9422	ZNF264	NC_000019	57191500	57222846	1	forward	31347	-5.00823	-8.22882	NaN	-6.64386	NaN	ZNF264 gene
-4.64386	-5.05889	-4.64386	GeneID:55811	ADCY10	NC_000001	167809080	167915556	1	reverse	106477	-4.7822	-8.22882	NaN	NaN	-6.64386	ADCY10 gene
-5.05889	-4.64386	-4.64386	GeneID:127	ADH4	NC_000004	99123657	99144330	1	reverse	20674	-4.7822	-7.22882	-6.64386	-6.64386	NaN	ADH4 gene
-5.05889	-5.64386	-4.05889	GeneID:64902	AGXT2	NC_000005	34998101	35048188	1	reverse	50088	-4.92055	-8.22882	-6.64386	NaN	NaN	AGXT2 gene
-5.64386	-4.05889	-5.05889	GeneID:79026	AHNAK	NC_000011	62433542	62546860	1	reverse	113319	-4.92055	-8.22882	NaN	-6.64386	NaN	AHNAK gene
-5.05889	-4.64386	-4.64386	GeneID:238	ALK	NC_000002	29192774	29921611	1	reverse	728838	-4.7822	-7.22882	-6.64386	-6.64386	NaN	ALK gene
-4.64386	-5.05889	-4.64386	GeneID:313	AOAH	NC_000007	36512042	36724549	1	reverse	212508	-4.7822	-8.22882	-6.64386	NaN	NaN	AOAH gene
-5.05889	-4.64386	-4.64386	GeneID:100499183	BAALC-AS1	NC_000008	103156990	103172140	1	reverse	15151	-4.7822	NaN	NaN	NaN	NaN	BAALC-AS1 gene
-5.05889	-4.64386	-4.64386	GeneID:10203	CALCRL	NC_000002	187341963	187448307	1	reverse	106345	-4.7822	NaN	NaN	NaN	NaN	CALCRL gene
-5.64386	-5.05889	-4.05889	GeneID:10878	CFHR3	NC_000001	196774800	196794073	1	forward	19274	-4.92055	-8.22882	-6.64386	NaN	NaN	CFHR3 gene
-5.64386	-4.05889	-5.05889	GeneID:23418	CRB1	NC_000001	197201462	197478455	1	forward	276994	-4.92055	-8.22882	NaN	-6.64386	NaN	CRB1 gene
-5.64386	-5.05889	-4.05889	GeneID:57105	CYSLTR2	NC_000013	48653711	48709362	1	forward	55652	-4.92055	-8.22882	-6.64386	NaN	NaN	CYSLTR2 gene
-4.05889	-6.64386	-4.64386	GeneID:83850	ESYT3	NC_000003	138434573	138479942	1	forward	45370	-5.11554	-8.22882	NaN	NaN	-6.64386	ESYT3 gene
-5.05889	-4.64386	-4.64386	GeneID:23233	EXOC6B	NC_000002	72175984	72826042	1	reverse	650059	-4.7822	NaN	NaN	NaN	NaN	EXOC6B gene
-4.64386	-5.05889	-4.64386	GeneID:51725	FBXO40	NC_000003	121593323	121630292	1	forward	36970	-4.7822	-8.22882	-6.64386	NaN	NaN	FBXO40 gene
-4.64386	-4.64386	-5.05889	GeneID:2252	FGF7	NC_000015	49423178	49487326	1	forward	64149	-4.7822	-7.22882	NaN	-6.64386	-6.64386	FGF7 gene
-5.05889	-4.64386	-4.64386	GeneID:80206	FHOD3	NC_000018	36297696	36780220	1	forward	482525	-4.7822	-8.22882	NaN	-6.64386	NaN	FHOD3 gene
-4.64386	-5.05889	-4.64386	GeneID:28996	HIPK2	NC_000007	139561570	139777894	1	reverse	216325	-4.7822	NaN	NaN	NaN	NaN	HIPK2 gene
-5.64386	-5.05889	-4.05889	GeneID:29949	IL19	NC_000001	206798870	206842981	1	forward	44112	-4.92055	-8.22882	-6.64386	NaN	NaN	IL19 gene
-4.05889	-6.64386	-4.64386	GeneID:167691	LCA5	NC_000006	79484991	79537430	1	reverse	52440	-5.11554	-7.22882	-6.64386	NaN	-6.64386	LCA5 gene
-5.64386	-4.05889	-5.05889	GeneID:339894	LINC00880	NC_000003	157081667	157123002	1	reverse	41336	-4.92055	-8.22882	NaN	-6.64386	NaN	LINC00880 gene
-5.05889	-4.64386	-4.64386	GeneID:103689918	LINC01378	NC_000004	117428398	117689103	1	forward	260706	-4.7822	-8.22882	NaN	-6.64386	NaN	LINC01378 gene
-4.64386	-4.64386	-5.05889	GeneID:100507391	LOC100507391	NC_000003	194708421	194782168	1	forward	73748	-4.7822	-8.22882	NaN	-6.64386	NaN	LOC100507391 gene
-6.64386	-4.64386	-4.05889	GeneID:101928911	LOC101928911	NC_000006	87784860	87911731	1	forward	126872	-5.11554	-7.22882	-6.64386	-6.64386	NaN	LOC101928911 gene
-5.64386	-4.05889	-5.05889	GeneID:101929011	LOC101929011	NC_000011	116639422	116658252	1	forward	18831	-4.92055	-8.22882	NaN	-6.64386	NaN	LOC101929011 gene
-5.64386	-4.05889	-5.05889	GeneID:101929372	LOC101929372	NC_000022	17580157	17589192	1	reverse	9036	-4.92055	-8.22882	NaN	-6.64386	NaN	LOC101929372 gene
-4.64386	-4.64386	-5.05889	GeneID:102723568	LOC102723568	NC_000011	34692784	34877212	1	forward	184429	-4.7822	-8.22882	NaN	NaN	-6.64386	LOC102723568 gene
-4.64386	-4.05889	-6.64386	GeneID:105370464	LOC105370464	NC_000014	40217926	40265317	1	forward	47392	-5.11554	-7.22882	NaN	-6.64386	-6.64386	LOC105370464 gene
-5.64386	-5.05889	-4.05889	GeneID:105370658	LOC105370658	NC_000014	98792286	98829885	1	reverse	37600	-4.92055	-8.22882	-6.64386	NaN	NaN	LOC105370658 gene
-4.64386	-4.64386	-5.05889	GeneID:105372225	LOC105372225	NC_000018	79001701	79064040	1	reverse	62340	-4.7822	-8.22882	NaN	-6.64386	NaN	LOC105372225 gene
-5.05889	-4.64386	-4.64386	GeneID:105372950	LOC105372950	NC_000001	221774182	221918712	1	reverse	144531	-4.7822	-7.22882	-6.64386	-6.64386	NaN	LOC105372950 gene
-5.64386	-4.05889	-5.05889	GeneID:105373209	LOC105373209	NC_000001	234675405	234684509	1	forward	9105	-4.92055	-8.22882	NaN	-6.64386	NaN	LOC105373209 gene
-5.05889	-4.05889	-5.64386	GeneID:105373270	LOC105373270	NC_000001	245799772	245813879	1	forward	14108	-4.92055	-8.22882	NaN	-6.64386	NaN	LOC105373270 gene
-4.05889	-5.64386	-5.05889	GeneID:105373979	LOC105373979	NC_000002	242047630	242088451	1	reverse	40822	-4.92055	-8.22882	NaN	NaN	-6.64386	LOC105373979 gene
-4.64386	-4.64386	-5.05889	GeneID:105374764	LOC105374764	NC_000002	62415161	62670014	1	forward	254854	-4.7822	-8.22882	NaN	-6.64386	NaN	LOC105374764 gene
-4.64386	-4.64386	-5.05889	GeneID:105375416	LOC105375416	NC_000007	97328530	97565731	1	reverse	237202	-4.7822	-8.22882	NaN	NaN	-6.64386	LOC105375416 gene
-4.64386	-4.64386	-5.05889	GeneID:105375473	LOC105375473	NC_000007	118502980	118569206	1	forward	66227	-4.7822	-7.22882	NaN	-6.64386	-6.64386	LOC105375473 gene
-5.05889	-5.64386	-4.05889	GeneID:105375878	LOC105375878	NC_000008	64800586	64817573	1	reverse	16988	-4.92055	-8.22882	-6.64386	NaN	NaN	LOC105375878 gene
-6.64386	-4.64386	-4.05889	GeneID:105376652	LOC105376652	NC_000011	45106485	45145348	1	reverse	38864	-5.11554	-7.22882	-6.64386	-6.64386	NaN	LOC105376652 gene
-5.05889	-4.64386	-4.64386	GeneID:105377144	LOC105377144	NC_000003	66780077	66972418	1	reverse	192342	-4.7822	NaN	NaN	NaN	NaN	LOC105377144 gene
-4.64386	-5.05889	-4.64386	GeneID:105377547	LOC105377547	NC_000004	174354729	174398386	1	forward	43658	-4.7822	-8.22882	NaN	NaN	-6.64386	LOC105377547 gene
-5.05889	-4.64386	-4.64386	GeneID:105377864	LOC105377864	NC_000006	77403604	77504072	1	forward	100469	-4.7822	-8.22882	-6.64386	NaN	NaN	LOC105377864 gene
-5.05889	-4.64386	-4.64386	GeneID:105378157	LOC105378157	NC_000006	170471052	170497371	1	reverse	26320	-4.7822	-7.22882	-6.64386	-6.64386	NaN	LOC105378157 gene
-5.05889	-4.64386	-4.64386	GeneID:105379841	LOC105379841	NC_000009	127825373	127832796	1	forward	7424	-4.7822	NaN	NaN	NaN	NaN	LOC105379841 gene
-5.05889	-4.64386	-4.64386	GeneID:107984451	LOC107984451	NC_000012	130769286	130784277	1	reverse	14992	-4.7822	NaN	NaN	NaN	NaN	LOC107984451 gene
-5.05889	-4.64386	-4.64386	GeneID:107985140	LOC107985140	NC_000018	57034086	57049295	1	forward	15210	-4.7822	NaN	NaN	NaN	NaN	LOC107985140 gene
-5.64386	-5.05889	-4.05889	GeneID:107985172	LOC107985172	NC_000018	77511855	77589073	1	forward	77219	-4.92055	-8.22882	-6.64386	NaN	NaN	LOC107985172 gene
-5.05889	-4.64386	-4.64386	GeneID:107985736	LOC107985736	NC_000001	16654193	16667145	1	reverse	12953	-4.7822	-7.22882	-6.64386	-6.64386	NaN	LOC107985736 gene
-4.64386	-4.64386	-5.05889	GeneID:152110	NEK10	NC_000003	27107336	27369460	1	reverse	262125	-4.7822	-7.22882	NaN	-6.64386	-6.64386	NEK10 gene
-4.05889	-5.05889	-5.64386	GeneID:167359	NIM1K	NC_000005	43192054	43280850	1	forward	88797	-4.92055	-8.22882	NaN	NaN	-6.64386	NIM1K gene
-4.64386	-4.64386	-5.05889	GeneID:25859	PART1	NC_000005	60487713	60547657	1	forward	59945	-4.7822	-8.22882	NaN	NaN	-6.64386	PART1 gene
-5.05889	-4.64386	-4.64386	GeneID:136242	PRSS37	NC_000007	141836278	141849725	1	reverse	13448	-4.7822	-7.22882	-6.64386	-6.64386	NaN	PRSS37 gene
-5.05889	-4.64386	-4.64386	GeneID:5858	PZP	NC_000012	9140730	9208370	1	reverse	67641	-4.7822	-8.22882	NaN	-6.64386	NaN	PZP gene
-5.64386	-5.05889	-4.05889	GeneID:64285	RHBDF1	NC_000016	58059	76355	1	reverse	18297	-4.92055	-8.22882	-6.64386	NaN	NaN	RHBDF1 gene
-5.64386	-4.05889	-5.05889	GeneID:54933	RHBDL2	NC_000001	38885806	38941830	1	reverse	56025	-4.92055	-8.22882	NaN	-6.64386	NaN	RHBDL2 gene
-4.64386	-5.05889	-4.64386	GeneID:84561	SLC12A8	NC_000003	125082636	125212765	1	reverse	130130	-4.7822	-7.22882	-6.64386	NaN	-6.64386	SLC12A8 gene
-4.05889	-4.64386	-6.64386	GeneID:83733	SLC25A18	NC_000022	17562470	17590890	1	forward	28421	-5.11554	-7.22882	NaN	-6.64386	-6.64386	SLC25A18 gene
-4.64386	-4.64386	-5.05889	GeneID:6546	SLC8A1	NC_000002	40112146	40512452	1	reverse	400307	-4.7822	NaN	NaN	NaN	NaN	SLC8A1 gene
-5.05889	-4.05889	-5.64386	GeneID:55106	SLFN12	NC_000017	35406684	35433176	1	reverse	26493	-4.92055	-8.22882	NaN	-6.64386	NaN	SLFN12 gene
-5.05889	-4.64386	-4.64386	GeneID:124460	SNX20	NC_000016	50666300	50681353	1	reverse	15054	-4.7822	NaN	NaN	NaN	NaN	SNX20 gene
-4.64386	-4.64386	-5.05889	GeneID:10673	TNFSF13B	NC_000013	108268240	108308484	1	forward	40245	-4.7822	-7.22882	NaN	-6.64386	-6.64386	TNFSF13B gene
-4.64386	-4.64386	-5.05889	GeneID:9760	TOX	NC_000008	58805418	59119293	1	reverse	313876	-4.7822	NaN	NaN	NaN	NaN	TOX gene
-5.05889	-4.64386	-4.64386	GeneID:652995	UCA1	NC_000019	15828947	15836321	1	forward	7375	-4.7822	NaN	NaN	NaN	NaN	UCA1 gene
-5.05889	-4.64386	-4.64386	GeneID:55230	USP40	NC_000002	233475519	233566789	1	reverse	91271	-4.7822	-7.22882	-6.64386	-6.64386	NaN	USP40 gene
-6.64386	-3.64386	-5.64386	GeneID:114990	VASN	NC_000016	4371848	4383528	1	forward	11681	-5.31052	-8.22882	NaN	-6.64386	NaN	VASN gene
-5.64386	-4.05889	-5.05889	GeneID:7503	XIST	NC_000023	73820651	73852753	1	reverse	32103	-4.92055	-8.22882	NaN	-6.64386	NaN	XIST gene
-5.05889	-4.64386	-4.64386	GeneID:84217	ZMYND12	NC_000001	42430329	42456267	1	reverse	25939	-4.7822	-7.22882	-6.64386	-6.64386	NaN	ZMYND12 gene
-5.05889	-5.05889	-4.32193	GeneID:170690	ADAMTS16	NC_000005	5140330	5320304	1	forward	179975	-4.81324	-8.22882	-6.64386	NaN	NaN	ADAMTS16 gene
-5.64386	-4.64386	-4.32193	GeneID:126859	AXDND1	NC_000001	179365705	179554735	1	forward	189031	-4.86988	-8.22882	-6.64386	NaN	NaN	AXDND1 gene
-5.05889	-5.05889	-4.32193	GeneID:22903	BTBD3	NC_000020	11890723	11926595	1	forward	35873	-4.81324	-8.22882	-6.64386	NaN	NaN	BTBD3 gene
-5.64386	-3.8365	-5.64386	GeneID:649264	CES5AP1	NC_000022	23359606	23382126	1	reverse	22521	-5.0414	-8.22882	NaN	-6.64386	NaN	CES5AP1 gene
-5.64386	-4.32193	-4.64386	GeneID:146223	CMTM4	NC_000016	66598178	66696707	1	reverse	98530	-4.86988	-7.22882	-6.64386	-6.64386	NaN	CMTM4 gene
-4.32193	-5.05889	-5.05889	GeneID:2149	F2R	NC_000005	76716043	76735780	1	forward	19738	-4.81324	-8.22882	NaN	NaN	-6.64386	F2R gene
-5.64386	-4.32193	-4.64386	GeneID:23150	FRMD4B	NC_000003	69168782	69541340	1	reverse	372559	-4.86988	-7.22882	-6.64386	-6.64386	NaN	FRMD4B gene
-3.8365	-5.64386	-5.64386	GeneID:2925	GRPR	NC_000023	16123301	16153518	1	forward	30218	-5.0414	-8.22882	NaN	NaN	-6.64386	GRPR gene
-4.64386	-4.32193	-5.64386	GeneID:2984	GUCY2C	NC_000012	14612632	14696625	1	reverse	83994	-4.86988	-8.22882	NaN	-6.64386	NaN	GUCY2C gene
-5.05889	-5.05889	-4.32193	GeneID:644619	INTS4P2	NC_000007	65647854	65718688	1	forward	70835	-4.81324	-8.22882	-6.64386	NaN	NaN	INTS4P2 gene
-4.32193	-5.05889	-5.05889	GeneID:401265	KLHL31	NC_000006	53647901	53665854	1	reverse	17954	-4.81324	-8.22882	NaN	NaN	-6.64386	KLHL31 gene
-4.32193	-4.64386	-5.64386	GeneID:338005	LINC00221	NC_000014	106482439	106495515	1	forward	13077	-4.86988	-8.22882	NaN	NaN	-6.64386	LINC00221 gene
-5.64386	-5.64386	-3.8365	GeneID:100498859	LINC00881	NC_000003	157089881	157101135	1	forward	11255	-5.0414	-8.22882	-6.64386	NaN	NaN	LINC00881 gene
-4.32193	-4.64386	-5.64386	GeneID:100127955	LOC100127955	NC_000007	1838727	1853699	1	forward	14973	-4.86988	-8.22882	NaN	NaN	-6.64386	LOC100127955 gene
-4.32193	-4.64386	-5.64386	GeneID:101927069	LOC101927069	NC_000009	68953088	68975841	1	reverse	22754	-4.86988	-8.22882	NaN	NaN	-6.64386	LOC101927069 gene
-4.32193	-5.05889	-5.05889	GeneID:101928268	LOC101928268	NC_000007	30460050	30469217	1	forward	9168	-4.81324	-8.22882	NaN	NaN	-6.64386	LOC101928268 gene
-5.64386	-5.64386	-3.8365	GeneID:102724458	LOC102724458	NC_000005	163709170	163731641	1	forward	22472	-5.0414	-8.22882	-6.64386	NaN	NaN	LOC102724458 gene
-5.05889	-4.32193	-5.05889	GeneID:105369455	LOC105369455	NC_000011	98453813	98495701	1	reverse	41889	-4.81324	-8.22882	NaN	-6.64386	NaN	LOC105369455 gene
-5.64386	-4.32193	-4.64386	GeneID:105369842	LOC105369842	NC_000012	74847409	74934381	1	forward	86973	-4.86988	-8.22882	NaN	-6.64386	NaN	LOC105369842 gene
-5.64386	-4.32193	-4.64386	GeneID:105370057	LOC105370057	NC_000012	125985712	126043480	1	forward	57769	-4.86988	-8.22882	NaN	-6.64386	NaN	LOC105370057 gene
-4.64386	-5.64386	-4.32193	GeneID:105370306	LOC105370306	NC_000013	88142867	88236082	1	forward	93216	-4.86988	-7.22882	-6.64386	NaN	-6.64386	LOC105370306 gene
-4.32193	-5.05889	-5.05889	GeneID:105371156	LOC105371156	NC_000016	27158451	27176587	1	reverse	18137	-4.81324	-8.22882	NaN	NaN	-6.64386	LOC105371156 gene
-4.32193	-5.05889	-5.05889	GeneID:105371204	LOC105371204	NC_000016	35506610	35524633	1	forward	18024	-4.81324	-8.22882	NaN	NaN	-6.64386	LOC105371204 gene
-4.32193	-4.64386	-5.64386	GeneID:105374031	LOC105374031	NC_000003	108094635	108123545	1	forward	28911	-4.86988	-8.22882	NaN	NaN	-6.64386	LOC105374031 gene
-3.8365	-6.64386	-5.05889	GeneID:105374457	LOC105374457	NC_000002	34306288	34343658	1	reverse	37371	-5.17975	-8.22882	NaN	NaN	-6.64386	LOC105374457 gene
-3.8365	-5.64386	-5.64386	GeneID:105375172	LOC105375172	NC_000007	17430587	17463138	1	reverse	32552	-5.0414	-8.22882	NaN	NaN	-6.64386	LOC105375172 gene
-4.64386	-4.32193	-5.64386	GeneID:105377340	LOC105377340	NC_000004	98180731	98204242	1	reverse	23512	-4.86988	-8.22882	NaN	-6.64386	NaN	LOC105377340 gene
-5.05889	-4.32193	-5.05889	GeneID:105377373	LOC105377373	NC_000004	113029470	113045433	1	reverse	15964	-4.81324	-8.22882	NaN	-6.64386	NaN	LOC105377373 gene
-4.32193	-5.64386	-4.64386	GeneID:105377935	LOC105377935	NC_000006	109482565	109495184	1	forward	12620	-4.86988	-7.22882	-6.64386	NaN	-6.64386	LOC105377935 gene
-5.64386	-5.64386	-3.8365	GeneID:105379235	LOC105379235	NC_000008	9983309	10057041	1	reverse	73733	-5.0414	-8.22882	-6.64386	NaN	NaN	LOC105379235 gene
-5.64386	-4.32193	-4.64386	GeneID:105379303	LOC105379303	NC_000008	18989279	19001634	1	forward	12356	-4.86988	-7.22882	-6.64386	-6.64386	NaN	LOC105379303 gene
-4.64386	-4.32193	-5.64386	GeneID:107986221	LOC107986221	NC_000004	29515670	29581470	1	reverse	65801	-4.86988	-7.22882	NaN	-6.64386	-6.64386	LOC107986221 gene
-4.32193	-5.05889	-5.05889	GeneID:107986940	LOC107986940	NC_000008	47357792	47387024	1	reverse	29233	-4.81324	-8.22882	NaN	NaN	-6.64386	LOC107986940 gene
-6.64386	-5.05889	-3.8365	GeneID:4035	LRP1	NC_000012	57128401	57213377	1	forward	84977	-5.17975	-8.22882	-6.64386	NaN	NaN	LRP1 gene
-5.64386	-4.64386	-4.32193	GeneID:5596	MAPK4	NC_000018	50559781	50731826	1	forward	172046	-4.86988	-8.22882	-6.64386	NaN	NaN	MAPK4 gene
-4.32193	-5.64386	-4.64386	GeneID:58538	MPP4	NC_000002	201644874	201700263	1	reverse	55390	-4.86988	-7.22882	-6.64386	NaN	-6.64386	MPP4 gene
-4.64386	-5.64386	-4.32193	GeneID:4588	MUC6	NC_000011	1012824	1036706	1	reverse	23883	-4.86988	-8.22882	-6.64386	NaN	NaN	MUC6 gene
-5.64386	-4.64386	-4.32193	GeneID:50508	NOX3	NC_000006	155395368	155455903	1	reverse	60536	-4.86988	-8.22882	-6.64386	NaN	NaN	NOX3 gene
-5.64386	-4.32193	-4.64386	GeneID:26994	RNF11	NC_000001	51236273	51273447	1	forward	37175	-4.86988	-8.22882	NaN	-6.64386	NaN	RNF11 gene
-5.64386	-4.32193	-4.64386	GeneID:54941	RNF125	NC_000018	32018203	32090751	1	forward	72549	-4.86988	-8.22882	NaN	-6.64386	NaN	RNF125 gene
-4.64386	-5.64386	-4.32193	GeneID:100874190	SAMSN1-AS1	NC_000021	14582202	14598303	1	forward	16102	-4.86988	-7.22882	-6.64386	NaN	-6.64386	SAMSN1-AS1 gene
-4.32193	-4.64386	-5.64386	GeneID:3053	SERPIND1	NC_000022	20774095	20787720	1	forward	13626	-4.86988	-7.22882	NaN	-6.64386	-6.64386	SERPIND1 gene
-5.64386	-3.8365	-5.64386	GeneID:90853	SPOCD1	NC_000001	31790422	31816051	1	reverse	25630	-5.0414	-8.22882	NaN	-6.64386	NaN	SPOCD1 gene
-4.32193	-5.05889	-5.05889	GeneID:25806	VAX2	NC_000002	70900551	70933446	1	forward	32896	-4.81324	-8.22882	NaN	NaN	-6.64386	VAX2 gene
-6.64386	-4.32193	-4.32193	GeneID:80701	AKR1D1P1	NC_000001	167519550	167536087	1	forward	16538	-5.0959	-7.22882	-6.64386	-6.64386	NaN	AKR1D1P1 gene
-4.32193	-4.32193	-6.64386	GeneID:10715	CERS1	NC_000019	18868546	18896727	1	reverse	28182	-5.0959	-7.22882	NaN	-6.64386	-6.64386	CERS1 gene
-6.64386	-4.32193	-4.32193	GeneID:55655	NLRP2	NC_000019	54965284	55001142	1	forward	35859	-5.0959	-7.22882	-6.64386	-6.64386	NaN	NLRP2 gene
-5.64386	-4.64386	-4.05889	GeneID:83543	AIF1L	NC_000009	131096476	131123152	1	forward	26677	-4.7822	-7.22882	-6.64386	-6.64386	NaN	AIF1L gene
-5.05889	-5.05889	-4.05889	GeneID:79656	BEND5	NC_000001	48727523	48778603	1	reverse	51081	-4.72556	-8.22882	-6.64386	NaN	NaN	BEND5 gene
-4.64386	-4.64386	-4.64386	GeneID:22837	COBLL1	NC_000002	164680185	164842168	1	reverse	161984	-4.64386	-7.22882	-6.64386	-6.64386	NaN	COBLL1 gene
-5.05889	-4.05889	-5.05889	GeneID:646300	COL6A4P2	NC_000003	130212820	130273806	1	forward	60987	-4.72556	-8.22882	NaN	-6.64386	NaN	COL6A4P2 gene
-5.05889	-5.05889	-4.05889	GeneID:9940	DLEC1	NC_000003	38038595	38122741	1	forward	84147	-4.72556	-8.22882	-6.64386	NaN	NaN	DLEC1 gene
-4.05889	-5.05889	-5.05889	GeneID:10570	DPYSL4	NC_000010	132184983	132205776	1	forward	20794	-4.72556	-8.22882	NaN	NaN	-6.64386	DPYSL4 gene
-4.64386	-4.64386	-4.64386	GeneID:2131	EXT1	NC_000008	117797496	118111819	1	reverse	314324	-4.64386	-6.64386	-6.64386	-6.64386	-6.64386	EXT1 gene
-4.05889	-5.05889	-5.05889	GeneID:81553	FAM49A	NC_000002	16549459	16665866	1	reverse	116408	-4.72556	-8.22882	NaN	NaN	-6.64386	FAM49A gene
-4.64386	-4.64386	-4.64386	GeneID:3757	KCNH2	NC_000007	150944956	150978314	1	reverse	33359	-4.64386	-6.64386	-6.64386	-6.64386	-6.64386	KCNH2 gene
-5.64386	-4.64386	-4.05889	GeneID:57528	KCTD16	NC_000005	144170723	144485686	1	forward	314964	-4.7822	-8.22882	-6.64386	NaN	NaN	KCTD16 gene
-5.64386	-4.05889	-4.64386	GeneID:8844	KSR1	NC_000017	27456441	27626438	1	forward	169998	-4.7822	-7.22882	-6.64386	-6.64386	NaN	KSR1 gene
-5.64386	-3.64386	-5.64386	GeneID:101930114	LOC101930114	NC_000001	209661359	209742562	1	reverse	81204	-4.97719	-8.22882	NaN	-6.64386	NaN	LOC101930114 gene
-3.64386	-5.64386	-5.64386	GeneID:102724416	LOC102724416	NC_000001	65279129	65309403	1	reverse	30275	-4.97719	-8.22882	NaN	NaN	-6.64386	LOC102724416 gene
-4.64386	-5.64386	-4.05889	GeneID:105369906	LOC105369906	NC_000012	92989815	93020580	1	forward	30766	-4.7822	-7.22882	-6.64386	NaN	-6.64386	LOC105369906 gene
-4.64386	-4.64386	-4.64386	GeneID:105376605	LOC105376605	NC_000011	29335712	29531503	1	reverse	195792	-4.64386	-7.22882	-6.64386	-6.64386	NaN	LOC105376605 gene
-5.64386	-4.64386	-4.05889	GeneID:105377562	LOC105377562	NC_000004	178136775	178163582	1	forward	26808	-4.7822	-7.22882	-6.64386	-6.64386	NaN	LOC105377562 gene
-4.64386	-4.64386	-4.64386	GeneID:105377567	LOC105377567	NC_000004	180058866	180554935	1	forward	496070	-4.64386	-7.22882	-6.64386	-6.64386	NaN	LOC105377567 gene
-4.64386	-4.64386	-4.64386	GeneID:105379098	LOC105379098	NC_000005	98085866	98161239	1	reverse	75374	-4.64386	NaN	NaN	NaN	NaN	LOC105379098 gene
-5.64386	-3.64386	-5.64386	GeneID:107984701	LOC107984701	NC_000014	49521098	49543120	1	reverse	22023	-4.97719	-8.22882	NaN	-6.64386	NaN	LOC107984701 gene
-5.64386	-4.64386	-4.05889	GeneID:107986777	LOC107986777	NC_000007	24141282	24445402	1	reverse	304121	-4.7822	-7.22882	-6.64386	-6.64386	NaN	LOC107986777 gene
-4.64386	-4.05889	-5.64386	GeneID:284825	LOC284825	NC_000021	28048414	28137609	1	forward	89196	-4.7822	-7.22882	NaN	-6.64386	-6.64386	LOC284825 gene
-5.64386	-3.64386	-5.64386	GeneID:728877	LOC728877	NC_000009	63974762	64004181	1	reverse	29420	-4.97719	-8.22882	NaN	-6.64386	NaN	LOC728877 gene
-5.64386	-4.05889	-4.64386	GeneID:100874051	LZTS1-AS1	NC_000008	20275773	20290458	1	forward	14686	-4.7822	-8.22882	NaN	-6.64386	NaN	LZTS1-AS1 gene
-4.64386	-4.64386	-4.64386	GeneID:5138	PDE2A	NC_000011	72576140	72674453	1	reverse	98314	-4.64386	-6.64386	-6.64386	-6.64386	-6.64386	PDE2A gene
-4.64386	-4.64386	-4.64386	GeneID:157310	PEBP4	NC_000008	22713251	22941095	1	reverse	227845	-4.64386	-7.22882	-6.64386	NaN	-6.64386	PEBP4 gene
-4.64386	-4.64386	-4.64386	GeneID:22925	PLA2R1	NC_000002	159928384	160062902	1	reverse	134519	-4.64386	-8.22882	NaN	NaN	-6.64386	PLA2R1 gene
-5.05889	-5.05889	-4.05889	GeneID:100873944	PRKX-AS1	NC_000023	3659487	3668192	1	forward	8706	-4.72556	-8.22882	-6.64386	NaN	NaN	PRKX-AS1 gene
-4.64386	-4.64386	-4.64386	GeneID:641298	SMG1P1	NC_000016	22437008	22492220	1	forward	55213	-4.64386	-7.22882	-6.64386	NaN	-6.64386	SMG1P1 gene
-5.05889	-4.05889	-5.05889	GeneID:389668	XKR9	NC_000008	70669365	71066635	1	forward	397271	-4.72556	-8.22882	NaN	-6.64386	NaN	XKR9 gene
-5.05889	-4.32193	-4.64386	GeneID:147872	CCDC155	NC_000019	49388218	49418002	1	forward	29785	-4.67489	-8.22882	NaN	-6.64386	NaN	CCDC155 gene
-4.64386	-5.05889	-4.32193	GeneID:6792	CDKL5	NC_000023	18425605	18653629	1	forward	228025	-4.67489	-8.22882	-6.64386	NaN	NaN	CDKL5 gene
-5.05889	-5.64386	-3.8365	GeneID:51148	CERCAM	NC_000009	128405993	128437351	1	forward	31359	-4.84642	-8.22882	-6.64386	NaN	NaN	CERCAM gene
-5.05889	-4.32193	-4.64386	GeneID:131873	COL6A6	NC_000003	130516709	130678135	1	forward	161427	-4.67489	-7.22882	-6.64386	-6.64386	NaN	COL6A6 gene
-5.64386	-3.8365	-5.05889	GeneID:1464	CSPG4	NC_000015	75674322	75712848	1	reverse	38527	-4.84642	-8.22882	NaN	-6.64386	NaN	CSPG4 gene
-5.05889	-4.32193	-4.64386	GeneID:1612	DAPK1	NC_000009	87497228	87708634	1	forward	211407	-4.67489	-7.22882	-6.64386	-6.64386	NaN	DAPK1 gene
-5.64386	-5.05889	-3.8365	GeneID:8817	FGF18	NC_000005	171419663	171457626	1	forward	37964	-4.84642	-8.22882	-6.64386	NaN	NaN	FGF18 gene
-6.64386	-4.32193	-4.05889	GeneID:90293	KLHL13	NC_000023	117897813	118117340	1	reverse	219528	-5.00823	-7.22882	-6.64386	-6.64386	NaN	KLHL13 gene
-5.64386	-5.05889	-3.8365	GeneID:101930748	LINC00367	NC_000013	20938564	20949428	1	reverse	10865	-4.84642	-8.22882	-6.64386	NaN	NaN	LINC00367 gene
-4.32193	-5.05889	-4.64386	GeneID:100506974	LOC100506974	NC_000017	13790327	13898625	1	reverse	108299	-4.67489	-7.22882	-6.64386	NaN	-6.64386	LOC100506974 gene
-5.05889	-4.32193	-4.64386	GeneID:101927849	LOC101927849	NC_000004	149154295	149278123	1	forward	123829	-4.67489	-7.22882	-6.64386	-6.64386	NaN	LOC101927849 gene
-4.64386	-4.32193	-5.05889	GeneID:101928041	LOC101928041	NC_000022	11714679	11891757	1	forward	177079	-4.67489	-8.22882	NaN	-6.64386	NaN	LOC101928041 gene
-4.32193	-4.05889	-6.64386	GeneID:101928336	LOC101928336	NC_000023	119291529	119335610	1	forward	44082	-5.00823	-7.22882	NaN	-6.64386	-6.64386	LOC101928336 gene
-5.05889	-3.8365	-5.64386	GeneID:101928391	LOC101928391	NC_000001	27031758	27063997	1	forward	32240	-4.84642	-8.22882	NaN	-6.64386	NaN	LOC101928391 gene
-4.64386	-4.32193	-5.05889	GeneID:101928437	LOC101928437	NC_000023	113042727	113520614	1	forward	477888	-4.67489	-7.22882	NaN	-6.64386	-6.64386	LOC101928437 gene
-5.05889	-4.64386	-4.32193	GeneID:102724168	LOC102724168	NC_000006	81843774	82085923	1	reverse	242150	-4.67489	-8.22882	-6.64386	NaN	NaN	LOC102724168 gene
-5.05889	-4.32193	-4.64386	GeneID:105372912	LOC105372912	NC_000001	213399958	213865629	1	forward	465672	-4.67489	-7.22882	-6.64386	-6.64386	NaN	LOC105372912 gene
-5.05889	-4.64386	-4.32193	GeneID:105375700	LOC105375700	NC_000008	106520374	106657750	1	reverse	137377	-4.67489	-7.22882	-6.64386	-6.64386	NaN	LOC105375700 gene
-5.64386	-3.8365	-5.05889	GeneID:105376076	LOC105376076	NC_000009	69760081	69799046	1	forward	38966	-4.84642	-8.22882	NaN	-6.64386	NaN	LOC105376076 gene
-5.05889	-4.64386	-4.32193	GeneID:105376609	LOC105376609	NC_000011	30584130	30634199	1	forward	50070	-4.67489	-7.22882	-6.64386	-6.64386	NaN	LOC105376609 gene
-4.64386	-5.05889	-4.32193	GeneID:105378497	LOC105378497	NC_000010	115902805	115920274	1	reverse	17470	-4.67489	-7.22882	-6.64386	NaN	-6.64386	LOC105378497 gene
-5.05889	-4.32193	-4.64386	GeneID:105378685	LOC105378685	NC_000001	43172791	43250916	1	reverse	78126	-4.67489	-7.22882	-6.64386	-6.64386	NaN	LOC105378685 gene
-5.05889	-4.64386	-4.32193	GeneID:107985474	LOC107985474	NC_000021	26458114	26471698	1	forward	13585	-4.67489	-7.22882	-6.64386	-6.64386	NaN	LOC107985474 gene
-5.05889	-4.32193	-4.64386	GeneID:143098	MPP7	NC_000010	28050993	28303066	1	reverse	252074	-4.67489	-7.22882	-6.64386	-6.64386	NaN	MPP7 gene
-4.32193	-5.05889	-4.64386	GeneID:4804	NGFR	NC_000017	49495293	49515020	1	forward	19728	-4.67489	-7.22882	-6.64386	NaN	-6.64386	NGFR gene
-5.05889	-4.32193	-4.64386	GeneID:26740	OR1J2	NC_000009	122403407	122514097	1	forward	110691	-4.67489	-7.22882	-6.64386	-6.64386	NaN	OR1J2 gene
-5.64386	-3.8365	-5.05889	GeneID:84249	PSD2	NC_000005	139683980	139844466	1	forward	160487	-4.84642	-8.22882	NaN	-6.64386	NaN	PSD2 gene
-4.64386	-4.32193	-5.05889	GeneID:5865	RAB3B	NC_000001	51907956	51990764	1	reverse	82809	-4.67489	-8.22882	NaN	-6.64386	NaN	RAB3B gene
-5.05889	-3.8365	-5.64386	GeneID:8787	RGS9	NC_000017	65137338	65227703	1	forward	90366	-4.84642	-8.22882	NaN	-6.64386	NaN	RGS9 gene
-5.05889	-4.32193	-4.64386	GeneID:204962	SLC44A5	NC_000001	75202131	75724261	1	reverse	522131	-4.67489	-7.22882	-6.64386	-6.64386	NaN	SLC44A5 gene
-5.05889	-4.32193	-4.64386	GeneID:285555	STPG2	NC_000004	97441450	98143473	1	reverse	702024	-4.67489	-7.22882	-6.64386	-6.64386	NaN	STPG2 gene
-4.64386	-4.32193	-5.05889	GeneID:221711	SYCP2L	NC_000006	10886831	10974309	1	forward	87479	-4.67489	-8.22882	NaN	-6.64386	NaN	SYCP2L gene
-4.64386	-4.32193	-5.05889	GeneID:26136	TES	NC_000007	116210493	116258786	1	forward	48294	-4.67489	-8.22882	NaN	-6.64386	NaN	TES gene
-6.64386	-3.8365	-4.64386	GeneID:7089	TLE2	NC_000019	2997638	3047635	1	reverse	49998	-5.0414	-7.22882	-6.64386	-6.64386	NaN	TLE2 gene
-5.64386	-4.32193	-4.32193	GeneID:9508	ADAMTS3	NC_000004	72280969	72568799	1	reverse	287831	-4.76257	-7.22882	-6.64386	-6.64386	NaN	ADAMTS3 gene
-4.32193	-4.32193	-5.64386	GeneID:25960	ADGRA2	NC_000008	37796883	37843986	1	forward	47104	-4.76257	-7.22882	NaN	-6.64386	-6.64386	ADGRA2 gene
-5.64386	-4.32193	-4.32193	GeneID:761	CA3	NC_000008	85438827	85449040	1	forward	10214	-4.76257	-7.22882	-6.64386	-6.64386	NaN	CA3 gene
-4.32193	-5.64386	-4.32193	GeneID:25884	CHRDL2	NC_000011	74696428	74731385	1	reverse	34958	-4.76257	-7.22882	-6.64386	NaN	-6.64386	CHRDL2 gene
-4.32193	-5.64386	-4.32193	GeneID:404093	CUEDC1	NC_000017	57861243	57955323	1	reverse	94081	-4.76257	-7.22882	-6.64386	NaN	-6.64386	CUEDC1 gene
-5.64386	-4.32193	-4.32193	GeneID:101927609	LOC101927609	NC_000007	17133916	17298538	1	reverse	164623	-4.76257	-7.22882	-6.64386	-6.64386	NaN	LOC101927609 gene
-5.64386	-4.32193	-4.32193	GeneID:105369672	LOC105369672	NC_000012	15520328	15549195	1	reverse	28868	-4.76257	-7.22882	-6.64386	-6.64386	NaN	LOC105369672 gene
-4.32193	-5.64386	-4.32193	GeneID:105373284	LOC105373284	NC_000023	81361516	81428664	1	forward	67149	-4.76257	-7.22882	-6.64386	NaN	-6.64386	LOC105373284 gene
-5.64386	-4.32193	-4.32193	GeneID:105376402	LOC105376402	NC_000010	9443281	9878080	1	reverse	434800	-4.76257	-7.22882	-6.64386	-6.64386	NaN	LOC105376402 gene
-4.32193	-4.32193	-5.64386	GeneID:647135	SRGAP2B	NC_000001	144887191	145093441	1	reverse	206251	-4.76257	-7.22882	NaN	-6.64386	-6.64386	SRGAP2B gene
-5.64386	-4.32193	-4.32193	GeneID:9383	TSIX	NC_000023	73792205	73829231	1	forward	37027	-4.76257	-7.22882	-6.64386	-6.64386	NaN	TSIX gene
-4.64386	-4.05889	-5.05889	GeneID:283358	B4GALNT3	NC_000012	460377	561892	1	forward	101516	-4.58721	-7.22882	NaN	-6.64386	-6.64386	B4GALNT3 gene
-5.05889	-5.64386	-3.64386	GeneID:9531	BAG3	NC_000010	119651347	119677819	1	forward	26473	-4.7822	-8.22882	-6.64386	NaN	NaN	BAG3 gene
-4.05889	-5.05889	-4.64386	GeneID:55971	BAIAP2L1	NC_000007	98291650	98401115	1	reverse	109466	-4.58721	-7.22882	-6.64386	NaN	-6.64386	BAIAP2L1 gene
-5.64386	-5.05889	-3.64386	GeneID:148870	CCDC27	NC_000001	3752398	3771645	1	forward	19248	-4.7822	-8.22882	-6.64386	NaN	NaN	CCDC27 gene
-5.05889	-4.05889	-4.64386	GeneID:56853	CELF4	NC_000018	37243040	37566052	1	reverse	323013	-4.58721	-8.22882	NaN	-6.64386	NaN	CELF4 gene
-4.64386	-4.05889	-5.05889	GeneID:1281	COL3A1	NC_000002	188974373	189012746	1	forward	38374	-4.58721	-8.22882	NaN	-6.64386	NaN	COL3A1 gene
-4.64386	-6.64386	-3.64386	GeneID:441263	DTX2P1-UPK3BP1-PMS2P11	NC_000007	76980822	77023761	1	forward	42940	-4.97719	-7.22882	-6.64386	NaN	-6.64386	DTX2P1-UPK3BP1-PMS2P11 gene
-5.64386	-5.05889	-3.64386	GeneID:131831	ERICH6	NC_000003	150659885	150704563	1	reverse	44679	-4.7822	-8.22882	-6.64386	NaN	NaN	ERICH6 gene
-4.64386	-4.05889	-5.05889	GeneID:2200	FBN1	NC_000015	48408306	48645788	1	reverse	237483	-4.58721	-7.22882	NaN	-6.64386	-6.64386	FBN1 gene
-4.64386	-4.05889	-5.05889	GeneID:27145	FILIP1	NC_000006	75294895	75493829	1	reverse	198935	-4.58721	-8.22882	NaN	-6.64386	NaN	FILIP1 gene
-4.05889	-4.64386	-5.05889	GeneID:11259	FILIP1L	NC_000003	99833144	100114513	1	reverse	281370	-4.58721	-8.22882	NaN	NaN	-6.64386	FILIP1L gene
-4.05889	-4.64386	-5.05889	GeneID:2970	GTF2IP1	NC_000007	75185383	75237705	1	reverse	52323	-4.58721	-7.22882	NaN	-6.64386	-6.64386	GTF2IP1 gene
-6.64386	-4.05889	-4.05889	GeneID:101929008	GTF2IP13	NC_000007	45769103	45805139	1	forward	36037	-4.92055	-7.22882	-6.64386	-6.64386	NaN	GTF2IP13 gene
-5.05889	-4.64386	-4.05889	GeneID:104355139	LINC01397	NC_000001	110082688	110109719	1	forward	27032	-4.58721	-7.22882	-6.64386	-6.64386	NaN	LINC01397 gene
-5.05889	-4.05889	-4.64386	GeneID:101929726	LOC101929726	NC_000006	44192365	44218236	1	forward	25872	-4.58721	-7.22882	-6.64386	-6.64386	NaN	LOC101929726 gene
-5.64386	-5.05889	-3.64386	GeneID:102723780	LOC102723780	NC_000022	10940597	10961529	1	reverse	20933	-4.7822	-8.22882	-6.64386	NaN	NaN	LOC102723780 gene
-5.05889	-4.64386	-4.05889	GeneID:105369706	LOC105369706	NC_000012	26783147	26808385	1	forward	25239	-4.58721	-7.22882	-6.64386	-6.64386	NaN	LOC105369706 gene
-3.64386	-6.64386	-4.64386	GeneID:105369848	LOC105369848	NC_000012	76259868	76304961	1	forward	45094	-4.97719	-8.22882	NaN	NaN	-6.64386	LOC105369848 gene
-5.05889	-4.05889	-4.64386	GeneID:105374481	LOC105374481	NC_000004	10564795	10578526	1	forward	13732	-4.58721	-7.22882	-6.64386	-6.64386	NaN	LOC105374481 gene
-6.64386	-4.05889	-4.05889	GeneID:105374596	LOC105374596	NC_000002	52370648	52390070	1	forward	19423	-4.92055	-7.22882	-6.64386	-6.64386	NaN	LOC105374596 gene
-5.64386	-5.05889	-3.64386	GeneID:105374972	LOC105374972	NC_000006	22643510	22717924	1	reverse	74415	-4.7822	-8.22882	-6.64386	NaN	NaN	LOC105374972 gene
-4.64386	-4.05889	-5.05889	GeneID:105376093	LOC105376093	NC_000009	76515001	76565733	1	forward	50733	-4.58721	-7.22882	NaN	-6.64386	-6.64386	LOC105376093 gene
-4.05889	-4.05889	-6.64386	GeneID:107985695	LOC107985695	NC_000023	48617240	48639305	1	forward	22066	-4.92055	-7.22882	NaN	-6.64386	-6.64386	LOC107985695 gene
-4.64386	-5.05889	-4.05889	GeneID:107986776	LOC107986776	NC_000007	22874621	22891431	1	reverse	16811	-4.58721	-7.22882	-6.64386	NaN	-6.64386	LOC107986776 gene
-5.64386	-3.64386	-5.05889	GeneID:643675	LOC643675	NC_000004	104906043	104970081	1	forward	64039	-4.7822	-8.22882	NaN	-6.64386	NaN	LOC643675 gene
-6.64386	-4.64386	-3.64386	GeneID:4829	NMBR	NC_000006	142074484	142147205	1	reverse	72722	-4.97719	-8.22882	-6.64386	NaN	NaN	NMBR gene
-3.64386	-5.64386	-5.05889	GeneID:5031	P2RY6	NC_000011	73264503	73298625	1	forward	34123	-4.7822	-8.22882	NaN	NaN	-6.64386	P2RY6 gene
-4.64386	-6.64386	-3.64386	GeneID:375133	PI4KAP2	NC_000022	21472998	21517491	1	reverse	44494	-4.97719	-7.22882	-6.64386	NaN	-6.64386	PI4KAP2 gene
-5.05889	-4.05889	-4.64386	GeneID:114780	PKD1L2	NC_000016	81100879	81220370	1	reverse	119492	-4.58721	-8.22882	NaN	-6.64386	NaN	PKD1L2 gene
-5.05889	-4.05889	-4.64386	GeneID:51365	PLA1A	NC_000003	119597848	119629811	1	forward	31964	-4.58721	-7.22882	-6.64386	-6.64386	NaN	PLA1A gene
-4.05889	-4.64386	-5.05889	GeneID:5792	PTPRF	NC_000001	43522238	43623672	1	forward	101435	-4.58721	-8.22882	NaN	NaN	-6.64386	PTPRF gene
-5.05889	-4.05889	-4.64386	GeneID:282996	RBM20	NC_000010	110641934	110839471	1	forward	197538	-4.58721	-7.22882	-6.64386	-6.64386	NaN	RBM20 gene
-5.05889	-4.05889	-4.64386	GeneID:6002	RGS12	NC_000004	3292978	3439913	1	forward	146936	-4.58721	-7.22882	-6.64386	-6.64386	NaN	RGS12 gene
-5.05889	-4.05889	-4.64386	GeneID:11341	SCRG1	NC_000004	173388148	173486378	1	reverse	98231	-4.58721	-7.22882	-6.64386	-6.64386	NaN	SCRG1 gene
-3.8365	-5.05889	-5.05889	GeneID:441459	ANKRD18B	NC_000009	33524403	33578755	1	forward	54353	-4.65143	-8.22882	NaN	NaN	-6.64386	ANKRD18B gene
-5.64386	-3.8365	-4.64386	GeneID:9914	ATP2C2	NC_000016	84368523	84465777	1	forward	97255	-4.70807	-7.22882	-6.64386	-6.64386	NaN	ATP2C2 gene
-4.32193	-4.05889	-5.64386	GeneID:79870	BAALC	NC_000008	103140693	103230305	1	forward	89613	-4.67489	-7.22882	NaN	-6.64386	-6.64386	BAALC gene
-4.32193	-4.05889	-5.64386	GeneID:642826	BMS1P6	NC_000010	47535574	47553523	1	reverse	17950	-4.67489	-7.22882	NaN	-6.64386	-6.64386	BMS1P6 gene
-5.64386	-4.64386	-3.8365	GeneID:100379249	BOK-AS1	NC_000002	241544384	241559143	1	reverse	14760	-4.70807	-8.22882	-6.64386	NaN	NaN	BOK-AS1 gene
-5.64386	-4.05889	-4.32193	GeneID:574407	C1orf145	NC_000001	228203506	228213664	1	reverse	10159	-4.67489	-7.22882	-6.64386	-6.64386	NaN	C1orf145 gene
-4.64386	-4.32193	-4.64386	GeneID:439936	C5orf17	NC_000005	23951348	24178265	1	forward	226918	-4.53655	-6.64386	-6.64386	-6.64386	-6.64386	C5orf17 gene
-3.8365	-5.05889	-5.05889	GeneID:133491	C5orf47	NC_000005	173989159	174007524	1	forward	18366	-4.65143	-8.22882	NaN	NaN	-6.64386	C5orf47 gene
-4.64386	-5.64386	-3.8365	GeneID:340073	C5orf66-AS2	NC_000005	135236234	135248177	1	reverse	11944	-4.70807	-8.22882	-6.64386	NaN	NaN	C5orf66-AS2 gene
-4.64386	-3.8365	-5.64386	GeneID:26256	CABYR	NC_000018	24138956	24161600	1	forward	22645	-4.70807	-7.22882	NaN	-6.64386	-6.64386	CABYR gene
-3.8365	-5.64386	-4.64386	GeneID:947	CD34	NC_000001	207886538	207911338	1	reverse	24801	-4.70807	-7.22882	-6.64386	NaN	-6.64386	CD34 gene
-3.8365	-5.05889	-5.05889	GeneID:29118	DDX25	NC_000011	125903275	125923110	1	forward	19836	-4.65143	-8.22882	NaN	NaN	-6.64386	DDX25 gene
-4.64386	-4.32193	-4.64386	GeneID:10824	DIAPH2-AS1	NC_000023	97528364	97564535	1	reverse	36172	-4.53655	-7.22882	-6.64386	-6.64386	NaN	DIAPH2-AS1 gene
-3.8365	-5.64386	-4.64386	GeneID:401172	FLJ33360	NC_000005	6310441	6337292	1	reverse	26852	-4.70807	-7.22882	-6.64386	NaN	-6.64386	FLJ33360 gene
-4.64386	-4.32193	-4.64386	GeneID:23426	GRIP1	NC_000012	66347431	67069265	1	reverse	721835	-4.53655	-6.64386	-6.64386	-6.64386	-6.64386	GRIP1 gene
-3.8365	-5.05889	-5.05889	GeneID:3664	IRF6	NC_000001	209785623	209806175	1	reverse	20553	-4.65143	-8.22882	NaN	NaN	-6.64386	IRF6 gene
-5.05889	-3.8365	-5.05889	GeneID:100289061	LOC100289061	NC_000001	150548564	150556700	1	reverse	8137	-4.65143	-8.22882	NaN	-6.64386	NaN	LOC100289061 gene
-5.64386	-4.05889	-4.32193	GeneID:101448202	LOC101448202	NC_000009	134819415	134872618	1	reverse	53204	-4.67489	-7.22882	-6.64386	-6.64386	NaN	LOC101448202 gene
-3.8365	-5.05889	-5.05889	GeneID:101928030	LOC101928030	NC_000012	9371782	9381422	1	reverse	9641	-4.65143	-8.22882	NaN	NaN	-6.64386	LOC101928030 gene
-5.64386	-4.32193	-4.05889	GeneID:101928103	LOC101928103	NC_000002	214810229	214963605	1	forward	153377	-4.67489	-7.22882	-6.64386	-6.64386	NaN	LOC101928103 gene
-5.05889	-3.8365	-5.05889	GeneID:101929897	LOC101929897	NC_000008	42255320	42270961	1	reverse	15642	-4.65143	-8.22882	NaN	-6.64386	NaN	LOC101929897 gene
-4.32193	-4.64386	-4.64386	GeneID:101930164	LOC101930164	NC_000012	40140926	40159940	1	reverse	19015	-4.53655	-6.64386	-6.64386	-6.64386	-6.64386	LOC101930164 gene
-4.64386	-4.64386	-4.32193	GeneID:102724057	LOC102724057	NC_000009	85756141	85805470	1	reverse	49330	-4.53655	-6.64386	-6.64386	-6.64386	-6.64386	LOC102724057 gene
-4.64386	-5.64386	-3.8365	GeneID:102724642	LOC102724642	NC_000002	87125147	87171376	1	forward	46230	-4.70807	-7.22882	-6.64386	NaN	-6.64386	LOC102724642 gene
-5.05889	-3.8365	-5.05889	GeneID:105370194	LOC105370194	NC_000013	46275623	46321998	1	reverse	46376	-4.65143	-8.22882	NaN	-6.64386	NaN	LOC105370194 gene
-5.64386	-3.8365	-4.64386	GeneID:105370307	LOC105370307	NC_000013	89039493	89087526	1	forward	48034	-4.70807	-7.22882	-6.64386	-6.64386	NaN	LOC105370307 gene
-5.64386	-4.05889	-4.32193	GeneID:105370369	LOC105370369	NC_000013	111596009	111642079	1	forward	46071	-4.67489	-7.22882	-6.64386	-6.64386	NaN	LOC105370369 gene
-5.05889	-5.05889	-3.8365	GeneID:105371085	LOC105371085	NC_000016	12552940	12561009	1	reverse	8070	-4.65143	-8.22882	-6.64386	NaN	NaN	LOC105371085 gene
-4.05889	-4.32193	-5.64386	GeneID:105372159	LOC105372159	NC_000018	61894553	61905769	1	forward	11217	-4.67489	-7.22882	NaN	-6.64386	-6.64386	LOC105372159 gene
-5.64386	-4.32193	-4.05889	GeneID:105372317	LOC105372317	NC_000019	20431859	20454891	1	forward	23033	-4.67489	-7.22882	-6.64386	-6.64386	NaN	LOC105372317 gene
-4.64386	-4.64386	-4.32193	GeneID:105373007	LOC105373007	NC_000022	33573392	33588609	1	forward	15218	-4.53655	-7.22882	-6.64386	NaN	-6.64386	LOC105373007 gene
-4.64386	-4.64386	-4.32193	GeneID:105374292	LOC105374292	NC_000003	194705548	194826859	1	forward	121312	-4.53655	-6.64386	-6.64386	-6.64386	-6.64386	LOC105374292 gene
-5.64386	-4.05889	-4.32193	GeneID:105375024	LOC105375024	NC_000006	33793075	33803045	1	forward	9971	-4.67489	-7.22882	-6.64386	-6.64386	NaN	LOC105375024 gene
-4.64386	-4.32193	-4.64386	GeneID:105375914	LOC105375914	NC_000008	78804578	78937681	1	forward	133104	-4.53655	-6.64386	-6.64386	-6.64386	-6.64386	LOC105375914 gene
-5.05889	-5.05889	-3.8365	GeneID:105376875	LOC105376875	NC_000018	79680284	79688319	1	forward	8036	-4.65143	-8.22882	-6.64386	NaN	NaN	LOC105376875 gene
-4.64386	-4.64386	-4.32193	GeneID:105377180	LOC105377180	NC_000003	81986178	82260442	1	forward	274265	-4.53655	-6.64386	-6.64386	-6.64386	-6.64386	LOC105377180 gene
-4.32193	-4.64386	-4.64386	GeneID:105379227	LOC105379227	NC_000008	8988270	9002826	1	reverse	14557	-4.53655	-8.22882	NaN	NaN	-6.64386	LOC105379227 gene
-4.64386	-4.32193	-4.64386	GeneID:105379350	LOC105379350	NC_000008	29529244	29544587	1	forward	15344	-4.53655	-7.22882	NaN	-6.64386	-6.64386	LOC105379350 gene
-3.8365	-5.05889	-5.05889	GeneID:107985430	LOC107985430	NC_000020	59613097	59623001	1	forward	9905	-4.65143	-8.22882	NaN	NaN	-6.64386	LOC107985430 gene
-4.32193	-4.05889	-5.64386	GeneID:107986479	LOC107986479	NC_000005	172686305	172700424	1	reverse	14120	-4.67489	-7.22882	NaN	-6.64386	-6.64386	LOC107986479 gene
-5.64386	-4.05889	-4.32193	GeneID:283140	LOC283140	NC_000011	112270749	112362534	1	forward	91786	-4.67489	-7.22882	-6.64386	-6.64386	NaN	LOC283140 gene
-4.64386	-4.32193	-4.64386	GeneID:91548	LOC91548	NC_000001	211675722	211688044	1	forward	12323	-4.53655	-7.22882	-6.64386	-6.64386	NaN	LOC91548 gene
-4.32193	-4.05889	-5.64386	GeneID:79778	MICALL2	NC_000007	1433639	1459497	1	reverse	25859	-4.67489	-7.22882	NaN	-6.64386	-6.64386	MICALL2 gene
-3.8365	-4.64386	-5.64386	GeneID:92154	MTSS1L	NC_000016	70661204	70686207	1	reverse	25004	-4.70807	-7.22882	NaN	-6.64386	-6.64386	MTSS1L gene
-4.32193	-5.64386	-4.05889	GeneID:5024	P2RX3	NC_000011	57335943	57372399	1	forward	36457	-4.67489	-7.22882	-6.64386	NaN	-6.64386	P2RX3 gene
-4.64386	-4.64386	-4.32193	GeneID:114299	PALM2	NC_000009	109640788	109951476	1	forward	310689	-4.53655	-6.64386	-6.64386	-6.64386	-6.64386	PALM2 gene
-4.32193	-4.64386	-4.64386	GeneID:400224	PLEKHD1	NC_000014	69467744	69531551	1	forward	63808	-4.53655	-7.22882	-6.64386	NaN	-6.64386	PLEKHD1 gene
-4.64386	-4.32193	-4.64386	GeneID:5793	PTPRG	NC_000003	61561569	62297609	1	forward	736041	-4.53655	-7.22882	NaN	-6.64386	-6.64386	PTPRG gene
-4.32193	-4.64386	-4.64386	GeneID:23179	RGL1	NC_000001	183636047	183928551	1	forward	292505	-4.53655	-7.22882	NaN	-6.64386	-6.64386	RGL1 gene
-4.64386	-4.64386	-4.32193	GeneID:166929	SGMS2	NC_000004	107823645	107915047	1	forward	91403	-4.53655	-6.64386	-6.64386	-6.64386	-6.64386	SGMS2 gene
-5.05889	-3.8365	-5.05889	GeneID:100101268	SPDYE12P	NC_000007	74904301	74912323	1	reverse	8023	-4.65143	-8.22882	NaN	-6.64386	NaN	SPDYE12P gene
-4.32193	-4.64386	-4.64386	GeneID:10418	SPON1	NC_000011	13962637	14268133	1	forward	305497	-4.53655	-7.22882	NaN	-6.64386	-6.64386	SPON1 gene
-5.64386	-4.32193	-4.05889	GeneID:9096	TBX18	NC_000006	84666834	84764236	1	reverse	97403	-4.67489	-7.22882	-6.64386	-6.64386	NaN	TBX18 gene
-5.05889	-3.8365	-5.05889	GeneID:391123	VSIG8	NC_000001	159854316	159862657	1	reverse	8342	-4.65143	-8.22882	NaN	-6.64386	NaN	VSIG8 gene
-5.05889	-4.32193	-4.32193	GeneID:170691	ADAMTS17	NC_000015	99971438	100342924	1	reverse	371487	-4.56758	-7.22882	-6.64386	-6.64386	NaN	ADAMTS17 gene
-4.32193	-5.05889	-4.32193	GeneID:92949	ADAMTSL1	NC_000009	17906574	18910950	1	forward	1004377	-4.56758	-7.22882	-6.64386	NaN	-6.64386	ADAMTSL1 gene
-5.05889	-4.32193	-4.32193	GeneID:200810	ALG1L	NC_000003	125929272	125993832	1	reverse	64561	-4.56758	-7.22882	-6.64386	-6.64386	NaN	ALG1L gene
-5.05889	-4.32193	-4.32193	GeneID:100616530	C8orf37-AS1	NC_000008	95268836	95810143	1	forward	541308	-4.56758	-7.22882	-6.64386	-6.64386	NaN	C8orf37-AS1 gene
-4.32193	-4.32193	-5.05889	GeneID:1734	DIO2	NC_000014	80197525	80231054	1	reverse	33530	-4.56758	-7.22882	NaN	-6.64386	-6.64386	DIO2 gene
-6.64386	-3.8365	-4.32193	GeneID:101927865	LOC101927865	NC_000002	207186690	207254316	1	reverse	67627	-4.9341	-7.22882	-6.64386	-6.64386	NaN	LOC101927865 gene
-5.05889	-4.32193	-4.32193	GeneID:102723370	LOC102723370	NC_000011	21753588	22120001	1	forward	366414	-4.56758	-7.22882	-6.64386	-6.64386	NaN	LOC102723370 gene
-4.32193	-4.32193	-5.05889	GeneID:105369691	LOC105369691	NC_000012	22589007	22625046	1	reverse	36040	-4.56758	-7.22882	NaN	-6.64386	-6.64386	LOC105369691 gene
-5.05889	-4.32193	-4.32193	GeneID:105374114	LOC105374114	NC_000003	131502950	131690023	1	forward	187074	-4.56758	-7.22882	-6.64386	-6.64386	NaN	LOC105374114 gene
-5.05889	-4.32193	-4.32193	GeneID:105378753	LOC105378753	NC_000001	58882878	59029929	1	reverse	147052	-4.56758	-7.22882	-6.64386	-6.64386	NaN	LOC105378753 gene
-6.64386	-5.64386	-3.32193	GeneID:107984497	LOC107984497	NC_000012	22106534	22140048	1	reverse	33515	-5.20321	-8.22882	-6.64386	NaN	NaN	LOC107984497 gene
-6.64386	-4.32193	-3.8365	GeneID:107984959	LOC107984959	NC_000001	54901165	54974442	1	forward	73278	-4.9341	-7.22882	-6.64386	-6.64386	NaN	LOC107984959 gene
-4.32193	-4.32193	-5.05889	GeneID:23349	PHF24	NC_000009	34810040	34982544	1	forward	172505	-4.56758	-7.22882	NaN	-6.64386	-6.64386	PHF24 gene
-5.05889	-4.32193	-4.32193	GeneID:66000	TMEM108	NC_000003	133038288	133397775	1	forward	359488	-4.56758	-7.22882	-6.64386	-6.64386	NaN	TMEM108 gene
-6.64386	-3.8365	-4.32193	GeneID:284417	TMEM150B	NC_000019	55308871	55334043	1	reverse	25173	-4.9341	-7.22882	-6.64386	-6.64386	NaN	TMEM150B gene
-6.64386	-5.05889	-3.47393	GeneID:56000	NXF3	NC_000023	103075821	103093094	1	reverse	17274	-5.05889	-8.22882	-6.64386	NaN	NaN	NXF3 gene
-5.64386	-5.64386	-3.47393	GeneID:9609	RAB36	NC_000022	23145298	23169285	1	forward	23988	-4.92055	-8.22882	-6.64386	NaN	NaN	RAB36 gene
-4.64386	-4.64386	-4.05889	GeneID:51390	AIG1	NC_000006	143059363	143343594	1	forward	284232	-4.44887	-7.22882	-6.64386	NaN	-6.64386	AIG1 gene
-5.05889	-3.64386	-5.05889	GeneID:63827	BCAN	NC_000001	156641948	156659532	1	forward	17585	-4.58721	-8.22882	NaN	-6.64386	NaN	BCAN gene
-4.05889	-4.64386	-4.64386	GeneID:23191	CYFIP1	NC_000015	22869465	22980906	1	reverse	111442	-4.44887	-7.22882	-6.64386	NaN	-6.64386	CYFIP1 gene
-3.64386	-5.05889	-5.05889	GeneID:1733	DIO1	NC_000001	53894187	53911086	1	forward	16900	-4.58721	-8.22882	NaN	NaN	-6.64386	DIO1 gene
-5.05889	-5.05889	-3.64386	GeneID:2039	DMTN	NC_000008	22048955	22082527	1	forward	33573	-4.58721	-8.22882	-6.64386	NaN	NaN	DMTN gene
-4.05889	-4.64386	-4.64386	GeneID:3037	HAS2	NC_000008	121613031	121641390	1	reverse	28360	-4.44887	-6.64386	-6.64386	-6.64386	-6.64386	HAS2 gene
-4.05889	-4.64386	-4.64386	GeneID:100505658	LOC100505658	NC_000005	141558311	141565260	1	forward	6950	-4.44887	-6.64386	-6.64386	-6.64386	-6.64386	LOC100505658 gene
-3.64386	-5.05889	-5.05889	GeneID:100652777	LOC100652777	NC_000016	14709055	14733781	1	reverse	24727	-4.58721	-8.22882	NaN	NaN	-6.64386	LOC100652777 gene
-4.64386	-4.05889	-4.64386	GeneID:101927571	LOC101927571	NC_000018	22723491	22786837	1	reverse	63347	-4.44887	-6.64386	-6.64386	-6.64386	-6.64386	LOC101927571 gene
-5.64386	-4.05889	-4.05889	GeneID:101927729	LOC101927729	NC_000014	60305125	60323907	1	forward	18783	-4.58721	-7.22882	-6.64386	-6.64386	NaN	LOC101927729 gene
-4.05889	-4.64386	-4.64386	GeneID:101929459	LOC101929459	NC_000001	205232979	205240304	1	reverse	7326	-4.44887	-8.22882	NaN	NaN	-6.64386	LOC101929459 gene
-4.64386	-4.05889	-4.64386	GeneID:102467224	LOC102467224	NC_000005	117730361	118266062	1	forward	535702	-4.44887	-6.64386	-6.64386	-6.64386	-6.64386	LOC102467224 gene
-4.05889	-4.64386	-4.64386	GeneID:105370689	LOC105370689	NC_000014	103873420	103880378	1	forward	6959	-4.44887	-6.64386	-6.64386	-6.64386	-6.64386	LOC105370689 gene
-4.64386	-3.64386	-5.64386	GeneID:105377587	LOC105377587	NC_000004	184826692	184850501	1	forward	23810	-4.64386	-8.22882	NaN	-6.64386	NaN	LOC105377587 gene
-4.64386	-4.05889	-4.64386	GeneID:105378311	LOC105378311	NC_000010	54486230	54656051	1	forward	169822	-4.44887	-7.22882	NaN	-6.64386	-6.64386	LOC105378311 gene
-4.64386	-4.64386	-4.05889	GeneID:9127	P2RX6	NC_000022	21009699	21028013	1	forward	18315	-4.44887	-6.64386	-6.64386	-6.64386	-6.64386	P2RX6 gene
-5.64386	-4.64386	-3.64386	GeneID:83483	PLVAP	NC_000019	17351448	17377349	1	reverse	25902	-4.64386	-7.22882	-6.64386	-6.64386	NaN	PLVAP gene
-4.64386	-4.05889	-4.64386	GeneID:5787	PTPRB	NC_000012	70516850	70637440	1	reverse	120591	-4.44887	-6.64386	-6.64386	-6.64386	-6.64386	PTPRB gene
-5.05889	-5.05889	-3.64386	GeneID:115727	RASGRP4	NC_000019	38409055	38426305	1	reverse	17251	-4.58721	-8.22882	-6.64386	NaN	NaN	RASGRP4 gene
-5.64386	-4.05889	-4.05889	GeneID:79589	RNF128	NC_000023	106693838	106797016	1	forward	103179	-4.58721	-7.22882	-6.64386	-6.64386	NaN	RNF128 gene
-4.05889	-4.64386	-4.64386	GeneID:6508	SLC4A3	NC_000002	219627570	219641980	1	forward	14411	-4.44887	-8.22882	NaN	NaN	-6.64386	SLC4A3 gene
-4.05889	-5.64386	-4.05889	GeneID:100507526	SMG1P4	NC_000016	21879337	21916024	1	reverse	36688	-4.58721	-7.22882	-6.64386	NaN	-6.64386	SMG1P4 gene
-5.05889	-5.05889	-3.64386	GeneID:10388	SYCP2	NC_000020	59863277	59933700	1	reverse	70424	-4.58721	-8.22882	-6.64386	NaN	NaN	SYCP2 gene
-4.64386	-4.64386	-4.05889	GeneID:55422	ZNF331	NC_000019	53503819	53580269	1	forward	76451	-4.44887	-7.22882	-6.64386	NaN	-6.64386	ZNF331 gene
-4.32193	-4.05889	-5.05889	GeneID:149773	APCDD1L-AS1	NC_000020	58515379	58619892	1	forward	104514	-4.47991	-7.22882	NaN	-6.64386	-6.64386	APCDD1L-AS1 gene
-4.32193	-5.05889	-4.05889	GeneID:1280	COL2A1	NC_000012	47972965	48006212	1	reverse	33248	-4.47991	-7.22882	-6.64386	NaN	-6.64386	COL2A1 gene
-4.05889	-5.05889	-4.32193	GeneID:107161144	DTX2P1	NC_000007	76959768	77004357	1	forward	44590	-4.47991	-7.22882	-6.64386	NaN	-6.64386	DTX2P1 gene
-5.05889	-4.05889	-4.32193	GeneID:133121	ENPP6	NC_000004	184088706	184217961	1	reverse	129256	-4.47991	-7.22882	-6.64386	-6.64386	NaN	ENPP6 gene
-5.05889	-4.32193	-4.05889	GeneID:51513	ETV7	NC_000006	36354221	36387800	1	reverse	33580	-4.47991	-7.22882	-6.64386	-6.64386	NaN	ETV7 gene
-5.05889	-4.64386	-3.8365	GeneID:54757	FAM20A	NC_000017	68534561	68600954	1	reverse	66394	-4.51308	-8.22882	-6.64386	NaN	NaN	FAM20A gene
-5.05889	-4.64386	-3.8365	GeneID:100287013	FAM86KP	NC_000004	9153296	9213956	1	forward	60661	-4.51308	-8.22882	-6.64386	NaN	NaN	FAM86KP gene
-6.64386	-3.8365	-4.05889	GeneID:78997	GDAP1L1	NC_000020	44247099	44280917	1	forward	33819	-4.84642	-7.22882	-6.64386	-6.64386	NaN	GDAP1L1 gene
-6.64386	-3.64386	-4.32193	GeneID:3055	HCK	NC_000020	32052188	32101856	1	forward	49669	-4.86988	-7.22882	-6.64386	-6.64386	NaN	HCK gene
-5.05889	-4.05889	-4.32193	GeneID:285600	KIAA0825	NC_000005	94150851	94618604	1	reverse	467754	-4.47991	-7.22882	-6.64386	-6.64386	NaN	KIAA0825 gene
-3.8365	-5.05889	-4.64386	GeneID:101928322	LOC101928322	NC_000010	10419538	10462349	1	reverse	42812	-4.51308	-7.22882	-6.64386	NaN	-6.64386	LOC101928322 gene
-3.8365	-5.05889	-4.64386	GeneID:101928896	LOC101928896	NC_000011	78533176	78558565	1	forward	25390	-4.51308	-7.22882	-6.64386	NaN	-6.64386	LOC101928896 gene
-5.05889	-4.64386	-3.8365	GeneID:105370291	LOC105370291	NC_000013	85111801	85205481	1	reverse	93681	-4.51308	-8.22882	-6.64386	NaN	NaN	LOC105370291 gene
-6.64386	-3.64386	-4.32193	GeneID:105372633	LOC105372633	NC_000020	46406779	46454698	1	forward	47920	-4.86988	-7.22882	-6.64386	-6.64386	NaN	LOC105372633 gene
-5.05889	-4.64386	-3.8365	GeneID:105374996	LOC105374996	NC_000006	28638583	28653478	1	forward	14896	-4.51308	-8.22882	-6.64386	NaN	NaN	LOC105374996 gene
-4.05889	-5.05889	-4.32193	GeneID:105378694	LOC105378694	NC_000001	45867050	45907500	1	reverse	40451	-4.47991	-7.22882	-6.64386	NaN	-6.64386	LOC105378694 gene
-5.05889	-4.64386	-3.8365	GeneID:107986364	LOC107986364	NC_000005	96681771	96689190	1	forward	7420	-4.51308	-8.22882	-6.64386	NaN	NaN	LOC107986364 gene
-5.05889	-4.32193	-4.05889	GeneID:389690	MROH5	NC_000008	141433829	141507230	1	reverse	73402	-4.47991	-7.22882	-6.64386	-6.64386	NaN	MROH5 gene
-5.05889	-4.05889	-4.32193	GeneID:100129827	MRVI1-AS1	NC_000011	10541236	10599932	1	forward	58697	-4.47991	-7.22882	-6.64386	-6.64386	NaN	MRVI1-AS1 gene
-5.05889	-4.05889	-4.32193	GeneID:4753	NELL2	NC_000012	44508275	44921848	1	reverse	413574	-4.47991	-7.22882	-6.64386	-6.64386	NaN	NELL2 gene
-5.05889	-3.8365	-4.64386	GeneID:4852	NPY	NC_000007	24284188	24291865	1	forward	7678	-4.51308	-8.22882	NaN	-6.64386	NaN	NPY gene
-5.05889	-4.32193	-4.05889	GeneID:10846	PDE10A	NC_000006	165327287	165988121	1	reverse	660835	-4.47991	-7.22882	-6.64386	-6.64386	NaN	PDE10A gene
-5.05889	-4.64386	-3.8365	GeneID:105369154	PKD1P6-NPIPP1	NC_000016	15104723	15131601	1	reverse	26879	-4.51308	-7.22882	-6.64386	-6.64386	NaN	PKD1P6-NPIPP1 gene
-5.05889	-3.8365	-4.64386	GeneID:85415	RHPN2	NC_000019	32978592	33064918	1	reverse	86327	-4.51308	-7.22882	-6.64386	-6.64386	NaN	RHPN2 gene
-5.05889	-4.32193	-4.05889	GeneID:6098	ROS1	NC_000006	117287918	117426065	1	reverse	138148	-4.47991	-7.22882	-6.64386	-6.64386	NaN	ROS1 gene
-4.32193	-5.05889	-4.05889	GeneID:402120	RPL23P5	NC_000002	221583512	221592931	1	forward	9420	-4.47991	-7.22882	-6.64386	NaN	-6.64386	RPL23P5 gene
-5.05889	-4.05889	-4.32193	GeneID:6444	SGCD	NC_000005	155728636	156767788	1	forward	1039153	-4.47991	-7.22882	-6.64386	-6.64386	NaN	SGCD gene
-4.64386	-3.8365	-5.05889	GeneID:6493	SIM2	NC_000021	36699117	36750219	1	forward	51103	-4.51308	-7.22882	NaN	-6.64386	-6.64386	SIM2 gene
-4.32193	-4.05889	-5.05889	GeneID:6581	SLC22A3	NC_000006	160348373	160454982	1	forward	106610	-4.47991	-7.22882	NaN	-6.64386	-6.64386	SLC22A3 gene
-5.05889	-4.32193	-4.05889	GeneID:114571	SLC22A9	NC_000011	63368871	63410878	1	forward	42008	-4.47991	-7.22882	-6.64386	-6.64386	NaN	SLC22A9 gene
-4.32193	-4.05889	-5.05889	GeneID:100652781	SNX29P1	NC_000016	21349363	21385933	1	forward	36571	-4.47991	-7.22882	NaN	-6.64386	-6.64386	SNX29P1 gene
-4.05889	-4.32193	-5.05889	GeneID:387104	SOGA3	NC_000006	127438406	127519355	1	reverse	80950	-4.47991	-7.22882	NaN	-6.64386	-6.64386	SOGA3 gene
-5.05889	-4.32193	-4.05889	GeneID:27134	TJP3	NC_000019	3708337	3750813	1	forward	42477	-4.47991	-7.22882	-6.64386	-6.64386	NaN	TJP3 gene
-4.64386	-3.8365	-5.05889	GeneID:117854	TRIM6	NC_000011	5596101	5612958	1	forward	16858	-4.51308	-8.22882	NaN	-6.64386	NaN	TRIM6 gene
-5.05889	-4.32193	-4.05889	GeneID:7364	UGT2B7	NC_000004	69051264	69112987	1	forward	61724	-4.47991	-7.22882	-6.64386	-6.64386	NaN	UGT2B7 gene
-3.8365	-5.05889	-4.64386	GeneID:64288	ZSCAN31	NC_000006	28324737	28358202	1	reverse	33466	-4.51308	-7.22882	-6.64386	NaN	-6.64386	ZSCAN31 gene
-4.32193	-4.32193	-4.64386	GeneID:55701	ARHGEF40	NC_000014	21061276	21090248	1	forward	28973	-4.42924	-7.22882	NaN	-6.64386	-6.64386	ARHGEF40 gene
-4.64386	-4.32193	-4.32193	GeneID:725	C4BPB	NC_000001	207088826	207099993	1	forward	11168	-4.42924	-6.64386	-6.64386	-6.64386	-6.64386	C4BPB gene
-4.64386	-4.32193	-4.32193	GeneID:283692	CPEB1-AS1	NC_000015	82647770	82692820	1	forward	45051	-4.42924	-7.22882	-6.64386	-6.64386	NaN	CPEB1-AS1 gene
-4.64386	-4.32193	-4.32193	GeneID:441009	CPEB2-AS1	NC_000004	14909961	15002045	1	reverse	92085	-4.42924	-6.64386	-6.64386	-6.64386	-6.64386	CPEB2-AS1 gene
-4.64386	-4.32193	-4.32193	GeneID:3579	CXCR2	NC_000002	218125290	218137253	1	forward	11964	-4.42924	-7.22882	-6.64386	-6.64386	NaN	CXCR2 gene
-4.64386	-4.32193	-4.32193	GeneID:57834	CYP4F11	NC_000019	15912370	15934866	1	reverse	22497	-4.42924	-6.64386	-6.64386	-6.64386	-6.64386	CYP4F11 gene
-3.8365	-4.32193	-5.64386	GeneID:388799	FAM209B	NC_000020	56527124	56555626	1	forward	28503	-4.60076	-7.22882	NaN	-6.64386	-6.64386	FAM209B gene
-4.64386	-4.32193	-4.32193	GeneID:285231	FBXW12	NC_000003	48372219	48394830	1	forward	22612	-4.42924	-6.64386	-6.64386	-6.64386	-6.64386	FBXW12 gene
-4.32193	-4.32193	-4.64386	GeneID:2913	GRM3	NC_000007	86643914	86864879	1	forward	220966	-4.42924	-6.64386	-6.64386	-6.64386	-6.64386	GRM3 gene
-4.32193	-5.64386	-3.8365	GeneID:440689	HIST2H2BF	NC_000001	149782689	149812373	1	reverse	29685	-4.60076	-7.22882	-6.64386	NaN	-6.64386	HIST2H2BF gene
-4.32193	-3.8365	-5.64386	GeneID:57648	KIAA1522	NC_000001	32741839	32774970	1	forward	33132	-4.60076	-7.22882	NaN	-6.64386	-6.64386	KIAA1522 gene
-3.8365	-5.64386	-4.32193	GeneID:3918	LAMC2	NC_000001	183186039	183245127	1	forward	59089	-4.60076	-7.22882	-6.64386	NaN	-6.64386	LAMC2 gene
-4.32193	-5.64386	-3.8365	GeneID:100506465	LINC01234	NC_000012	113744577	113773683	1	reverse	29107	-4.60076	-7.22882	-6.64386	NaN	-6.64386	LINC01234 gene
-4.64386	-4.32193	-4.32193	GeneID:101928972	LOC101928972	NC_000015	63178067	63189466	1	reverse	11400	-4.42924	-6.64386	-6.64386	-6.64386	-6.64386	LOC101928972 gene
-5.64386	-4.32193	-3.8365	GeneID:101929380	LOC101929380	NC_000005	87120148	87248021	1	forward	127874	-4.60076	-7.22882	-6.64386	-6.64386	NaN	LOC101929380 gene
-4.64386	-4.32193	-4.32193	GeneID:105370463	LOC105370463	NC_000014	40230284	40348067	1	reverse	117784	-4.42924	-6.64386	-6.64386	-6.64386	-6.64386	LOC105370463 gene
-4.64386	-4.32193	-4.32193	GeneID:105371921	LOC105371921	NC_000017	80885776	80891713	1	reverse	5938	-4.42924	-7.22882	-6.64386	-6.64386	NaN	LOC105371921 gene
-5.64386	-3.32193	-5.64386	GeneID:105375164	LOC105375164	NC_000007	14375562	14387079	1	forward	11518	-4.86988	-8.22882	NaN	-6.64386	NaN	LOC105375164 gene
-4.64386	-4.32193	-4.32193	GeneID:105376025	LOC105376025	NC_000009	35013523	35024765	1	reverse	11243	-4.42924	-6.64386	-6.64386	-6.64386	-6.64386	LOC105376025 gene
-4.32193	-4.32193	-4.64386	GeneID:105377308	LOC105377308	NC_000004	82242959	82285233	1	reverse	42275	-4.42924	-6.64386	-6.64386	-6.64386	-6.64386	LOC105377308 gene
-4.64386	-4.32193	-4.32193	GeneID:107984458	LOC107984458	NC_000012	1380090	1390866	1	reverse	10777	-4.42924	-6.64386	-6.64386	-6.64386	-6.64386	LOC107984458 gene
-3.8365	-4.32193	-5.64386	GeneID:107985881	LOC107985881	NC_000002	47306275	47328580	1	forward	22306	-4.60076	-7.22882	NaN	-6.64386	-6.64386	LOC107985881 gene
-5.64386	-3.8365	-4.32193	GeneID:107985932	LOC107985932	NC_000002	106521380	106544300	1	forward	22921	-4.60076	-7.22882	-6.64386	-6.64386	NaN	LOC107985932 gene
-4.64386	-4.32193	-4.32193	GeneID:107986476	LOC107986476	NC_000005	171841115	171851903	1	reverse	10789	-4.42924	-6.64386	-6.64386	-6.64386	-6.64386	LOC107986476 gene
-4.32193	-3.8365	-5.64386	GeneID:650226	LOC650226	NC_000007	56423704	56448375	1	reverse	24672	-4.60076	-7.22882	NaN	-6.64386	-6.64386	LOC650226 gene
-4.32193	-4.32193	-4.64386	GeneID:283446	MYO1H	NC_000012	109388277	109448371	1	forward	60095	-4.42924	-7.22882	NaN	-6.64386	-6.64386	MYO1H gene
-4.32193	-4.32193	-4.64386	GeneID:10891	PPARGC1A	NC_000004	23792021	24472975	1	reverse	680955	-4.42924	-6.64386	-6.64386	-6.64386	-6.64386	PPARGC1A gene
-5.64386	-3.8365	-4.32193	GeneID:8631	SKAP1	NC_000017	48133438	48430291	1	reverse	296854	-4.60076	-7.22882	-6.64386	-6.64386	NaN	SKAP1 gene
-4.32193	-4.32193	-4.64386	GeneID:6506	SLC1A2	NC_000011	35251205	35420063	1	reverse	168859	-4.42924	-7.22882	NaN	-6.64386	-6.64386	SLC1A2 gene
-4.64386	-4.32193	-4.32193	GeneID:10090	UST	NC_000006	148745891	149076990	1	forward	331100	-4.42924	-6.64386	-6.64386	-6.64386	-6.64386	UST gene
-3.47393	-5.64386	-5.05889	GeneID:105370777	LOC105370777	NC_000015	38885141	39420805	1	reverse	535665	-4.72556	-8.22882	NaN	NaN	-6.64386	LOC105370777 gene
-5.05889	-3.47393	-5.64386	GeneID:401258	RAB44	NC_000006	36697808	36733183	1	forward	35376	-4.72556	-8.22882	NaN	-6.64386	NaN	RAB44 gene
-5.05889	-3.47393	-5.64386	GeneID:162514	TRPV3	NC_000017	3510502	3557995	1	reverse	47494	-4.72556	-8.22882	NaN	-6.64386	NaN	TRPV3 gene
-6.64386	-3.64386	-4.05889	GeneID:253935	ANGPTL5	NC_000011	101890674	101916522	1	reverse	25849	-4.7822	-7.22882	-6.64386	-6.64386	NaN	ANGPTL5 gene
-5.05889	-3.64386	-4.64386	GeneID:100128042	BRD7P6	NC_000002	70342095	70355918	1	forward	13824	-4.44887	-7.22882	-6.64386	-6.64386	NaN	BRD7P6 gene
-5.05889	-4.64386	-3.64386	GeneID:10518	CIB2	NC_000015	78104606	78131976	1	reverse	27371	-4.44887	-7.22882	-6.64386	-6.64386	NaN	CIB2 gene
-4.64386	-3.64386	-5.05889	GeneID:23127	COLGALT2	NC_000001	183929662	184051612	1	reverse	121951	-4.44887	-7.22882	NaN	-6.64386	-6.64386	COLGALT2 gene
-4.64386	-3.64386	-5.05889	GeneID:10595	ERN2	NC_000016	23690304	23713500	1	reverse	23197	-4.44887	-7.22882	NaN	-6.64386	-6.64386	ERN2 gene
-5.05889	-4.05889	-4.05889	GeneID:140876	FAM65C	NC_000020	50586108	50692004	1	reverse	105897	-4.39223	-7.22882	-6.64386	-6.64386	NaN	FAM65C gene
-4.05889	-4.05889	-5.05889	GeneID:2273	FHL1	NC_000023	136146702	136211359	1	forward	64658	-4.39223	-7.22882	NaN	-6.64386	-6.64386	FHL1 gene
-4.64386	-5.05889	-3.64386	GeneID:100288801	FRG2C	NC_000003	75646761	75667217	1	forward	20457	-4.44887	-7.22882	-6.64386	NaN	-6.64386	FRG2C gene
-5.05889	-4.05889	-4.05889	GeneID:50939	IMPG2	NC_000003	101222546	101320575	1	reverse	98030	-4.39223	-7.22882	-6.64386	-6.64386	NaN	IMPG2 gene
-5.05889	-3.64386	-4.64386	GeneID:100134444	KCNJ18	NC_000017	21692523	21705700	1	forward	13178	-4.44887	-7.22882	-6.64386	-6.64386	NaN	KCNJ18 gene
-5.05889	-3.64386	-4.64386	GeneID:101929387	LMF1-AS1	NC_000016	921033	934524	1	forward	13492	-4.44887	-7.22882	-6.64386	-6.64386	NaN	LMF1-AS1 gene
-4.64386	-3.64386	-5.05889	GeneID:105374791	LOC105374791	NC_000002	68826946	68837207	1	reverse	10262	-4.44887	-7.22882	NaN	-6.64386	-6.64386	LOC105374791 gene
-5.05889	-4.64386	-3.64386	GeneID:105377665	LOC105377665	NC_000004	56523346	56530486	1	reverse	7141	-4.44887	-8.22882	-6.64386	NaN	NaN	LOC105377665 gene
-5.05889	-4.05889	-4.05889	GeneID:105379048	LOC105379048	NC_000005	79859861	79976318	1	forward	116458	-4.39223	-7.22882	-6.64386	-6.64386	NaN	LOC105379048 gene
-4.64386	-3.64386	-5.05889	GeneID:107986515	LOC107986515	NC_000006	5667480	5674229	1	forward	6750	-4.44887	-7.22882	NaN	-6.64386	-6.64386	LOC107986515 gene
-4.05889	-4.05889	-5.05889	GeneID:5143	PDE4C	NC_000019	18207961	18248200	1	reverse	40240	-4.39223	-7.22882	NaN	-6.64386	-6.64386	PDE4C gene
-6.64386	-4.05889	-3.64386	GeneID:5493	PPL	NC_000016	4882507	4937135	1	reverse	54629	-4.7822	-7.22882	-6.64386	-6.64386	NaN	PPL gene
-4.05889	-4.05889	-5.05889	GeneID:130132	RFTN2	NC_000002	197568224	197676050	1	reverse	107827	-4.39223	-7.22882	NaN	-6.64386	-6.64386	RFTN2 gene
-5.05889	-4.05889	-4.05889	GeneID:729178	STXBP5-AS1	NC_000006	146841388	147204614	1	reverse	363227	-4.39223	-7.22882	-6.64386	-6.64386	NaN	STXBP5-AS1 gene
-4.64386	-4.05889	-4.32193	GeneID:57188	ADAMTSL3	NC_000015	83654086	84039842	1	forward	385757	-4.34156	-6.64386	-6.64386	-6.64386	-6.64386	ADAMTSL3 gene
-5.64386	-4.32193	-3.64386	GeneID:11033	ADAP1	NC_000007	897900	955407	1	reverse	57508	-4.53655	-7.22882	-6.64386	-6.64386	NaN	ADAP1 gene
-4.64386	-4.05889	-4.32193	GeneID:10000	AKT3	NC_000001	243488233	243851079	1	reverse	362847	-4.34156	-6.64386	-6.64386	-6.64386	-6.64386	AKT3 gene
-5.64386	-4.05889	-3.8365	GeneID:56967	C14orf132	NC_000014	96039324	96093971	1	forward	54648	-4.51308	-7.22882	-6.64386	-6.64386	NaN	C14orf132 gene
-4.32193	-4.64386	-4.05889	GeneID:827	CAPN6	NC_000023	111245099	111270546	1	reverse	25448	-4.34156	-6.64386	-6.64386	-6.64386	-6.64386	CAPN6 gene
-4.05889	-4.32193	-4.64386	GeneID:57091	CASS4	NC_000020	56411550	56460240	1	forward	48691	-4.34156	-6.64386	-6.64386	-6.64386	-6.64386	CASS4 gene
-4.05889	-4.64386	-4.32193	GeneID:1005	CDH7	NC_000018	65750252	65885136	1	forward	134885	-4.34156	-6.64386	-6.64386	-6.64386	-6.64386	CDH7 gene
-4.64386	-4.05889	-4.32193	GeneID:1124	CHN2	NC_000007	29146547	29514335	1	forward	367789	-4.34156	-6.64386	-6.64386	-6.64386	-6.64386	CHN2 gene
-4.32193	-4.05889	-4.64386	GeneID:107161230	CLUHP10	NC_000003	75629992	75634548	1	forward	4557	-4.34156	-6.64386	-6.64386	-6.64386	-6.64386	CLUHP10 gene
-3.8365	-4.64386	-4.64386	GeneID:2662	GDF10	NC_000010	47300224	47313577	1	forward	13354	-4.37474	-6.64386	-6.64386	-6.64386	-6.64386	GDF10 gene
-4.32193	-4.64386	-4.05889	GeneID:59340	HRH4	NC_000018	24460568	24487427	1	forward	26860	-4.34156	-6.64386	-6.64386	-6.64386	-6.64386	HRH4 gene
-3.64386	-4.32193	-5.64386	GeneID:645694	HTR5BP	NC_000002	117859427	117903680	1	forward	44254	-4.53655	-7.22882	NaN	-6.64386	-6.64386	HTR5BP gene
-3.8365	-5.64386	-4.05889	GeneID:106144535	LINC01037	NC_000001	187443628	187477222	1	forward	33595	-4.51308	-7.22882	-6.64386	NaN	-6.64386	LINC01037 gene
-4.64386	-4.32193	-4.05889	GeneID:103695433	LINC01322	NC_000003	165206960	165513728	1	forward	306769	-4.34156	-7.22882	-6.64386	-6.64386	NaN	LINC01322 gene
-5.64386	-5.64386	-3.18443	GeneID:152578	LINC01618	NC_000004	52789994	52815464	1	forward	25471	-4.82405	-8.22882	-6.64386	NaN	NaN	LINC01618 gene
-3.64386	-4.32193	-5.64386	GeneID:101930276	LOC101930276	NC_000005	103879581	103891511	1	reverse	11931	-4.53655	-7.22882	NaN	-6.64386	-6.64386	LOC101930276 gene
-3.8365	-4.64386	-4.64386	GeneID:102723448	LOC102723448	NC_000003	11751	24501	1	forward	12751	-4.37474	-6.64386	-6.64386	-6.64386	-6.64386	LOC102723448 gene
-3.8365	-5.64386	-4.05889	GeneID:105369487	LOC105369487	NC_000011	110473154	110498590	1	forward	25437	-4.51308	-7.22882	-6.64386	NaN	-6.64386	LOC105369487 gene
-4.64386	-4.32193	-4.05889	GeneID:105369911	LOC105369911	NC_000012	93894965	93943606	1	reverse	48642	-4.34156	-7.22882	-6.64386	-6.64386	NaN	LOC105369911 gene
-5.64386	-5.64386	-3.18443	GeneID:105373228	LOC105373228	NC_000001	240685683	240710069	1	reverse	24387	-4.82405	-8.22882	-6.64386	NaN	NaN	LOC105373228 gene
-4.64386	-4.64386	-3.8365	GeneID:105373523	LOC105373523	NC_000002	104115006	104158335	1	reverse	43330	-4.37474	-7.22882	-6.64386	NaN	-6.64386	LOC105373523 gene
-4.05889	-4.64386	-4.32193	GeneID:105376137	LOC105376137	NC_000009	89525876	89557103	1	forward	31228	-4.34156	-7.22882	-6.64386	NaN	-6.64386	LOC105376137 gene
-3.8365	-4.64386	-4.64386	GeneID:105378042	LOC105378042	NC_000006	146857259	146863565	1	forward	6307	-4.37474	-6.64386	-6.64386	-6.64386	-6.64386	LOC105378042 gene
-4.32193	-4.64386	-4.05889	GeneID:105379513	LOC105379513	NC_000021	9677284	9691571	1	reverse	14288	-4.34156	-7.22882	-6.64386	NaN	-6.64386	LOC105379513 gene
-4.32193	-4.05889	-4.64386	GeneID:107984345	LOC107984345	NC_000011	69134755	69162440	1	forward	27686	-4.34156	-6.64386	-6.64386	-6.64386	-6.64386	LOC107984345 gene
-4.05889	-4.64386	-4.32193	GeneID:107984749	LOC107984749	NC_000015	80896191	80911993	1	reverse	15803	-4.34156	-7.22882	-6.64386	NaN	-6.64386	LOC107984749 gene
-4.64386	-4.05889	-4.32193	GeneID:107986202	LOC107986202	NC_000004	173434805	173438157	1	forward	3353	-4.34156	-6.64386	-6.64386	-6.64386	-6.64386	LOC107986202 gene
-4.64386	-4.32193	-4.05889	GeneID:107986980	LOC107986980	NC_000008	136489429	137074374	1	forward	584946	-4.34156	-6.64386	-6.64386	-6.64386	-6.64386	LOC107986980 gene
-4.05889	-4.32193	-4.64386	GeneID:140469	MYO3B	NC_000002	170178145	170655325	1	forward	477181	-4.34156	-6.64386	-6.64386	-6.64386	-6.64386	MYO3B gene
-4.64386	-4.05889	-4.32193	GeneID:120406	NXPE2	NC_000011	114464276	114813702	1	forward	349427	-4.34156	-7.22882	-6.64386	-6.64386	NaN	NXPE2 gene
-4.64386	-4.64386	-3.8365	GeneID:83394	PITPNM3	NC_000017	6451263	6556557	1	reverse	105295	-4.37474	-6.64386	-6.64386	-6.64386	-6.64386	PITPNM3 gene
-4.64386	-4.32193	-4.05889	GeneID:5799	PTPRN2	NC_000007	157539052	158587802	1	reverse	1048751	-4.34156	-6.64386	-6.64386	-6.64386	-6.64386	PTPRN2 gene
-4.05889	-4.64386	-4.32193	GeneID:25788	RAD54B	NC_000008	94371960	94475115	1	reverse	103156	-4.34156	-6.64386	-6.64386	-6.64386	-6.64386	RAD54B gene
-4.64386	-4.05889	-4.32193	GeneID:100129858	SCOC-AS1	NC_000004	140283726	140373392	1	reverse	89667	-4.34156	-6.64386	-6.64386	-6.64386	-6.64386	SCOC-AS1 gene
-4.64386	-4.05889	-4.32193	GeneID:25769	SLC24A2	NC_000009	19507452	20307888	1	reverse	800437	-4.34156	-6.64386	-6.64386	-6.64386	-6.64386	SLC24A2 gene
-4.32193	-4.05889	-4.64386	GeneID:102724316	SVIL-AS1	NC_000010	29409534	29487856	1	forward	78323	-4.34156	-6.64386	-6.64386	-6.64386	-6.64386	SVIL-AS1 gene
-4.64386	-4.05889	-4.32193	GeneID:375690	WASH5P	NC_000019	60951	70966	1	reverse	10016	-4.34156	-6.64386	-6.64386	-6.64386	-6.64386	WASH5P gene
-4.05889	-4.64386	-4.32193	GeneID:7482	WNT2B	NC_000001	112466541	112521288	1	forward	54748	-4.34156	-7.22882	-6.64386	NaN	-6.64386	WNT2B gene
-3.8365	-4.64386	-4.64386	GeneID:147658	ZNF534	NC_000019	52431414	52451939	1	forward	20526	-4.37474	-6.64386	-6.64386	-6.64386	-6.64386	ZNF534 gene
-3.8365	-5.05889	-4.32193	GeneID:25890	ABI3BP	NC_000003	100749335	100993508	1	reverse	244174	-4.40577	-7.22882	-6.64386	NaN	-6.64386	ABI3BP gene
-6.64386	-3.8365	-3.8365	GeneID:624	BDKRB2	NC_000014	96204798	96244329	1	forward	39532	-4.77229	-7.22882	-6.64386	-6.64386	NaN	BDKRB2 gene
-5.05889	-3.32193	-5.64386	GeneID:6900	CNTN2	NC_000001	205043160	205078043	1	forward	34884	-4.67489	-8.22882	NaN	-6.64386	NaN	CNTN2 gene
-5.64386	-3.32193	-5.05889	GeneID:196996	GRAMD2	NC_000015	72159806	72197814	1	reverse	38009	-4.67489	-8.22882	NaN	-6.64386	NaN	GRAMD2 gene
-4.32193	-3.8365	-5.05889	GeneID:3174	HNF4G	NC_000008	75407567	75566834	1	forward	159268	-4.40577	-7.22882	NaN	-6.64386	-6.64386	HNF4G gene
-4.32193	-3.8365	-5.05889	GeneID:3361	HTR5A	NC_000007	155070324	155087392	1	forward	17069	-4.40577	-7.22882	NaN	-6.64386	-6.64386	HTR5A gene
-3.8365	-4.32193	-5.05889	GeneID:100134259	LINC01119	NC_000002	46827864	46859006	1	forward	31143	-4.40577	-7.22882	NaN	-6.64386	-6.64386	LINC01119 gene
-6.64386	-4.64386	-3.32193	GeneID:101929697	LOC101929697	NC_000003	195836455	195860404	1	reverse	23950	-4.86988	-8.22882	-6.64386	NaN	NaN	LOC101929697 gene
-3.32193	-5.64386	-5.05889	GeneID:105372160	LOC105372160	NC_000018	62758015	62773855	1	reverse	15841	-4.67489	-8.22882	NaN	NaN	-6.64386	LOC105372160 gene
-3.8365	-6.64386	-3.8365	GeneID:105376533	LOC105376533	NC_000011	7691410	7721067	1	forward	29658	-4.77229	-7.22882	-6.64386	NaN	-6.64386	LOC105376533 gene
-5.05889	-4.32193	-3.8365	GeneID:105377178	LOC105377178	NC_000003	81840550	81872955	1	forward	32406	-4.40577	-7.22882	-6.64386	-6.64386	NaN	LOC105377178 gene
-4.32193	-3.8365	-5.05889	GeneID:131375	LYZL4	NC_000003	42360767	42427911	1	reverse	67145	-4.40577	-7.22882	NaN	-6.64386	-6.64386	LYZL4 gene
-5.05889	-3.8365	-4.32193	GeneID:282763	OR51B5	NC_000011	5340883	5505652	1	reverse	164770	-4.40577	-7.22882	-6.64386	-6.64386	NaN	OR51B5 gene
-3.8365	-4.32193	-5.05889	GeneID:51066	SSUH2	NC_000003	8619400	8745035	1	reverse	125636	-4.40577	-7.22882	NaN	-6.64386	-6.64386	SSUH2 gene
-4.32193	-4.32193	-4.32193	GeneID:64478	CSMD1	NC_000008	2935353	4995035	1	reverse	2059683	-4.32193	-6.64386	-6.64386	-6.64386	-6.64386	CSMD1 gene
-4.32193	-4.32193	-4.32193	GeneID:1946	EFNA5	NC_000005	107376889	107672364	1	reverse	295476	-4.32193	-6.64386	-6.64386	-6.64386	-6.64386	EFNA5 gene
-4.32193	-4.32193	-4.32193	GeneID:401024	FSIP2	NC_000002	185738895	185833289	1	forward	94395	-4.32193	-6.64386	-6.64386	-6.64386	-6.64386	FSIP2 gene
-3.47393	-5.05889	-5.05889	GeneID:101928484	LINC01363	NC_000001	167175362	167195805	1	reverse	20444	-4.53057	-8.22882	NaN	NaN	-6.64386	LINC01363 gene
-5.05889	-5.05889	-3.47393	GeneID:105372290	LOC105372290	NC_000019	15827045	15835787	1	reverse	8743	-4.53057	-8.22882	-6.64386	NaN	NaN	LOC105372290 gene
-4.32193	-4.32193	-4.32193	GeneID:56108	PCDHGA7	NC_000005	141382739	141512979	1	forward	130241	-4.32193	-6.64386	-6.64386	-6.64386	-6.64386	PCDHGA7 gene
-4.32193	-4.32193	-4.32193	GeneID:9708	PCDHGA8	NC_000005	141391916	141512979	1	forward	121064	-4.32193	-6.64386	-6.64386	-6.64386	-6.64386	PCDHGA8 gene
-4.32193	-4.32193	-4.32193	GeneID:8641	PCDHGB4	NC_000005	141387885	141512979	1	forward	125095	-4.32193	-6.64386	-6.64386	-6.64386	-6.64386	PCDHGB4 gene
-4.32193	-4.32193	-4.32193	GeneID:56101	PCDHGB5	NC_000005	141398128	141512979	1	forward	114852	-4.32193	-6.64386	-6.64386	-6.64386	-6.64386	PCDHGB5 gene
-4.32193	-4.32193	-4.32193	GeneID:54477	PLEKHA5	NC_000012	19129680	19376400	1	forward	246721	-4.32193	-6.64386	-6.64386	-6.64386	-6.64386	PLEKHA5 gene
-5.05889	-3.47393	-5.05889	GeneID:158248	TTC16	NC_000009	127716064	127731600	1	forward	15537	-4.53057	-8.22882	NaN	-6.64386	NaN	TTC16 gene
-6.64386	-3.47393	-4.32193	GeneID:122773	KLHDC1	NC_000014	49693105	49753152	1	forward	60048	-4.81324	-7.22882	-6.64386	-6.64386	NaN	KLHDC1 gene
-3.64386	-4.64386	-4.64386	GeneID:419	ART3	NC_000004	76011180	76112802	1	forward	101623	-4.31052	-8.22882	NaN	NaN	-6.64386	ART3 gene
-4.64386	-4.05889	-4.05889	GeneID:401237	CASC15	NC_000006	21666444	22194400	1	forward	527957	-4.25388	-7.22882	-6.64386	-6.64386	NaN	CASC15 gene
-5.64386	-3.64386	-4.05889	GeneID:402160	CFAP99	NC_000004	2418891	2462963	1	forward	44073	-4.44887	-7.22882	-6.64386	-6.64386	NaN	CFAP99 gene
-4.05889	-4.05889	-4.64386	GeneID:10319	LAMC3	NC_000009	131009117	131093059	1	forward	83943	-4.25388	-6.64386	-6.64386	-6.64386	-6.64386	LAMC3 gene
-5.64386	-4.05889	-3.64386	GeneID:100506444	LOC100506444	NC_000004	53695901	53734358	1	forward	38458	-4.44887	-7.22882	-6.64386	-6.64386	NaN	LOC100506444 gene
-4.64386	-4.05889	-4.05889	GeneID:101243545	LOC101243545	NC_000003	161426427	161448242	1	forward	21816	-4.25388	-6.64386	-6.64386	-6.64386	-6.64386	LOC101243545 gene
-5.64386	-3.64386	-4.05889	GeneID:101928012	LOC101928012	NC_000007	112622381	112708072	1	forward	85692	-4.44887	-7.22882	-6.64386	-6.64386	NaN	LOC101928012 gene
-4.64386	-4.05889	-4.05889	GeneID:102723654	LOC102723654	NC_000005	129114353	129393969	1	forward	279617	-4.25388	-7.22882	-6.64386	-6.64386	NaN	LOC102723654 gene
-3.05889	-5.64386	-5.64386	GeneID:102724047	LOC102724047	NC_000016	78230135	78241459	1	reverse	11325	-4.7822	-7.22882	NaN	NaN	-5.64386	LOC102724047 gene
-3.64386	-4.64386	-4.64386	GeneID:105371016	LOC105371016	NC_000015	99069458	99107994	1	reverse	38537	-4.31052	-6.64386	-6.64386	-6.64386	-6.64386	LOC105371016 gene
-5.64386	-3.64386	-4.05889	GeneID:105372630	LOC105372630	NC_000020	45230821	45290352	1	forward	59532	-4.44887	-7.22882	-6.64386	-6.64386	NaN	LOC105372630 gene
-4.64386	-4.05889	-4.05889	GeneID:107983975	LOC107983975	NC_000012	75258190	75298676	1	forward	40487	-4.25388	-6.64386	-6.64386	-6.64386	-6.64386	LOC107983975 gene
-4.05889	-4.05889	-4.64386	GeneID:107984970	LOC107984970	NC_000017	60504983	60525161	1	forward	20179	-4.25388	-6.64386	-6.64386	-6.64386	-6.64386	LOC107984970 gene
-4.05889	-4.64386	-4.05889	GeneID:107986445	LOC107986445	NC_000005	122102630	122156591	1	reverse	53962	-4.25388	-7.22882	-6.64386	NaN	-6.64386	LOC107986445 gene
-4.05889	-4.64386	-4.05889	GeneID:107986616	LOC107986616	NC_000006	79947850	79980046	1	forward	32197	-4.25388	-6.64386	-6.64386	-6.64386	-6.64386	LOC107986616 gene
-5.64386	-4.05889	-3.64386	GeneID:54947	LPCAT2	NC_000016	55509001	55586670	1	forward	77670	-4.44887	-7.22882	-6.64386	-6.64386	NaN	LPCAT2 gene
-4.05889	-4.05889	-4.64386	GeneID:4053	LTBP2	NC_000014	74498183	74612331	1	reverse	114149	-4.25388	-6.64386	-6.64386	-6.64386	-6.64386	LTBP2 gene
-4.05889	-4.05889	-4.64386	GeneID:100313857	PIRC43	NC_000009	64441000	64469265	1	forward	28266	-4.25388	-6.64386	-6.64386	-6.64386	-6.64386	PIRC43 gene
-3.64386	-4.64386	-4.64386	GeneID:342372	PKD1L3	NC_000016	71929538	72000401	1	reverse	70864	-4.31052	-6.64386	-6.64386	-6.64386	-6.64386	PKD1L3 gene
-4.64386	-4.64386	-3.64386	GeneID:8605	PLA2G4C	NC_000019	48047843	48111445	1	reverse	63603	-4.31052	-6.64386	-6.64386	-6.64386	-6.64386	PLA2G4C gene
-4.05889	-4.64386	-4.05889	GeneID:440354	SMG1P2	NC_000016	29545011	29613717	1	reverse	68707	-4.25388	-6.64386	-6.64386	-6.64386	-6.64386	SMG1P2 gene
-4.64386	-4.05889	-4.05889	GeneID:390927	ZNF793	NC_000019	37506939	37543337	1	forward	36399	-4.25388	-7.22882	-6.64386	-6.64386	NaN	ZNF793 gene
-3.8365	-5.05889	-4.05889	GeneID:1842	ECM2	NC_000009	92493547	92536092	1	reverse	42546	-4.3181	-7.22882	-6.64386	NaN	-6.64386	ECM2 gene
-3.64386	-4.32193	-5.05889	GeneID:1906	EDN1	NC_000006	12256464	12297194	1	forward	40731	-4.34156	-7.22882	NaN	-6.64386	-6.64386	EDN1 gene
-5.05889	-4.32193	-3.64386	GeneID:79632	FAM184A	NC_000006	118959829	119149193	1	reverse	189365	-4.34156	-7.22882	-6.64386	-6.64386	NaN	FAM184A gene
-5.05889	-3.64386	-4.32193	GeneID:152877	FAM53A	NC_000004	1574055	1684313	1	reverse	110259	-4.34156	-7.22882	-6.64386	-6.64386	NaN	FAM53A gene
-5.05889	-4.32193	-3.64386	GeneID:3700	ITIH4	NC_000003	52812990	52830701	1	reverse	17712	-4.34156	-7.22882	-6.64386	-6.64386	NaN	ITIH4 gene
-3.8365	-6.64386	-3.64386	GeneID:3914	LAMB3	NC_000001	209614870	209653077	1	reverse	38208	-4.70807	-7.22882	-6.64386	NaN	-6.64386	LAMB3 gene
-3.64386	-4.32193	-5.05889	GeneID:101927817	LOC101927817	NC_000016	89430918	89454494	1	forward	23577	-4.34156	-7.22882	NaN	-6.64386	-6.64386	LOC101927817 gene
-5.05889	-3.8365	-4.05889	GeneID:101927950	LOC101927950	NC_000006	5664985	5695272	1	reverse	30288	-4.3181	-7.22882	-6.64386	-6.64386	NaN	LOC101927950 gene
-3.8365	-4.05889	-5.05889	GeneID:105370877	LOC105370877	NC_000015	70079656	70088887	1	reverse	9232	-4.3181	-7.22882	NaN	-6.64386	-6.64386	LOC105370877 gene
-4.32193	-3.64386	-5.05889	GeneID:105371378	LOC105371378	NC_000016	84780903	84800814	1	forward	19912	-4.34156	-7.22882	NaN	-6.64386	-6.64386	LOC105371378 gene
-5.05889	-3.8365	-4.05889	GeneID:105371742	LOC105371742	NC_000017	34760588	34923397	1	reverse	162810	-4.3181	-7.22882	-6.64386	-6.64386	NaN	LOC105371742 gene
-5.05889	-3.8365	-4.05889	GeneID:105374974	LOC105374974	NC_000006	23056737	23177072	1	reverse	120336	-4.3181	-7.22882	-6.64386	-6.64386	NaN	LOC105374974 gene
-5.05889	-5.64386	-3.18443	GeneID:105379234	LOC105379234	NC_000008	10037830	10053062	1	reverse	15233	-4.62906	-8.22882	-6.64386	NaN	NaN	LOC105379234 gene
-6.64386	-4.64386	-3.18443	GeneID:107984272	LOC107984272	NC_000010	115023020	115062635	1	forward	39616	-4.82405	-7.22882	-6.64386	-6.64386	NaN	LOC107984272 gene
-5.05889	-3.8365	-4.05889	GeneID:643201	LOC643201	NC_000005	176143085	176199295	1	reverse	56211	-4.3181	-7.22882	-6.64386	-6.64386	NaN	LOC643201 gene
-4.05889	-5.05889	-3.8365	GeneID:408050	NOMO3	NC_000016	16232532	16294811	1	forward	62280	-4.3181	-7.22882	-6.64386	NaN	-6.64386	NOMO3 gene
-3.64386	-4.32193	-5.05889	GeneID:4969	OGN	NC_000009	92383271	92404699	1	reverse	21429	-4.34156	-7.22882	NaN	-6.64386	-6.64386	OGN gene
-5.05889	-4.32193	-3.64386	GeneID:440107	PLEKHG7	NC_000012	92736489	92772092	1	forward	35604	-4.34156	-7.22882	-6.64386	-6.64386	NaN	PLEKHG7 gene
-5.05889	-4.32193	-3.64386	GeneID:94137	RP1L1	NC_000008	10606349	10655107	1	reverse	48759	-4.34156	-7.22882	-6.64386	-6.64386	NaN	RP1L1 gene
-5.05889	-4.05889	-3.8365	GeneID:7092	TLL1	NC_000004	165873238	166105178	1	forward	231941	-4.3181	-7.22882	-6.64386	-6.64386	NaN	TLL1 gene
-3.64386	-5.05889	-4.32193	GeneID:7580	ZNF32	NC_000010	43643859	43649350	1	reverse	5492	-4.34156	-7.22882	-6.64386	NaN	-6.64386	ZNF32 gene
-4.32193	-4.32193	-4.05889	GeneID:103689911	CATIP-AS2	NC_000002	218326241	218357966	1	reverse	31726	-4.23425	-6.64386	-6.64386	-6.64386	-6.64386	CATIP-AS2 gene
-4.05889	-4.32193	-4.32193	GeneID:10871	CD300C	NC_000017	74534359	74546171	1	reverse	11813	-4.23425	-6.64386	-6.64386	-6.64386	-6.64386	CD300C gene
-4.32193	-4.05889	-4.32193	GeneID:1016	CDH18	NC_000005	19472930	20575902	1	reverse	1102973	-4.23425	-6.64386	-6.64386	-6.64386	-6.64386	CDH18 gene
-4.64386	-4.32193	-3.8365	GeneID:10752	CHL1	NC_000003	196588	409417	1	forward	212830	-4.26743	-7.22882	-6.64386	-6.64386	NaN	CHL1 gene
-4.05889	-4.32193	-4.32193	GeneID:25927	CNRIP1	NC_000002	68284171	68320051	1	reverse	35881	-4.23425	-6.64386	-6.64386	-6.64386	-6.64386	CNRIP1 gene
-4.32193	-4.05889	-4.32193	GeneID:619190	FDPSP2	NC_000007	76470020	76475000	1	reverse	4981	-4.23425	-6.64386	-6.64386	-6.64386	-6.64386	FDPSP2 gene
-4.32193	-4.05889	-4.32193	GeneID:3269	HRH1	NC_000003	11137093	11263253	1	forward	126161	-4.23425	-6.64386	-6.64386	-6.64386	-6.64386	HRH1 gene
-5.64386	-3.8365	-3.8365	GeneID:143903	LAYN	NC_000011	111540280	111563464	1	forward	23185	-4.43895	-7.22882	-6.64386	-6.64386	NaN	LAYN gene
-4.05889	-4.32193	-4.32193	GeneID:100505625	LOC100505625	NC_000005	6686325	6707711	1	reverse	21387	-4.23425	-6.64386	-6.64386	-6.64386	-6.64386	LOC100505625 gene
-4.05889	-4.32193	-4.32193	GeneID:101060498	LOC101060498	NC_000004	40307185	40330419	1	forward	23235	-4.23425	-6.64386	-6.64386	-6.64386	-6.64386	LOC101060498 gene
-4.32193	-4.32193	-4.05889	GeneID:105370504	LOC105370504	NC_000014	53350171	53766602	1	forward	416432	-4.23425	-6.64386	-6.64386	-6.64386	-6.64386	LOC105370504 gene
-4.32193	-4.05889	-4.32193	GeneID:105372790	LOC105372790	NC_000021	33982829	34051948	1	forward	69120	-4.23425	-6.64386	-6.64386	-6.64386	-6.64386	LOC105372790 gene
-5.05889	-5.05889	-3.32193	GeneID:105373519	LOC105373519	NC_000002	102967408	102984429	1	reverse	17022	-4.47991	-8.22882	-6.64386	NaN	NaN	LOC105373519 gene
-3.8365	-4.32193	-4.64386	GeneID:107984242	LOC107984242	NC_000010	69954968	69967358	1	reverse	12391	-4.26743	-6.64386	-6.64386	-6.64386	-6.64386	LOC107984242 gene
-4.05889	-4.32193	-4.32193	GeneID:107985382	LOC107985382	NC_000020	58944933	58967854	1	reverse	22922	-4.23425	-6.64386	-6.64386	-6.64386	-6.64386	LOC107985382 gene
-4.32193	-4.05889	-4.32193	GeneID:107985468	LOC107985468	NC_000001	14222028	14254889	1	reverse	32862	-4.23425	-6.64386	-6.64386	-6.64386	-6.64386	LOC107985468 gene
-4.32193	-4.05889	-4.32193	GeneID:107986591	LOC107986591	NC_000006	34711781	34731688	1	forward	19908	-4.23425	-6.64386	-6.64386	-6.64386	-6.64386	LOC107986591 gene
-5.05889	-5.05889	-3.32193	GeneID:145783	LOC145783	NC_000015	56886170	56918499	1	reverse	32330	-4.47991	-8.22882	-6.64386	NaN	NaN	LOC145783 gene
-5.64386	-3.8365	-3.8365	GeneID:284930	LOC284930	NC_000022	47631674	47855600	1	forward	223927	-4.43895	-7.22882	-6.64386	-6.64386	NaN	LOC284930 gene
-4.32193	-4.32193	-4.05889	GeneID:135138	PACRG	NC_000006	162726870	163315492	1	forward	588623	-4.23425	-6.64386	-6.64386	-6.64386	-6.64386	PACRG gene
-4.32193	-4.05889	-4.32193	GeneID:56109	PCDHGA6	NC_000005	141374084	141512979	1	forward	138896	-4.23425	-6.64386	-6.64386	-6.64386	-6.64386	PCDHGA6 gene
-4.32193	-4.05889	-4.32193	GeneID:56107	PCDHGA9	NC_000005	141402953	141512979	1	forward	110027	-4.23425	-6.64386	-6.64386	-6.64386	-6.64386	PCDHGA9 gene
-4.64386	-3.8365	-4.32193	GeneID:90102	PHLDB2	NC_000003	111732480	111976517	1	forward	244038	-4.26743	-6.64386	-6.64386	-6.64386	-6.64386	PHLDB2 gene
-5.64386	-3.8365	-3.8365	GeneID:339039	PKD1P3	NC_000016	14911477	14935708	1	forward	24232	-4.43895	-7.22882	-6.64386	-6.64386	NaN	PKD1P3 gene
-4.32193	-3.8365	-4.64386	GeneID:100506555	PVRL3-AS1	NC_000003	111045315	111069959	1	reverse	24645	-4.26743	-6.64386	-6.64386	-6.64386	-6.64386	PVRL3-AS1 gene
-4.32193	-4.32193	-4.05889	GeneID:6196	RPS6KA2	NC_000006	166409364	166862551	1	reverse	453188	-4.23425	-6.64386	-6.64386	-6.64386	-6.64386	RPS6KA2 gene
-4.32193	-4.05889	-4.32193	GeneID:23648	SSBP3	NC_000001	54225431	54413479	1	reverse	188049	-4.23425	-6.64386	-6.64386	-6.64386	-6.64386	SSBP3 gene
-4.05889	-4.32193	-4.32193	GeneID:85439	STON2	NC_000014	81260650	81427404	1	reverse	166755	-4.23425	-6.64386	-6.64386	-6.64386	-6.64386	STON2 gene
-4.32193	-3.8365	-4.64386	GeneID:440730	TRIM67	NC_000001	231162928	231221568	1	forward	58641	-4.26743	-7.22882	NaN	-6.64386	-6.64386	TRIM67 gene
-5.05889	-3.47393	-4.64386	GeneID:51326	ARL17A	NC_000017	46500213	46579781	1	reverse	79569	-4.39223	-7.22882	-6.64386	-6.64386	NaN	ARL17A gene
-3.47393	-4.64386	-5.05889	GeneID:105375732	LOC105375732	NC_000008	121668928	121684742	1	reverse	15815	-4.39223	-8.22882	NaN	NaN	-6.64386	LOC105375732 gene
-5.05889	-4.64386	-3.47393	GeneID:107984010	LOC107984010	NC_000003	195839192	195847117	1	reverse	7926	-4.39223	-8.22882	-6.64386	NaN	NaN	LOC107984010 gene
-5.64386	-4.32193	-3.47393	GeneID:100505561	LINC00866	NC_000010	97828478	97849798	1	reverse	21321	-4.4799	-7.22882	-6.64386	-6.64386	NaN	LINC00866 gene
-5.64386	-5.05889	-3.05889	GeneID:11173	ADAMTS7	NC_000015	78759203	78811464	1	reverse	52262	-4.58721	-7.22882	-5.64386	NaN	NaN	ADAMTS7 gene
-5.05889	-4.05889	-3.64386	GeneID:344454	AOX2P	NC_000002	200738639	200791636	1	forward	52998	-4.25388	-7.22882	-6.64386	-6.64386	NaN	AOX2P gene
-3.64386	-4.05889	-5.05889	GeneID:130589	GALM	NC_000002	38665910	38734767	1	forward	68858	-4.25388	-7.22882	NaN	-6.64386	-6.64386	GALM gene
-5.05889	-4.05889	-3.64386	GeneID:100996654	LOC100996654	NC_000007	54759313	54804969	1	forward	45657	-4.25388	-7.22882	-6.64386	-6.64386	NaN	LOC100996654 gene
-5.05889	-3.64386	-4.05889	GeneID:101928590	LOC101928590	NC_000004	175790307	175812189	1	forward	21883	-4.25388	-7.22882	-6.64386	-6.64386	NaN	LOC101928590 gene
-5.05889	-5.64386	-3.05889	GeneID:105370035	LOC105370035	NC_000012	121856564	121874337	1	forward	17774	-4.58721	-7.22882	-5.64386	NaN	NaN	LOC105370035 gene
-3.64386	-3.64386	-6.64386	GeneID:105374116	LOC105374116	NC_000003	133784139	133805703	1	reverse	21565	-4.64386	-7.22882	NaN	-6.64386	-6.64386	LOC105374116 gene
-5.05889	-4.05889	-3.64386	GeneID:54498	SMOX	NC_000020	4148779	4187747	1	forward	38969	-4.25388	-7.22882	-6.64386	-6.64386	NaN	SMOX gene
-3.64386	-5.64386	-3.8365	GeneID:497259	C18orf61	NC_000018	12200779	12224711	1	forward	23933	-4.37474	-7.22882	-6.64386	NaN	-6.64386	C18orf61 gene
-4.64386	-3.64386	-4.32193	GeneID:777	CACNA1E	NC_000001	181317712	181808084	1	forward	490373	-4.20321	-6.64386	-6.64386	-6.64386	-6.64386	CACNA1E gene
-4.32193	-4.05889	-4.05889	GeneID:785	CACNB4	NC_000002	151832771	152099988	1	reverse	267218	-4.14657	-6.64386	-6.64386	-6.64386	-6.64386	CACNB4 gene
-4.64386	-3.8365	-4.05889	GeneID:79839	CCDC102B	NC_000018	68715221	69214350	1	forward	499130	-4.17975	-6.64386	-6.64386	-6.64386	-6.64386	CCDC102B gene
-4.32193	-4.05889	-4.05889	GeneID:10699	CORIN	NC_000004	47593998	47838106	1	reverse	244109	-4.14657	-6.64386	-6.64386	-6.64386	-6.64386	CORIN gene
-4.32193	-4.05889	-4.05889	GeneID:58511	DNASE2B	NC_000001	84398532	84415895	1	forward	17364	-4.14657	-6.64386	-6.64386	-6.64386	-6.64386	DNASE2B gene
-4.05889	-4.32193	-4.05889	GeneID:5169	ENPP3	NC_000006	131637235	131747413	1	forward	110179	-4.14657	-6.64386	-6.64386	-6.64386	-6.64386	ENPP3 gene
-3.18443	-5.05889	-5.05889	GeneID:2166	FAAH	NC_000001	46394267	46413848	1	forward	19582	-4.43407	-8.22882	NaN	NaN	-6.64386	FAAH gene
-4.64386	-4.05889	-3.8365	GeneID:23194	FBXL7	NC_000005	15500196	15939796	1	forward	439601	-4.17975	-6.64386	-6.64386	-6.64386	-6.64386	FBXL7 gene
-3.8365	-4.05889	-4.64386	GeneID:106780802	KCNK4-TEX40	NC_000011	64291722	64304769	1	forward	13048	-4.17975	-6.64386	-6.64386	-6.64386	-6.64386	KCNK4-TEX40 gene
-3.8365	-4.05889	-4.64386	GeneID:65987	KCTD14	NC_000011	78015715	78046191	1	reverse	30477	-4.17975	-6.64386	-6.64386	-6.64386	-6.64386	KCTD14 gene
-4.32193	-4.05889	-4.05889	GeneID:80726	KIAA1683	NC_000019	18257096	18274509	1	reverse	17414	-4.14657	-6.64386	-6.64386	-6.64386	-6.64386	KIAA1683 gene
-4.32193	-3.64386	-4.64386	GeneID:728855	LINC00623	NC_000001	120912238	120955811	1	forward	43574	-4.20321	-6.64386	-6.64386	-6.64386	-6.64386	LINC00623 gene
-4.32193	-4.05889	-4.05889	GeneID:101929765	LINC01585	NC_000015	90660234	90664954	1	forward	4721	-4.14657	-6.64386	-6.64386	-6.64386	-6.64386	LINC01585 gene
-4.05889	-4.64386	-3.8365	GeneID:101927539	LOC101927539	NC_000017	57600864	57608412	1	reverse	7549	-4.17975	-7.22882	-6.64386	NaN	-6.64386	LOC101927539 gene
-4.64386	-3.64386	-4.32193	GeneID:101928383	LOC101928383	NC_000004	173382097	173479461	1	forward	97365	-4.20321	-7.22882	-6.64386	-6.64386	NaN	LOC101928383 gene
-3.8365	-4.05889	-4.64386	GeneID:101928387	LOC101928387	NC_000012	19553044	19672993	1	forward	119950	-4.17975	-6.64386	-6.64386	-6.64386	-6.64386	LOC101928387 gene
-4.64386	-3.64386	-4.32193	GeneID:101928682	LOC101928682	NC_000016	87271906	87292452	1	reverse	20547	-4.20321	-6.64386	-6.64386	-6.64386	-6.64386	LOC101928682 gene
-4.05889	-3.8365	-4.64386	GeneID:101929770	LOC101929770	NC_000006	44727936	44831012	1	forward	103077	-4.17975	-6.64386	-6.64386	-6.64386	-6.64386	LOC101929770 gene
-4.64386	-4.05889	-3.8365	GeneID:101929894	LOC101929894	NC_000016	30209139	30245462	1	forward	36324	-4.17975	-7.22882	-6.64386	-6.64386	NaN	LOC101929894 gene
-5.64386	-4.64386	-3.18443	GeneID:105370455	LOC105370455	NC_000014	36649197	36661690	1	reverse	12494	-4.49071	-7.22882	-6.64386	-6.64386	NaN	LOC105370455 gene
-4.32193	-4.64386	-3.64386	GeneID:105373953	LOC105373953	NC_000002	237213306	237258676	1	forward	45371	-4.20321	-7.22882	-6.64386	NaN	-6.64386	LOC105373953 gene
-3.64386	-4.32193	-4.64386	GeneID:105374493	LOC105374493	NC_000004	12876577	12973030	1	reverse	96454	-4.20321	-6.64386	-6.64386	-6.64386	-6.64386	LOC105374493 gene
-5.05889	-3.18443	-5.05889	GeneID:105374585	LOC105374585	NC_000002	46666962	46682929	1	forward	15968	-4.43407	-8.22882	NaN	-6.64386	NaN	LOC105374585 gene
-5.64386	-3.8365	-3.64386	GeneID:105374610	LOC105374610	NC_000002	54238588	54283878	1	reverse	45291	-4.37474	-7.22882	-6.64386	-6.64386	NaN	LOC105374610 gene
-3.18443	-5.05889	-5.05889	GeneID:105374955	LOC105374955	NC_000006	18496249	18517424	1	forward	21176	-4.43407	-8.22882	NaN	NaN	-6.64386	LOC105374955 gene
-4.64386	-4.05889	-3.8365	GeneID:105375523	LOC105375523	NC_000007	135980901	136439525	1	forward	458625	-4.17975	-6.64386	-6.64386	-6.64386	-6.64386	LOC105375523 gene
-5.64386	-3.64386	-3.8365	GeneID:105375629	LOC105375629	NC_000008	88551483	88599624	1	reverse	48142	-4.37474	-7.22882	-6.64386	-6.64386	NaN	LOC105375629 gene
-4.32193	-4.05889	-4.05889	GeneID:105376265	LOC105376265	NC_000009	123304825	123322057	1	reverse	17233	-4.14657	-6.64386	-6.64386	-6.64386	-6.64386	LOC105376265 gene
-4.64386	-3.64386	-4.32193	GeneID:105377702	LOC105377702	NC_000005	165138918	165161003	1	reverse	22086	-4.20321	-6.64386	-6.64386	-6.64386	-6.64386	LOC105377702 gene
-4.05889	-4.05889	-4.32193	GeneID:105378228	LOC105378228	NC_000005	150985564	151020329	1	reverse	34766	-4.14657	-6.64386	-6.64386	-6.64386	-6.64386	LOC105378228 gene
-4.05889	-3.8365	-4.64386	GeneID:105378976	LOC105378976	NC_000005	56058928	56111111	1	forward	52184	-4.17975	-7.22882	NaN	-6.64386	-6.64386	LOC105378976 gene
-4.64386	-3.8365	-4.05889	GeneID:107984326	LOC107984326	NC_000011	36702925	36864936	1	forward	162012	-4.17975	-6.64386	-6.64386	-6.64386	-6.64386	LOC107984326 gene
-5.05889	-3.18443	-5.05889	GeneID:107984880	LOC107984880	NC_000016	11624124	11632090	1	forward	7967	-4.43407	-8.22882	NaN	-6.64386	NaN	LOC107984880 gene
-4.64386	-3.8365	-4.05889	GeneID:107985115	LOC107985115	NC_000001	247329580	247377224	1	forward	47645	-4.17975	-7.22882	-6.64386	-6.64386	NaN	LOC107985115 gene
-3.8365	-4.64386	-4.05889	GeneID:100507607	NPIPB9	NC_000016	28735500	28772911	1	forward	37412	-4.17975	-6.64386	-6.64386	-6.64386	-6.64386	NPIPB9 gene
-3.64386	-4.64386	-4.32193	GeneID:127069	OR2T10	NC_000001	248483404	248645469	1	reverse	162066	-4.20321	-6.64386	-6.64386	-6.64386	-6.64386	OR2T10 gene
-4.64386	-3.8365	-4.05889	GeneID:5058	PAK1	NC_000011	77322015	77474063	1	reverse	152049	-4.17975	-6.64386	-6.64386	-6.64386	-6.64386	PAK1 gene
-4.32193	-4.05889	-4.05889	GeneID:5077	PAX3	NC_000002	222199887	222298996	1	reverse	99110	-4.14657	-6.64386	-6.64386	-6.64386	-6.64386	PAX3 gene
-4.05889	-4.05889	-4.32193	GeneID:56100	PCDHGB6	NC_000005	141408203	141512979	1	forward	104777	-4.14657	-6.64386	-6.64386	-6.64386	-6.64386	PCDHGB6 gene
-4.32193	-4.64386	-3.64386	GeneID:283748	PLA2G4D	NC_000015	42067562	42094559	1	reverse	26998	-4.20321	-6.64386	-6.64386	-6.64386	-6.64386	PLA2G4D gene
-4.32193	-3.64386	-4.64386	GeneID:101928290	PLBD1-AS1	NC_000012	14567732	14619755	1	forward	52024	-4.20321	-6.64386	-6.64386	-6.64386	-6.64386	PLBD1-AS1 gene
-4.64386	-3.64386	-4.32193	GeneID:5420	PODXL	NC_000007	131500262	131556617	1	reverse	56356	-4.20321	-6.64386	-6.64386	-6.64386	-6.64386	PODXL gene
-4.64386	-3.8365	-4.05889	GeneID:8499	PPFIA2	NC_000012	81257975	81759748	1	reverse	501774	-4.17975	-7.22882	-6.64386	-6.64386	NaN	PPFIA2 gene
-4.05889	-4.05889	-4.32193	GeneID:51422	PRKAG2	NC_000007	151556114	151877231	1	reverse	321118	-4.14657	-6.64386	-6.64386	-6.64386	-6.64386	PRKAG2 gene
-4.64386	-3.64386	-4.32193	GeneID:11069	RAPGEF4	NC_000002	172735282	173052893	1	forward	317612	-4.20321	-7.22882	-6.64386	-6.64386	NaN	RAPGEF4 gene
-4.32193	-4.64386	-3.64386	GeneID:101928969	RHOXF1-AS1	NC_000023	120036236	120146855	1	forward	110620	-4.20321	-7.22882	-6.64386	NaN	-6.64386	RHOXF1-AS1 gene
-4.64386	-4.05889	-3.8365	GeneID:389432	SAMD5	NC_000006	147508692	147948291	1	forward	439600	-4.17975	-6.64386	-6.64386	-6.64386	-6.64386	SAMD5 gene
-4.64386	-4.32193	-3.64386	GeneID:171024	SYNPO2	NC_000004	118850688	119061247	1	forward	210560	-4.20321	-6.64386	-6.64386	-6.64386	-6.64386	SYNPO2 gene
-4.32193	-4.05889	-4.05889	GeneID:6869	TACR1	NC_000002	75046463	75199519	1	reverse	153057	-4.14657	-6.64386	-6.64386	-6.64386	-6.64386	TACR1 gene
-4.64386	-3.8365	-4.05889	GeneID:92293	TMEM132C	NC_000012	128267170	128707915	1	forward	440746	-4.17975	-6.64386	-6.64386	-6.64386	-6.64386	TMEM132C gene
-4.05889	-4.32193	-4.05889	GeneID:943	TNFRSF8	NC_000001	12063318	12144213	1	forward	80896	-4.14657	-6.64386	-6.64386	-6.64386	-6.64386	TNFRSF8 gene
-4.64386	-3.8365	-4.05889	GeneID:29953	TRHDE	NC_000012	72087288	72666662	1	forward	579375	-4.17975	-6.64386	-6.64386	-6.64386	-6.64386	TRHDE gene
-4.64386	-4.05889	-3.8365	GeneID:23331	TTC28	NC_000022	27978014	28679865	1	reverse	701852	-4.17975	-6.64386	-6.64386	-6.64386	-6.64386	TTC28 gene
-4.64386	-4.32193	-3.64386	GeneID:402117	VWC2L	NC_000002	214411737	214575929	1	forward	164193	-4.20321	-7.22882	-6.64386	-6.64386	NaN	VWC2L gene
-4.32193	-4.05889	-4.05889	GeneID:340554	ZC3H12B	NC_000023	65034815	65507887	1	forward	473073	-4.14657	-6.64386	-6.64386	-6.64386	-6.64386	ZC3H12B gene
[truncated: 19,216 more rows]

## Sheet: Sheet1
TPM (Rep1)	TPM (Rep2)	TPM (Rep3)	db_xref	db_xref	gene	Sequence Name	Minimum	Maximum	# Intervals	Direction	Length	Mean TPM
2.9222	3.0036	3.28688	GeneID	1	A1BG	NC_000019	58346806	58353499	1	reverse	6694	3.07089
-5.64386	-6.64386	-5.05889	GeneID	2	A2M	NC_000012	9067708	9115962	1	reverse	48255	-5.7822
1.46467	1.58496	1.63227	GeneID	9	NAT1	NC_000008	18170419	18223689	1	forward	53271	1.56063
6.42761	6.12371	6.15056	GeneID	14	AAMP	NC_000002	218264129	218270209	1	reverse	6081	6.23396
-0.514573	0.815575	0.985501	GeneID	15	AANAT	NC_000017	76453351	76470797	1	forward	17447	0.428834
4.64501	4.77083	4.53792	GeneID	16	AARS	NC_000016	70252295	70289552	1	reverse	37258	4.65125
-1.78588	-1.73697	-2.25154	GeneID	18	ABAT	NC_000016	8674587	8784575	1	forward	109989	-1.92479
0.799087	0.831877	0.659925	GeneID	19	ABCA1	NC_000009	104781002	104928246	1	reverse	147245	0.76363
-3.32193	-2.8365	-1.78588	GeneID	20	ABCA2	NC_000009	137007234	137028922	1	reverse	21689	-2.6481
-3.8365	-3.32193	-4.64386	GeneID	21	ABCA3	NC_000016	2275878	2340746	1	reverse	64869	-3.9341
2.75489	3.03562	3.05311	GeneID	22	ABCB7	NC_000023	75053172	75156340	1	reverse	103169	2.94787
5.7811	5.41785	5.38094	GeneID	23	ABCF1	NC_000006	30571393	30591532	1	forward	20140	5.52663
-0.713119	-0.888969	-1.05889	GeneID	25	ABL1	NC_000009	130713881	130887675	1	forward	173795	-0.886994
0.321928	0.275007	0.0703893	GeneID	27	ABL2	NC_000001	179099327	179229693	1	reverse	130367	0.222441
-0.599462	-0.810966	-0.888969	GeneID	29	ABR	NC_000017	1003518	1229713	1	reverse	226196	-0.766466
3.9486	3.94111	3.87873	GeneID	30	ACAA1	NC_000003	38122710	38137242	1	reverse	14533	3.92281
1.67807	1.63691	1.3505	GeneID	31	ACACA	NC_000017	37084992	37406822	1	reverse	321831	1.55516
-3.32193	-3.05889	-2.8365	GeneID	32	ACACB	NC_000012	109112666	109268226	1	forward	155561	-3.07244
5.94743	6.10161	5.95907	GeneID	34	ACADM	NC_000001	75724347	75763679	1	forward	39333	6.0027
-1.51457	-1.68966	-1.55639	GeneID	35	ACADS	NC_000012	120725738	120740008	1	forward	14271	-1.58688
1.46467	1.49569	1.49569	GeneID	36	ACADSB	NC_000010	123008913	123058290	1	forward	49378	1.48535
5.26115	5.40224	5.35579	GeneID	37	ACADVL	NC_000017	7217125	7225267	1	forward	8143	5.33973
3.98732	4.02503	3.9514	GeneID	38	ACAT1	NC_000011	108121531	108148168	1	forward	26638	3.98792
7.00338	7.46156	7.44245	GeneID	39	ACAT2	NC_000006	159761957	159779112	1	forward	17156	7.30246
-3.47393	-4.05889	-3.64386	GeneID	41	ASIC1	NC_000012	50057637	50083622	1	forward	25986	-3.72556
4.76075	4.88362	4.62702	GeneID	47	ACLY	NC_000017	41866916	41930542	1	reverse	63627	4.75713
1.31034	1.48543	1.17632	GeneID	48	ACO1	NC_000009	32384603	32450836	1	forward	66234	1.32403
3.25701	3.05485	2.852	GeneID	50	ACO2	NC_000022	41469125	41528989	1	forward	59865	3.05462
1.54597	1.62761	1.49569	GeneID	51	ACOX1	NC_000017	75941507	75979434	1	reverse	37928	1.55642
6.47881	6.64386	6.6605	GeneID	52	ACP1	NC_000002	264869	278283	1	forward	13415	6.59439
1.91456	2.32481	1.9222	GeneID	53	ACP2	NC_000011	47239302	47248847	1	reverse	9546	2.05386
0.765535	0.687061	0.799087	GeneID	54	ACP5	NC_000019	11574660	11579008	1	reverse	4349	0.750561
-1.4344	-1.73697	-1.12029	GeneID	55	ACPP	NC_000003	132317367	132368765	1	forward	51399	-1.43055
1.96717	1.73552	1.92979	GeneID	56	ACRV1	NC_000011	125672334	125680898	1	reverse	8565	1.87749
0.526069	0.201634	0.0703893	GeneID	59	ACTA2	NC_000010	88935074	88991397	1	reverse	56324	0.266031
10.5353	10.3183	10.0447	GeneID	60	ACTB	NC_000007	5527148	5530601	1	reverse	3454	10.2994
0.584963	-1.68966	-1.73697	GeneID	62	ACTBP2	NC_000005	77784803	77786597	1	forward	1795	-0.947221
10.5267	10.6972	10.5782	GeneID	71	ACTG1	NC_000017	81509971	81512866	1	reverse	2896	10.6007
-0.494109	-1.51457	-2.55639	GeneID	75	ACTG1P3	NC_000020	1160509	1162097	1	forward	1589	-1.52169
1.60881	1.42761	1.20163	GeneID	81	ACTN4	NC_000019	38647616	38730532	1	forward	82917	1.41268
2.03914	2.21101	1.95606	GeneID	83	ACTG1P10	NC_000023	53141688	53143984	1	reverse	2297	2.06874
6.82043	6.7939	6.80103	GeneID	86	ACTL6A	NC_000003	179562880	179588405	1	forward	25526	6.80512
-6.64386	-4.64386	-5.64386	GeneID	88	ACTN2	NC_000001	236686454	236764631	1	forward	78178	-5.64386
-2.39593	-2.32193	-2.32193	GeneID	90	ACVR1	NC_000002	157736446	157875880	1	reverse	139435	-2.3466
0.790772	0.678072	0.748461	GeneID	91	ACVR1B	NC_000012	51951667	51997079	1	forward	45413	0.739102
-1.94342	-1.32193	-1.64386	GeneID	92	ACVR2A	NC_000002	147844517	147930827	1	forward	86311	-1.6364
-1.02915	-0.785875	-0.915936	GeneID	93	ACVR2B	NC_000003	38454299	38493142	1	forward	38844	-0.910319
3.64731	3.96717	3.69042	GeneID	95	ACY1	NC_000003	51983284	51989202	1	forward	5919	3.7683
3.93829	4.22342	4.29939	GeneID	97	ACYP1	NC_000014	75053221	75069483	1	reverse	16263	4.1537
-0.943416	-0.514573	-0.785875	GeneID	98	ACYP2	NC_000002	53970838	54305300	1	forward	334463	-0.747955
4.16912	4.20085	4.25777	GeneID	100	ADA	NC_000020	44619519	44651758	1	reverse	32240	4.20925
-0.200913	0.475085	0.895303	GeneID	101	ADAM8	NC_000010	133262416	133276903	1	reverse	14488	0.389825
3.05832	3.29719	3.10601	GeneID	102	ADAM10	NC_000015	58595204	58749978	1	reverse	154775	3.15384
5.70653	5.63401	5.30925	GeneID	103	ADAR	NC_000001	154582057	154628016	1	reverse	45960	5.54993
-2.55639	-2.47393	-2.47393	GeneID	104	ADARB1	NC_000021	45074578	45226563	1	forward	151986	-2.50142
NaN	-6.64386	-6.64386	GeneID	108	ADCY2	NC_000005	7396230	7830081	1	forward	433852	-6.64386
1.75275	1.69599	1.7137	GeneID	109	ADCY3	NC_000002	24819169	24920017	1	reverse	100849	1.72081
-4.64386	-6.64386	-5.64386	GeneID	111	ADCY5	NC_000003	123282296	123448632	1	reverse	166337	-5.64386
1.94111	2.28096	2.1375	GeneID	113	ADCY7	NC_000016	50246158	50318135	1	forward	71978	2.11986
1.55582	1.5509	1.40599	GeneID	118	ADD1	NC_000004	2843732	2930076	1	forward	86345	1.50424
2.18269	2.6017	2.48543	GeneID	120	ADD3	NC_000010	109996350	110135565	1	forward	139216	2.42327
-5.05889	-4.64386	-4.64386	GeneID	127	ADH4	NC_000004	99123657	99144330	1	reverse	20674	-4.7822
5.31325	5.2032	5.21607	GeneID	128	ADH5	NC_000004	99070978	99088788	1	reverse	17811	5.24417
-3.64386	-3.64386	-3.8365	GeneID	130	ADH6	NC_000004	99202638	99219246	1	reverse	16609	-3.70807
0.650765	0.641546	0.464668	GeneID	132	ADK	NC_000010	74151185	74709303	1	forward	558119	0.58566
5.73904	6.22516	6.2937	GeneID	133	ADM	NC_000011	10304980	10307402	1	forward	2423	6.08597
2.76977	2.93168	2.8953	GeneID	135	ADORA2A	NC_000022	24423597	24442360	1	forward	18764	2.86559
-3.8365	-3.47393	-2.94342	GeneID	136	ADORA2B	NC_000017	15927781	15975896	1	forward	48116	-3.41795
-1.55639	-0.37707	-0.304006	GeneID	140	ADORA3	NC_000001	111499429	111504121	1	reverse	4693	-0.745823
-2.25154	-2.64386	-1.68966	GeneID	141	ADPRH	NC_000003	119579433	119589954	1	forward	10522	-2.19502
6.4814	6.2116	6.00518	GeneID	142	PARP1	NC_000001	226360691	226408100	1	reverse	47410	6.23272
2.45943	2.17313	2.15056	GeneID	143	PARP4	NC_000013	24420930	24512993	1	reverse	92064	2.26104
-4.64386	-4.64386	-6.64386	GeneID	147	ADRA1B	NC_000005	159916733	159989205	1	forward	72473	-5.31052
5.87086	5.87234	5.89166	GeneID	156	GRK2	NC_000011	67266420	67286558	1	forward	20139	5.87829
2.52105	2.65076	2.50589	GeneID	157	GRK3	NC_000022	25564894	25729294	1	forward	164401	2.55924
6.17113	5.80349	5.93121	GeneID	158	ADSL	NC_000022	40346500	40387408	1	forward	40909	5.96861
4.87234	4.73064	4.66789	GeneID	159	ADSS	NC_000001	244408492	244452134	1	reverse	43643	4.75696
2.04963	1.89918	1.70929	GeneID	160	AP2A1	NC_000019	49766923	49807114	1	forward	40192	1.88603
1	1.18269	0.978196	GeneID	161	AP2A2	NC_000011	925809	1012245	1	forward	86437	1.05363
3.83693	3.60644	3.39232	GeneID	162	AP1B1	NC_000022	29327680	29388583	1	reverse	60904	3.6119
3.27501	3.17473	3.06005	GeneID	163	AP2B1	NC_000017	35586899	35726417	1	forward	139519	3.16993
3.79181	3.62059	3.40054	GeneID	164	AP1G1	NC_000016	71729000	71809073	1	reverse	80074	3.60431
3.92125	4.66448	4.62585	GeneID	165	AEBP1	NC_000007	44104320	44114565	1	forward	10246	4.40386
6.87824	6.78267	6.79012	GeneID	166	AES	NC_000019	3052910	3063107	1	reverse	10198	6.81701
2.80323	3.03562	3.08066	GeneID	172	AFG3L1P	NC_000016	89972580	90000787	1	forward	28208	2.97317
-3.64386	-3.32193	-5.64386	GeneID	173	AFM	NC_000004	73481740	73504001	1	forward	22262	-4.20321
4.69655	4.82426	4.96209	GeneID	175	AGA	NC_000004	177430774	177442503	1	reverse	11730	4.82763
3.19062	3.50716	3.43162	GeneID	177	AGER	NC_000006	32180968	32185247	1	reverse	4280	3.37647
3.06867	3.15218	2.90111	GeneID	178	AGL	NC_000001	99850077	99924023	1	forward	73947	3.04065
-2.47393	-2.12029	-2.18443	GeneID	181	AGRP	NC_000016	67482571	67483813	1	reverse	1243	-2.25955
-1.88897	-2.73697	-2.73697	GeneID	182	JAG1	NC_000020	10637684	10674046	1	reverse	36363	-2.4543
3.28688	3.37016	3.08066	GeneID	191	AHCY	NC_000020	34235012	34311976	1	reverse	76965	3.2459
1.41143	1.54597	1.60407	GeneID	196	AHR	NC_000007	17298652	17346151	1	forward	47500	1.52049
1.68257	0.887525	2.57046	GeneID	199	AIF1	NC_000006	31615209	31617025	1	forward	1817	1.71352
1.58496	1.91456	1.69599	GeneID	202	AIM1	NC_000006	106360808	106570449	1	forward	209642	1.73184
1.04963	1.07039	1.22033	GeneID	203	AK1	NC_000009	127866480	127886749	1	reverse	20270	1.11345
5.86839	5.89797	5.81916	GeneID	204	AK2	NC_000001	33007940	33036911	1	reverse	28972	5.86184
-6.64386	-6.64386	-6.64386	GeneID	205	AK4	NC_000001	65147342	65232145	1	forward	84804	-6.64386
3.8166	3.904	3.85599	GeneID	207	AKT1	NC_000014	104769349	104795743	1	reverse	26395	3.85886
2.27799	2.1375	2.19849	GeneID	208	AKT2	NC_000019	40230317	40285531	1	reverse	55215	2.20466
2.89724	3.14078	3.36177	GeneID	210	ALAD	NC_000009	113386312	113401338	1	reverse	15027	3.13326
2.95233	2.95977	2.80941	GeneID	211	ALAS1	NC_000003	52198083	52214327	1	forward	16245	2.90717
-3.64386	-3.64386	-3.8365	GeneID	212	ALAS2	NC_000023	55009055	55031064	1	reverse	22010	-3.70807
1.65535	1.87971	1.7137	GeneID	214	ALCAM	NC_000003	105366713	105576913	1	forward	210201	1.74958
0.505891	0.731183	0.15056	GeneID	215	ABCD1	NC_000023	153724851	153744762	1	forward	19912	0.462545
1.96717	1.58976	1.52607	GeneID	217	ALDH2	NC_000012	111766887	111809985	1	forward	43099	1.69433
0.704872	0.555816	0.62293	GeneID	220	ALDH1A3	NC_000015	100879692	100916626	1	forward	36935	0.627873
-0.286304	0.0976109	0.0976109	GeneID	221	ALDH3B1	NC_000011	68008547	68029282	1	forward	20736	-0.0303608
0.15056	0.464668	0.765535	GeneID	222	ALDH3B2	NC_000011	67662162	67681214	1	reverse	19053	0.460254
3.93168	4.15623	3.93074	GeneID	223	ALDH9A1	NC_000001	165662212	165698663	1	reverse	36452	4.00622
4.13258	4.1334	3.98823	GeneID	224	ALDH3A2	NC_000017	19648136	19677596	1	forward	29461	4.08474
-0.68966	-0.321928	-0.434403	GeneID	225	ABCD2	NC_000012	39530966	39651333	1	reverse	120368	-0.481997
8.09766	7.93263	7.86289	GeneID	226	ALDOA	NC_000016	30053090	30070420	1	forward	17331	7.96439
-5.05889	-2.73697	-3.18443	GeneID	229	ALDOB	NC_000009	101420560	101435780	1	reverse	15221	-3.66009
6.59126	7.48551	7.45311	GeneID	230	ALDOC	NC_000017	28573115	28576963	1	reverse	3849	7.17662
6.21237	6.09508	6.09719	GeneID	231	AKR1B1	NC_000007	134442352	134459136	1	reverse	16785	6.13488
-5.05889	-4.64386	-4.64386	GeneID	238	ALK	NC_000002	29192774	29921611	1	reverse	728838	-4.7822
-0.304006	0.422233	0.275007	GeneID	239	ALOX12	NC_000017	6993791	7010736	1	forward	16946	0.131078
2.52105	2.70487	2.59455	GeneID	240	ALOX5	NC_000010	45374166	45446121	1	forward	71956	2.60682
3.22651	3.36317	3.49825	GeneID	241	ALOX5AP	NC_000013	30713478	30764428	1	forward	50951	3.36264
0.773996	0.831877	0.941106	GeneID	242	ALOX12B	NC_000017	8072636	8087703	1	reverse	15068	0.848993
-2.47393	-1.94342	-2.94342	GeneID	243	ALOX12P1	NC_000017	30529673	30542433	1	forward	12761	-2.45359
-2.8365	-2.47393	-2.73697	GeneID	245	ALOX12P2	NC_000017	6853576	6900349	1	forward	46774	-2.68247
-0.666576	-0.184425	-1.32193	GeneID	246	ALOX15	NC_000017	4630919	4641665	1	reverse	10747	-0.72431
-6.64386	-4.64386	-5.64386	GeneID	249	ALPL	NC_000001	21508982	21578412	1	forward	69431	-5.64386
1.12433	1.28688	1.16993	GeneID	257	ALX3	NC_000001	110060375	110070700	1	reverse	10326	1.19371
-1.59946	-0.358454	-1	GeneID	258	AMBN	NC_000004	70592258	70607288	1	forward	15031	-0.985972
5.17313	5.04002	4.92505	GeneID	262	AMD1	NC_000006	110814621	110895713	1	forward	81093	5.04606
3.12433	3.28392	3.23726	GeneID	267	AMFR	NC_000016	56361452	56425538	1	reverse	64087	3.21517
-0.713119	-0.0892673	1.13093	GeneID	268	AMH	NC_000019	2249114	2252073	1	forward	2960	0.109515
-2.32193	-3.32193	-3.05889	GeneID	270	AMPD1	NC_000001	114673098	114695618	1	reverse	22521	-2.90092
3.93923	3.76235	3.88557	GeneID	271	AMPD2	NC_000001	109619813	109632055	1	forward	12243	3.86238
1.40054	1.96347	1.73552	GeneID	272	AMPD3	NC_000011	10450321	10507579	1	forward	57259	1.69984
-5.64386	-4.32193	-5.05889	GeneID	273	AMPH	NC_000007	38383694	38631567	1	reverse	247874	-5.00823
-0.643856	-0.395929	-0.862496	GeneID	274	BIN1	NC_000002	127048023	127107400	1	reverse	59378	-0.634094
0.0976109	0.641546	1.30451	GeneID	275	AMT	NC_000003	49416778	49422678	1	reverse	5901	0.681223
-0.268817	0.555816	0.536053	GeneID	280	AMY2B	NC_000001	103554644	103579534	1	forward	24891	0.274351
-0.943416	-0.251539	-0.514573	GeneID	283	ANG	NC_000014	20684177	20694186	1	forward	10010	-0.569843
-3.18443	-2.64386	-2.94342	GeneID	285	ANGPT2	NC_000008	6499651	6563420	1	reverse	63770	-2.9239
-1.68966	-1.02915	-0.761213	GeneID	286	ANK1	NC_000008	41653225	41896762	1	reverse	243538	-1.16001
-2.32193	-1.94342	-2.18443	GeneID	287	ANK2	NC_000004	112706083	113383740	1	forward	677658	-2.14992
-3.47393	-3.64386	-3.8365	GeneID	288	ANK3	NC_000010	60026298	60733526	1	reverse	707229	-3.65143
6.31506	6.25304	6.2213	GeneID	291	SLC25A4	NC_000004	185143263	185150384	1	forward	7122	6.26313
10.2676	10.2109	10.1906	GeneID	292	SLC25A5	NC_000023	119468400	119471396	1	forward	2997	10.2231
3.91361	4.02059	4.04089	GeneID	302	ANXA2	NC_000015	60347151	60398025	1	reverse	50875	3.9917
-4.64386	-3.47393	-3.8365	GeneID	307	ANXA4	NC_000002	69643805	69826477	1	forward	182673	-3.98476
1.8679	1.46467	1.74846	GeneID	309	ANXA6	NC_000005	151100706	151157882	1	reverse	57177	1.69368
5.13791	5.1416	5.05918	GeneID	310	ANXA7	NC_000010	73375101	73414085	1	reverse	38985	5.1129
2.12101	2.40327	2.02148	GeneID	311	ANXA11	NC_000010	80153953	80205677	1	reverse	51725	2.18192
-6.64386	-6.64386	-5.64386	GeneID	312	ANXA13	NC_000008	123680794	123737426	1	reverse	56633	-6.31052
-4.64386	-5.05889	-4.64386	GeneID	313	AOAH	NC_000007	36512042	36724549	1	reverse	212508	-4.7822
1.48026	1.83592	1.89142	GeneID	314	AOC2	NC_000017	42844592	42850707	1	forward	6116	1.73587
-5.64386	-6.64386	-6.64386	GeneID	316	AOX1	NC_000002	200585952	200677064	1	forward	91113	-6.31052
1.5008	2.04614	1.69599	GeneID	317	APAF1	NC_000012	98645141	98735433	1	forward	90293	1.74765
4.29793	4.56194	4.59634	GeneID	318	NUDT2	NC_000009	34329506	34343713	1	forward	14208	4.4854
0.495695	0.815575	0.956057	GeneID	319	APOF	NC_000012	56360571	56362799	1	reverse	2229	0.755776
0.815575	1.05658	0.505891	GeneID	322	APBB1	NC_000011	6395124	6419830	1	reverse	24707	0.792683
0.941106	1.14405	1.13093	GeneID	323	APBB2	NC_000004	40810027	41216714	1	reverse	406688	1.07203
2.28096	2.23573	2.07724	GeneID	324	APC	NC_000005	112707505	112846239	1	forward	138735	2.19798
4.64847	4.38267	4.36107	GeneID	327	APEH	NC_000003	49673102	49683508	1	forward	10407	4.46407
9.69089	9.32073	9.32414	GeneID	328	APEX1	NC_000014	20455131	20457772	1	forward	2642	9.44525
4.52982	4.7447	4.61824	GeneID	329	BIRC2	NC_000011	102347182	102378670	1	forward	31489	4.63092
7.31696	7.54597	7.50016	GeneID	330	BIRC3	NC_000011	102317450	102339403	1	forward	21954	7.45436
2.94111	3.04789	2.72901	GeneID	331	XIAP	NC_000023	123859812	123913979	1	forward	54168	2.906
6.41397	6.41413	6.23974	GeneID	332	BIRC5	NC_000017	78214196	78225635	1	forward	11440	6.35595
5.24031	5.22304	5.06264	GeneID	334	APLP2	NC_000011	130069821	130144811	1	forward	74991	5.17533
-0.971431	0.344828	0.137504	GeneID	335	APOA1	NC_000011	116835751	116837950	1	reverse	2200	-0.163033
8.19736	7.85281	7.90298	GeneID	353	APRT	NC_000016	88809469	88811934	1	reverse	2466	7.98438
4.42828	4.7996	4.74524	GeneID	355	FAS	NC_000010	88968429	89017061	1	forward	48633	4.65771
-6.64386	-6.64386	-6.64386	GeneID	357	SHROOM2	NC_000023	9786406	9949443	1	forward	163038	-6.64386
5.49409	5.61589	5.33092	GeneID	360	AQP3	NC_000009	33441154	33447633	1	reverse	6480	5.4803
NaN	-6.64386	-6.64386	GeneID	366	AQP9	NC_000015	58138169	58185911	1	forward	47743	-6.64386
-6.64386	-6.64386	-5.64386	GeneID	368	ABCC6	NC_000016	16149565	16223616	1	reverse	74052	-6.31052
4.27426	4.10518	3.95606	GeneID	369	ARAF	NC_000023	47561100	47571921	1	forward	10822	4.11183
5.7211	5.56316	5.57137	GeneID	372	ARCN1	NC_000011	118572363	118603033	1	forward	30671	5.61854
2.44626	2.62293	2.43296	GeneID	373	TRIM23	NC_000005	65589680	65624360	1	reverse	34681	2.50072
6.83946	6.64068	6.50319	GeneID	375	ARF1	NC_000001	228082660	228099212	1	forward	16553	6.66111
5.38474	4.9542	4.8748	GeneID	377	ARF3	NC_000012	48928836	48957526	1	reverse	28691	5.07124
3.76871	3.44361	3.37434	GeneID	378	ARF4	NC_000003	57571363	57597488	1	reverse	26126	3.52889
8.04242	7.96642	8.00815	GeneID	381	ARF5	NC_000007	127588352	127591705	1	forward	3354	8.00566
7.18785	7.32238	6.90677	GeneID	382	ARF6	NC_000014	49893018	49897054	1	forward	4037	7.139
-2.47393	-2.12029	-3.32193	GeneID	383	ARG1	NC_000006	131573159	131584332	1	forward	11174	-2.63872
2.46989	2.30743	2.32193	GeneID	384	ARG2	NC_000014	67619862	67651720	1	forward	31859	2.36641
5.20555	5.15381	4.97315	GeneID	387	RHOA	NC_000003	49359136	49412097	1	reverse	52962	5.11084
3.09085	3.48285	3.62644	GeneID	389	RHOC	NC_000001	112701127	112707403	1	reverse	6277	3.40005
3.60051	3.30889	3.46858	GeneID	391	RHOG	NC_000011	3826978	3840983	1	reverse	14006	3.45933
2.60644	2.25399	1.926	GeneID	392	ARHGAP1	NC_000011	46677075	46700665	1	reverse	23591	2.26214
4.5509	4.47184	4.58256	GeneID	393	ARHGAP4	NC_000023	153907376	153926260	1	reverse	18885	4.5351
0.378512	0.650765	0.432959	GeneID	394	ARHGAP5	NC_000014	32076152	32159728	1	forward	83577	0.487412
-6.64386	-5.64386	-5.64386	GeneID	395	ARHGAP6	NC_000023	11137543	11665701	1	reverse	528159	-5.97719
7.53185	7.16179	7.0177	GeneID	396	ARHGDIA	NC_000017	81867719	81871406	1	reverse	3688	7.23711
8.01402	7.93846	7.8835	GeneID	397	ARHGDIB	NC_000012	14942015	14961770	1	reverse	19756	7.94533
3.21568	3.13586	3.19219	GeneID	399	RHOH	NC_000004	40191011	40244764	1	forward	53754	3.18125
5.96232	6.00697	6.0072	GeneID	400	ARL1	NC_000012	101393120	101407820	1	reverse	14701	5.99216
4.35473	4.13668	4.13422	GeneID	402	ARL2	NC_000011	65014113	65022185	1	forward	8073	4.20855
3.98368	4.10098	4.13093	GeneID	403	ARL3	NC_000010	102673727	102714433	1	reverse	40707	4.07186
2.02148	2.23266	1.99639	GeneID	405	ARNT	NC_000001	150809705	150876768	1	reverse	67064	2.08351
-5.64386	-5.05889	-4.64386	GeneID	406	ARNTL	NC_000011	13276613	13387268	1	forward	110656	-5.11554
0	-0.0144996	-0.286304	GeneID	407	ARR3	NC_000023	70268335	70281840	1	forward	13506	-0.100268
-5.64386	-5.64386	-5.05889	GeneID	408	ARRB1	NC_000011	75260122	75351831	1	reverse	91710	-5.44887
4.27128	4.20163	4.13832	GeneID	409	ARRB2	NC_000017	4710494	4721500	1	forward	11007	4.20374
2.8679	3.27799	3.25701	GeneID	410	ARSA	NC_000022	50622754	50628173	1	reverse	5420	3.1343
-0.268817	-0.217591	-0.577767	GeneID	411	ARSB	NC_000005	78777209	78986534	1	reverse	209326	-0.354725
1.45418	2.15704	1.93734	GeneID	412	STS	NC_000023	7147252	7354643	1	forward	207392	1.84952
-3.64386	-4.64386	-4.64386	GeneID	419	ART3	NC_000004	76011180	76112802	1	forward	101623	-4.31052
-3.32193	-4.64386	-3.18443	GeneID	420	ART4	NC_000012	14829311	14843479	1	reverse	14169	-3.71674
0.226509	-0.200913	-0.0588937	GeneID	421	ARVCF	NC_000022	19966491	20016802	1	reverse	50312	-0.0110993
5.08321	5.24755	5.1635	GeneID	427	ASAH1	NC_000008	18056299	18084998	1	reverse	28700	5.16475
-3.05889	-3.64386	-3.64386	GeneID	434	ASIP	NC_000020	34186493	34269344	1	forward	82852	-3.44887
2.63691	2.91648	2.84197	GeneID	435	ASL	NC_000007	66075789	66093343	1	forward	17555	2.79845
0.695994	1.32769	1.13093	GeneID	436	ASLP1	NC_000022	23648788	23653359	1	reverse	4572	1.05154
4.62994	4.30961	4.37086	GeneID	439	ASNA1	NC_000019	12737492	12748323	1	forward	10832	4.4368
7.72185	8.06706	8.09329	GeneID	440	ASNS	NC_000007	97852117	97872542	1	reverse	20426	7.96073
0.790772	1.02857	0.799087	GeneID	444	ASPH	NC_000008	61500556	61714640	1	reverse	214085	0.872809
-3.8365	-3.64386	-4.64386	GeneID	462	SERPINC1	NC_000001	173903804	173917378	1	reverse	13575	-4.0414
-1.25154	-0.943416	-1.21759	GeneID	463	ZFHX3	NC_000016	72782885	73058635	1	reverse	275751	-1.13752
2.99096	3.0036	2.83592	GeneID	466	ATF1	NC_000012	50763682	50821162	1	forward	57481	2.94349
-0.0439433	0.815575	0.790772	GeneID	467	ATF3	NC_000001	212565334	212620777	1	forward	55444	0.520801
9.43917	9.6655	9.61252	GeneID	468	ATF4	NC_000022	39519709	39522686	1	forward	2978	9.57239
5.89555	5.56102	5.42794	GeneID	471	ATIC	NC_000002	215311956	215359745	1	forward	47790	5.62817
3.83794	4.18903	4.02945	GeneID	472	ATM	NC_000011	108222484	108369102	1	forward	146619	4.01881
-0.556393	-0.434403	-0.556393	GeneID	473	RERE	NC_000001	8352404	8826226	1	reverse	473823	-0.51573
4.94298	4.71589	4.904	GeneID	475	ATOX1	NC_000005	151742822	151758649	1	reverse	15828	4.85429
5.38957	5.22843	5.00988	GeneID	476	ATP1A1	NC_000001	116373173	116404774	1	forward	31602	5.2093
2.53356	2.09761	2.18269	GeneID	478	ATP1A3	NC_000019	41966582	41994276	1	reverse	27695	2.27129
-2.39593	-1.88897	-1.59946	GeneID	481	ATP1B1	NC_000001	169106709	169132722	1	forward	26014	-1.96145
4.97728	5.00405	4.91217	GeneID	483	ATP1B3	NC_000003	141876628	141926540	1	forward	49913	4.9645
-0.785875	-0.454032	-1.51457	GeneID	484	ATP1B3P1	NC_000002	60734390	60735927	1	reverse	1538	-0.91816
-3.32193	-2.94342	-1.4344	GeneID	485	ATP1B1P1	NC_000004	42029085	42031265	1	forward	2181	-2.56658
1.39506	1.31034	1.37295	GeneID	486	FXYD2	NC_000011	117820075	117828092	1	reverse	8018	1.35945
1.24489	1.56072	1.65077	GeneID	487	ATP2A1	NC_000016	28878488	28904509	1	forward	26022	1.48546
4.64731	4.46532	4.10098	GeneID	488	ATP2A2	NC_000012	110281227	110351093	1	forward	69867	4.40454
3.05658	3.08066	2.95791	GeneID	489	ATP2A3	NC_000017	3923869	3964464	1	reverse	40596	3.03172
3.18745	3.25852	3.17473	GeneID	490	ATP2B1	NC_000012	89588049	89709353	1	reverse	121305	3.2069
-4.05889	-3.64386	-3.64386	GeneID	491	ATP2B2	NC_000003	10324023	10707962	1	reverse	383940	-3.7822
1.66448	1.77821	1.67807	GeneID	493	ATP2B4	NC_000001	203626787	203744081	1	forward	117295	1.70692
8.63623	8.47269	8.44799	GeneID	498	ATP5A1	NC_000018	46084144	46104233	1	reverse	20090	8.51897
10.5238	10.2634	10.1762	GeneID	506	ATP5B	NC_000012	56638175	56646068	1	reverse	7894	10.3211
7.1468	7.15239	7.13894	GeneID	509	ATP5C1	NC_000010	7788104	7807801	1	forward	19698	7.14604
6.5421	6.12969	6.28448	GeneID	513	ATP5D	NC_000019	1241750	1244825	1	forward	3076	6.31876
8.42698	8.34079	8.41849	GeneID	514	ATP5E	NC_000020	59028678	59032367	1	reverse	3690	8.39542
7.73437	7.60296	7.63365	GeneID	515	ATP5F1	NC_000001	111449121	111461918	1	forward	12798	7.65699
8.1574	7.66427	7.84837	GeneID	516	ATP5G1	NC_000017	48892786	48895871	1	forward	3086	7.89001
7.20653	7.10727	7.18468	GeneID	517	ATP5G2	NC_000012	53665160	53677546	1	reverse	12387	7.16616
9.92674	9.77005	9.82742	GeneID	518	ATP5G3	NC_000002	175176258	175181762	1	reverse	5505	9.84141
9.5886	9.44381	9.55809	GeneID	521	ATP5I	NC_000004	672436	674338	1	reverse	1903	9.53017
7.23084	7.16209	7.20701	GeneID	522	ATP5J	NC_000021	25724480	25735654	1	reverse	11175	7.19998
4.76235	4.70874	4.55028	GeneID	523	ATP6V1A	NC_000003	113747019	113812058	1	forward	65040	4.67379
0.321928	0.189034	0	GeneID	525	ATP6V1B1	NC_000002	70935868	70965431	1	forward	29564	0.170321
4.69153	4.44294	4.38198	GeneID	526	ATP6V1B2	NC_000008	20197193	20226852	1	forward	29660	4.50548
4.88068	4.51728	4.67299	GeneID	527	ATP6V0C	NC_000016	2513726	2520223	1	forward	6498	4.69032
4.58496	4.51159	4.45352	GeneID	528	ATP6V1C1	NC_000008	103021020	103073057	1	forward	52038	4.51669
4.61412	4.4121	4.51728	GeneID	529	ATP6V1E1	NC_000022	17592136	17628822	1	reverse	36687	4.5145
8.02109	7.85231	7.82883	GeneID	533	ATP6V0B	NC_000001	43974648	43978300	1	forward	3653	7.90075
2.65076	3.14731	3.30305	GeneID	534	ATP6V1G2	NC_000006	31544451	31546848	1	reverse	2398	3.03371
1.1375	1.26903	1.18903	GeneID	535	ATP6V0A1	NC_000017	42458844	42522579	1	forward	63736	1.19852
4.59096	4.55336	4.34625	GeneID	537	ATP6AP1	NC_000023	154428632	154436517	1	forward	7886	4.49686
0.464668	0.731183	0.443607	GeneID	538	ATP7A	NC_000023	77910656	78050395	1	forward	139740	0.546486
8.34483	8.30597	8.33127	GeneID	539	ATP5O	NC_000021	33903453	33915854	1	reverse	12402	8.32736
-5.05889	-6.64386	-5.05889	GeneID	540	ATP7B	NC_000013	51932669	52012130	1	reverse	79462	-5.58721
3.55213	3.5656	3.47638	GeneID	545	ATR	NC_000003	142449235	142578826	1	reverse	129592	3.53137
2.33056	2.38128	2.32193	GeneID	546	ATRX	NC_000023	77504878	77786269	1	reverse	281392	2.34459
1.02148	1.23879	1.12433	GeneID	549	AUH	NC_000009	91213815	91361969	1	reverse	148155	1.1282
8.53551	8.11666	8.16007	GeneID	550	AUP1	NC_000002	74526648	74529897	1	reverse	3250	8.27075
-3.64386	-3.32193	-4.32193	GeneID	551	AVP	NC_000020	3082555	3093521	1	reverse	10967	-3.76257
-0.358454	-0.0439433	-0.785875	GeneID	554	AVPR2	NC_000023	153902531	153907166	1	forward	4636	-0.396091
12.0852	12.2024	12.1627	GeneID	567	B2M	NC_000015	44711487	44718159	1	forward	6673	12.1501
-2.64386	-3.32193	-2.94342	GeneID	570	BAAT	NC_000009	101360417	101385005	1	reverse	24589	-2.96973
2.60881	3.0036	2.83592	GeneID	571	BACH1	NC_000021	29298795	29361896	1	forward	63102	2.81611
2.01792	1.93357	2.09424	GeneID	572	BAD	NC_000011	64269828	64284704	1	reverse	14877	2.01524
6.40735	6.14527	5.97545	GeneID	573	BAG1	NC_000009	33252471	33264761	1	reverse	12291	6.17602
-2.8365	-2.25154	-2.05889	GeneID	575	ADGRB1	NC_000008	142449703	142545009	1	forward	95307	-2.38231
0.594549	1.57531	1.59455	GeneID	576	ADGRB2	NC_000001	31727105	31764063	1	reverse	36959	1.2548
1.59455	1.852	1.7137	GeneID	578	BAK1	NC_000006	33572546	33580293	1	reverse	7748	1.72008
2.87381	3.0197	2.94673	GeneID	580	BARD1	NC_000002	214725645	214809711	1	reverse	84067	2.94675
4.77189	4.52482	4.55213	GeneID	581	BAX	NC_000019	48954825	48961798	1	forward	6974	4.61628
-0.556393	-0.104697	0.111031	GeneID	582	BBS1	NC_000011	66510648	66533613	1	forward	22966	-0.183353
3.78555	3.76128	3.69153	GeneID	583	BBS2	NC_000016	56470403	56520096	1	reverse	49694	3.74612
2.16671	2.62994	2.6893	GeneID	585	BBS4	NC_000015	72686179	72738476	1	forward	52298	2.49532
5.15178	5.31723	5.13216	GeneID	586	BCAT1	NC_000012	24810024	24949459	1	reverse	139436	5.20039
2.61117	2.48285	2.55336	GeneID	587	BCAT2	NC_000019	48795062	48811063	1	reverse	16002	2.54913
-1.21759	-1.08927	-0.971431	GeneID	590	BCHE	NC_000003	165772904	165837467	1	reverse	64564	-1.09276
0.782409	1.1375	1.11103	GeneID	593	BCKDHA	NC_000019	41397789	41425005	1	forward	27217	1.01031
0.0565835	0.176323	0.137504	GeneID	594	BCKDHB	NC_000006	80106610	80469088	1	forward	362479	0.12347
-5.05889	-4.64386	-2.64386	GeneID	595	CCND1	NC_000011	69641105	69654474	1	forward	13370	-4.11554
0.650765	1.20163	0.887525	GeneID	596	BCL2	NC_000018	63123346	63319778	1	reverse	196433	0.913308
3.90881	4.13914	4.07553	GeneID	597	BCL2A1	NC_000015	79960890	79971301	1	reverse	10412	4.04116
3.58135	3.81455	3.68032	GeneID	598	BCL2L1	NC_000020	31664452	31723999	1	reverse	59548	3.69208
3.84599	3.94954	3.98459	GeneID	599	BCL2L2	NC_000014	23306762	23311759	1	forward	4998	3.92671
0.0840642	0.879706	0.831877	GeneID	600	BAK1P1	NC_000020	32688930	32691054	1	reverse	2125	0.598549
0.176323	0.226509	0.757023	GeneID	602	BCL3	NC_000019	44742621	44760044	1	forward	17424	0.386618
4.31397	4.63052	4.41549	GeneID	604	BCL6	NC_000003	187721377	187745725	1	reverse	24349	4.45333
4.1819	4.04876	3.93829	GeneID	605	BCL7A	NC_000012	122021886	122062044	1	forward	40159	4.05631
-0.621488	-0.268817	-0.556393	GeneID	607	BCL9	NC_000001	147541394	147626219	1	forward	84826	-0.482233
5.21568	4.40259	4.27277	GeneID	608	TNFRSF17	NC_000016	11965107	11968068	1	forward	2962	4.63035
-3.47393	-2	-2.25154	GeneID	610	HCN2	NC_000019	589893	617159	1	forward	27267	-2.57516
2.31325	1.92979	2.55827	GeneID	611	OPN1SW	NC_000007	128772489	128775790	1	reverse	3302	2.2671
-0.104697	-0.168123	-0.268817	GeneID	613	BCR	NC_000022	23180365	23318037	1	forward	137673	-0.180546
6.539	6.09233	6.01302	GeneID	617	BCS1L	NC_000002	218659656	218663443	1	forward	3788	6.21478
2.69377	2.73552	2.7761	GeneID	622	BDH1	NC_000003	197509783	197573323	1	reverse	63541	2.73513
-4.32193	-3.8365	-2.94342	GeneID	623	BDKRB1	NC_000014	96256210	96264763	1	forward	8554	-3.70062
-6.64386	-3.8365	-3.8365	GeneID	624	BDKRB2	NC_000014	96204798	96244329	1	forward	39532	-4.77229
-3.8365	-3.47393	-3.64386	GeneID	627	BDNF	NC_000011	27654893	27722058	1	reverse	67166	-3.65143
-6.64386	-5.05889	-4.64386	GeneID	631	BFSP1	NC_000020	17493905	17569220	1	reverse	75316	-5.44887
0.555816	1.25096	0.823749	GeneID	632	BGLAP	NC_000001	156241962	156243332	1	forward	1371	0.876843
-0.915936	-1.35845	-0.943416	GeneID	634	CEACAM1	NC_000019	42507306	42528509	1	reverse	21204	-1.0726
0.847997	1.0072	0.823749	GeneID	636	BICD1	NC_000012	32106736	32383637	1	forward	276902	0.89298
3.85	3.36177	3.40463	GeneID	637	BID	NC_000022	17734140	17774665	1	reverse	40526	3.5388
3.92695	3.59574	3.68594	GeneID	638	BIK	NC_000022	43110748	43129712	1	forward	18965	3.73621
-1.4344	-1.02915	-0.836501	GeneID	639	PRDM1	NC_000006	106046729	106109939	1	forward	63211	-1.10002
3.20006	3.28244	3.16671	GeneID	640	BLK	NC_000008	11493991	11564599	1	forward	70609	3.21641
3.28836	3.45022	3.33485	GeneID	641	BLM	NC_000015	90717327	90815462	1	forward	98136	3.35781
5.20124	5.14568	5.01614	GeneID	642	BLMH	NC_000017	30248195	30292166	1	reverse	43972	5.12102
2.28983	2.86987	2.64155	GeneID	643	CXCR5	NC_000011	118883766	118896271	1	forward	12506	2.60042
2.28096	2.35614	2.72028	GeneID	645	BLVRB	NC_000019	40447784	40465818	1	reverse	18035	2.45246
5.36947	5.61618	5.39985	GeneID	648	BMI1	NC_000010	22321210	22331485	1	forward	10276	5.46183
0.214125	0.0840642	-0.104697	GeneID	649	BMP1	NC_000008	22165140	22212326	1	forward	47187	0.0644972
3.8166	3.94017	3.90111	GeneID	651	BMP3	NC_000004	81030778	81057531	1	forward	26754	3.88596
-1.05889	-1.25154	-1.47393	GeneID	654	BMP6	NC_000006	7726778	7881728	1	forward	154951	-1.26145
2.24793	2.22651	2.12763	GeneID	655	BMP7	NC_000020	57168753	57266651	1	reverse	97899	2.20069
-3.8365	-1.55639	-2.25154	GeneID	656	BMP8B	NC_000001	39757182	39788861	1	reverse	31680	-2.54814
-6.64386	-6.64386	-6.64386	GeneID	658	BMPR1B	NC_000004	94757977	95158453	1	forward	400477	-6.64386
-0.0439433	0.475085	0.137504	GeneID	659	BMPR2	NC_000002	202376310	202567751	1	forward	191442	0.189548
-6.64386	-5.64386	-6.64386	GeneID	660	BMX	NC_000023	15500777	15556529	1	forward	55753	-6.31052
6.04155	6.04549	5.93286	GeneID	661	POLR3D	NC_000008	22245104	22251167	1	forward	6064	6.00663
3.54226	3.57894	3.5008	GeneID	662	BNIP1	NC_000005	173144442	173164387	1	forward	19946	3.54067
5.77347	5.9743	5.79181	GeneID	663	BNIP2	NC_000015	59659146	59689534	1	reverse	30389	5.84653
5.32373	6.41735	6.46907	GeneID	664	BNIP3	NC_000010	131967683	131982013	1	reverse	14331	6.07005
4.41616	5.4822	5.35368	GeneID	665	BNIP3L	NC_000008	26383007	26413128	1	forward	30122	5.08401
-3.32193	-3.18443	-2.39593	GeneID	666	BOK	NC_000002	241558731	241574138	1	forward	15408	-2.96743
3.12598	3.11769	3.01436	GeneID	667	DST	NC_000006	56457987	56954671	1	reverse	496685	3.08601
3.16027	3.37156	3.20477	GeneID	669	BPGM	NC_000007	134646779	134679816	1	forward	33038	3.24553
2.45154	2.57531	2.55582	GeneID	670	BPHL	NC_000006	3118376	3153198	1	forward	34823	2.52756
4.44824	4.5552	4.47119	GeneID	672	BRCA1	NC_000017	43044295	43125483	1	reverse	81189	4.49154
1.57046	1.85599	1.57531	GeneID	673	BRAF	NC_000007	140719331	140924764	1	reverse	205434	1.66725
3.3147	3.43962	3.28983	GeneID	675	BRCA2	NC_000013	32315480	32399672	1	forward	84193	3.34805
4.14812	4.44758	4.42626	GeneID	677	ZFP36L1	NC_000014	68787655	68796243	1	reverse	8589	4.34065
4.9782	5.06738	5.03914	GeneID	678	ZFP36L2	NC_000002	43222402	43226606	1	reverse	4205	5.02824
5.56986	5.30779	5.12598	GeneID	682	BSG	NC_000019	571277	583493	1	forward	12217	5.33454
-0.0892673	0.31034	0.0143553	GeneID	683	BST1	NC_000004	15686347	15774177	1	forward	87831	0.078476
9.09793	8.92217	9.02204	GeneID	684	BST2	NC_000019	17402939	17405648	1	reverse	2710	9.01404
-0.971431	-0.494109	-0.37707	GeneID	686	BTD	NC_000003	15601352	15653709	1	forward	52358	-0.614203
-3.32193	-3.05889	-5.64386	GeneID	688	KLF5	NC_000013	73054976	73077542	1	forward	22567	-4.00823
9.00991	9.02006	9.04483	GeneID	689	BTF3	NC_000005	73498425	73505623	1	forward	7199	9.02494
7.2035	7.44874	7.35984	GeneID	694	BTG1	NC_000012	92140278	92145897	1	reverse	5620	7.33736
5.97591	5.79572	5.76421	GeneID	695	BTK	NC_000023	101349447	101390796	1	reverse	41350	5.84528
-0.0144996	-0.234465	-0.514573	GeneID	696	BTN1A1	NC_000006	26499290	26510425	1	forward	11136	-0.254513
6.28429	6.43996	6.38284	GeneID	699	BUB1	NC_000002	110637698	110678107	1	reverse	40410	6.36903
4.76871	4.73823	4.69933	GeneID	701	BUB1B	NC_000015	40161009	40221136	1	forward	60128	4.73542
5.10434	4.75114	4.77926	GeneID	705	BYSL	NC_000006	41921227	41933046	1	forward	11820	4.87825
4.10434	4.06091	4.337	GeneID	706	TSPO	NC_000022	43151514	43163242	1	forward	11729	4.16742
8.17946	7.86127	7.81192	GeneID	708	C1QBP	NC_000017	5432779	5439151	1	reverse	6373	7.95088
-3.8365	-3.47393	-3.47393	GeneID	715	C1R	NC_000012	7080209	7092447	1	reverse	12239	-3.59479
-1.73697	-2.18443	-2.25154	GeneID	716	C1S	NC_000012	7060676	7071032	1	forward	10357	-2.05764
-1.59946	-1.4344	-1.2863	GeneID	717	C2	NC_000006	31897785	31945674	1	forward	47890	-1.44006
1.23266	0.910733	0.85599	GeneID	719	C3AR1	NC_000012	8058323	8066359	1	reverse	8037	0.999794
-4.64386	-4.32193	-4.32193	GeneID	725	C4BPB	NC_000001	207088826	207099993	1	forward	11168	-4.42924
-3.05889	-3.32193	-2.25154	GeneID	726	CAPN5	NC_000011	77066945	77126155	1	forward	59211	-2.87745
0.0703893	0.739848	0.62293	GeneID	727	C5	NC_000009	120952335	121075174	1	reverse	122840	0.477723
-4.64386	-4.32193	-3.05889	GeneID	732	C8B	NC_000001	56929210	56974383	1	reverse	45174	-4.00823
4.44228	4.60407	4.53107	GeneID	734	OSGIN2	NC_000008	89901868	89927888	1	forward	26021	4.52581
4.33842	4.33199	4.32265	GeneID	738	VPS51	NC_000011	65096115	65111860	1	forward	15746	4.33102
6.47719	6.35702	6.11666	GeneID	740	MRPL49	NC_000011	65122183	65127369	1	forward	5187	6.31696
4.18269	3.49953	3.27799	GeneID	741	ZNHIT2	NC_000011	65116403	65117738	1	reverse	1336	3.6534
-1.55639	-1.05889	-0.473931	GeneID	745	MYRF	NC_000011	61752617	61788518	1	forward	35902	-1.02974
8.24503	8.35597	8.44311	GeneID	746	TMEM258	NC_000011	61789130	61792613	1	reverse	3484	8.34804
-0.556393	-1.8365	-0.888969	GeneID	750	GAS8-AS1	NC_000016	90028908	90029901	1	reverse	994	-1.09395
3.52105	3.78346	3.75489	GeneID	752	FMNL1	NC_000017	45221728	45247322	1	forward	25595	3.68647
-0.761213	-0.643856	-0.643856	GeneID	753	LDLRAD4	NC_000018	13217691	13652754	1	forward	435064	-0.682975
4.14568	4.20555	4.1177	GeneID	754	PTTG1IP	NC_000021	44849585	44873903	1	reverse	24319	4.15631
3.04963	3.20006	3.14078	GeneID	755	C21orf2	NC_000021	44328944	44339417	1	reverse	10474	3.13016
3.72028	3.56438	3.59813	GeneID	757	TMEM50B	NC_000021	33432486	33480009	1	reverse	47524	3.62759
-5.64386	-4.32193	-4.32193	GeneID	761	CA3	NC_000008	85438827	85449040	1	forward	10214	-4.76257
-3.32193	-2.47393	-2.94342	GeneID	762	CA4	NC_000017	60149941	60178118	1	forward	28178	-2.91309
-6.64386	-6.64386	-6.64386	GeneID	763	CA5A	NC_000016	87888019	87936575	1	reverse	48557	-6.64386
-3.05889	-0.152003	-0.434403	GeneID	765	CA6	NC_000001	8945786	8975092	1	forward	29307	-1.2151
-0.971431	-0.514573	-0.304006	GeneID	770	CA11	NC_000019	48637942	48646312	1	reverse	8371	-0.59667
-2.25154	-1.68966	-1.94342	GeneID	773	CACNA1A	NC_000019	13206442	13506460	1	reverse	300019	-1.96154
-1.05889	-0.556393	-0.454032	GeneID	775	CACNA1C	NC_000012	1969677	2697949	1	forward	728273	-0.689773
-1.59946	-1.18443	-1.21759	GeneID	776	CACNA1D	NC_000003	53495049	53813151	1	forward	318103	-1.33383
-4.64386	-3.64386	-4.32193	GeneID	777	CACNA1E	NC_000001	181317712	181808084	1	forward	490373	-4.20321
-6.64386	-6.64386	-6.64386	GeneID	779	CACNA1S	NC_000001	201039509	201112566	1	reverse	73058	-6.64386
2.75489	3.21723	3.1635	GeneID	780	DDR1	NC_000006	30880909	30900156	1	forward	19248	3.04521
0.526069	0.815575	0.831877	GeneID	782	CACNB1	NC_000017	39173456	39197703	1	reverse	24248	0.724507
-2	-2	-2.12029	GeneID	783	CACNB2	NC_000010	18140560	18545881	1	forward	405322	-2.0401
1.80736	2.53107	2.33914	GeneID	784	CACNB3	NC_000012	48814432	48828943	1	forward	14512	2.22585
-4.32193	-4.05889	-4.05889	GeneID	785	CACNB4	NC_000002	151832771	152099988	1	reverse	267218	-4.14657
-0.304006	0.250962	0.85599	GeneID	786	CACNG1	NC_000017	67044536	67056797	1	forward	12262	0.267648
2.852	2.58976	2.55827	GeneID	788	SLC25A20	NC_000003	48856923	48898993	1	reverse	42071	2.66668
4.52982	4.44029	4.24108	GeneID	790	CAD	NC_000002	27217257	27243792	1	forward	26536	4.40373
8.02945	8.02387	8.00197	GeneID	801	CALM1	NC_000014	90396983	90408275	1	forward	11293	8.01843
8.9047	8.95495	8.89927	GeneID	805	CALM2	NC_000002	47160082	47176936	1	reverse	16855	8.91964
1.97085	3.12433	2.68706	GeneID	806	CALM2P2	NC_000010	70163652	70164741	1	forward	1090	2.59408
5.55152	5.5601	5.62117	GeneID	808	CALM3	NC_000019	46601255	46610782	1	forward	9528	5.5776
9.99619	9.21189	9.08733	GeneID	811	CALR	NC_000019	12938600	12944490	1	forward	5891	9.4318
6.64256	6.6091	6.57486	GeneID	813	CALU	NC_000007	128739292	128773423	1	forward	34132	6.60884
2.88166	3.19062	2.97269	GeneID	814	CAMK4	NC_000005	111223653	111498503	1	forward	274851	3.01499
-5.64386	-4.64386	-6.64386	GeneID	816	CAMK2B	NC_000007	44217150	44325994	1	reverse	108845	-5.64386
1.89918	2.20789	1.9782	GeneID	817	CAMK2D	NC_000004	113451032	113761927	1	reverse	310896	2.02842
2.16027	2.28392	2.38681	GeneID	818	CAMK2G	NC_000010	73812501	73874591	1	reverse	62091	2.277
6.31143	6.58571	6.55474	GeneID	819	CAMLG	NC_000005	134737927	134752160	1	forward	14234	6.48396
9.00865	8.85303	8.90412	GeneID	820	CAMP	NC_000003	48223347	48225491	1	forward	2145	8.92193
7.85904	7.72479	7.62183	GeneID	821	CANX	NC_000005	179678631	179731641	1	forward	53011	7.73522
1.18269	1.37295	1.02148	GeneID	822	CAPG	NC_000002	85394748	85418467	1	reverse	23720	1.19237
2.16027	2.04264	1.69599	GeneID	823	CAPN1	NC_000011	65181215	65212006	1	forward	30792	1.9663
-5.64386	-4.32193	-6.64386	GeneID	824	CAPN2	NC_000001	223701593	223776018	1	forward	74426	-5.53655
-3.64386	-4.32193	-2.05889	GeneID	825	CAPN3	NC_000015	42359500	42412317	1	forward	52818	-3.34156
6.26547	5.99095	5.88972	GeneID	826	CAPNS1	NC_000019	36139926	36150353	1	forward	10428	6.04872
-4.32193	-4.64386	-4.05889	GeneID	827	CAPN6	NC_000023	111245099	111270546	1	reverse	25448	-4.34156
2.23879	0.887525	2.17632	GeneID	828	CAPS	NC_000019	5913644	5916211	1	forward	2568	1.76755
6.26303	6.35279	6.20163	GeneID	829	CAPZA1	NC_000001	112619453	112671619	1	forward	52167	6.27249
5.10014	5.28503	5.22882	GeneID	830	CAPZA2	NC_000007	116862478	116919261	1	forward	56784	5.20466
2.33628	2.55336	2.27501	GeneID	831	CAST	NC_000005	96662037	96774683	1	forward	112647	2.38822
2.852	2.61117	2.48543	GeneID	832	CAPZB	NC_000001	19338773	19485641	1	reverse	146869	2.64953
3.20477	3.29425	3.2854	GeneID	833	CARS	NC_000011	3000922	3057451	1	reverse	56530	3.26147
3.81557	3.7761	3.83794	GeneID	834	CASP1	NC_000011	105025508	105035591	1	reverse	10084	3.80987
4.1914	4.03562	3.75809	GeneID	835	CASP2	NC_000007	143288215	143307696	1	forward	19482	3.99504
5.90328	5.90689	5.81455	GeneID	836	CASP3	NC_000004	184627696	184649475	1	reverse	21780	5.87491
0.695994	0.286881	0.555816	GeneID	837	CASP4	NC_000011	104942866	104968598	1	reverse	25733	0.512897
1.1635	1.15056	0.948601	GeneID	839	CASP6	NC_000004	109688629	109703473	1	reverse	14845	1.08755
2.85798	2.80529	2.7845	GeneID	840	CASP7	NC_000010	113679162	113730909	1	forward	51748	2.81593
2.91265	3.01792	2.96347	GeneID	841	CASP8	NC_000002	201233443	201287711	1	forward	54269	2.96468
1.29278	1.1635	1.3505	GeneID	842	CASP9	NC_000001	15491401	15524912	1	reverse	33512	1.26893
1.35614	1.79077	1.66448	GeneID	843	CASP10	NC_000002	201182881	201229406	1	forward	46526	1.6038
NaN	-5.64386	-5.64386	GeneID	846	CASR	NC_000003	122183683	122286503	1	forward	102821	-5.64386
4.18428	4.26903	4.0917	GeneID	847	CAT	NC_000011	34438925	34472060	1	forward	33136	4.18167
-6.64386	-5.64386	-5.05889	GeneID	860	RUNX2	NC_000006	45328142	45664032	1	forward	335891	-5.7822
0.201634	0.124328	0.0703893	GeneID	861	RUNX1	NC_000021	34787801	35049334	1	reverse	261534	0.132117
-2.64386	-3.18443	-3.05889	GeneID	862	RUNX1T1	NC_000008	91954967	92103365	1	reverse	148399	-2.96239
-0.577767	-0.599462	-0.251539	GeneID	863	CBFA2T3	NC_000016	88874855	88977198	1	reverse	102344	-0.476256
1.8953	1.99277	1.76128	GeneID	864	RUNX3	NC_000001	24899511	24965158	1	reverse	65648	1.88312
4.15137	4.06523	3.92029	GeneID	865	CBFB	NC_000016	67029147	67101058	1	forward	71912	4.04563
2.09085	2.30159	1.81557	GeneID	867	CBL	NC_000011	119206276	119308149	1	forward	101874	2.06934
-0.37707	-0.0892673	-0.643856	GeneID	868	CBLB	NC_000003	105655461	105869552	1	reverse	214092	-0.370064
-0.761213	-0.761213	-1.64386	GeneID	875	CBS	NC_000021	43053190	43076868	1	reverse	23679	-1.05543
1.0635	1.0072	0.85599	GeneID	883	KYAT1	NC_000009	128832942	128882551	1	reverse	49610	0.975563
4.7126	4.97911	4.93923	GeneID	889	KRIT1	NC_000007	92198969	92246128	1	reverse	47160	4.87698
8.50926	8.60203	8.46744	GeneID	890	CCNA2	NC_000004	121816444	121823933	1	reverse	7490	8.52624
8.13381	8.05295	8.07938	GeneID	891	CCNB1	NC_000005	69167010	69178245	1	forward	11236	8.08871
5.62965	5.86443	5.71973	GeneID	892	CCNC	NC_000006	99542387	99568973	1	reverse	26587	5.73794
-5.05889	-5.05889	-5.64386	GeneID	894	CCND2	NC_000012	4273736	4305356	1	forward	31621	-5.25388
3.06178	2.99277	2.80735	GeneID	896	CCND3	NC_000006	41934933	42048894	1	reverse	113962	2.95397
4.97728	4.88509	4.60407	GeneID	898	CCNE1	NC_000019	29811994	29824317	1	forward	12324	4.82215
3.11936	3.10098	2.81762	GeneID	899	CCNF	NC_000016	2425438	2458858	1	forward	33421	3.01265
7.76035	8.23702	8.07141	GeneID	900	CCNG1	NC_000005	163437567	163445016	1	forward	7450	8.02293
4.79233	5.71232	5.55857	GeneID	901	CCNG2	NC_000004	77157204	77170060	1	forward	12857	5.35441
3.70044	3.926	3.82477	GeneID	902	CCNH	NC_000005	87311480	87413033	1	reverse	101554	3.81707
5.42021	5.52168	5.39438	GeneID	904	CCNT1	NC_000012	48688458	48716998	1	reverse	28541	5.44542
4.57471	4.87332	4.74846	GeneID	905	CCNT2	NC_000002	134918810	134959345	1	forward	40536	4.73216
9.3028	9.10743	9.05813	GeneID	908	CCT6A	NC_000007	56051685	56063989	1	forward	12305	9.15612
0.62293	0.555816	0.422233	GeneID	910	CD1B	NC_000001	158286841	158332038	1	reverse	45198	0.53366
3.7761	3.73444	3.57046	GeneID	911	CD1C	NC_000001	158289773	158294774	1	forward	5002	3.69367
3.19062	3.06523	3.03738	GeneID	912	CD1D	NC_000001	158178038	158186427	1	forward	8390	3.09774
0.632268	0.757023	1.03562	GeneID	916	CD3E	NC_000011	118304580	118316175	1	forward	11596	0.808305
-3.8365	-4.32193	-3.32193	GeneID	920	CD4	NC_000012	6789472	6820810	1	forward	31339	-3.82679
-2.47393	-3.18443	-2.18443	GeneID	922	CD5L	NC_000001	157827071	157841844	1	reverse	14774	-2.61426
-6.64386	-5.64386	-5.64386	GeneID	923	CD6	NC_000011	60971641	61020377	1	forward	48737	-5.97719
-3.05889	-2.73697	-1.94342	GeneID	928	CD9	NC_000012	6199844	6238271	1	forward	38428	-2.57976
6.96578	6.92446	6.84612	GeneID	930	CD19	NC_000016	28931735	28939347	1	forward	7613	6.91212
8.6626	8.63419	8.57081	GeneID	931	MS4A1	NC_000011	60455809	60470752	1	forward	14944	8.62253
6.26828	6.27799	6.17133	GeneID	933	CD22	NC_000019	35329166	35347361	1	forward	18196	6.2392
6.5359	6.465	6.48301	GeneID	939	CD27	NC_000012	6444867	6451718	1	forward	6852	6.49463
4.52042	4.38405	4.28688	GeneID	940	CD28	NC_000002	203706475	203739756	1	forward	33282	4.39712
0.713696	0.963474	0.731183	GeneID	941	CD80	NC_000003	119523909	119559709	1	reverse	35801	0.802784
2.854	2.52105	2.49569	GeneID	942	CD86	NC_000003	122055362	122121143	1	forward	65782	2.62358
-4.05889	-4.32193	-4.05889	GeneID	943	TNFRSF8	NC_000001	12063318	12144213	1	forward	80896	-4.14657
3.0018	3.15218	3.17792	GeneID	944	TNFSF8	NC_000009	114893343	114930595	1	reverse	37253	3.11063
3.14893	3.51728	3.26903	GeneID	945	CD33	NC_000019	51211054	51240019	1	forward	28966	3.31175
-3.8365	-5.64386	-4.64386	GeneID	947	CD34	NC_000001	207886538	207911338	1	reverse	24801	-4.70807
-6.64386	-5.64386	-5.05889	GeneID	948	CD36	NC_000007	80602188	80679277	1	forward	77090	-5.7822
2.45943	2.57046	2.44361	GeneID	949	SCARB1	NC_000012	124777628	124863973	1	reverse	86346	2.49117
-1.05889	-0.810966	-0.434403	GeneID	950	SCARB2	NC_000004	76158737	76213899	1	reverse	55163	-0.768088
6.12412	5.96924	6.12433	GeneID	951	CD37	NC_000019	49335314	49340608	1	forward	5295	6.07256
4.98959	5.0036	4.8846	GeneID	952	CD38	NC_000004	15778265	15853243	1	forward	74979	4.95926
1.29866	1.1375	1.02148	GeneID	953	ENTPD1	NC_000010	95710901	95877266	1	forward	166366	1.15255
-3.64386	-3.47393	-2.47393	GeneID	954	ENTPD2	NC_000009	137048098	137054051	1	reverse	5954	-3.19724
3.26903	3.45154	3.35191	GeneID	955	ENTPD6	NC_000020	25195670	25228075	1	forward	32406	3.3575
-6.64386	-5.05889	-5.64386	GeneID	956	ENTPD3	NC_000003	40387156	40428626	1	forward	41471	-5.7822
2.19849	2.38681	2.26003	GeneID	957	ENTPD5	NC_000014	73959420	74019326	1	reverse	59907	2.28178
5.8802	6.10852	6.05463	GeneID	958	CD40	NC_000020	46118242	46129745	1	forward	11504	6.01445
-6.64386	-6.64386	-5.64386	GeneID	960	CD44	NC_000011	35138870	35232402	1	forward	93533	-6.31052
4.7866	5.07639	4.94205	GeneID	961	CD47	NC_000003	108043094	108094200	1	reverse	51107	4.93501
6.53652	6.66491	6.67257	GeneID	962	CD48	NC_000001	160678746	160711851	1	reverse	33106	6.62467
4.77558	4.35966	4.28614	GeneID	963	CD53	NC_000001	110871199	110899936	1	forward	28738	4.47379
1.0072	0.765535	1.09761	GeneID	965	CD58	NC_000001	116487140	116571093	1	reverse	83954	0.95678
4.29572	4.21257	4.14731	GeneID	966	CD59	NC_000011	33703010	33736479	1	reverse	33470	4.21853
7.65242	7.46687	7.52239	GeneID	967	CD63	NC_000012	55725443	55729673	1	reverse	4231	7.54722
1.20789	-0.0588937	1.30451	GeneID	968	CD68	NC_000017	7579487	7582111	1	forward	2625	0.817837
0.226509	1.9486	2.03914	GeneID	969	CD69	NC_000012	9752486	9760901	1	reverse	8416	1.40475
5.94556	6.0045	6.13237	GeneID	970	CD70	NC_000019	6581646	6591152	1	reverse	9507	6.02748
3.76553	3.92695	3.87578	GeneID	971	CD72	NC_000009	35609977	35646857	1	reverse	36881	3.85609
8.64875	8.2056	8.11686	GeneID	972	CD74	NC_000005	150401637	150412936	1	reverse	11300	8.32374
7.63154	7.03067	7.10203	GeneID	973	CD79A	NC_000019	41877120	41881372	1	forward	4253	7.25475
10.373	9.90904	9.95613	GeneID	974	CD79B	NC_000017	63928738	63932344	1	reverse	3607	10.0794
5.16189	5.1206	5.0387	GeneID	975	CD81	NC_000011	2376177	2397419	1	forward	21243	5.10706
1.22033	0.963474	1.38957	GeneID	976	ADGRE5	NC_000019	14381144	14408725	1	forward	27582	1.19112
0.454176	0.31034	0.879706	GeneID	977	CD151	NC_000011	832952	838835	1	forward	5884	0.548074
7.93275	7.94761	7.84141	GeneID	983	CDK1	NC_000010	60778331	60794852	1	forward	16522	7.90725
1.45418	1.69153	1.37295	GeneID	984	CDK11B	NC_000001	1635226	1659839	1	reverse	24614	1.50622
0.731183	0.650765	0.454176	GeneID	987	LRBA	NC_000004	150264515	151015725	1	reverse	751211	0.612041
4.38198	4.31252	4.2149	GeneID	988	CDC5L	NC_000006	44387514	44450424	1	forward	62911	4.30313
4.42828	4.48091	4.47444	GeneID	989	2018-09-07	NC_000007	35800986	35915763	1	forward	114778	4.46121
7.13042	7.0621	7.10915	GeneID	990	CDC6	NC_000017	40287689	40303161	1	forward	15473	7.10056
6.87885	6.57667	6.32319	GeneID	991	CDC20	NC_000001	43358955	43363203	1	forward	4249	6.5929
4.86641	4.73769	4.64674	GeneID	993	CDC25A	NC_000003	48157178	48188658	1	reverse	31481	4.75028
4.20085	4.33485	4.03914	GeneID	994	CDC25B	NC_000020	3786772	3806121	1	forward	19350	4.19161
1.12433	1.49569	1.61824	GeneID	995	CDC25C	NC_000005	138285265	138338355	1	reverse	53091	1.41275
4.66334	4.78607	4.58916	GeneID	996	CDC27	NC_000017	47117697	47189332	1	reverse	71636	4.67953
4.35403	4.14078	4.34767	GeneID	997	CDC34	NC_000019	531720	542088	1	forward	10369	4.28082
4.63633	4.51412	4.51159	GeneID	998	CDC42	NC_000001	22052627	22092943	1	forward	40317	4.55402
-5.64386	-2.64386	-3.8365	GeneID	1001	CDH3	NC_000016	68644820	68727573	1	forward	82754	-4.0414
-5.64386	-5.05889	-5.64386	GeneID	1002	CDH4	NC_000020	61252426	61940617	1	forward	688192	-5.44887
-4.05889	-4.64386	-4.32193	GeneID	1005	CDH7	NC_000018	65750252	65885136	1	forward	134885	-4.34156
-1.25154	-1.21759	-1.51457	GeneID	1007	CDH9	NC_000005	26880600	27038582	1	reverse	157983	-1.3279
-6.64386	-6.64386	-6.64386	GeneID	1008	CDH10	NC_000005	24487100	24644978	1	reverse	157879	-6.64386
-2.94342	-3.05889	-3.18443	GeneID	1013	CDH15	NC_000016	89171755	89195492	1	forward	23738	-3.06225
2.27501	2.76553	2.55336	GeneID	1015	CDH17	NC_000008	94127162	94217303	1	reverse	90142	2.5313
-4.32193	-4.05889	-4.32193	GeneID	1016	CDH18	NC_000005	19472930	20575902	1	reverse	1102973	-4.23425
6.62542	6.50128	6.36964	GeneID	1017	CDK2	NC_000012	55966769	55972789	1	forward	6021	6.49878
2.26604	2.51349	2.53107	GeneID	1018	CDK3	NC_000017	76000906	76005999	1	forward	5094	2.43687
8.83895	8.54978	8.51605	GeneID	1019	CDK4	NC_000012	57747727	57752447	1	reverse	4721	8.63493
5.71315	5.36001	5.42727	GeneID	1020	CDK5	NC_000007	151053812	151057965	1	reverse	4154	5.50014
2.50843	2.80529	2.47249	GeneID	1021	CDK6	NC_000007	92604921	92836627	1	reverse	231707	2.5954
2.54844	2.59455	2.59455	GeneID	1022	CDK7	NC_000005	69234795	69277430	1	forward	42636	2.57918
0.757023	0.970854	0.879706	GeneID	1024	CDK8	NC_000013	26254104	26405238	1	forward	151135	0.869194
5.88582	5.93145	5.58886	GeneID	1025	CDK9	NC_000009	127786026	127790782	1	forward	4757	5.80204
5.16872	5.20242	5.05311	GeneID	1026	CDKN1A	NC_000006	36676460	36687339	1	forward	10880	5.14142
5.0365	5.38128	5.35473	GeneID	1027	CDKN1B	NC_000012	12717270	12722383	1	forward	5114	5.25751
4.39712	4.83643	4.64501	GeneID	1029	CDKN2A	NC_000009	21967752	21995043	1	reverse	27292	4.62619
-1.64386	-0.268817	-0.577767	GeneID	1030	CDKN2B	NC_000009	22002903	22009313	1	reverse	6411	-0.830147
4.90737	5.1981	5.0237	GeneID	1031	CDKN2C	NC_000001	50968695	50974637	1	forward	5943	5.04306
3.66335	4.35332	4.22188	GeneID	1032	CDKN2D	NC_000019	10566462	10568979	1	reverse	2518	4.07951
5.06652	5.51664	5.47994	GeneID	1033	CDKN3	NC_000014	54396939	54420218	1	forward	23280	5.35437
3.80838	3.79909	3.46858	GeneID	1039	CDR2	NC_000016	22345936	22374617	1	reverse	28682	3.69202
10.5055	10.5383	10.6661	GeneID	1043	CD52	NC_000001	26317920	26320523	1	forward	2604	10.57
-0.666576	-0.473931	-0.136062	GeneID	1044	CDX1	NC_000005	150166781	150184558	1	forward	17778	-0.425523
-6.64386	-6.64386	-6.64386	GeneID	1047	CLGN	NC_000004	140388453	140427661	1	reverse	39209	-6.64386
4.14486	4.42626	4.63517	GeneID	1051	CEBPB	NC_000020	50190583	50192690	1	forward	2108	4.4021
6.30961	6.51869	6.33271	GeneID	1054	CEBPG	NC_000019	33373669	33382686	1	forward	9018	6.387
-0.136062	1.10434	0.895303	GeneID	1056	CEL	NC_000009	133061978	133071863	1	forward	9886	0.621193
5.81558	5.88509	5.71287	GeneID	1058	CENPA	NC_000002	26786014	26794589	1	forward	8576	5.80451
5.49985	5.12391	5.21994	GeneID	1059	CENPB	NC_000020	3783851	3786690	1	reverse	2840	5.28123
3.06867	3.2342	3.05658	GeneID	1060	CENPC	NC_000004	67468762	67545601	1	reverse	76840	3.11982
-2.25154	-0.915936	-3.47393	GeneID	1061	CENPCP1	NC_000012	89499908	89503082	1	forward	3175	-2.2138
4.62	5.11811	5.01257	GeneID	1062	CENPE	NC_000004	103105806	103198409	1	reverse	92604	4.91689
6.06953	6.4121	6.29884	GeneID	1063	CENPF	NC_000001	214603181	214664574	1	forward	61394	6.26016
6.34323	6.47086	6.44874	GeneID	1069	CETN2	NC_000023	152827327	152830757	1	reverse	3431	6.42094
5.46663	5.75756	5.66135	GeneID	1070	CETN3	NC_000005	90393335	90409786	1	reverse	16452	5.62851
0.0285691	0.432959	1.19535	GeneID	1071	CETP	NC_000016	56961923	56983844	1	forward	21922	0.552292
9.89394	9.60437	9.48901	GeneID	1072	CFL1	NC_000011	65854811	65858333	1	reverse	3523	9.66244
5.25286	5.16068	5.12969	GeneID	1073	CFL2	NC_000014	34710382	34714823	1	reverse	4442	5.18108
0.298658	0.83996	0.565597	GeneID	1074	CFL1P5	NC_000005	69312859	69313953	1	reverse	1095	0.568072
5.24451	5.06781	5.07724	GeneID	1075	CTSC	NC_000011	88293592	88337787	1	reverse	44196	5.12985
-2.25154	-0.104697	-1.152	GeneID	1101	CHAD	NC_000017	50464492	50469881	1	reverse	5390	-1.16941
4.83592	4.68145	4.60051	GeneID	1102	RCBTB2	NC_000013	48488963	48535995	1	reverse	47033	4.70596
5.67073	5.55857	5.49282	GeneID	1104	RCC1	NC_000001	28505943	28539196	1	forward	33254	5.57404
2.00719	2.38128	2.20477	GeneID	1105	CHD1	NC_000005	98855204	98929014	1	reverse	73811	2.19775
3.31179	3.59813	3.49825	GeneID	1106	CHD2	NC_000015	92900321	93028007	1	forward	127687	3.46939
4.16189	4.09677	4.06436	GeneID	1107	CHD3	NC_000017	7884764	7912757	1	forward	27994	4.10767
6.15745	5.97338	5.615	GeneID	1108	CHD4	NC_000012	6570082	6607439	1	reverse	37358	5.91528
5.22342	5.30597	5.21451	GeneID	1111	CHEK1	NC_000011	125624910	125676259	1	forward	51350	5.24797
-0.888969	-0.713119	-0.971431	GeneID	1112	FOXN3	NC_000014	89156172	89619150	1	reverse	462979	-0.857839
-0.234465	0.669027	0.400538	GeneID	1113	CHGA	NC_000014	92922589	92935293	1	forward	12705	0.278367
-2.32193	-2.25154	-1.88897	GeneID	1117	CHI3L2	NC_000001	111227659	111243440	1	forward	15782	-2.15415
-5.05889	-3.05889	-4.64386	GeneID	1118	CHIT1	NC_000001	203216079	203229732	1	reverse	13654	-4.25388
2.47249	2.47249	2.29278	GeneID	1119	CHKA	NC_000011	68052859	68121391	1	reverse	68533	2.41259
4.3147	4.60644	4.73281	GeneID	1120	CHKB	NC_000022	50578958	50582999	1	reverse	4042	4.55132
0.933573	1.09085	0.970854	GeneID	1121	CHM	NC_000023	85861180	86047565	1	reverse	186386	0.998426
4.82222	5.43496	5.24869	GeneID	1122	CHML	NC_000001	241628864	241635930	1	reverse	7067	5.16862
-4.64386	-5.05889	-6.64386	GeneID	1123	CHN1	NC_000002	174799314	175005379	1	reverse	206066	-5.44887
-4.64386	-4.05889	-4.32193	GeneID	1124	CHN2	NC_000007	29146547	29514335	1	forward	367789	-4.34156
-1.4344	-0.643856	-0.810966	GeneID	1130	LYST	NC_000001	235661031	235883708	1	reverse	222678	-0.963075
-2.05889	-2.18443	-2.47393	GeneID	1133	CHRM5	NC_000015	33968314	34065094	1	forward	96781	-2.23908
0.584963	0.378512	0.263035	GeneID	1136	CHRNA3	NC_000015	78593052	78621295	1	reverse	28244	0.408836
2.60644	2.59694	2.38128	GeneID	1138	CHRNA5	NC_000015	78565520	78595269	1	forward	29750	2.52822
0.286881	0.799087	0.823749	GeneID	1140	CHRNB1	NC_000017	7445087	7457613	1	forward	12527	0.636573
-2.73697	-2.47393	-1.18443	GeneID	1141	CHRNB2	NC_000001	154567781	154580026	1	forward	12246	-2.13177
-2.39593	-2.73697	-2.18443	GeneID	1145	CHRNE	NC_000017	4897769	4905019	1	reverse	7251	-2.43911
-2.32193	-0.395929	-0.810966	GeneID	1146	CHRNG	NC_000002	232539727	232546328	1	forward	6602	-1.17627
5.42391	5.35297	5.29094	GeneID	1147	CHUK	NC_000010	100188298	100229610	1	reverse	41313	5.35594
2.29572	2.90881	3.07553	GeneID	1152	CKB	NC_000014	103519658	103522859	1	reverse	3202	2.76002
7.51381	7.60073	7.58459	GeneID	1153	CIRBP	NC_000019	1269266	1274810	1	forward	5545	7.56637
5.62234	5.25437	5.3837	GeneID	1155	TBCB	NC_000019	36114949	36125948	1	forward	11000	5.42014
0.594549	0.863939	0.823749	GeneID	1160	CKMT2	NC_000005	81233320	81266398	1	forward	33079	0.760745
2.76765	3.02857	2.93357	GeneID	1161	ERCC8	NC_000005	60873832	60945078	1	reverse	71247	2.90993
4.38681	4.3505	4.5435	GeneID	1163	CKS1B	NC_000001	154974642	154979249	1	forward	4608	4.42693
8.95574	8.77739	8.82467	GeneID	1164	CKS2	NC_000009	89311195	89316703	1	forward	5509	8.8526
7.55436	7.2182	7.13761	GeneID	1173	AP2M1	NC_000003	184174846	184184091	1	forward	9246	7.30339
5.89239	5.91265	5.98664	GeneID	1174	AP1S1	NC_000007	101154405	101161276	1	forward	6872	5.93056
3.76341	3.45154	3.45154	GeneID	1175	AP2S1	NC_000019	46838158	46850995	1	reverse	12838	3.5555
3.27501	3.75809	3.61824	GeneID	1176	AP3S1	NC_000005	115841606	115914081	1	forward	72476	3.55045
1.40054	1.40054	1.75275	GeneID	1181	CLCN2	NC_000003	184346185	184361651	1	reverse	15467	1.51794
3.85699	3.94954	3.8339	GeneID	1182	CLCN3	NC_000004	169620521	169723187	1	forward	102667	3.88014
0.226509	0.0703893	-0.152003	GeneID	1183	CLCN4	NC_000023	10156945	10237660	1	forward	80716	0.0482982
0.443607	0.250962	0.176323	GeneID	1184	CLCN5	NC_000023	49922615	50099235	1	forward	176621	0.290297
2.46728	2.93734	2.83592	GeneID	1185	CLCN6	NC_000001	11806096	11843144	1	forward	37049	2.74685
1.55582	1.61353	1.90304	GeneID	1186	CLCN7	NC_000016	1444933	1475084	1	reverse	30152	1.6908
8.28392	8.25361	8.30273	GeneID	1192	CLIC1	NC_000006	31730581	31737318	1	reverse	6738	8.28009
-5.64386	-5.05889	-5.64386	GeneID	1193	CLIC2	NC_000023	155276207	155334681	1	reverse	58475	-5.44887
6.43313	6.66448	6.59021	GeneID	1195	CLK1	NC_000002	200853009	200864744	1	reverse	11736	6.56261
4.62877	4.81353	4.82324	GeneID	1196	CLK2	NC_000001	155262868	155273529	1	reverse	10662	4.75518
2.95791	3.2555	3.09424	GeneID	1198	CLK3	NC_000015	74598476	74645418	1	forward	46943	3.10255
4.64155	4.71809	4.43363	GeneID	1200	TPP1	NC_000011	6612766	6619461	1	reverse	6696	4.59775
1.96717	1.5509	1.59455	GeneID	1201	CLN3	NC_000016	28466653	28492302	1	reverse	25650	1.70421
3.54967	3.54844	3.38819	GeneID	1203	CLN5	NC_000013	76991924	77002517	1	forward	10594	3.49543
-1.59946	0.31034	-0.321928	GeneID	1204	CLNS1AP1	NC_000006	54484499	54485853	1	reverse	1355	-0.537017
6.20359	6.29205	6.26566	GeneID	1207	CLNS1A	NC_000011	77616151	77637806	1	reverse	21656	6.25377
1.51096	1.18269	1.01435	GeneID	1209	CLPTM1	NC_000019	44954585	44993346	1	forward	38762	1.236
5.98277	5.82018	5.88874	GeneID	1211	CLTA	NC_000009	36190856	36212062	1	forward	21207	5.89723
2.59455	2.27202	2.51601	GeneID	1212	CLTB	NC_000005	176392455	176416614	1	reverse	24160	2.46086
5.50399	5.37817	5.04483	GeneID	1213	CLTC	NC_000017	59619689	59696956	1	forward	77268	5.30899
-2.73697	-1.39593	-0.434403	GeneID	1215	CMA1	NC_000014	24505355	24508265	1	reverse	2911	-1.52243
-2.12029	-2.64386	-3.64386	GeneID	1235	CCR6	NC_000006	167111807	167139141	1	forward	27335	-2.80267
5.15178	5.08108	4.99548	GeneID	1236	CCR7	NC_000017	40553769	40565484	1	reverse	11716	5.07612
-2.25154	-1.55639	-1.68966	GeneID	1238	ACKR2	NC_000003	42809472	42867283	1	forward	57812	-1.83253
5.04832	5.44327	5.47508	GeneID	1241	LTB4R	NC_000014	24311499	24318036	1	forward	6538	5.32223
-2.32193	-2.32193	-2.55639	GeneID	1244	ABCC2	NC_000010	99782598	99853741	1	forward	71144	-2.40008
-5.64386	-5.64386	-6.64386	GeneID	1259	CNGA1	NC_000004	47935015	48016718	1	reverse	81704	-5.97719
-1.18443	-0.234465	-0.200913	GeneID	1262	CNGA4	NC_000011	6234774	6245924	1	forward	11151	-0.539934
2.60881	2.06005	2.26903	GeneID	1263	PLK3	NC_000001	44799952	44805995	1	forward	6044	2.31263
4.8495	4.73281	4.6865	GeneID	1265	CNN2	NC_000019	1026275	1039068	1	forward	12794	4.75627
5.11061	4.91025	4.74362	GeneID	1267	CNP	NC_000017	41966741	41977736	1	forward	10996	4.9215
5.02901	5.82934	5.69265	GeneID	1268	CNR1	NC_000006	88139864	88167429	1	reverse	27566	5.517
2.50589	2.45943	2.39232	GeneID	1269	CNR2	NC_000001	23870526	23913327	1	reverse	42802	2.45255
1.848	1.71809	1.74416	GeneID	1270	CNTF	NC_000011	58622673	58625733	1	forward	3061	1.77008
NaN	-6.64386	-6.64386	GeneID	1272	CNTN1	NC_000012	40692439	41072412	1	forward	379974	-6.64386
-1.02915	-2	-0.37707	GeneID	1277	COL1A1	NC_000017	50184096	50201648	1	reverse	17553	-1.13541
-4.32193	-5.05889	-4.05889	GeneID	1280	COL2A1	NC_000012	47972965	48006212	1	reverse	33248	-4.47991
-4.64386	-4.05889	-5.05889	GeneID	1281	COL3A1	NC_000002	188974373	189012746	1	forward	38374	-4.58721
-0.862496	-0.251539	-0.358454	GeneID	1285	COL4A3	NC_000002	227164565	227314792	1	forward	150228	-0.49083
0.879706	1.13093	0.992769	GeneID	1286	COL4A4	NC_000002	226970293	227164559	1	reverse	194267	1.00114
NaN	-6.64386	-6.64386	GeneID	1288	COL4A6	NC_000023	108155607	108439497	1	reverse	283891	-6.64386
-4.64386	-3.64386	-3.32193	GeneID	1289	COL5A1	NC_000009	134641790	134844843	1	forward	203054	-3.86988
-4.32193	-3.64386	-3.64386	GeneID	1290	COL5A2	NC_000002	189031915	189225301	1	reverse	193387	-3.86988
-4.05889	-2.8365	-4.32193	GeneID	1293	COL6A3	NC_000002	237324012	237434822	1	reverse	110811	-3.73911
-1	-0.556393	-0.599462	GeneID	1294	COL7A1	NC_000003	48564073	48595302	1	reverse	31230	-0.718618
-6.64386	-6.64386	-6.64386	GeneID	1295	COL8A1	NC_000003	99638596	99796733	1	forward	158138	-6.64386
4.08151	4.15623	4.33342	GeneID	1298	COL9A2	NC_000001	40300487	40317653	1	reverse	17167	4.19039
-2.55639	-1.4344	-1.18443	GeneID	1299	COL9A3	NC_000020	62817062	62841159	1	forward	24098	-1.72507
-2.39593	-1.8365	-2.39593	GeneID	1300	COL10A1	NC_000006	116118909	116218698	1	reverse	99790	-2.20945
-6.64386	NaN	-6.64386	GeneID	1301	COL11A1	NC_000001	102876467	103108580	1	reverse	232114	-6.64386
-0.168123	-0.556393	0.0703893	GeneID	1302	COL11A2	NC_000006	33162692	33193009	1	reverse	30318	-0.218042
-6.64386	-5.64386	-6.64386	GeneID	1305	COL13A1	NC_000010	69801885	69959148	1	forward	157264	-6.31052
-5.64386	-4.32193	-6.64386	GeneID	1306	COL15A1	NC_000009	98943392	99070792	1	forward	127401	-5.53655
-6.64386	-6.64386	-6.64386	GeneID	1310	COL19A1	NC_000006	69866556	70215063	1	forward	348508	-6.64386
3.49953	3.16832	3.21568	GeneID	1312	COMT	NC_000022	19941740	19969975	1	forward	28236	3.29451
4.65935	4.43763	4.29793	GeneID	1314	COPA	NC_000001	160288587	160343564	1	reverse	54978	4.46497
6.04985	6.08831	6.10413	GeneID	1315	COPB1	NC_000011	14457503	14499895	1	reverse	42393	6.08076
4.2854	4.32625	4.47314	GeneID	1316	KLF6	NC_000010	3775996	3785281	1	reverse	9286	4.3616
2.99277	3.10601	3.11103	GeneID	1317	SLC31A1	NC_000009	113221528	113264492	1	forward	42965	3.06994
1.15056	1.29866	1.19535	GeneID	1318	SLC31A2	NC_000009	113150958	113164142	1	forward	13185	1.21486
1.40599	0.879706	0.918386	GeneID	1325	CORT	NC_000001	10449719	10452003	1	forward	2285	1.06803
2.32769	2.50335	2.36457	GeneID	1326	MAP3K8	NC_000010	30434021	30461833	1	forward	27813	2.39854
8.56522	8.33945	8.49957	GeneID	1327	COX4I1	NC_000016	85799567	85807003	1	forward	7437	8.46808
9.43977	9.06644	9.3503	GeneID	1329	COX5B	NC_000002	97646058	97648194	1	forward	2137	9.2855
7.21626	7.09202	7.36519	GeneID	1337	COX6A1	NC_000012	120438090	120440742	1	forward	2653	7.22449
7.52576	7.29011	7.46801	GeneID	1340	COX6B1	NC_000019	35648223	35658784	1	forward	10562	7.42796
7.08119	7.12423	7.17732	GeneID	1345	COX6C	NC_000008	99877995	99894014	1	reverse	16020	7.12758
8.45955	8.4634	8.49177	GeneID	1347	COX7A2	NC_000006	75237675	75243928	1	reverse	6254	8.47158
0.0703893	2.7115	0.333424	GeneID	1348	COX7A2P2	NC_000004	96902763	96903189	1	forward	427	1.03844
8.81522	8.71349	8.7452	GeneID	1349	COX7B	NC_000023	77899464	77905384	1	forward	5921	8.75797
10.1425	10.1311	10.1572	GeneID	1350	COX7C	NC_000005	86617967	86620766	1	forward	2800	10.1436
8.76464	8.76852	8.94676	GeneID	1351	COX8A	NC_000011	63974607	63976543	1	forward	1937	8.82664
0.0840642	0.111031	-0.0740006	GeneID	1352	COX10	NC_000017	14069402	14208679	1	forward	139278	0.040365
4.64212	4.81147	4.69265	GeneID	1353	COX11	NC_000017	54951898	54971024	1	reverse	19127	4.71542
4.7021	4.73877	4.62352	GeneID	1355	COX15	NC_000010	99694793	99732667	1	reverse	37875	4.68813
0.773996	1.15056	0.903038	GeneID	1356	CP	NC_000003	149162410	149222050	1	reverse	59641	0.942532
-2.64386	-2.18443	-2.47393	GeneID	1361	CPB2	NC_000013	46053186	46105076	1	reverse	51891	-2.43407
1.58496	1.91839	1.774	GeneID	1362	CPD	NC_000017	30378924	30469657	1	forward	90734	1.75911
1.88362	1.75275	1.43829	GeneID	1368	CPM	NC_000012	68842200	68963240	1	reverse	121041	1.69155
-5.64386	-4.64386	-4.64386	GeneID	1369	CPN1	NC_000010	100042308	100081885	1	reverse	39578	-4.97719
3.64386	3.80426	3.44758	GeneID	1371	CPOX	NC_000003	98568448	98593684	1	reverse	25237	3.6319
-5.64386	NaN	-5.64386	GeneID	1373	CPS1	NC_000002	210477682	210679107	1	forward	201426	-5.64386
1.41143	1.53605	1.38957	GeneID	1374	CPT1A	NC_000011	68754620	68844410	1	reverse	89791	1.44568
3.49442	3.96717	3.97085	GeneID	1375	CPT1B	NC_000022	50568861	50578667	1	reverse	9807	3.81081
3.34625	3.50462	3.19535	GeneID	1376	CPT2	NC_000001	53196429	53214197	1	forward	17769	3.34874
-1.39593	-1.18443	-1	GeneID	1380	CR2	NC_000001	207454300	207489895	1	forward	35596	-1.19345
-1.08927	-1.55639	-0.915936	GeneID	1382	CRABP2	NC_000001	156699606	156712900	1	reverse	13295	-1.1872
2.9782	3.1127	3.01257	GeneID	1385	CREB1	NC_000002	207529892	207605989	1	forward	76098	3.03449
3.36737	3.62176	3.58376	GeneID	1386	ATF2	NC_000002	175072250	175168206	1	reverse	95957	3.5243
0.464668	0.584963	0.422233	GeneID	1387	CREBBP	NC_000016	3725054	3880727	1	reverse	155674	0.490621
4.32337	4.36877	4.29646	GeneID	1388	ATF6B	NC_000006	32115268	32128240	1	reverse	12973	4.32953
2.15704	2.40871	2.22342	GeneID	1389	CREBL2	NC_000012	12611833	12645108	1	forward	33276	2.26306
2.96532	2.9542	2.79285	GeneID	1390	CREM	NC_000010	35126841	35212958	1	forward	86118	2.90412
0.650765	0.956057	1.1177	GeneID	1393	CRHBP	NC_000005	76952713	76981143	1	forward	28431	0.908172
-1.2863	-1.73697	-1.51457	GeneID	1395	CRHR2	NC_000007	30651844	30700103	1	reverse	48260	-1.51261
3.03562	2.98185	2.9222	GeneID	1398	CRK	NC_000017	1421353	1456267	1	reverse	34915	2.97989
4.17553	4.25172	3.98094	GeneID	1399	CRKL	NC_000022	20917398	20953749	1	forward	36352	4.13606
-6.64386	-6.64386	-6.64386	GeneID	1404	HAPLN1	NC_000005	83638198	83721210	1	reverse	83013	-6.64386
1.73118	1.83996	1.40599	GeneID	1408	CRY2	NC_000011	45847118	45883248	1	forward	36131	1.65905
-3.47393	-4.32193	-3.18443	GeneID	1413	CRYBA4	NC_000022	26607982	26630672	1	forward	22691	-3.66009
-1.73697	-1.88897	-2.05889	GeneID	1414	CRYBB1	NC_000022	26599278	26618103	1	reverse	18826	-1.89494
0.31034	0.704872	0.0565835	GeneID	1415	CRYBB2	NC_000022	25211660	25231869	1	forward	20210	0.357265
2.59216	2.78031	2.88557	GeneID	1416	CRYBB2P1	NC_000022	25448087	25461678	1	forward	13592	2.75268
4.4363	4.45681	4.56925	GeneID	1427	CRYGS	NC_000003	186538443	186544378	1	reverse	5936	4.48745
-3.47393	-2.55639	-3.18443	GeneID	1428	CRYM	NC_000016	21258518	21303136	1	reverse	44619	-3.07158
4.96301	5.11395	4.95466	GeneID	1429	CRYZ	NC_000001	74705482	74733408	1	reverse	27927	5.01054
2.11437	2.10769	1.91456	GeneID	1430	CRYZP1	NC_000007	103087701	103089775	1	reverse	2075	2.04554
5.10308	5.0505	4.81609	GeneID	1431	CS	NC_000012	56271699	56300391	1	reverse	28693	4.98989
2.85	2.87578	2.64616	GeneID	1432	MAPK14	NC_000006	36027635	36122964	1	forward	95330	2.79065
7.08566	7.03177	6.97568	GeneID	1434	CSE1L	NC_000020	49046246	49096960	1	forward	50715	7.03104
-0.556393	-0.943416	-0.785875	GeneID	1435	CSF1	NC_000001	109910506	109930994	1	forward	20489	-0.761895
2.37295	2.52857	2.19535	GeneID	1439	CSF2RB	NC_000022	36913574	36940449	1	forward	26876	2.36562
5.61265	5.3345	5.29462	GeneID	1445	CSK	NC_000015	74782064	74803198	1	forward	21135	5.41392
4.41346	4.51349	4.34979	GeneID	1452	CSNK1A1	NC_000005	149495894	149551552	1	reverse	55659	4.42558
3.64846	3.54473	3.41819	GeneID	1453	CSNK1D	NC_000017	82239317	82273742	1	reverse	34426	3.53713
3.18903	3.35614	3.29131	GeneID	1454	CSNK1E	NC_000022	38290691	38318084	1	reverse	27394	3.27883
3.21101	3.22497	3.13586	GeneID	1455	CSNK1G2	NC_000019	1941149	1981338	1	forward	40190	3.19061
3.2342	3.45812	3.29131	GeneID	1456	CSNK1G3	NC_000005	123512099	123617045	1	forward	104947	3.32787
3.96255	3.94767	3.85997	GeneID	1457	CSNK2A1	NC_000020	482694	543838	1	reverse	61145	3.92339
3.98094	4.16993	3.90977	GeneID	1459	CSNK2A2	NC_000016	58157907	58198116	1	reverse	40210	4.02021
7.82972	7.57297	7.61029	GeneID	1460	CSNK2B	NC_000006	31665880	31670070	1	forward	4191	7.67099
-6.64386	NaN	-6.64386	GeneID	1462	VCAN	NC_000005	83471674	83582303	1	forward	110630	-6.64386
-5.64386	-3.32193	-3.8365	GeneID	1463	NCAN	NC_000019	19211973	19252252	1	forward	40280	-4.26743
-5.64386	-3.8365	-5.05889	GeneID	1464	CSPG4	NC_000015	75674322	75712848	1	reverse	38527	-4.84642
3.54102	3.31034	3.27202	GeneID	1465	CSRP1	NC_000001	201483530	201507259	1	reverse	23730	3.37446
-5.64386	-5.05889	-5.05889	GeneID	1466	CSRP2	NC_000012	76858715	76879040	1	reverse	20326	-5.25388
3.39094	3.10434	3.46858	GeneID	1468	SLC25A10	NC_000017	81712236	81721016	1	forward	8781	3.32129
3.09255	3.44361	3.40599	GeneID	1475	CSTA	NC_000003	122325164	122341969	1	forward	16806	3.31405
7.99475	7.91672	7.94017	GeneID	1476	CSTB	NC_000021	43773665	43776375	1	reverse	2711	7.95054
5.89676	5.824	5.81353	GeneID	1477	CSTF1	NC_000020	56392371	56404526	1	forward	12156	5.84476
4.3792	4.01167	3.97636	GeneID	1478	CSTF2	NC_000023	100820359	100841520	1	forward	21162	4.12241
3.33199	3.44493	3.40463	GeneID	1479	CSTF3	NC_000011	33084584	33161491	1	reverse	76908	3.39385
2.51601	3.30597	3.38267	GeneID	1486	CTBS	NC_000001	84553121	84574480	1	reverse	21360	3.06822
3.32049	3.31179	3.2032	GeneID	1487	CTBP1	NC_000004	1211440	1250329	1	reverse	38890	3.27849
-5.64386	-5.64386	-6.64386	GeneID	1488	CTBP2	NC_000010	124987849	125161061	1	reverse	173213	-5.97719
-3.05889	-3.8365	-3.8365	GeneID	1489	CTF1	NC_000016	30895824	30903560	1	forward	7737	-3.5773
1.86394	2.60881	2.3505	GeneID	1491	CTH	NC_000001	70411218	70441949	1	forward	30732	2.27441
-6.64386	-5.64386	NaN	GeneID	1495	CTNNA1	NC_000005	138753386	138935034	1	forward	181649	-6.14386
-2.12029	-1.78588	-1.73697	GeneID	1496	CTNNA2	NC_000002	79512934	80648868	1	forward	1135935	-1.88105
-0.0291463	-0.120294	0.536053	GeneID	1497	CTNS	NC_000017	3636391	3663103	1	forward	26713	0.128871
5.5472	5.53232	5.41176	GeneID	1499	CTNNB1	NC_000003	41199451	41240448	1	forward	40998	5.49709
-0.358454	-0.599462	-0.943416	GeneID	1500	CTNND1	NC_000011	57761762	57819180	1	forward	57419	-0.633777
-6.64386	-6.64386	-6.64386	GeneID	1501	CTNND2	NC_000005	10971840	11904067	1	reverse	932228	-6.64386
5.35332	5.29756	5.07168	GeneID	1503	CTPS1	NC_000001	40979299	41012565	1	forward	33267	5.24085
3.32625	2.78869	2.88362	GeneID	1506	CTRL	NC_000016	67929570	67931875	1	reverse	2306	2.99952
-0.971431	-0.200913	-0.395929	GeneID	1508	CTSB	NC_000008	11842524	11868150	1	reverse	25627	-0.522757
2.90111	2.76977	2.60881	GeneID	1509	CTSD	NC_000011	1752752	1763992	1	reverse	11241	2.7599
1.1177	0.137504	0.124328	GeneID	1512	CTSH	NC_000015	78921750	78945098	1	reverse	23349	0.459842
-1	-0.535332	-0.340075	GeneID	1513	CTSK	NC_000001	150796208	150808441	1	reverse	12234	-0.625136
2.24489	2.59216	2.56803	GeneID	1519	CTSO	NC_000004	155924118	155953896	1	reverse	29779	2.46836
5.08789	5.08449	5.08831	GeneID	1520	CTSS	NC_000001	150730196	150765957	1	reverse	35762	5.0869
4.83592	4.53481	4.41278	GeneID	1522	CTSZ	NC_000020	58995187	59007254	1	reverse	12068	4.5945
0.641546	0.748461	0.584963	GeneID	1523	CUX1	NC_000007	101815904	102283958	1	forward	468055	0.658323
0.0976109	0.378512	0.15056	GeneID	1525	CXADR	NC_000021	17512906	17636213	1	forward	123308	0.208894
4.0018	3.9782	4.0505	GeneID	1528	CYB5A	NC_000018	74253292	74292016	1	reverse	38725	4.01017
6.35984	5.79181	5.91982	GeneID	1535	CYBA	NC_000016	88643289	88651084	1	reverse	7796	6.02382
6.43129	6.15725	6.14364	GeneID	1536	CYBB	NC_000023	37780017	37813461	1	forward	33445	6.24406
8.90944	8.65231	8.59891	GeneID	1537	CYC1	NC_000008	144095035	144097527	1	forward	2493	8.72022
1.51096	1.66448	1.848	GeneID	1540	CYLD	NC_000016	50742026	50801935	1	forward	59910	1.67448
-2.05889	-1.68966	-2.25154	GeneID	1551	CYP3A7	NC_000007	99705037	99735200	1	reverse	30164	-2.00003
-0.68966	-0.152003	-1.02915	GeneID	1564	CYP2D7	NC_000022	42140203	42144575	1	reverse	4373	-0.623603
0.0143553	0.0703893	0.545968	GeneID	1565	CYP2D6	NC_000022	42125531	42130881	1	reverse	5351	0.210238
-0.943416	-0.888969	-2.25154	GeneID	1568	CYP2D8P	NC_000022	42149883	42155091	1	reverse	5209	-1.36131
2.30159	2.5008	2.49825	GeneID	1571	CYP2E1	NC_000010	133527363	133539116	1	forward	11754	2.43355
0.31034	0.678072	0.722466	GeneID	1576	CYP3A4	NC_000007	99756960	99784188	1	reverse	27229	0.570293
0.871844	1.08406	1.03562	GeneID	1577	CYP3A5	NC_000007	99648189	99680026	1	reverse	31838	0.997177
-3.32193	-4.64386	-2.39593	GeneID	1586	CYP17A1	NC_000010	102830531	102837533	1	reverse	7003	-3.4539
0.400538	0.485427	0.773996	GeneID	1592	CYP26A1	NC_000010	93073475	93077884	1	forward	4410	0.55332
2.99096	2.78869	2.7845	GeneID	1594	CYP27B1	NC_000012	57762334	57767193	1	reverse	4860	2.85472
4.42962	4.77558	4.62059	GeneID	1595	CYP51A1	NC_000007	92112149	92134745	1	reverse	22597	4.60859
-6.64386	-5.64386	-5.64386	GeneID	1600	DAB1	NC_000001	56997906	58250539	1	reverse	1252634	-5.97719
-1.55639	-1.2863	-1.2863	GeneID	1601	DAB2	NC_000005	39371674	39425233	1	reverse	53560	-1.37633
5.85624	5.80038	5.77241	GeneID	1603	DAD1	NC_000014	22564907	22589237	1	reverse	24331	5.80968
3.48414	3.58976	3.49697	GeneID	1604	CD55	NC_000001	207321472	207360966	1	forward	39495	3.52363
-0.810966	-0.810966	-1	GeneID	1605	DAG1	NC_000003	49468703	49535618	1	forward	66916	-0.873977
4.60999	4.59872	4.56682	GeneID	1606	DGKA	NC_000012	55931076	55954023	1	forward	22948	4.59184
-6.64386	-5.64386	-5.64386	GeneID	1607	DGKB	NC_000007	14145049	14974777	1	reverse	829729	-5.97719
-6.64386	-5.64386	-5.64386	GeneID	1608	DGKG	NC_000003	186147201	186362234	1	reverse	215034	-5.97719
2.16027	2.39506	2.65306	GeneID	1609	DGKQ	NC_000004	958884	973560	1	reverse	14677	2.4028
1.9222	1.97085	1.85997	GeneID	1611	DAP	NC_000005	10679230	10761275	1	reverse	82046	1.91767
-5.05889	-4.32193	-4.64386	GeneID	1612	DAPK1	NC_000009	87497228	87708634	1	forward	211407	-4.67489
2.91648	2.39232	2.67582	GeneID	1613	DAPK3	NC_000019	3958453	3971123	1	reverse	12671	2.66154
5.63052	5.84975	5.75649	GeneID	1615	DARS	NC_000002	135905881	135986046	1	reverse	80166	5.74559
6.94767	6.79974	6.65993	GeneID	1616	DAXX	NC_000006	33318558	33323016	1	reverse	4459	6.80244
-3.8365	-4.05889	-3.47393	GeneID	1618	DAZL	NC_000003	16586792	16605499	1	reverse	18708	-3.78978
-1.12029	-0.577767	-0.321928	GeneID	1621	DBH	NC_000009	133636363	133659344	1	forward	22982	-0.67333
9.06461	8.98	8.9853	GeneID	1622	DBI	NC_000002	119366924	119372551	1	forward	5628	9.00997
-3.18443	-1.25154	-1.73697	GeneID	1627	DBN1	NC_000005	177456612	177480368	1	reverse	23757	-2.05764
0.847997	0.526069	0.765535	GeneID	1628	DBP	NC_000019	48630560	48637550	1	reverse	6991	0.7132
2.26303	2.5008	2.31325	GeneID	1629	DBT	NC_000001	100186922	100249864	1	reverse	62943	2.35903
4.37851	4.26454	4.19928	GeneID	1632	ECI1	NC_000016	2239872	2251601	1	reverse	11730	4.28078
6.1643	6.38543	6.15502	GeneID	1633	DCK	NC_000004	70993548	71030914	1	forward	37367	6.23492
-2.47393	-2.94342	-4.64386	GeneID	1634	DCN	NC_000012	91143277	91183124	1	reverse	39848	-3.35373
5.12309	5.24298	5.17233	GeneID	1635	DCTD	NC_000004	182890091	182917477	1	reverse	27387	5.17947
-2.12029	-1.35845	-2.12029	GeneID	1636	ACE	NC_000017	63477061	63498380	1	forward	21320	-1.86635
-5.64386	-5.05889	-4.32193	GeneID	1638	DCT	NC_000013	94437304	94550265	1	reverse	112962	-5.00823
4.5656	4.32048	4.1152	GeneID	1639	DCTN1	NC_000002	74361154	74392087	1	reverse	30934	4.33376
5.92077	5.64328	5.3107	GeneID	1642	DDB1	NC_000011	61299447	61333212	1	reverse	33766	5.62492
0.632268	1.45418	1.49569	GeneID	1643	DDB2	NC_000011	47214942	47239218	1	forward	24277	1.19405
4.95327	5.28244	5.1918	GeneID	1647	GADD45A	NC_000001	67685177	67688338	1	forward	3162	5.1425
5.3792	5.34483	5.39643	GeneID	1649	DDIT3	NC_000012	57516588	57520517	1	reverse	3930	5.37349
7.35975	7.29113	7.17931	GeneID	1650	DDOST	NC_000001	20651767	20661544	1	reverse	9778	7.27673
4.0268	3.82884	4.0268	GeneID	1652	DDT	NC_000022	23971365	23979828	1	reverse	8464	3.96081
6.35403	6.24317	6.21587	GeneID	1653	DDX1	NC_000002	15591621	15631111	1	forward	39491	6.27103
7.24963	7.07146	7.00742	GeneID	1654	DDX3X	NC_000023	41333308	41364472	1	forward	31165	7.10951
10.2944	10.2063	10.2029	GeneID	1655	DDX5	NC_000017	64498254	64507038	1	reverse	8785	10.2345
5.10182	5.27538	5.12184	GeneID	1656	DDX6	NC_000011	118747763	118791263	1	reverse	43501	5.16635
1.74846	2.06695	1.95977	GeneID	1657	DMXL1	NC_000005	119071002	119250170	1	forward	179169	1.92506
2.83794	2.57046	2.30159	GeneID	1659	DHX8	NC_000017	43483865	43544787	1	forward	60923	2.57
6.31198	6.0398	5.89579	GeneID	1660	DHX9	NC_000001	182839304	182887982	1	forward	48679	6.08252
-3.18443	-2.94342	-1.94342	GeneID	1661	DHX9P1	NC_000013	76984742	76988969	1	forward	4228	-2.69042
1.83188	1.64616	1.61353	GeneID	1662	DDX10	NC_000011	108665025	108940930	1	forward	275906	1.69719
3.53854	3.74524	3.84398	GeneID	1663	DDX11	NC_000012	31073574	31104799	1	forward	31226	3.70925
6.37573	6.29481	6.21801	GeneID	1665	DHX15	NC_000004	24527464	24584603	1	reverse	57140	6.29618
4.20163	4.45022	4.47184	GeneID	1666	DECR1	NC_000008	90001337	90052004	1	forward	50668	4.37456
5.73552	5.59066	5.56194	GeneID	1676	DFFA	NC_000001	10460531	10472556	1	reverse	12026	5.62937
2.17313	1.79909	1.72247	GeneID	1677	DFFB	NC_000001	3857143	3885429	1	forward	28287	1.89823
6.08873	5.8846	5.96	GeneID	1678	TIMM8A	NC_000023	101345656	101348969	1	reverse	3314	5.97778
2.5435	3.08236	2.98914	GeneID	1687	DFNA5	NC_000007	24698355	24758020	1	reverse	59666	2.87167
-0.104697	-0.120294	-0.415038	GeneID	1690	COCH	NC_000014	30874496	30890618	1	forward	16123	-0.213343
4.15785	4.26604	4.34483	GeneID	1716	DGUOK	NC_000002	73926826	73958961	1	forward	32136	4.25624
5.31361	5.69349	5.55182	GeneID	1717	DHCR7	NC_000011	71434411	71448431	1	reverse	14021	5.51964
4.98959	4.95373	4.74416	GeneID	1718	DHCR24	NC_000001	54849627	54887248	1	reverse	37622	4.89583
2.10434	2.35614	2.33056	GeneID	1719	DHFR	NC_000005	80626226	80654981	1	reverse	28756	2.26368
3.09592	3.02325	2.9241	GeneID	1723	DHODH	NC_000016	72008744	72027659	1	forward	18916	3.01443
4.9607	4.93829	4.88753	GeneID	1725	DHPS	NC_000019	12672164	12681887	1	reverse	9724	4.92884
2.73985	2.65076	2.56803	GeneID	1727	CYB5R3	NC_000022	42617840	42649399	1	reverse	31560	2.65288
0.963474	1.31615	1.32193	GeneID	1728	NQO1	NC_000016	69709401	69726668	1	reverse	17268	1.20052
3.69377	3.57773	3.32481	GeneID	1729	DIAPH1	NC_000005	141515021	141619055	1	reverse	104035	3.5321
-1.68966	-1.88897	-2	GeneID	1730	DIAPH2	NC_000023	96684663	97600598	1	forward	915936	-1.85954
5.12722	5.13586	5.10392	GeneID	1731	2018-09-01	NC_000016	30378133	30382850	1	reverse	4718	5.12233
-3.64386	-5.05889	-5.05889	GeneID	1733	DIO1	NC_000001	53894187	53911086	1	forward	16900	-4.58721
-4.32193	-4.32193	-5.05889	GeneID	1734	DIO2	NC_000014	80197525	80231054	1	reverse	33530	-4.56758
7.64422	7.31025	7.33101	GeneID	1736	DKC1	NC_000023	154762742	154777689	1	forward	14948	7.42849
4.22959	3.90977	3.65992	GeneID	1737	DLAT	NC_000011	112024814	112064278	1	forward	39465	3.9331
6.52998	6.5016	6.51523	GeneID	1738	DLD	NC_000007	107891107	107921198	1	forward	30092	6.5156
2.65535	2.72028	2.59694	GeneID	1739	DLG1	NC_000003	197042560	197299272	1	reverse	256713	2.65752
-2.8365	-2.55639	-2.64386	GeneID	1740	DLG2	NC_000011	83455009	85628534	1	reverse	2173526	-2.67892
0.275007	0.475085	0.495695	GeneID	1742	DLG4	NC_000017	7189890	7220050	1	reverse	30161	0.415262
4.42223	4.31542	4.2426	GeneID	1743	DLST	NC_000014	74881891	74903747	1	forward	21857	4.32675
2.32193	2.45418	2.32769	GeneID	1744	DLSTP1	NC_000001	75742002	75745013	1	reverse	3012	2.36793
-3.18443	-2.94342	-1.94342	GeneID	1745	DLX1	NC_000002	172085480	172089674	1	forward	4195	-2.69042
0.176323	-1.08927	0.432959	GeneID	1748	DLX4	NC_000017	49968970	49974959	1	forward	5990	-0.159995
-4.05889	-3.64386	-3.64386	GeneID	1756	DMD	NC_000023	31119219	33339609	1	reverse	2220391	-3.7822
0.201634	0.594549	0.575312	GeneID	1757	SARDH	NC_000009	133663074	133739958	1	reverse	76885	0.457165
1.42761	1.70929	1.852	GeneID	1760	DMPK	NC_000019	45769709	45782557	1	reverse	12849	1.66297
1.38405	1.93734	1.774	GeneID	1762	DMWD	NC_000019	45783006	45792802	1	reverse	9797	1.69846
4.18269	4.34696	4.26228	GeneID	1763	DNA2	NC_000010	68414064	68472521	1	reverse	58458	4.26398
-3.64386	-2.94342	-3.18443	GeneID	1768	DNAH6	NC_000002	84459588	84819589	1	forward	360002	-3.25723
-6.64386	-6.64386	-6.64386	GeneID	1770	DNAH9	NC_000017	11598431	11970168	1	forward	371738	-6.64386
2.85798	2.82985	2.67129	GeneID	1773	DNASE1	NC_000016	3611705	3665472	1	forward	53768	2.78637
3.25852	3.37434	3.43696	GeneID	1774	DNASE1L1	NC_000023	154401236	154412101	1	reverse	10866	3.35661
1.13093	1.32193	2.72028	GeneID	1775	DNASE1L2	NC_000016	2236252	2238711	1	forward	2460	1.72438
-2.05889	-1.73697	-1.78588	GeneID	1776	DNASE1L3	NC_000003	58192626	58211003	1	reverse	18378	-1.86058
3.68818	3.91361	3.95327	GeneID	1777	DNASE2	NC_000019	12875211	12881521	1	reverse	6311	3.85168
3.46205	3.39917	3.11603	GeneID	1778	DYNC1H1	NC_000014	101964528	102050798	1	forward	86271	3.32575
-4.32193	-4.05889	-3.8365	GeneID	1780	DYNC1I1	NC_000007	95772506	96110322	1	forward	337817	-4.07244
0.799087	0.918386	0.799087	GeneID	1781	DYNC1I2	NC_000002	171687409	171750158	1	forward	62750	0.838854
4.32048	4.20945	4.22033	GeneID	1783	DYNC1LI2	NC_000016	66720893	66751828	1	reverse	30936	4.25009
1.81557	1.848	1.64155	GeneID	1785	DNM2	NC_000019	10718053	10831910	1	forward	113858	1.76837
4.45022	4.47314	4.23649	GeneID	1786	DNMT1	NC_000019	10133344	10195135	1	reverse	61792	4.38662
1.37295	1.41143	1.38405	GeneID	1787	TRDMT1	NC_000010	17136785	17202071	1	reverse	65287	1.38948
-1.8365	-1.21759	-1.59946	GeneID	1788	DNMT3A	NC_000002	25232961	25342590	1	reverse	109630	-1.55118
-0.810966	-0.494109	-0.152003	GeneID	1789	DNMT3B	NC_000020	32762385	32809356	1	forward	46972	-0.485693
-2.94342	-2.64386	-3.47393	GeneID	1791	DNTT	NC_000010	96304328	96338564	1	forward	34237	-3.0204
NaN	-6.64386	-6.64386	GeneID	1793	DOCK1	NC_000010	126905409	127452517	1	forward	547109	-6.64386
1.87971	1.74416	1.49569	GeneID	1794	DOCK2	NC_000005	169637247	170083382	1	forward	446136	1.70652
-6.64386	-6.64386	-6.64386	GeneID	1795	DOCK3	NC_000003	50674969	51384198	1	forward	709230	-6.64386
1.774	2.01078	2.1375	GeneID	1796	DOK1	NC_000002	74549020	74557551	1	forward	8532	1.97409
4.51853	4.59335	4.48736	GeneID	1797	DXO	NC_000006	31969811	31972290	1	reverse	2480	4.53308
5.59604	5.25474	5.28059	GeneID	1798	DPAGT1	NC_000011	119096503	119102414	1	reverse	5912	5.37712
2.72683	2.56316	2.36177	GeneID	1801	DPH1	NC_000017	2030137	2043431	1	forward	13295	2.55059
6.4517	6.09993	6.03848	GeneID	1802	DPH2	NC_000001	43969979	43973371	1	forward	3393	6.1967
-1.59946	-1.59946	-1.73697	GeneID	1806	DPYD	NC_000001	97077743	97921059	1	reverse	843317	-1.6453
1.26303	1.33914	1.07039	GeneID	1808	DPYSL2	NC_000008	26514193	26658177	1	forward	143985	1.22419
-1	-0.713119	-0.577767	GeneID	1809	DPYSL3	NC_000005	147390808	147510056	1	reverse	119249	-0.763629
6.35914	6.50032	6.30561	GeneID	1810	DR1	NC_000001	93345921	93362592	1	forward	16672	6.38836
-4.32193	-5.05889	-6.64386	GeneID	1811	SLC26A3	NC_000007	107765467	107803233	1	reverse	37767	-5.34156
-6.64386	-6.64386	-6.64386	GeneID	1813	DRD2	NC_000011	113409595	113475279	1	reverse	65685	-6.64386
-2.94342	0.201634	-1.05889	GeneID	1815	DRD4	NC_000011	637305	640706	1	forward	3402	-1.26689
2.66221	2.46728	2.51096	GeneID	1819	DRG2	NC_000017	18087867	18107985	1	forward	20119	2.54682
-0.104697	0.344828	-0.0740006	GeneID	1820	ARID3A	NC_000019	925733	975934	1	forward	50202	0.0553768
-3.8365	-1.94342	-3.05889	GeneID	1821	DRP2	NC_000023	101219786	101264497	1	forward	44712	-2.94627
0.238787	1.09085	1.22033	GeneID	1822	ATN1	NC_000012	6924463	6942321	1	forward	17859	0.84999
-6.64386	-5.64386	-6.64386	GeneID	1826	DSCAM	NC_000021	40010999	40847113	1	reverse	836115	-6.31052
-6.64386	-5.05889	-5.05889	GeneID	1827	RCAN1	NC_000021	34516442	34615142	1	reverse	98701	-5.58721
1.37295	1.7866	1.93357	GeneID	1831	TSC22D3	NC_000023	107713221	107777329	1	reverse	64109	1.69771
-6.64386	-6.64386	-6.64386	GeneID	1837	DTNA	NC_000018	34493290	34891844	1	forward	398555	-6.64386
-0.643856	-0.599462	-0.556393	GeneID	1838	DTNB	NC_000002	25377220	25673647	1	reverse	296428	-0.599904
2.0635	1.57046	1.5008	GeneID	1839	HBEGF	NC_000005	140332843	140346603	1	reverse	13761	1.71159
4.60822	4.8485	4.86691	GeneID	1840	DTX1	NC_000012	113056711	113098028	1	forward	41318	4.77454
5.88435	5.70929	5.67073	GeneID	1841	DTYMK	NC_000002	241675742	241686968	1	reverse	11227	5.75479
-3.8365	-5.05889	-4.05889	GeneID	1842	ECM2	NC_000009	92493547	92536092	1	reverse	42546	-4.3181
2.96347	3.38267	3.47379	GeneID	1843	DUSP1	NC_000005	172768090	172771200	1	reverse	3111	3.27331
6.04745	5.804	5.66249	GeneID	1844	DUSP2	NC_000002	96143166	96145468	1	reverse	2303	5.83798
1.89918	2.33342	2.11103	GeneID	1845	DUSP3	NC_000017	43766121	43779000	1	reverse	12880	2.11454
-1.94342	-1.152	-1.35845	GeneID	1847	DUSP5	NC_000010	110497867	110511544	1	forward	13678	-1.48462
-2.47393	-0.836501	-0.888969	GeneID	1848	DUSP6	NC_000012	89347825	89352859	1	reverse	5035	-1.3998
1.67356	1.93734	1.89918	GeneID	1849	DUSP7	NC_000003	52048919	52056445	1	reverse	7527	1.83669
8.16355	8.22424	8.1352	GeneID	1854	DUT	NC_000015	48331018	48343373	1	forward	12356	8.17433
3.47638	3.33485	3.38957	GeneID	1855	DVL1	NC_000001	1335278	1349142	1	reverse	13865	3.40027
3.23573	2.91265	2.85	GeneID	1856	DVL2	NC_000017	7225342	7234548	1	reverse	9207	2.99946
4.24944	4.39438	4.25248	GeneID	1857	DVL3	NC_000003	184155311	184173614	1	forward	18304	4.29877
1.26303	1.20789	0.956057	GeneID	1859	DYRK1A	NC_000021	37365790	37515376	1	forward	149587	1.14233
5.40088	5.33735	5.30561	GeneID	1861	TOR1A	NC_000009	129812942	129824245	1	reverse	11304	5.34795
4.44427	4.72192	4.6792	GeneID	1869	E2F1	NC_000020	33675486	33686404	1	reverse	10919	4.61513
4.26604	4.39712	4.11686	GeneID	1870	E2F2	NC_000001	23505696	23531266	1	reverse	25571	4.26001
1.73118	1.8679	1.56072	GeneID	1871	E2F3	NC_000006	20353285	20493714	1	forward	140430	1.71993
-2.25154	-2.39593	-4.05889	GeneID	1872	E2F3P1	NC_000017	35490032	35494381	1	forward	4350	-2.90212
6.8315	6.45204	6.28466	GeneID	1874	E2F4	NC_000016	67192165	67198918	1	forward	6754	6.52273
4.66277	4.92172	4.81506	GeneID	1875	E2F5	NC_000008	85177384	85214518	1	forward	37135	4.79985
1.81557	1.37295	1.3505	GeneID	1876	E2F6	NC_000002	11444375	11466177	1	reverse	21803	1.51301
2.84599	2.9222	2.89724	GeneID	1877	E4F1	NC_000016	2223488	2235742	1	forward	12255	2.88848
-1.25154	-0.943416	-1.12029	GeneID	1879	EBF1	NC_000005	158695915	159099762	1	reverse	403848	-1.10508
-3.32193	-2.73697	-1.59946	GeneID	1880	GPR183	NC_000013	99294273	99307495	1	reverse	13223	-2.55279
-1.35845	-0.888969	-1.02915	GeneID	1889	ECE1	NC_000001	21217247	21345541	1	reverse	128295	-1.09219
2.774	2.57046	2.59455	GeneID	1890	TYMP	NC_000022	50525752	50530085	1	reverse	4334	2.64634
3.75489	3.60288	3.59216	GeneID	1891	ECH1	NC_000019	38815422	38831857	1	reverse	16436	3.64998
5.65764	5.35473	5.39643	GeneID	1892	ECHS1	NC_000010	133362483	133373404	1	reverse	10922	5.4696
-0.217591	0.632268	0.669027	GeneID	1893	ECM1	NC_000001	150508011	150513789	1	forward	5779	0.361235
4.66391	4.87036	4.74739	GeneID	1894	ECT2	NC_000003	172750682	172829273	1	forward	78592	4.76056
-3.64386	-4.32193	-5.05889	GeneID	1906	EDN1	NC_000006	12256464	12297194	1	forward	40731	-4.34156
-3.8365	-3.8365	-5.05889	GeneID	1910	EDNRB	NC_000013	77895481	77975529	1	reverse	80049	-4.24397
2.32481	2.65764	2.32769	GeneID	1911	PHC1	NC_000012	8914664	8941467	1	forward	26804	2.43671
1.15704	1.45418	1.29278	GeneID	1912	PHC2	NC_000001	33323623	33431017	1	reverse	107395	1.30133
9.06259	9.10441	8.96619	GeneID	1915	EEF1A1	NC_000006	73515750	73521032	1	reverse	5283	9.0444
-2.18443	-2.39593	-2.64386	GeneID	1918	EEF1A1P43	NC_000017	17554807	17586147	1	forward	31341	-2.40807
10.0882	9.98459	10.0295	GeneID	1933	EEF1B2	NC_000002	206159594	206162929	1	forward	3336	10.0341
5.98982	5.97315	6.07339	GeneID	1936	EEF1D	NC_000008	143579697	143597675	1	reverse	17979	6.01212
8.3137	8.12428	8.2096	GeneID	1937	EEF1G	NC_000011	62559601	62573988	1	reverse	14388	8.21586
10.4586	10.6399	10.4571	GeneID	1938	EEF2	NC_000019	3976056	3985463	1	reverse	9408	10.5185
4.86839	4.91934	4.88753	GeneID	1939	EIF2D	NC_000001	206572485	206612551	1	reverse	40067	4.89175
-1.39593	-0.473931	0.378512	GeneID	1942	EFNA1	NC_000001	155127873	155134910	1	forward	7038	-0.497116
2.49825	3.48156	3.26303	GeneID	1944	EFNA3	NC_000001	155078872	155087538	1	forward	8667	3.08095
3.40871	3.63343	3.75596	GeneID	1945	EFNA4	NC_000001	155063737	155069553	1	forward	5817	3.59937
-4.32193	-4.32193	-4.32193	GeneID	1946	EFNA5	NC_000005	107376889	107672364	1	reverse	295476	-4.32193
0.650765	0.201634	0.389567	GeneID	1947	EFNB1	NC_000023	68828997	68842164	1	forward	13168	0.413988
2.49825	2.64386	2.81352	GeneID	1951	CELSR3	NC_000003	48636463	48662915	1	reverse	26453	2.65188
-3.8365	-2.94342	-3.64386	GeneID	1952	CELSR2	NC_000001	109249705	109275756	1	forward	26052	-3.47459
-5.05889	-4.32193	-5.64386	GeneID	1953	MEGF6	NC_000001	3487942	3624757	1	reverse	136816	-5.00823
-0.785875	-0.643856	-1.02915	GeneID	1954	MEGF8	NC_000019	42325609	42378769	1	forward	53161	-0.819626
0.0840642	0.214125	-0.120294	GeneID	1955	MEGF9	NC_000009	120600918	120714487	1	reverse	113570	0.0592983
-3.64386	-2.8365	-3.05889	GeneID	1956	EGFR	NC_000007	55019032	55207338	1	forward	188307	-3.17975
-3.05889	-1.78588	-1.8365	GeneID	1958	EGR1	NC_000005	138465492	138469315	1	forward	3824	-2.22709
-1.02915	-0.415038	-0.514573	GeneID	1962	EHHADH	NC_000003	185190624	185282886	1	reverse	92263	-0.652919
6.0054	5.89409	5.80064	GeneID	1964	EIF1AX	NC_000023	20124518	20141848	1	reverse	17331	5.90004
5.6792	5.52544	5.40224	GeneID	1965	EIF2S1	NC_000014	67360317	67386516	1	forward	26200	5.53563
6.44841	6.13031	6.06026	GeneID	1967	EIF2B1	NC_000012	123621023	123633776	1	reverse	12754	6.21299
7.13945	7.21994	7.09233	GeneID	1968	EIF2S3	NC_000023	24054948	24078810	1	forward	23863	7.15058
-3.64386	-4.64386	-2.8365	GeneID	1969	EPHA2	NC_000001	16124337	16156104	1	reverse	31768	-3.70807
8.0068	7.73633	7.77578	GeneID	1973	EIF4A1	NC_000017	7572706	7579006	1	forward	6301	7.83964
10.8055	10.8648	10.8362	GeneID	1974	EIF4A2	NC_000003	186783572	186789897	1	forward	6326	10.8355
5.86022	5.97269	5.86963	GeneID	1975	EIF4B	NC_000012	53006258	53042209	1	forward	35952	5.90085
2.76977	2.85798	2.85599	GeneID	1977	EIF4E	NC_000004	98878456	98930635	1	reverse	52180	2.82791
2.64155	2.5656	2.67356	GeneID	1978	EIF4EBP1	NC_000008	38030502	38060365	1	forward	29864	2.6269
5.25814	5.3579	5.19849	GeneID	1979	EIF4EBP2	NC_000010	70404105	70428618	1	forward	24514	5.27151
0.495695	0.0840642	0.0285691	GeneID	1980	EIF4EP1	NC_000020	5548852	5549645	1	forward	794	0.202776
7.02768	6.74201	6.50414	GeneID	1981	EIF4G1	NC_000003	184314495	184335358	1	forward	20864	6.75794
9.70658	9.46577	9.33494	GeneID	1982	EIF4G2	NC_000011	10797046	10809035	1	reverse	11990	9.50243
8.54709	8.4429	8.30433	GeneID	1983	EIF5	NC_000014	103334002	103345025	1	forward	11024	8.43144
6.81865	6.57592	6.44211	GeneID	1984	EIF5A	NC_000017	7306999	7312463	1	forward	5465	6.61223
5.58737	5.71589	5.72982	GeneID	1992	SERPINB1	NC_000006	2832332	2842049	1	reverse	9718	5.67769
4.13914	4.02768	3.87184	GeneID	1994	ELAVL1	NC_000019	7958573	8005645	1	reverse	47073	4.01289
4.89966	5.04045	4.94158	GeneID	1997	ELF1	NC_000013	40931919	41061414	1	reverse	129496	4.96056
1.52607	1.95233	1.81557	GeneID	1998	ELF2	NC_000004	139057717	139177218	1	reverse	119502	1.76466
2.14405	2.25096	2.05658	GeneID	2000	ELF4	NC_000023	130064920	130110713	1	reverse	45794	2.15053
3.41413	3.32912	3.28392	GeneID	2002	ELK1	NC_000023	47635520	47650604	1	reverse	15085	3.34239
-2.25154	-3.47393	-4.05889	GeneID	2003	ELK2AP	NC_000014	105669577	105672807	1	reverse	3231	-3.26145
1.67807	1.7866	1.56072	GeneID	2004	ELK3	NC_000012	96194382	96269835	1	forward	75454	1.67513
4.17792	4.43429	4.22497	GeneID	2005	ELK4	NC_000001	205597774	205634077	1	reverse	36304	4.27906
7.20887	6.97419	6.90917	GeneID	2010	EMD	NC_000023	154379237	154381523	1	forward	2287	7.03074
0.992769	1.04264	0.879706	GeneID	2011	MARK2	NC_000011	63838928	63911020	1	forward	72093	0.971706
-0.535332	1.11103	1.49057	GeneID	2014	EMP3	NC_000019	48325372	48330555	1	forward	5184	0.688756
-5.05889	-6.64386	-5.05889	GeneID	2015	ADGRE1	NC_000019	6887549	6940453	1	forward	52905	-5.58721
-5.64386	-5.64386	-5.64386	GeneID	2016	EMX1	NC_000002	72911147	72936691	1	forward	25545	-5.64386
-0.577767	-0.304006	-0.577767	GeneID	2017	CTTN	NC_000011	70398506	70436584	1	forward	38079	-0.486513
3.8268	3.60526	3.51475	GeneID	2021	ENDOG	NC_000009	128818402	128822676	1	forward	4275	3.64894
-1.47393	-0.577767	-0.556393	GeneID	2022	ENG	NC_000009	127815012	127854773	1	reverse	39762	-0.869364
9.4146	9.42555	9.30782	GeneID	2023	ENO1	NC_000001	8861000	8879092	1	reverse	18093	9.38266
0.31034	0.111031	-0.415038	GeneID	2025	ENO1P1	NC_000001	236483098	236484905	1	forward	1808	0.00211133
-1.35845	0.124328	-0.785875	GeneID	2026	ENO2	NC_000012	6914450	6923696	1	forward	9247	-0.673334
2.55582	2.9782	3.06178	GeneID	2027	ENO3	NC_000017	4949182	4957131	1	forward	7950	2.86526
-1.73697	-1.39593	-2	GeneID	2028	ENPEP	NC_000004	110476073	110563337	1	forward	87265	-1.71096
6.69125	6.77479	6.64818	GeneID	2029	ENSA	NC_000001	150622123	150629622	1	reverse	7500	6.70474
5.73471	5.45681	5.28281	GeneID	2030	SLC29A1	NC_000006	44219505	44234151	1	forward	14647	5.49144
1.926	2.12433	1.98914	GeneID	2033	EP300	NC_000022	41092610	41180077	1	forward	87468	2.01316
-6.64386	-5.64386	-6.64386	GeneID	2034	EPAS1	NC_000002	46297402	46386703	1	forward	89302	-6.31052
3.17792	3.18269	3.01614	GeneID	2035	EPB41	NC_000001	28887091	29120046	1	forward	232956	3.12558
-5.64386	-5.64386	-6.64386	GeneID	2036	EPB41L1	NC_000020	36064891	36232799	1	forward	167909	-5.97719
2	2.18903	2.09761	GeneID	2037	EPB41L2	NC_000006	130829111	131063322	1	reverse	234212	2.09555
-5.05889	-5.05889	-3.64386	GeneID	2039	DMTN	NC_000008	22048955	22082527	1	forward	33573	-4.58721
3.34908	3.16511	3.16511	GeneID	2040	STOM	NC_000009	121338988	121370304	1	reverse	31317	3.22643
-6.64386	-6.64386	NaN	GeneID	2043	EPHA4	NC_000002	221418027	221574202	1	reverse	156176	-6.64386
-6.64386	-6.64386	-6.64386	GeneID	2044	EPHA5	NC_000004	65319563	65670838	1	reverse	351276	-6.64386
-5.64386	-4.64386	-5.64386	GeneID	2045	EPHA7	NC_000006	93240020	93419687	1	reverse	179668	-5.31052
-6.64386	-5.64386	-5.64386	GeneID	2047	EPHB1	NC_000003	134776089	135260467	1	forward	484379	-5.97719
-5.05889	-5.64386	-4.64386	GeneID	2048	EPHB2	NC_000001	22710770	22921500	1	forward	210731	-5.11554
1.20789	0.918386	1.25096	GeneID	2050	EPHB4	NC_000007	100802565	100827521	1	reverse	24957	1.12575
-0.621488	0.238787	-0.0740006	GeneID	2052	EPHX1	NC_000001	225810074	225845563	1	forward	35490	-0.152234
-6.64386	-6.64386	-6.64386	GeneID	2053	EPHX2	NC_000008	27491002	27597559	1	forward	106558	-6.64386
1.87578	2.15056	2.07039	GeneID	2054	STX2	NC_000012	130789600	130839274	1	reverse	49675	2.03224
1.43829	1.73118	1.80736	GeneID	2055	CLN8	NC_000008	1755778	1786570	1	forward	30793	1.65894
2.69599	2.7866	2.50335	GeneID	2057	EPOR	NC_000019	11377205	11384342	1	reverse	7138	2.66198
6.36071	6.49969	6.39934	GeneID	2058	EPRS	NC_000001	219968600	220046658	1	reverse	78059	6.41991
3.0018	3.25248	3.17153	GeneID	2060	EPS15	NC_000001	51354263	51519354	1	reverse	165092	3.14194
3.46205	3.51475	3.44758	GeneID	2063	NR2F6	NC_000019	17231885	17245342	1	reverse	13458	3.4748
-0.494109	-0.286304	-0.104697	GeneID	2064	ERBB2	NC_000017	39688084	39728662	1	forward	40579	-0.295037
-6.64386	-5.64386	-5.64386	GeneID	2066	ERBB4	NC_000002	211375717	212539147	1	reverse	1163431	-5.97719
1.58976	1.12433	1.12433	GeneID	2067	ERCC1	NC_000019	45407333	45478866	1	reverse	71534	1.27947
1.0072	1.08406	1.15704	GeneID	2068	ERCC2	NC_000019	45349837	45370647	1	reverse	20811	1.08277
4.04439	4.01792	3.76977	GeneID	2071	ERCC3	NC_000002	127257290	127294176	1	reverse	36887	3.94403
3.12267	3.39094	3.14241	GeneID	2072	ERCC4	NC_000016	13920138	13952348	1	forward	32211	3.21868
2.848	2.76977	2.7866	GeneID	2073	ERCC5	NC_000013	102845841	102876001	1	forward	30161	2.80146
1.07724	1.20163	1.20789	GeneID	2074	ERCC6	NC_000010	49454480	49539538	1	reverse	85059	1.16226
2.54844	2.42492	2.488	GeneID	2077	ERF	NC_000019	42247561	42255164	1	reverse	7604	2.48712
-6.64386	-5.64386	-6.64386	GeneID	2078	ERG	NC_000021	38367261	38662045	1	reverse	294785	-6.31052
7.47654	7.50875	7.49857	GeneID	2079	ERH	NC_000014	69380123	69398304	1	reverse	18182	7.49462
1.1375	1.68257	1.31615	GeneID	2081	ERN1	NC_000017	64039142	64130819	1	reverse	91678	1.37874
5.16752	5.58286	5.55398	GeneID	2086	ERV3-1	NC_000007	64990355	65006746	1	reverse	16392	5.43478
7.34589	7.16802	7.10056	GeneID	2091	FBL	NC_000019	39834453	39846414	1	reverse	11962	7.20482
2.94486	3.0993	3.08406	GeneID	2098	ESD	NC_000013	46771256	46797681	1	reverse	26426	3.04274
-5.64386	-5.05889	-5.05889	GeneID	2099	ESR1	NC_000006	151654148	152103274	1	forward	449127	-5.25388
1.02857	1.31034	1.22651	GeneID	2100	ESR2	NC_000014	64226712	64338631	1	reverse	111920	1.18847
4.50906	4.20007	4.38336	GeneID	2101	ESRRA	NC_000011	64305528	64316743	1	forward	11216	4.36416
-2.94342	-2.55639	-2.64386	GeneID	2104	ESRRG	NC_000001	216503246	217137757	1	reverse	634512	-2.71456
6.25701	6.10035	6.08343	GeneID	2107	ETF1	NC_000005	138506093	138543300	1	reverse	37208	6.14693
4.30232	4.27426	4.38059	GeneID	2108	ETFA	NC_000015	76216228	76311469	1	reverse	95242	4.31906
2.73985	2.8339	2.76765	GeneID	2109	ETFB	NC_000019	51345155	51366418	1	reverse	21264	2.78047
3.20163	3.62644	3.49185	GeneID	2110	ETFDH	NC_000004	158672101	158708713	1	forward	36613	3.43998
4.88509	4.89724	4.64097	GeneID	2113	ETS1	NC_000011	128458761	128587593	1	reverse	128833	4.80776
2.75489	2.69822	2.38405	GeneID	2114	ETS2	NC_000021	38805307	38824955	1	forward	19649	2.61239
-1.88897	-1.64386	-2.47393	GeneID	2115	ETV1	NC_000007	13891229	13991425	1	reverse	100197	-2.00225
3.17153	3.05832	2.5435	GeneID	2117	ETV3	NC_000001	157121191	157138591	1	reverse	17401	2.92445
-2.73697	-2.05889	-1.64386	GeneID	2118	ETV4	NC_000017	43527843	43546432	1	reverse	18590	-2.14657
-5.05889	-4.64386	-5.05889	GeneID	2119	ETV5	NC_000003	186046317	186109112	1	reverse	62796	-4.92055
1.23266	1.37295	1.28096	GeneID	2120	ETV6	NC_000012	11649601	11895402	1	forward	245802	1.29552
NaN	-6.64386	-6.64386	GeneID	2122	MECOM	NC_000003	169083499	169663781	1	reverse	580283	-6.64386
5.84674	6.28522	6.23247	GeneID	2123	EVI2A	NC_000017	31316410	31321749	1	reverse	5340	6.12148
5.99254	5.99707	5.88947	GeneID	2124	EVI2B	NC_000017	31303766	31314149	1	reverse	10384	5.95969
5.51412	5.52795	5.4489	GeneID	2130	EWSR1	NC_000022	29268009	29300525	1	forward	32517	5.49699
-4.64386	-4.64386	-4.64386	GeneID	2131	EXT1	NC_000008	117797496	118111819	1	reverse	314324	-4.64386
0.189034	0.526069	0.163499	GeneID	2132	EXT2	NC_000011	44095549	44245430	1	forward	149882	0.292867
-3.64386	-4.64386	-4.05889	GeneID	2134	EXTL1	NC_000001	26021749	26036464	1	forward	14716	-4.11554
4.49825	4.65821	4.58916	GeneID	2135	EXTL2	NC_000001	100872372	100895411	1	reverse	23040	4.58188
1.18269	1.24489	0.863939	GeneID	2137	EXTL3	NC_000008	28701473	28753690	1	forward	52218	1.09717
-6.64386	-5.64386	-6.64386	GeneID	2139	EYA2	NC_000020	46894624	47188844	1	forward	294221	-6.31052
2.36737	2.37016	2.16027	GeneID	2140	EYA3	NC_000001	27970344	28088671	1	reverse	118328	2.29927
3.26003	3.40599	3.31034	GeneID	2145	EZH1	NC_000017	42700275	42745096	1	reverse	44822	3.32545
4.17153	4.26903	4.20945	GeneID	2146	EZH2	NC_000007	148807372	148884662	1	reverse	77291	4.21667
-4.32193	-5.05889	-5.05889	GeneID	2149	F2R	NC_000005	76716043	76735780	1	forward	19738	-4.81324
-6.64386	-6.64386	-5.64386	GeneID	2153	F5	NC_000001	169511954	169586632	1	reverse	74679	-6.31052
-1.88897	-1.4344	-1.51457	GeneID	2157	F8	NC_000023	154835788	155022723	1	reverse	186936	-1.61265
1.45943	1.80736	1.85997	GeneID	2161	F12	NC_000005	177402138	177409576	1	reverse	7439	1.70892
-3.18443	-5.05889	-5.05889	GeneID	2166	FAAH	NC_000001	46394267	46413848	1	forward	19582	-4.43407
3.47249	3.45418	3.44758	GeneID	2170	FABP3	NC_000001	31359611	31373618	1	reverse	14008	3.45808
4.85699	4.35403	4.40054	GeneID	2171	FABP5	NC_000008	81280483	81284777	1	forward	4295	4.53718
3.11437	3.34056	3.32049	GeneID	2175	FANCA	NC_000016	89737551	89816658	1	reverse	79108	3.25847
-0.494109	-0.340075	-0.454032	GeneID	2176	FANCC	NC_000009	95099054	95317730	1	reverse	218677	-0.429405
3.84197	3.99277	3.90304	GeneID	2177	FANCD2	NC_000003	10026387	10101937	1	forward	75551	3.91259
3.61589	3.44758	3.62293	GeneID	2178	FANCE	NC_000006	35452339	35467106	1	forward	14768	3.56213
2.70708	2.96347	2.67129	GeneID	2180	ACSL1	NC_000004	184755595	184826593	1	reverse	70999	2.78062
3.31325	3.63459	3.47768	GeneID	2181	ACSL3	NC_000002	222860984	222944624	1	forward	83641	3.47517
4.25096	4.6241	4.42089	GeneID	2182	ACSL4	NC_000023	109641330	109733403	1	reverse	92074	4.43198
1.65535	1.774	1.9855	GeneID	2184	FAH	NC_000015	80152891	80186582	1	forward	33692	1.80495
2.48285	2.54844	2.36737	GeneID	2185	PTK2B	NC_000008	27311482	27459391	1	forward	147910	2.46622
2.46989	2.65764	2.43563	GeneID	2186	BPTF	NC_000017	67825517	67984378	1	forward	158862	2.52105
1.74846	1.93357	1.79909	GeneID	2187	FANCB	NC_000023	14690863	14873255	1	reverse	182393	1.82704
5.70072	5.89918	5.45088	GeneID	2188	FANCF	NC_000011	22622533	22625841	1	reverse	3309	5.68359
5.43763	5.66135	5.61294	GeneID	2189	FANCG	NC_000009	35073838	35080016	1	reverse	6179	5.57064
5.63023	5.05485	4.9222	GeneID	2193	FARSA	NC_000019	12922470	12933744	1	reverse	11275	5.20243
4.58316	4.97636	5.02857	GeneID	2194	FASN	NC_000017	82078338	82098303	1	reverse	19966	4.8627
-3.8365	-3.47393	-3.47393	GeneID	2196	FAT2	NC_000005	151504092	151594822	1	reverse	90731	-3.59479
11.0068	10.7152	10.8902	GeneID	2197	FAU	NC_000011	65120627	65122200	1	reverse	1574	10.8707
-4.64386	-4.05889	-5.05889	GeneID	2200	FBN1	NC_000015	48408306	48645788	1	reverse	237483	-4.58721
-1.55639	0.505891	0.454176	GeneID	2207	FCER1G	NC_000001	161215297	161219248	1	forward	3952	-0.198775
0.713696	-0.251539	-0.0588937	GeneID	2208	FCER2	NC_000019	7688757	7702755	1	reverse	13999	0.134421
-1.12029	-2.05889	-1.78588	GeneID	2212	FCGR2A	NC_000001	161505415	161524048	1	forward	18634	-1.65502
1.63227	0.790772	0.933573	GeneID	2213	FCGR2B	NC_000001	161647243	161678654	1	forward	31412	1.11887
0.111031	-0.0740006	0.678072	GeneID	2217	FCGRT	NC_000019	49512279	49526428	1	forward	14150	0.238368
2.54102	2.71809	2.5008	GeneID	2218	FKTN	NC_000009	105558117	105655950	1	forward	97834	2.58664
7.02359	7.29057	7.27966	GeneID	2222	FDFT1	NC_000008	11795573	11839309	1	forward	43737	7.19794
7.4407	7.72513	7.71932	GeneID	2224	FDPS	NC_000001	155308748	155320666	1	forward	11919	7.62838
-0.736966	-1.4344	0.0976109	GeneID	2229	FDPSP5	NC_000023	44475971	44477480	1	reverse	1510	-0.691253
3.36036	3.49442	3.36737	GeneID	2230	FDX1	NC_000011	110429937	110464884	1	forward	34948	3.40738
2.98002	3.06867	2.73552	GeneID	2232	FDXR	NC_000017	74862497	74873031	1	reverse	10535	2.92807
1.07724	1	0.799087	GeneID	2235	FECH	NC_000018	57544841	57586737	1	reverse	41897	0.958777
7.61316	7.18973	7.0781	GeneID	2237	FEN1	NC_000011	61792637	61797244	1	forward	4608	7.29366
-0.120294	0.226509	0.0976109	GeneID	2241	FER	NC_000005	108746085	109196841	1	forward	450757	0.0679417
0.731183	0.941106	1.15704	GeneID	2242	FES	NC_000015	90884421	90895776	1	forward	11356	0.943111
-0.68966	-0.836501	-1.18443	GeneID	2245	FGD1	NC_000023	54445454	54496166	1	reverse	50713	-0.903529
-0.358454	-0.184425	-0.415038	GeneID	2247	FGF2	NC_000004	122826708	122898235	1	forward	71528	-0.319305
-3.64386	-3.32193	-2.39593	GeneID	2251	FGF6	NC_000012	4434142	4445799	1	reverse	11658	-3.12057
-4.64386	-4.64386	-5.05889	GeneID	2252	FGF7	NC_000015	49423178	49487326	1	forward	64149	-4.7822
-2.73697	-1.47393	-1.55639	GeneID	2253	FGF8	NC_000010	101770130	101780369	1	reverse	10240	-1.92243
1.63227	1.67356	1.54597	GeneID	2256	FGF11	NC_000017	7438273	7444932	1	forward	6660	1.61726
-2.94342	-2.32193	-2.64386	GeneID	2257	FGF12	NC_000003	192139393	192727599	1	reverse	588207	-2.6364
0.0143553	-0.104697	-0.0740006	GeneID	2259	FGF14	NC_000013	101720855	102402428	1	reverse	681574	-0.0547809
-5.64386	-4.64386	-6.64386	GeneID	2260	FGFR1	NC_000008	38411138	38468834	1	reverse	57697	-5.64386
-2.47393	-1.94342	-2.12029	GeneID	2262	GPC5	NC_000013	91398619	92867237	1	forward	1468619	-2.17921
-0.943416	-0.535332	-0.810966	GeneID	2264	FGFR4	NC_000005	177086872	177098144	1	forward	11273	-0.763238
4.05311	4.02414	3.9279	GeneID	2268	FGR	NC_000001	27612289	27635561	1	reverse	23273	4.00172
5.63923	5.68706	5.62322	GeneID	2271	FH	NC_000001	241497557	241519785	1	reverse	22229	5.64984
-3.8365	-3.64386	-3.8365	GeneID	2272	FHIT	NC_000003	59747278	61251474	1	reverse	1504197	-3.77229
-4.05889	-4.05889	-5.05889	GeneID	2273	FHL1	NC_000023	136146702	136211359	1	forward	64658	-4.39223
-2.32193	-3.32193	-2.94342	GeneID	2274	FHL2	NC_000002	105360826	105438773	1	reverse	77948	-2.86242
-2.73697	-2.94342	-2	GeneID	2275	FHL3	NC_000001	37996765	38005515	1	reverse	8751	-2.56013
-6.64386	-6.64386	-4.05889	GeneID	2277	FIGF	NC_000023	15345591	15384413	1	reverse	38823	-5.7822
4.10098	3.92315	3.89433	GeneID	2280	FKBP1A	NC_000020	1368977	1393172	1	reverse	24196	3.97282
3.07724	2.96717	2.76977	GeneID	2281	FKBP1B	NC_000002	24033205	24067743	1	forward	34539	2.93806
-0.68966	-1.94342	-2	GeneID	2282	FKBP1AP1	NC_000019	57825280	57827462	1	reverse	2183	-1.54436
6.57728	6.29039	6.47135	GeneID	2286	FKBP2	NC_000011	64240941	64244135	1	forward	3195	6.44634
5.95396	5.94977	5.97613	GeneID	2287	FKBP3	NC_000014	45115599	45134529	1	reverse	18931	5.95996
7.68053	7.19131	7.02237	GeneID	2288	FKBP4	NC_000012	2794942	2805423	1	forward	10482	7.29807
2.67582	2.80941	2.69599	GeneID	2289	FKBP5	NC_000006	35573585	35728583	1	reverse	154999	2.72707
4.96855	5.05658	4.87332	GeneID	2305	FOXM1	NC_000012	2857681	2877155	1	reverse	19475	4.96615
0.15056	0.695994	1.20789	GeneID	2306	FOXD2	NC_000001	47436017	47440691	1	forward	4675	0.684816
0.321928	0.641546	0.378512	GeneID	2308	FOXO1	NC_000013	40555664	40666597	1	reverse	110934	0.447329
-0.136062	0.0285691	-0.494109	GeneID	2309	FOXO3	NC_000006	108559823	108684769	1	forward	124947	-0.200534
-4.05889	-2.73697	-3.8365	GeneID	2310	FOXO3B	NC_000017	18665923	18673181	1	reverse	7259	-3.54412
2.48027	2.65992	2.5435	GeneID	2313	FLI1	NC_000011	128685263	128813267	1	forward	128005	2.56123
4.02768	4.10936	3.95699	GeneID	2314	FLII	NC_000017	18244815	18258916	1	reverse	14102	4.03134
-0.621488	0.0565835	-0.514573	GeneID	2315	MLANA	NC_000009	5890909	5909822	1	forward	18914	-0.359826
3.93357	3.854	3.73769	GeneID	2316	FLNA	NC_000023	154348529	154374638	1	reverse	26110	3.84175
0.0976109	0.0840642	-0.251539	GeneID	2317	FLNB	NC_000003	58008400	58172255	1	forward	163856	-0.0232879
5.05094	4.70929	4.65019	GeneID	2319	FLOT2	NC_000017	28879339	28897728	1	reverse	18390	4.80347
-3.32193	-2.64386	-2.47393	GeneID	2321	FLT1	NC_000013	28300346	28495128	1	reverse	194783	-2.81324
0.807355	0.871844	1.0072	GeneID	2323	FLT3LG	NC_000019	49474172	49487038	1	forward	12867	0.895465
0.475085	0.815575	0.604071	GeneID	2326	FMO1	NC_000001	171248471	171285978	1	forward	37508	0.631577
-0.200913	0.31034	0.0840642	GeneID	2327	FMO2	NC_000001	171185208	171212683	1	forward	27476	0.0644972
-1.51457	-1.8365	-1.55639	GeneID	2328	FMO3	NC_000001	171090873	171117819	1	forward	26947	-1.63582
1.8679	2.34199	2.26604	GeneID	2329	FMO4	NC_000001	171314131	171342084	1	forward	27954	2.15864
-1.08927	-1.02915	-1	GeneID	2330	FMO5	NC_000001	147183963	147225798	1	reverse	41836	-1.03947
3.852	3.97085	3.7137	GeneID	2332	FMR1	NC_000023	147911951	147951127	1	forward	39177	3.84552
-1.4344	-1.25154	-1.4344	GeneID	2334	AFF2	NC_000023	148500619	149000663	1	forward	500045	-1.37345
0.226509	0.367371	0.189034	GeneID	2335	FN1	NC_000002	215360440	215436167	1	reverse	75728	0.260971
5.12557	5.08661	5.09761	GeneID	2339	FNTA	NC_000008	43056299	43085788	1	forward	29490	5.10326
-0.943416	-0.473931	-0.761213	GeneID	2342	FNTB	NC_000014	64986789	65062652	1	forward	75864	-0.726187
1.1177	1.74416	1.43829	GeneID	2350	FOLR2	NC_000011	72216775	72221950	1	forward	5176	1.43338
-0.943416	-2.64386	-2.64386	GeneID	2353	FOS	NC_000014	75278778	75282234	1	forward	3457	-2.07704
1.33914	1.54597	1.35614	GeneID	2354	FOSB	NC_000019	45467995	45475179	1	forward	7185	1.41375
-1.68966	-1.2863	-1.25154	GeneID	2355	FOSL2	NC_000002	28392759	28417312	1	forward	24554	-1.40917
4.5404	4.42895	4.29205	GeneID	2356	FPGS	NC_000009	127802858	127814520	1	forward	11663	4.42046
2.53107	2.19219	2.08746	GeneID	2395	FXN	NC_000009	69035563	69100178	1	forward	64616	2.27024
-0.68966	-0.251539	-0.415038	GeneID	2444	FRK	NC_000006	115941031	116100739	1	reverse	159709	-0.452079
2.30159	2.07382	1.7866	GeneID	2475	MTOR	NC_000001	11106531	11262551	1	reverse	156021	2.054
4.81147	4.89773	4.87578	GeneID	2483	FRG1	NC_000004	189940819	189963204	1	forward	22386	4.86166
2.96717	3.09255	3.01792	GeneID	2491	CENPI	NC_000023	101098159	101181847	1	forward	83689	3.02588
-1.21759	-0.304006	-0.666576	GeneID	2494	NR5A2	NC_000001	200027602	200177424	1	forward	149823	-0.729391
3.9607	4.09339	4.07724	GeneID	2495	FTH1	NC_000011	61964285	61967660	1	reverse	3376	4.04378
-1.08927	-1.78588	-1.8365	GeneID	2498	FTH1P3	NC_000002	27392623	27393576	1	reverse	954	-1.57055
7.90491	7.8679	7.8645	GeneID	2512	FTL	NC_000019	48965309	48966879	1	forward	1571	7.8791
-6.64386	-4.64386	-5.05889	GeneID	2515	ADAM2	NC_000008	39743735	39838289	1	reverse	94555	-5.44887
2.1635	2.26303	2.32481	GeneID	2517	FUCA1	NC_000001	23845077	23868369	1	reverse	23293	2.25045
3.14405	3.4343	3.29866	GeneID	2519	FUCA2	NC_000006	143494812	143511883	1	reverse	17072	3.29233
7.51049	7.39472	7.29508	GeneID	2521	FUS	NC_000016	31179444	31194871	1	forward	15428	7.4001
-1.47393	-0.761213	-1.47393	GeneID	2523	FUT1	NC_000019	48747826	48755390	1	reverse	7565	-1.23636
-2.32193	-4.05889	-2.39593	GeneID	2524	FUT2	NC_000019	48695971	48705934	1	forward	9964	-2.92558
-3.32193	-3.8365	-3.47393	GeneID	2525	FUT3	NC_000019	5842888	5851474	1	reverse	8587	-3.54412
-1.73697	-0.577767	-2.05889	GeneID	2528	FUT6	NC_000019	5830626	5839753	1	reverse	9128	-1.45788
2.21413	2.29278	2.18903	GeneID	2530	FUT8	NC_000014	65410592	65744122	1	forward	333531	2.23198
2.62994	3.03738	2.75916	GeneID	2531	KDSR	NC_000018	63327736	63367273	1	reverse	39538	2.80883
-4.05889	-3.8365	-4.05889	GeneID	2533	FYB	NC_000005	39105252	39274523	1	reverse	169272	-3.98476
0.650765	0.992769	0.895303	GeneID	2534	FYN	NC_000006	111660332	111873452	1	reverse	213121	0.846279
0.722466	1.31615	1.3505	GeneID	2535	FZD2	NC_000017	44557444	44561262	1	forward	3819	1.1297
6.07617	5.9331	5.8296	GeneID	2537	IFI6	NC_000001	27666061	27672213	1	reverse	6153	5.94629
2.926	2.51096	2.19535	GeneID	2539	G6PD	NC_000023	154531390	154547586	1	reverse	16197	2.5441
5.29278	5.45187	5.47249	GeneID	2542	SLC37A4	NC_000011	119024351	119030906	1	reverse	6556	5.40571
6.9939	6.79844	6.75181	GeneID	2547	XRCC6	NC_000022	41621163	41664048	1	forward	42886	6.84805
2.23266	2.57773	2.70708	GeneID	2548	GAA	NC_000017	80101526	80119882	1	forward	18357	2.50583
2.57289	2.95791	2.84599	GeneID	2549	GAB1	NC_000004	143336830	143474565	1	forward	137736	2.79227
1.02857	1.67356	1.88362	GeneID	2550	GABBR1	NC_000006	29602228	29633135	1	reverse	30908	1.52858
4.06436	4.30743	4.18507	GeneID	2551	GABPA	NC_000021	25734947	25772460	1	forward	37514	4.18562
2.46467	2.53854	2.60644	GeneID	2553	GABPB1	NC_000015	50277192	50355429	1	reverse	78238	2.53655
-5.05889	-4.64386	-5.64386	GeneID	2560	GABRB1	NC_000004	47031278	47438409	1	forward	407132	-5.11554
-0.37707	0.0426443	-0.0588937	GeneID	2561	GABRB2	NC_000005	161288429	161548124	1	reverse	259696	-0.131106
1.40054	1.52105	1.62761	GeneID	2562	GABRB3	NC_000015	26543546	26773788	1	reverse	230243	1.5164
-6.64386	-6.64386	-6.64386	GeneID	2565	GABRG1	NC_000004	46035769	46124065	1	reverse	88297	-6.64386
-0.862496	-1.152	-0.971431	GeneID	2570	GABRR2	NC_000006	89254464	89315299	1	reverse	60836	-0.99531
0.298658	-0.434403	0.0426443	GeneID	2571	GAD1	NC_000002	170813210	170861151	1	forward	47942	-0.0310334
1.57531	1.54102	1.5656	GeneID	2580	GAK	NC_000004	849275	932390	1	reverse	83116	1.56064
1.48543	1.89142	1.62293	GeneID	2581	GALC	NC_000014	87933014	87993665	1	reverse	60652	1.66659
3.88362	3.75916	3.27053	GeneID	2582	GALE	NC_000001	23795599	23800804	1	reverse	5206	3.63777
1.73985	2.24793	2.45154	GeneID	2583	B4GALNT1	NC_000012	57623409	57633239	1	reverse	9831	2.14644
4.02414	4.21413	3.9782	GeneID	2584	GALK1	NC_000017	75757937	75765199	1	reverse	7263	4.07215
0.275007	0.378512	0.475085	GeneID	2585	GALK2	NC_000015	49155757	49367883	1	forward	212127	0.376201
0.214125	0.111031	0.15056	GeneID	2588	GALNS	NC_000016	88813734	88856970	1	reverse	43237	0.158572
2.854	3.30597	3.27947	GeneID	2589	GALNT1	NC_000018	35581066	35711834	1	forward	130769	3.14648
1.25096	1.45943	1.12433	GeneID	2590	GALNT2	NC_000001	230057789	230282130	1	forward	224342	1.27824
4.09929	3.96532	4.11853	GeneID	2592	GALT	NC_000009	34646589	34650598	1	forward	4010	4.06105
5.20437	4.89676	4.93263	GeneID	2593	GAMT	NC_000019	1397026	1401570	1	reverse	4545	5.01125
0.831877	1.23879	0.970854	GeneID	2595	GANC	NC_000015	42273658	42353666	1	forward	80009	1.01384
12.5499	12.4731	12.4796	GeneID	2597	GAPDH	NC_000012	6534405	6538375	1	forward	3971	12.5009
-2.47393	0.137504	-2.25154	GeneID	2601	GAPDHP60	NC_000004	87207016	87208290	1	forward	1275	-1.52932
2.04963	3.67356	3.47508	GeneID	2615	LRRC32	NC_000011	76657441	76670941	1	reverse	13501	3.06609
2.7115	2.02857	2.52857	GeneID	2616	GAPDHP1	NC_000023	39786931	39787959	1	reverse	1029	2.42288
6.4266	6.4759	6.26772	GeneID	2617	GARS	NC_000007	30594735	30634033	1	forward	39299	6.39007
6.37191	6.2854	6.20594	GeneID	2618	GART	NC_000021	33503931	33542917	1	reverse	38987	6.28775
1.23879	1.31615	1.32769	GeneID	2620	GAS2	NC_000011	22626113	22885930	1	forward	259818	1.29421
-0.395929	-0.234465	-0.304006	GeneID	2621	GAS6	NC_000013	113820549	113864103	1	reverse	43555	-0.311467
0.85599	1.41143	1.3505	GeneID	2622	GAS8	NC_000016	90019629	90044971	1	forward	25343	1.20597
-0.836501	0.214125	0.464668	GeneID	2628	GATM	NC_000015	45361124	45402317	1	reverse	41194	-0.0525694
3.83996	3.67582	3.47249	GeneID	2629	GBA	NC_000001	155234448	155244862	1	reverse	10415	3.66275
3.11769	3.6792	3.59574	GeneID	2630	GBAP1	NC_000001	155213825	155227534	1	reverse	13710	3.46421
4.26604	4.41954	4.33199	GeneID	2631	GBAS	NC_000007	55964577	56000182	1	forward	35606	4.33919
1.95233	2.42223	2.20163	GeneID	2632	GBE1	NC_000003	81489699	81761799	1	reverse	272101	2.19207
2.81147	2.65535	2.40871	GeneID	2633	GBP1	NC_000001	89052304	89065360	1	reverse	13057	2.62518
-2.32193	-1.47393	-1.88897	GeneID	2634	GBP2	NC_000001	89106132	89126159	1	reverse	20028	-1.89494
2.91457	3.17792	2.84197	GeneID	2635	GBP3	NC_000001	89006677	89022880	1	reverse	16204	2.97815
2.30451	2.10098	2.04614	GeneID	2639	GCDH	NC_000019	12891129	12915345	1	forward	24217	2.15054
2.65764	2.74631	2.57773	GeneID	2643	GCH1	NC_000014	54842005	54902824	1	reverse	60820	2.66056
6.16692	6.20105	6.28836	GeneID	2644	GCHFR	NC_000015	40764087	40767713	1	forward	3627	6.21877
5.988	6.09782	6.21529	GeneID	2647	BLOC1S1	NC_000012	55716034	55719707	1	forward	3674	6.10037
6.30743	6.08044	6.09698	GeneID	2648	KAT2A	NC_000017	42113111	42121393	1	reverse	8283	6.16162
-0.358454	-0.200913	-0.286304	GeneID	2649	NR6A1	NC_000009	124517275	124771310	1	reverse	254036	-0.28189
1.22651	1.29866	1.01435	GeneID	2650	GCNT1	NC_000009	76441666	76507416	1	forward	65751	1.17984
1.79077	1.82782	1.66903	GeneID	2651	GCNT2	NC_000006	10521283	10629368	1	forward	108086	1.76254
2.94298	3.1635	3.23726	GeneID	2653	GCSH	NC_000016	81081947	81096375	1	reverse	14429	3.11458
-5.05889	-4.32193	-6.64386	GeneID	2657	GDF1	NC_000019	18868546	18896144	1	reverse	27599	-5.34156
4.26153	3.96717	4.2502	GeneID	2661	GDF9	NC_000005	132861181	132866884	1	reverse	5704	4.15963
-3.8365	-4.64386	-4.64386	GeneID	2662	GDF10	NC_000010	47300224	47313577	1	forward	13354	-4.37474
5.81609	5.67835	5.62498	GeneID	2664	GDI1	NC_000023	154436913	154443467	1	forward	6555	5.70647
6.6768	6.68426	6.57864	GeneID	2665	GDI2	NC_000010	5765222	5813549	1	reverse	48328	6.64657
-2.25154	-2.55639	-4.64386	GeneID	2669	GEM	NC_000008	94249249	94262345	1	reverse	13097	-3.1506
5.00854	5.04832	5.08279	GeneID	2671	GFER	NC_000016	1984149	1987749	1	forward	3601	5.04655
-1.02915	-0.104697	-0.0291463	GeneID	2672	GFI1	NC_000001	92473043	92486876	1	reverse	13834	-0.387663
3.42089	3.33056	3.15543	GeneID	2673	GFPT1	NC_000002	69319769	69387254	1	reverse	67486	3.30229
-6.64386	-6.64386	-6.64386	GeneID	2675	GFRA2	NC_000008	21690403	21789296	1	reverse	98894	-6.64386
4.15218	4.18982	4.18031	GeneID	2677	GGCX	NC_000002	85544720	85561534	1	reverse	16815	4.17411
-6.64386	-6.64386	-4.64386	GeneID	2678	GGT1	NC_000022	24583750	24629005	1	forward	45256	-5.97719
2.58015	3.04963	2.62761	GeneID	2683	B4GALT1	NC_000009	33110641	33167391	1	reverse	56751	2.75246
0.687061	1.42223	1.31034	GeneID	2686	GGT7	NC_000020	34844720	34872858	1	reverse	28139	1.13988
-5.64386	-5.64386	-4.64386	GeneID	2687	GGT5	NC_000022	24219654	24245142	1	reverse	25489	-5.31052
-5.64386	-6.64386	-6.64386	GeneID	2690	GHR	NC_000005	42423775	42721878	1	forward	298104	-6.31052
-5.05889	-5.05889	-5.05889	GeneID	2694	GIF	NC_000011	59829268	59845529	1	reverse	16262	-5.05889
-5.05889	-2.8365	-2.25154	GeneID	2696	GIPR	NC_000019	45668187	45683724	1	forward	15538	-3.38231
-4.64386	-4.64386	-5.64386	GeneID	2702	GJA5	NC_000001	147756199	147781127	1	reverse	24929	-4.97719
0.815575	1.26903	1.28688	GeneID	2710	GK	NC_000023	30653348	30731462	1	forward	78115	1.12383
4.62	4.45549	4.50526	GeneID	2717	GLA	NC_000023	101397791	101408013	1	reverse	10223	4.52692
0.83996	0.887525	0.659925	GeneID	2720	GLB1	NC_000003	32996608	33097230	1	reverse	100623	0.795803
3.53232	3.58256	3.52732	GeneID	2729	GCLC	NC_000006	53497341	53545129	1	reverse	47789	3.5474
3.32481	3.61706	3.19849	GeneID	2730	GCLM	NC_000001	93885199	93909598	1	reverse	24400	3.38012
NaN	-6.64386	-6.64386	GeneID	2731	GLDC	NC_000009	6532464	6645692	1	reverse	113229	-6.64386
3.82273	3.68594	3.69933	GeneID	2733	GLE1	NC_000009	128504692	128542301	1	forward	37610	3.736
1.43296	1.64155	1.40054	GeneID	2734	GLG1	NC_000016	74447427	74607144	1	reverse	159718	1.49168
0.918386	1.14405	0.863939	GeneID	2735	GLI1	NC_000012	57460135	57472268	1	forward	12134	0.975457
-5.64386	-5.05889	-5.64386	GeneID	2736	GLI2	NC_000002	120797291	120992653	1	forward	195363	-5.44887
[truncated: 19,978 more rows]

## Sheet: 13462 of 21216 IDs mapped_raw
GeneID	UniprotID	Entry name	Status	Protein names	Gene names	Organism	Length
[truncated: 24,440 more rows]

[truncated: 6 more sheets: matching, final raw, descriptive statistics, Information, protein coding_13611 entries, > or = LOG2 = 0]
