# Supplementary material for: Quantitative proteomics identifies PTP1B as modulator of B cell antigen receptor signaling
Source: Life Sci Alliance. 2021 Sep 15;4(11):e202101084. doi: 10.26508/lsa.202101084 (PMC8473724; doi:10.26508/lsa.202101084)
Supplement: Supplementary file 5 [file LSA-2021-01084_TableS5.xlsx]

## Sheet: Information
	Quantitative Proteomics Identifies PTP1B as Modulator of B Cell Antigen Receptor Signaling
	Jennifer J. Schwarz, Lorenz Grundmann, Thomas Kokot, Kathrin Kläsener, Sandra Fotteler, David Medgyesi, Maja Köhn, Michael Reth, Bettina Warscheid
Supplemental Table 5	GO terms of non-functional transcripts
GOID	GO term identifiers
GOTerm	Name of the GO term
Ontology Source	Source of the term
Term PValue	p-value of the term, calculated by the ClueGO plugin of Cytoscape
Term PValue Corrected with Bonferroni step down	p-value of the term, corrected with Bonferroni step down
Group PValue	p-value of the group, calculated by the ClueGO plugin of Cytoscape
Group PValue Corrected with Bonferroni step down	p-value of the group, corrected with Bonferroni step down
GOLevels	Go term levels
GOGroups	Number of the group
% Associated Genes	Percentage of associated genes
Nr. Genes	number of genes associated with the term
Associated Genes Found	List of names of the found associated genes

## Sheet: ClueGO Results
GOID	GOTerm	Ontology Source	Term PValue	Term PValue Corrected with Bonferroni step down	Group PValue	Group PValue Corrected with Bonferroni step down	GOLevels	GOGroups	% Associated Genes	Nr. Genes	Associated Genes Found
GO:0048468	cell development	GO_BiologicalProcess-EBI-QuickGO-GOA_20.11.2017_00h00	2.87304e-29	8.57888e-26	7.25581e-27	3.26511e-25	[3, 4]	Group49	27.7724	571	[ABCB4, ABCC8, ABL1, ACRBP, ACTN2, ACVR1, ADAMTSL4, ADARB1, ADGRA2, ADGRB1, ADGRG6, AGRN, AKAP6, ALK, ALKAL2, ANG, ANGPT2, ANK2, ANK3, ANKS1A, APOA1, ARHGAP44, ARHGEF10, ARHGEF26, ARID1B, ARID5B, ARNTL, ARSB, ART4, ARTN, ASAP1, ATCAY, ATL1, AUTS2, AXIN2, BAIAP2, BDNF, BFSP1, BFSP2, BHLHB9, BICDL1, BIN1, BLOC1S3, BMP6, BMP8A, BMP8B, BMPR1B, BOC, BOLL, BRSK1, BTBD3, C16orf45, CABP4, CABYR, CACNA2D2…
GO:0007399	nervous system development	GO_BiologicalProcess-EBI-QuickGO-GOA_20.11.2017_00h00	9.77527e-28	2.91694e-24	7.25581e-27	3.26511e-25	[4, 5]	Group49	26.754	633	[ABAT, ABCB4, ABCC8, ABL1, ABR, ADARB1, ADGRA2, ADGRB1, ADGRG6, ADGRL1, AFF2, AGRN, AK4, AK8, AKT3, ALK, ALKAL2, AMBRA1, ANK2, ANK3, ANKS1A, APCDD1, APOA1, ARHGAP26, ARHGAP44, ARHGEF10, ARID1B, ARNTL, ARSB, ART4, ARTN, ASAP1, ATCAY, ATL1, ATP2B2, ATRN, ATXN1, AUTS2, AVPR2, B3GNT5, BAG3, BAIAP2, BCAN, BCHE, BCR, BDNF, BHLHB9, BICDL1, BIN1, BLOC1S3, BMP6, BMPR1B, BOC, BOK, BRSK1, BSN, BTBD3, BTD, B…
GO:0048731	system development	GO_BiologicalProcess-EBI-QuickGO-GOA_20.11.2017_00h00	1.27105e-23	3.78646e-20	5.35704e-25	2.30353e-23	[3, 4]	Group47	23.2568	1104	[ABAT, ABCA12, ABCB4, ABCC8, ABL1, ABR, ACACB, ACE, ACER1, ACKR2, ACTN2, ACVR1, ACVR2A, ACVR2B, ADAMTS16, ADAMTS7, ADAMTSL2, ADARB1, ADGRA2, ADGRB1, ADGRG6, ADGRL1, AFF2, AGRN, AK4, AK8, AKAP6, AKR1C3, AKT3, ALAS2, ALK, ALKAL2, ALOX15, ALPL, ALX4, AMBN, AMBRA1, AMOT, ANG, ANGPT2, ANGPT4, ANGPTL4, ANK2, ANK3, ANKRD6, ANKS1A, APCDD1, APLF, APOA1, AQP11, ARG1, ARHGAP22, ARHGAP26, ARHGAP44, ARHGEF10,…
GO:0048731	system development	GO_BiologicalProcess-EBI-QuickGO-GOA_20.11.2017_00h00	1.27105e-23	3.78646e-20	7.25581e-27	3.26511e-25	[3, 4]	Group49	23.2568	1104	[ABAT, ABCA12, ABCB4, ABCC8, ABL1, ABR, ACACB, ACE, ACER1, ACKR2, ACTN2, ACVR1, ACVR2A, ACVR2B, ADAMTS16, ADAMTS7, ADAMTSL2, ADARB1, ADGRA2, ADGRB1, ADGRG6, ADGRL1, AFF2, AGRN, AK4, AK8, AKAP6, AKR1C3, AKT3, ALAS2, ALK, ALKAL2, ALOX15, ALPL, ALX4, AMBN, AMBRA1, AMOT, ANG, ANGPT2, ANGPT4, ANGPTL4, ANK2, ANK3, ANKRD6, ANKS1A, APCDD1, APLF, APOA1, AQP11, ARG1, ARHGAP22, ARHGAP26, ARHGAP44, ARHGEF10,…
GO:0022008	neurogenesis	GO_BiologicalProcess-EBI-QuickGO-GOA_20.11.2017_00h00	1.48425e-22	4.41862e-19	7.25581e-27	3.26511e-25	[4, 5, 6]	Group49	27.8877	437	[ABCC8, ABL1, ADARB1, ADGRB1, ADGRG6, AGRN, ALK, ALKAL2, ANK3, ANKS1A, APCDD1, APOA1, ARHGAP44, ARHGEF10, ARID1B, ARNTL, ARSB, ART4, ARTN, ASAP1, ATCAY, ATL1, ATP2B2, AUTS2, BAIAP2, BCHE, BDNF, BHLHB9, BICDL1, BIN1, BLOC1S3, BMP6, BMPR1B, BOC, BOK, BRSK1, BTBD3, BTG4, C16orf45, CABP4, CAMK2B, CAMSAP2, CASZ1, CBFA2T2, CD9, CDH23, CDH4, CDKL3, CDKL5, CDON, CELSR1, CELSR2, CHD5, CHL1, CHN1, CHODL, C…
GO:0048699	generation of neurons	GO_BiologicalProcess-EBI-QuickGO-GOA_20.11.2017_00h00	2.24912e-22	6.69338e-19	7.25581e-27	3.26511e-25	[5, 6, 7]	Group49	28.1929	415	[ABCC8, ABL1, ADARB1, ADGRB1, AGRN, ALK, ALKAL2, ANK3, ANKS1A, APOA1, ARHGAP44, ARID1B, ARNTL, ARSB, ART4, ARTN, ASAP1, ATCAY, ATL1, ATP2B2, AUTS2, BAIAP2, BCHE, BDNF, BHLHB9, BICDL1, BIN1, BLOC1S3, BMP6, BMPR1B, BOC, BRSK1, BTBD3, BTG4, C16orf45, CABP4, CAMK2B, CAMSAP2, CASZ1, CBFA2T2, CDH23, CDH4, CDKL3, CDKL5, CDON, CELSR1, CELSR2, CHD5, CHL1, CHN1, CHODL, CHRNA7, CHRNB2, CLCF1, CLIC5, CLMN, C…
GO:0007275	multicellular organism development	GO_BiologicalProcess-EBI-QuickGO-GOA_20.11.2017_00h00	9.66123e-22	2.87422e-18	7.25581e-27	3.26511e-25	[2, 3]	Group49	22.6717	1205	[ABAT, ABCA12, ABCB4, ABCC8, ABL1, ABR, ACACB, ACE, ACER1, ACKR2, ACSBG2, ACTN2, ACVR1, ACVR2A, ACVR2B, ADAMTS16, ADAMTS7, ADAMTSL2, ADARB1, ADGRA2, ADGRB1, ADGRG6, ADGRL1, ADRA1B, AFF2, AFF3, AGRN, AK4, AK8, AKAP6, AKR1C3, AKT3, ALAS2, ALK, ALKAL2, ALOX15, ALPL, ALX4, AMBN, AMBRA1, AMOT, ANG, ANGPT2, ANGPT4, ANGPTL2, ANGPTL4, ANK2, ANK3, ANKRD6, ANKS1A, ANKS1B, APCDD1, APLF, APOA1, AQP11, ARG1, …
GO:0030182	neuron differentiation	GO_BiologicalProcess-EBI-QuickGO-GOA_20.11.2017_00h00	3.24864e-21	9.66146e-18	7.25581e-27	3.26511e-25	[4, 6, 7, 8]	Group49	28.4431	380	[ABL1, ADARB1, ADGRB1, AGRN, ALK, ALKAL2, ANK3, ANKS1A, APOA1, ARHGAP44, ARID1B, ARSB, ART4, ARTN, ASAP1, ATCAY, ATL1, ATP2B2, AUTS2, BAIAP2, BDNF, BHLHB9, BICDL1, BIN1, BLOC1S3, BMP6, BMPR1B, BOC, BRSK1, BTBD3, BTG4, CABP4, CAMK2B, CAMSAP2, CASZ1, CBFA2T2, CDH23, CDH4, CDKL3, CDKL5, CDON, CELSR2, CHD5, CHL1, CHN1, CHODL, CHRNA7, CHRNB2, CLIC5, CLMN, CNTN1, CNTN2, CNTN4, CNTNAP2, COBL, COL25A1, C…
GO:0120036	plasma membrane bounded cell projection organization	GO_BiologicalProcess-EBI-QuickGO-GOA_20.11.2017_00h00	2.19095e-20	6.51369e-17	7.25581e-27	3.26511e-25	[4]	Group49	27.7548	403	[ABCC4, ABL1, ACTN2, ADAMTS16, ADARB1, ADGRB1, AGRN, AJUBA, ALKAL2, ANK3, APOA1, ARHGAP44, ARHGEF26, ARHGEF4, ARID1B, ARPIN, ARSB, ART4, ARTN, ASAP1, ATCAY, ATL1, AUTS2, B9D2, BAIAP2, BBS1, BBS12, BBS9, BCAS3, BDNF, BHLHB9, BICDL1, BLOC1S3, BMPR1B, BOC, BRSK1, BTBD3, C5orf42, CAMK2B, CAMSAP2, CBFA2T2, CC2D2A, CCDC103, CCDC113, CCDC114, CCDC13, CCDC151, CCDC63, CCDC65, CD44, CDC14A, CDH23, CDH4, C…
GO:0048666	neuron development	GO_BiologicalProcess-EBI-QuickGO-GOA_20.11.2017_00h00	2.3005e-20	6.83709e-17	7.25581e-27	3.26511e-25	[4, 5, 7, 8, 9]	Group49	29.5327	316	[ABL1, ADARB1, ADGRB1, AGRN, ALK, ALKAL2, ANK3, ANKS1A, APOA1, ARHGAP44, ARID1B, ARSB, ART4, ARTN, ASAP1, ATCAY, ATL1, AUTS2, BAIAP2, BDNF, BHLHB9, BICDL1, BLOC1S3, BMPR1B, BOC, BRSK1, BTBD3, CABP4, CAMK2B, CAMSAP2, CBFA2T2, CDH23, CDH4, CDKL3, CDKL5, CELSR2, CHL1, CHN1, CHODL, CHRNA7, CHRNB2, CLIC5, CLMN, CNTN1, CNTN2, CNTN4, CNTNAP2, COBL, COL25A1, CPEB1, CPEB3, CPNE9, CRABP2, CRB1, CRTAC1, CRT…
GO:0030030	cell projection organization	GO_BiologicalProcess-EBI-QuickGO-GOA_20.11.2017_00h00	2.5434e-20	7.55645e-17	7.25581e-27	3.26511e-25	[3]	Group49	27.6351	409	[ABCC4, ABL1, ACTN2, ADAMTS16, ADARB1, ADGRB1, AGRN, AJUBA, AK7, ALKAL2, ANK3, APOA1, ARHGAP44, ARHGEF26, ARHGEF4, ARID1B, ARPIN, ARSB, ART4, ARTN, ASAP1, ATCAY, ATL1, AUTS2, B9D2, BAIAP2, BBS1, BBS12, BBS9, BCAS3, BDNF, BHLHB9, BICDL1, BLOC1S3, BMPR1B, BOC, BRSK1, BTBD3, C5orf42, CAMK2B, CAMSAP2, CBFA2T2, CC2D2A, CCDC103, CCDC113, CCDC114, CCDC13, CCDC151, CCDC63, CCDC65, CD44, CDC14A, CDH23, CD…
GO:0098742	cell-cell adhesion via plasma-membrane adhesion molecules	GO_BiologicalProcess-EBI-QuickGO-GOA_20.11.2017_00h00	1.41667e-19	4.20608e-16	8.90045e-11	2.31412e-09	[4]	Group24	43.0894	106	[ACVR1, ADGRL1, AJUBA, APOA1, ARVCF, CADM1, CD226, CD6, CDH10, CDH15, CDH18, CDH19, CDH20, CDH23, CDH24, CDH26, CDH3, CDH4, CDH7, CDH9, CDHR2, CDHR5, CEACAM1, CELSR1, CELSR2, CLDN11, CLDN14, CLDN2, CLDN5, CLSTN2, CX3CL1, DAB1, DCHS1, DCHS2, DSCAM, DSCAML1, EPCAM, FAT2, FAT4, FGFRL1, GRID2, IL10, IL1RAPL1, ITGA5, ITGAM, ITGB2, JAML, KIRREL3, MAG, MMP24, MPZL2, MYADM, NCR3, NLGN1, NRXN1, PCDH10, PC…
GO:0031175	neuron projection development	GO_BiologicalProcess-EBI-QuickGO-GOA_20.11.2017_00h00	2.92432e-18	8.67647e-15	7.25581e-27	3.26511e-25	[5, 6, 8, 9, 10]	Group49	29.5983	280	[ABL1, ADARB1, ADGRB1, ALKAL2, ANK3, APOA1, ARHGAP44, ARID1B, ARSB, ART4, ARTN, ASAP1, ATCAY, ATL1, AUTS2, BAIAP2, BDNF, BHLHB9, BICDL1, BLOC1S3, BMPR1B, BOC, BRSK1, BTBD3, CAMK2B, CAMSAP2, CBFA2T2, CDH23, CDH4, CDKL3, CDKL5, CELSR2, CHL1, CHN1, CHODL, CHRNA7, CHRNB2, CLIC5, CLMN, CNTN1, CNTN2, CNTN4, CNTNAP2, COBL, COL25A1, CPEB1, CPEB3, CPNE9, CRABP2, CRTAC1, CRTC1, CTNNA1, CTNNA2, CTNND2, CTTN…
GO:0009653	anatomical structure morphogenesis	GO_BiologicalProcess-EBI-QuickGO-GOA_20.11.2017_00h00	2.97121e-18	8.8126e-15	1.11255e-17	4.33894e-16	[2, 3]	Group45	24.6326	637	[ABCC8, ABL1, ABR, ACTN2, ACVR1, ACVR2A, ACVR2B, ADAM12, ADAMTS16, ADARB1, ADGRA2, ADGRB1, ADGRG6, AFF3, AJUBA, AKT3, ALPL, ALX4, AMBN, AMOT, ANG, ANGPT2, ANGPT4, ANGPTL4, ANK2, ANK3, ANKRD6, APOA1, ARG1, ARHGAP22, ARHGAP44, ARHGEF26, ARID5B, ARPIN, ART4, ARTN, ASPN, ASTN2, ATL1, AUTS2, AXIN2, BAIAP2, BARX2, BCAR3, BCAS3, BCR, BDNF, BHLHB9, BMP6, BMPR1B, BOC, BRSK1, BTBD3, C16orf45, C5orf42, CABP…
GO:0009653	anatomical structure morphogenesis	GO_BiologicalProcess-EBI-QuickGO-GOA_20.11.2017_00h00	2.97121e-18	8.8126e-15	5.35704e-25	2.30353e-23	[2, 3]	Group47	24.6326	637	[ABCC8, ABL1, ABR, ACTN2, ACVR1, ACVR2A, ACVR2B, ADAM12, ADAMTS16, ADARB1, ADGRA2, ADGRB1, ADGRG6, AFF3, AJUBA, AKT3, ALPL, ALX4, AMBN, AMOT, ANG, ANGPT2, ANGPT4, ANGPTL4, ANK2, ANK3, ANKRD6, APOA1, ARG1, ARHGAP22, ARHGAP44, ARHGEF26, ARID5B, ARPIN, ART4, ARTN, ASPN, ASTN2, ATL1, AUTS2, AXIN2, BAIAP2, BARX2, BCAR3, BCAS3, BCR, BDNF, BHLHB9, BMP6, BMPR1B, BOC, BRSK1, BTBD3, C16orf45, C5orf42, CABP…
GO:0009653	anatomical structure morphogenesis	GO_BiologicalProcess-EBI-QuickGO-GOA_20.11.2017_00h00	2.97121e-18	8.8126e-15	7.25581e-27	3.26511e-25	[2, 3]	Group49	24.6326	637	[ABCC8, ABL1, ABR, ACTN2, ACVR1, ACVR2A, ACVR2B, ADAM12, ADAMTS16, ADARB1, ADGRA2, ADGRB1, ADGRG6, AFF3, AJUBA, AKT3, ALPL, ALX4, AMBN, AMOT, ANG, ANGPT2, ANGPT4, ANGPTL4, ANK2, ANK3, ANKRD6, APOA1, ARG1, ARHGAP22, ARHGAP44, ARHGEF26, ARID5B, ARPIN, ART4, ARTN, ASPN, ASTN2, ATL1, AUTS2, AXIN2, BAIAP2, BARX2, BCAR3, BCAS3, BCR, BDNF, BHLHB9, BMP6, BMPR1B, BOC, BRSK1, BTBD3, C16orf45, C5orf42, CABP…
GO:0030154	cell differentiation	GO_BiologicalProcess-EBI-QuickGO-GOA_20.11.2017_00h00	1.64889e-16	4.88237e-13	1.11255e-17	4.33894e-16	[3]	Group45	22.7548	940	[A2M, AAMDC, ABCA12, ABCB4, ABCC8, ABCG1, ABL1, ACE, ACER1, ACKR2, ACRBP, ACSBG2, ACTN2, ACVR1, ACVR2A, ACVR2B, ADAM12, ADAMTS7, ADAMTSL4, ADARB1, ADGRA2, ADGRB1, ADGRG6, AGR3, AGRN, AKAP6, AKR1C3, ALAS2, ALK, ALKAL2, ALPL, AMBRA1, AMOT, ANG, ANGPT2, ANGPTL4, ANK2, ANK3, ANKS1A, ANXA13, ANXA4, APCDD1, APOA1, ARHGAP22, ARHGAP44, ARHGEF10, ARHGEF26, ARID1B, ARID5B, ARNTL, ARSB, ART4, ARTN, ASAP1, A…
GO:0030154	cell differentiation	GO_BiologicalProcess-EBI-QuickGO-GOA_20.11.2017_00h00	1.64889e-16	4.88237e-13	5.35704e-25	2.30353e-23	[3]	Group47	22.7548	940	[A2M, AAMDC, ABCA12, ABCB4, ABCC8, ABCG1, ABL1, ACE, ACER1, ACKR2, ACRBP, ACSBG2, ACTN2, ACVR1, ACVR2A, ACVR2B, ADAM12, ADAMTS7, ADAMTSL4, ADARB1, ADGRA2, ADGRB1, ADGRG6, AGR3, AGRN, AKAP6, AKR1C3, ALAS2, ALK, ALKAL2, ALPL, AMBRA1, AMOT, ANG, ANGPT2, ANGPTL4, ANK2, ANK3, ANKS1A, ANXA13, ANXA4, APCDD1, APOA1, ARHGAP22, ARHGAP44, ARHGEF10, ARHGEF26, ARID1B, ARID5B, ARNTL, ARSB, ART4, ARTN, ASAP1, A…
GO:0030154	cell differentiation	GO_BiologicalProcess-EBI-QuickGO-GOA_20.11.2017_00h00	1.64889e-16	4.88237e-13	7.25581e-27	3.26511e-25	[3]	Group49	22.7548	940	[A2M, AAMDC, ABCA12, ABCB4, ABCC8, ABCG1, ABL1, ACE, ACER1, ACKR2, ACRBP, ACSBG2, ACTN2, ACVR1, ACVR2A, ACVR2B, ADAM12, ADAMTS7, ADAMTSL4, ADARB1, ADGRA2, ADGRB1, ADGRG6, AGR3, AGRN, AKAP6, AKR1C3, ALAS2, ALK, ALKAL2, ALPL, AMBRA1, AMOT, ANG, ANGPT2, ANGPTL4, ANK2, ANK3, ANKS1A, ANXA13, ANXA4, APCDD1, APOA1, ARHGAP22, ARHGAP44, ARHGEF10, ARHGEF26, ARID1B, ARID5B, ARNTL, ARSB, ART4, ARTN, ASAP1, A…
GO:0051239	regulation of multicellular organismal process	GO_BiologicalProcess-EBI-QuickGO-GOA_20.11.2017_00h00	3.03649e-15	8.98195e-12	7.64682e-17	2.75286e-15	[2, 3]	Group43	23.6102	688	[ABAT, ABCB4, ABCC8, ABCG5, ABL1, ABR, ACACB, ACE, ACE2, ACPP, ACVR1, ACVR2A, ACVR2B, ADAMTS7, ADGRA2, ADGRB1, ADGRL1, ADORA2B, ADORA3, ADRA1B, AFAP1L2, AGRN, AIM2, AKAP6, ALKAL2, AMOT, ANGPT2, ANGPT4, ANGPTL4, ANK2, ANKRD6, ANXA4, APLF, APOA1, ARG1, ARHGAP44, ARNTL, ARRB1, ARSB, ASAP1, ASPN, ATP1B1, ATP2B2, ATRN, AVP, AVPR2, AXIN2, BAIAP2, BCAS3, BCR, BDKRB1, BDKRB2, BDNF, BHLHB9, BIN1, BMP6, BM…
GO:0051239	regulation of multicellular organismal process	GO_BiologicalProcess-EBI-QuickGO-GOA_20.11.2017_00h00	3.03649e-15	8.98195e-12	5.35704e-25	2.30353e-23	[2, 3]	Group47	23.6102	688	[ABAT, ABCB4, ABCC8, ABCG5, ABL1, ABR, ACACB, ACE, ACE2, ACPP, ACVR1, ACVR2A, ACVR2B, ADAMTS7, ADGRA2, ADGRB1, ADGRL1, ADORA2B, ADORA3, ADRA1B, AFAP1L2, AGRN, AIM2, AKAP6, ALKAL2, AMOT, ANGPT2, ANGPT4, ANGPTL4, ANK2, ANKRD6, ANXA4, APLF, APOA1, ARG1, ARHGAP44, ARNTL, ARRB1, ARSB, ASAP1, ASPN, ATP1B1, ATP2B2, ATRN, AVP, AVPR2, AXIN2, BAIAP2, BCAS3, BCR, BDKRB1, BDKRB2, BDNF, BHLHB9, BIN1, BMP6, BM…
GO:0051239	regulation of multicellular organismal process	GO_BiologicalProcess-EBI-QuickGO-GOA_20.11.2017_00h00	3.03649e-15	8.98195e-12	7.25581e-27	3.26511e-25	[2, 3]	Group49	23.6102	688	[ABAT, ABCB4, ABCC8, ABCG5, ABL1, ABR, ACACB, ACE, ACE2, ACPP, ACVR1, ACVR2A, ACVR2B, ADAMTS7, ADGRA2, ADGRB1, ADGRL1, ADORA2B, ADORA3, ADRA1B, AFAP1L2, AGRN, AIM2, AKAP6, ALKAL2, AMOT, ANGPT2, ANGPT4, ANGPTL4, ANK2, ANKRD6, ANXA4, APLF, APOA1, ARG1, ARHGAP44, ARNTL, ARRB1, ARSB, ASAP1, ASPN, ATP1B1, ATP2B2, ATRN, AVP, AVPR2, AXIN2, BAIAP2, BCAS3, BCR, BDKRB1, BDKRB2, BDNF, BHLHB9, BIN1, BMP6, BM…
GO:0120039	plasma membrane bounded cell projection morphogenesis	GO_BiologicalProcess-EBI-QuickGO-GOA_20.11.2017_00h00	4.01447e-15	1.18708e-11	7.25581e-27	3.26511e-25	[5, 6, 7]	Group49	30.8777	197	[ABL1, ADARB1, ADGRB1, ANK3, ARHGAP44, ARPIN, ART4, ARTN, ATL1, AUTS2, BAIAP2, BDNF, BHLHB9, BMPR1B, BOC, BRSK1, BTBD3, CAMK2B, CD44, CDH4, CDKL3, CDKL5, CELSR2, CHL1, CHN1, CHRNA7, CHRNB2, CNTN2, CNTN4, CNTNAP2, COBL, COL25A1, CPNE9, CRABP2, CTNNA2, CTNND2, CTTN, CYFIP1, DAB1, DAB2IP, DAG1, DCLK1, DNM3, DOCK7, DOK2, DOK4, DPYSL4, DRD2, DSCAM, DSCAML1, DYSF, EFNA1, EFNA5, EGFR, EMX1, EPHA4, EPHA5…
GO:0048812	neuron projection morphogenesis	GO_BiologicalProcess-EBI-QuickGO-GOA_20.11.2017_00h00	7.65009e-15	2.25984e-11	7.25581e-27	3.26511e-25	[6, 7, 8, 9, 10, 11]	Group49	30.88	193	[ABL1, ADARB1, ADGRB1, ANK3, ARHGAP44, ART4, ARTN, ATL1, AUTS2, BAIAP2, BDNF, BHLHB9, BMPR1B, BOC, BRSK1, BTBD3, CAMK2B, CDH4, CDKL3, CDKL5, CELSR2, CHL1, CHN1, CHRNA7, CHRNB2, CNTN2, CNTN4, CNTNAP2, COBL, COL25A1, CPNE9, CRABP2, CTNNA2, CTNND2, CTTN, CYFIP1, DAB1, DAB2IP, DAG1, DCLK1, DNM3, DOCK7, DOK2, DOK4, DPYSL4, DRD2, DSCAM, DSCAML1, DYSF, EFNA1, EFNA5, EGFR, EMX1, EPHA4, EPHA5, EPHA7, EPHB…
GO:0007267	cell-cell signaling	GO_BiologicalProcess-EBI-QuickGO-GOA_20.11.2017_00h00	8.633e-15	2.54933e-11	1.46773e-17	5.57738e-16	[2, 3]	Group27	25.5549	426	[ABAT, ABCC8, ABL1, ACVR2B, ADARB1, ADCY5, ADGRB1, ADRA1B, AMER2, AMPH, ANK2, ANKRD6, APCDD1, ARID1B, ARNTL, ARRB1, ASIC1, ASIP, AVP, AXIN2, BAIAP2, BCHE, BCL9, BDNF, BMP6, BMP8A, BRSK1, BSN, BTBD9, C1QTNF12, C1QTNF3, CACNA1A, CACNA1C, CACNA1D, CACNA1E, CACNA2D2, CACNB2, CACNB4, CAMK2B, CASK, CASR, CCL22, CCL5, CCND1, CD200R1, CD34, CDH15, CDH3, CELF4, CELSR1, CELSR2, CEP89, CGAS, CHRM5, CHRNA7, …
GO:0007156	homophilic cell adhesion via plasma membrane adhesion molecules	GO_BiologicalProcess-EBI-QuickGO-GOA_20.11.2017_00h00	1.57235e-14	4.64002e-11	8.90045e-11	2.31412e-09	[5]	Group24	44.6541	71	[CADM1, CD226, CDH10, CDH15, CDH18, CDH19, CDH20, CDH23, CDH24, CDH26, CDH3, CDH4, CDH7, CDH9, CDHR2, CDHR5, CEACAM1, CELSR1, CELSR2, CLSTN2, DCHS1, DCHS2, DSCAM, DSCAML1, FAT2, FAT4, KIRREL3, MPZL2, NCR3, PCDH10, PCDH12, PCDH15, PCDH17, PCDH9, PCDHB10, PCDHB14, PCDHB3, PCDHB9, PCDHGA1, PCDHGA10, PCDHGA11, PCDHGA12, PCDHGA2, PCDHGA3, PCDHGA4, PCDHGA5, PCDHGA6, PCDHGA7, PCDHGA8, PCDHGA9, PCDHGB1, …
GO:0000904	cell morphogenesis involved in differentiation	GO_BiologicalProcess-EBI-QuickGO-GOA_20.11.2017_00h00	2.46621e-14	7.27285e-11	7.25581e-27	3.26511e-25	[4, 5, 6]	Group49	29.8023	211	[ABL1, ADARB1, ADGRB1, ANK3, APOA1, ARHGAP44, ARHGEF26, ART4, ARTN, ATL1, AUTS2, BAIAP2, BDNF, BHLHB9, BMPR1B, BOC, BRSK1, BTBD3, CABP4, CAMK2B, CDH4, CDKL3, CDKL5, CELSR2, CHL1, CHN1, CHRNA7, CHRNB2, CLIC5, CNTN2, CNTN4, COBL, COL18A1, COL25A1, CRABP2, CTNNA2, CTNND2, CTTN, CYFIP1, DAB1, DAG1, DCLK1, DMTN, DNM3, DOCK1, DOCK7, DOK2, DOK4, DRD2, DSCAM, DSCAML1, DYSF, EFNA1, EFNA5, EPB41L5, EPHA2, …
GO:0061564	axon development	GO_BiologicalProcess-EBI-QuickGO-GOA_20.11.2017_00h00	3.9784e-14	1.17243e-10	7.25581e-27	3.26511e-25	[6, 7, 9, 10, 11]	Group49	32.0158	162	[ABL1, ADARB1, ADGRB1, ANK3, APOA1, ART4, ARTN, ATL1, AUTS2, BAIAP2, BDNF, BMPR1B, BOC, BRSK1, CAMSAP2, CDH4, CDKL3, CDKL5, CHL1, CHN1, CHRNB2, CNTN2, CNTN4, COBL, COL25A1, CRABP2, CRTAC1, CTNNA1, CTNNA2, CTTN, CYFIP1, DAB1, DAG1, DCLK1, DOCK7, DOK2, DOK4, DRD2, DSCAM, DSCAML1, DYSF, EFNA1, EFNA5, EPHA4, EPHA5, EPHA7, EPHB1, EPHB2, ERBB2, ETV1, EXT1, FEZ1, FGF8, FSTL4, GAB2, GFRA2, GLI2, GPC1, GR…
GO:0032990	cell part morphogenesis	GO_BiologicalProcess-EBI-QuickGO-GOA_20.11.2017_00h00	4.6911e-14	1.382e-10	7.25581e-27	3.26511e-25	[4, 5]	Group49	30.1059	199	[ABL1, ADARB1, ADGRB1, ANK3, ARHGAP44, ARPIN, ART4, ARTN, ATL1, AUTS2, BAIAP2, BDNF, BHLHB9, BMPR1B, BOC, BRSK1, BTBD3, CAMK2B, CD44, CDH4, CDKL3, CDKL5, CELSR2, CHL1, CHN1, CHRNA7, CHRNB2, CNTN2, CNTN4, CNTNAP2, COBL, COL25A1, CPNE9, CRABP2, CTNNA2, CTNND2, CTTN, CYFIP1, DAB1, DAB2IP, DAG1, DCLK1, DNM3, DOCK7, DOK2, DOK4, DPYSL4, DRD2, DSCAM, DSCAML1, DYSF, EFNA1, EFNA5, EGFR, EMX1, EPHA4, EPHA5…
GO:0048667	cell morphogenesis involved in neuron differentiation	GO_BiologicalProcess-EBI-QuickGO-GOA_20.11.2017_00h00	7.25644e-14	2.13557e-10	7.25581e-27	3.26511e-25	[5, 6, 7, 8, 9, 10]	Group49	31.0406	176	[ABL1, ADARB1, ADGRB1, ANK3, ARHGAP44, ART4, ARTN, ATL1, AUTS2, BAIAP2, BDNF, BHLHB9, BMPR1B, BOC, BRSK1, BTBD3, CABP4, CAMK2B, CDH4, CDKL3, CDKL5, CELSR2, CHL1, CHN1, CHRNA7, CHRNB2, CLIC5, CNTN2, CNTN4, COBL, COL25A1, CRABP2, CTNNA2, CTNND2, CTTN, CYFIP1, DAB1, DAG1, DCLK1, DNM3, DOCK7, DOK2, DOK4, DRD2, DSCAM, DSCAML1, DYSF, EFNA1, EFNA5, EPHA4, EPHA5, EPHA7, EPHB1, EPHB2, ERBB2, ETV1, EXT1, F…
GO:0032989	cellular component morphogenesis	GO_BiologicalProcess-EBI-QuickGO-GOA_20.11.2017_00h00	9.92564e-14	2.91913e-10	7.25581e-27	3.26511e-25	[3, 4]	Group49	27.18	293	[ABL1, ACTN2, ADARB1, ADGRB1, ANK2, ANK3, APOA1, ARHGAP44, ARHGEF26, ARPIN, ART4, ARTN, ATL1, AUTS2, BAIAP2, BDNF, BHLHB9, BMPR1B, BOC, BRSK1, BTBD3, CABP4, CAMK2B, CAPN3, CD44, CD9, CDH4, CDKL3, CDKL5, CELSR2, CHL1, CHN1, CHRNA7, CHRNB2, CLIC5, CNTN2, CNTN4, CNTNAP2, COBL, COCH, COL18A1, COL25A1, CPNE9, CRABP2, CTNNA2, CTNND2, CTTN, CYFIP1, DAB1, DAB2IP, DAG1, DCLK1, DLEC1, DMTN, DNM3, DOCK1, DO…
GO:0007409	axonogenesis	GO_BiologicalProcess-EBI-QuickGO-GOA_20.11.2017_00h00	3.26657e-13	9.60371e-10	7.25581e-27	3.26511e-25	[6, 7, 8, 9, 10, 11, 12]	Group49	32.1121	149	[ABL1, ADARB1, ADGRB1, ANK3, ART4, ARTN, ATL1, AUTS2, BAIAP2, BDNF, BMPR1B, BOC, BRSK1, CDH4, CDKL3, CDKL5, CHL1, CHN1, CHRNB2, CNTN2, CNTN4, COBL, COL25A1, CRABP2, CTNNA2, CTTN, CYFIP1, DAB1, DAG1, DCLK1, DOCK7, DOK2, DOK4, DRD2, DSCAM, DSCAML1, DYSF, EFNA1, EFNA5, EPHA4, EPHA5, EPHA7, EPHB1, EPHB2, ERBB2, ETV1, EXT1, FEZ1, FGF8, FSTL4, GAB2, GFRA2, GLI2, GPC1, GRB10, GRIN1, IRS2, KEL, KIF13B, K…
GO:0051960	regulation of nervous system development	GO_BiologicalProcess-EBI-QuickGO-GOA_20.11.2017_00h00	4.8818e-13	1.43476e-09	5.35704e-25	2.30353e-23	[4, 5, 6]	Group47	28.1807	237	[ABCC8, ABL1, ADGRB1, ADGRL1, AGRN, ALKAL2, ARHGAP44, ARNTL, ARSB, ASAP1, BAIAP2, BDNF, BHLHB9, BIN1, BMP6, C16orf45, CAMK2B, CAMSAP2, CASZ1, CBFA2T2, CBLN2, CDH4, CDKL3, CDKL5, CDON, CELSR1, CHN1, CHODL, CHRNB2, CLCF1, CLSTN2, CNTN1, CNTN2, CNTN4, COBL, COL3A1, COLQ, CPEB1, CPEB3, CPNE9, CRABP2, CRTC1, CSF1, CTNNA1, CTTN, CYFIP1, DAB1, DAB2IP, DAG1, DBN1, DCT, DISP3, DLG5, DLX1, DMD, DNM3, DNMT3…
GO:0051960	regulation of nervous system development	GO_BiologicalProcess-EBI-QuickGO-GOA_20.11.2017_00h00	4.8818e-13	1.43476e-09	7.25581e-27	3.26511e-25	[4, 5, 6]	Group49	28.1807	237	[ABCC8, ABL1, ADGRB1, ADGRL1, AGRN, ALKAL2, ARHGAP44, ARNTL, ARSB, ASAP1, BAIAP2, BDNF, BHLHB9, BIN1, BMP6, C16orf45, CAMK2B, CAMSAP2, CASZ1, CBFA2T2, CBLN2, CDH4, CDKL3, CDKL5, CDON, CELSR1, CHN1, CHODL, CHRNB2, CLCF1, CLSTN2, CNTN1, CNTN2, CNTN4, COBL, COL3A1, COLQ, CPEB1, CPEB3, CPNE9, CRABP2, CRTC1, CSF1, CTNNA1, CTTN, CYFIP1, DAB1, DAB2IP, DAG1, DBN1, DCT, DISP3, DLG5, DLX1, DMD, DNM3, DNMT3…
GO:0050808	synapse organization	GO_BiologicalProcess-EBI-QuickGO-GOA_20.11.2017_00h00	6.53759e-13	1.92074e-09	5.3567e-13	1.71414e-11	[3]	Group34	36.3309	101	[ABL1, ADGRB1, ADGRL1, AGRN, ANK3, ARHGAP44, BDNF, BHLHB9, BSN, CACNA2D2, CACNB2, CACNB4, CAMK2B, CBLN2, CDH9, CHRNA7, CHRNB2, CLSTN2, CNTN2, COLQ, CTNNA2, CTNND2, CYFIP1, DAB2IP, DLG5, DNER, DNM3, DRD2, DRP2, DSCAM, EFNA5, EPHA4, EPHA7, EPHB1, EPHB2, ERBB2, ETV5, F2R, FARP1, FLRT1, GHRL, GJA9, GPM6A, GRID2, GRIN1, IL10, IL1RAPL1, KIRREL3, LINGO2, LMX1A, LRP4, LRRC4, LRRC4B, LRRK2, LRRN3, MAPT, N…
GO:0007268	chemical synaptic transmission	GO_BiologicalProcess-EBI-QuickGO-GOA_20.11.2017_00h00	2.28991e-12	6.71631e-09	1.46773e-17	5.57738e-16	[6, 7]	Group27	29.3935	189	[ABAT, ABL1, ADARB1, ADGRB1, AMPH, ARID1B, ASIC1, BAIAP2, BCHE, BRSK1, BSN, BTBD9, CACNA1E, CACNA2D2, CACNB2, CACNB4, CAMK2B, CASK, CD200R1, CELF4, CEP89, CHRM5, CHRNA7, CHRNA9, CHRNB2, CHRNE, CHRNG, CLSTN2, CNIH2, CNIH3, CNTN2, CNTN4, COLQ, CPEB3, CPLX1, CPLX2, CRTC1, DBH, DBN1, DGKI, DLG2, DLGAP1, DRD2, DRD4, DTNA, EDN1, EGFR, EPHA4, EPHB2, ETV5, EXOC4, F2R, FGF12, FGF14, GABBR2, GABRB2, GABRG1…
GO:0007268	chemical synaptic transmission	GO_BiologicalProcess-EBI-QuickGO-GOA_20.11.2017_00h00	2.28991e-12	6.71631e-09	2.33506e-34	1.14418e-32	[6, 7]	Group42	29.3935	189	[ABAT, ABL1, ADARB1, ADGRB1, AMPH, ARID1B, ASIC1, BAIAP2, BCHE, BRSK1, BSN, BTBD9, CACNA1E, CACNA2D2, CACNB2, CACNB4, CAMK2B, CASK, CD200R1, CELF4, CEP89, CHRM5, CHRNA7, CHRNA9, CHRNB2, CHRNE, CHRNG, CLSTN2, CNIH2, CNIH3, CNTN2, CNTN4, COLQ, CPEB3, CPLX1, CPLX2, CRTC1, DBH, DBN1, DGKI, DLG2, DLGAP1, DRD2, DRD4, DTNA, EDN1, EGFR, EPHA4, EPHB2, ETV5, EXOC4, F2R, FGF12, FGF14, GABBR2, GABRB2, GABRG1…
GO:0000902	cell morphogenesis	GO_BiologicalProcess-EBI-QuickGO-GOA_20.11.2017_00h00	4.34793e-12	1.27438e-08	7.25581e-27	3.26511e-25	[4, 5]	Group49	26.9583	265	[ABL1, ADARB1, ADGRB1, ANK3, APOA1, ARHGAP44, ARHGEF26, ARPIN, ART4, ARTN, ATL1, AUTS2, BAIAP2, BDNF, BHLHB9, BMPR1B, BOC, BRSK1, BTBD3, CABP4, CAMK2B, CD44, CDH4, CDKL3, CDKL5, CELSR2, CHL1, CHN1, CHRNA7, CHRNB2, CLIC5, CNTN2, CNTN4, CNTNAP2, COBL, COCH, COL18A1, COL25A1, CPNE9, CRABP2, CTNNA2, CTNND2, CTTN, CYFIP1, DAB1, DAB2IP, DAG1, DCLK1, DLEC1, DMTN, DNM3, DOCK1, DOCK7, DOK2, DOK4, DPYSL4, …
GO:0030001	metal ion transport	GO_BiologicalProcess-EBI-QuickGO-GOA_20.11.2017_00h00	6.14033e-12	1.79912e-08	6.70648e-13	2.07901e-11	[6]	Group50	27.3957	243	[ABCC2, ABCC8, ABL1, ACTN2, AHNAK, AKAP6, ANK2, ANK3, ASIC1, ASIC4, ATP13A4, ATP1B1, ATP2B2, ATP2C2, ATP6V1G3, ATP7B, BDKRB1, BEST1, CACNA1A, CACNA1C, CACNA1D, CACNA1E, CACNA1S, CACNA2D2, CACNA2D4, CACNB2, CACNB4, CACNG4, CALCRL, CAMK2B, CAPN3, CAPS2, CASK, CASR, CATSPER3, CCL5, CD4, CDH23, CEMIP, CHRNA7, CHRNA9, CHRNB2, CLIC2, CNGA1, CNGA4, CNGB3, CNNM2, CNNM4, CNTN1, COMMD1, CXCL11, CYSLTR1, DM…
GO:0006811	ion transport	GO_BiologicalProcess-EBI-QuickGO-GOA_20.11.2017_00h00	1.73725e-11	5.08666e-08	6.70648e-13	2.07901e-11	[4]	Group50	24.5625	407	[ABAT, ABCA12, ABCB4, ABCC11, ABCC2, ABCC3, ABCC4, ABCC6, ABCC8, ABCD2, ABCG1, ABL1, ACACB, ACE, ACE2, ACTN2, AHNAK, AKAP6, ANK2, ANK3, ANO10, ANO3, APOA1, AQP9, ARG1, ASIC1, ASIC4, ATP10B, ATP13A4, ATP1B1, ATP2B2, ATP2C2, ATP5L2, ATP6V1G3, ATP7B, ATP8B3, ATP8B4, ATP9A, ATP9B, AVP, AZIN2, BDKRB1, BDKRB2, BEST1, BEST4, CA13, CA3, CA4, CA5A, CA5B, CA6, CACNA1A, CACNA1C, CACNA1D, CACNA1E, CACNA1S, C…
GO:0048513	animal organ development	GO_BiologicalProcess-EBI-QuickGO-GOA_20.11.2017_00h00	4.43564e-11	1.29787e-07	1.11255e-17	4.33894e-16	[3, 4, 5]	Group45	22.2414	774	[ABAT, ABCA12, ABCB4, ABL1, ABR, ACACB, ACE, ACER1, ACKR2, ACTN2, ACVR1, ACVR2A, ACVR2B, ADAMTS16, ADAMTS7, ADAMTSL2, ADARB1, ADGRB1, ADGRG6, AFF2, AK4, AK8, AKAP6, AKR1C3, AKT3, ALAS2, ALK, ALOX15, ALPL, ALX4, AMBN, ANG, ANGPT2, ANK2, ANKRD6, APCDD1, APOA1, AQP11, ARG1, ARID5B, ARNTL, ARRB1, ARTN, ASPN, ATP7B, ATRN, ATXN1, AVPR2, AXIN2, AZIN2, B3GNT5, BAAT, BAG3, BAIAP2, BARX2, BATF, BATF3, BCAN…
GO:0048513	animal organ development	GO_BiologicalProcess-EBI-QuickGO-GOA_20.11.2017_00h00	4.43564e-11	1.29787e-07	7.25581e-27	3.26511e-25	[3, 4, 5]	Group49	22.2414	774	[ABAT, ABCA12, ABCB4, ABL1, ABR, ACACB, ACE, ACER1, ACKR2, ACTN2, ACVR1, ACVR2A, ACVR2B, ADAMTS16, ADAMTS7, ADAMTSL2, ADARB1, ADGRB1, ADGRG6, AFF2, AK4, AK8, AKAP6, AKR1C3, AKT3, ALAS2, ALK, ALOX15, ALPL, ALX4, AMBN, ANG, ANGPT2, ANK2, ANKRD6, APCDD1, APOA1, AQP11, ARG1, ARID5B, ARNTL, ARRB1, ARTN, ASPN, ATP7B, ATRN, ATXN1, AVPR2, AXIN2, AZIN2, B3GNT5, BAAT, BAG3, BAIAP2, BARX2, BATF, BATF3, BCAN…
GO:0043062	extracellular structure organization	GO_BiologicalProcess-EBI-QuickGO-GOA_20.11.2017_00h00	6.10515e-11	1.78515e-07	1.01554e-12	3.04661e-11	[3]	Group33	32.5779	115	[A2M, ABI3BP, ABL1, ADAM12, ADAMTS14, ADAMTS3, ADAMTSL2, ADAMTSL4, AGRN, BCAN, CAPN2, CD44, CMA1, COL10A1, COL11A1, COL11A2, COL13A1, COL14A1, COL18A1, COL19A1, COL1A1, COL2A1, COL3A1, COL4A3, COL4A6, COL5A1, COL5A2, COL5A3, COL6A3, COL7A1, COL8A1, COL9A3, CPB2, CREB3L1, CRISPLD2, CSGALNACT1, CTSK, DAG1, DCN, DDR2, ECM2, ENG, FBN1, FGF2, FGFR4, FURIN, GAS6, GPM6B, HAPLN1, HAPLN2, HAS2, HPN, HSPG2…
GO:0098609	cell-cell adhesion	GO_BiologicalProcess-EBI-QuickGO-GOA_20.11.2017_00h00	8.90045e-11	2.60071e-07	8.90045e-11	2.31412e-09	[3]	Group24	27.0686	229	[ABAT, ABL1, ACVR1, ADGRL1, AJUBA, ALOX15, ANK3, ANXA9, APOA1, ARG1, ARVCF, BAIAP2, BAIAP2L1, CADM1, CCL5, CCM2L, CD226, CD244, CD34, CD4, CD44, CD6, CD9, CDH10, CDH15, CDH18, CDH19, CDH20, CDH23, CDH24, CDH26, CDH3, CDH4, CDH7, CDH9, CDHR2, CDHR5, CEACAM1, CELSR1, CELSR2, CERCAM, CLCF1, CLDN11, CLDN14, CLDN2, CLDN5, CLSTN2, CNTN4, COL13A1, COL14A1, COL19A1, CTNNA1, CTNNA2, CTNNA3, CTNND1, CTNND2…
GO:0050767	regulation of neurogenesis	GO_BiologicalProcess-EBI-QuickGO-GOA_20.11.2017_00h00	1.62947e-10	4.7548e-07	7.25581e-27	3.26511e-25	[5, 6, 7, 8]	Group49	27.5401	206	[ABCC8, ABL1, ALKAL2, ARHGAP44, ARNTL, ARSB, ASAP1, BAIAP2, BDNF, BHLHB9, BIN1, BMP6, C16orf45, CAMK2B, CAMSAP2, CASZ1, CBFA2T2, CDH4, CDKL3, CDKL5, CDON, CHN1, CHODL, CHRNB2, CLCF1, CNTN1, CNTN2, CNTN4, COBL, COL3A1, CPEB1, CPEB3, CPNE9, CRABP2, CRTC1, CSF1, CTNNA1, CTTN, CYFIP1, DAB1, DAB2IP, DAG1, DBN1, DCT, DISP3, DLG5, DLX1, DMD, DNM3, DNMT3B, DOCK7, DPYSL3, DRD2, DSCAM, DUSP10, DYSF, EDNRB,…
GO:0060284	regulation of cell development	GO_BiologicalProcess-EBI-QuickGO-GOA_20.11.2017_00h00	1.80387e-10	5.2601e-07	5.35704e-25	2.30353e-23	[4, 5]	Group47	26.7816	233	[ABCC8, ABL1, ADGRA2, AKAP6, ALKAL2, APOA1, ARHGAP44, ARNTL, ARSB, ASAP1, AXIN2, BAIAP2, BDNF, BHLHB9, BIN1, BMP6, C16orf45, CAMK2B, CAMSAP2, CASZ1, CBFA2T2, CDH4, CDKL3, CDKL5, CDON, CHN1, CHODL, CHRNB2, CLCF1, CLDN5, CNTN1, CNTN2, CNTN4, COBL, COL3A1, CPEB1, CPEB3, CPNE9, CRABP2, CRTC1, CSF1, CTNNA1, CTTN, CYFIP1, DAB1, DAB2IP, DAG1, DBN1, DCT, DISP3, DLG5, DLX1, DMD, DMTN, DNM3, DNMT3B, DOCK1,…
GO:0060284	regulation of cell development	GO_BiologicalProcess-EBI-QuickGO-GOA_20.11.2017_00h00	1.80387e-10	5.2601e-07	7.25581e-27	3.26511e-25	[4, 5]	Group49	26.7816	233	[ABCC8, ABL1, ADGRA2, AKAP6, ALKAL2, APOA1, ARHGAP44, ARNTL, ARSB, ASAP1, AXIN2, BAIAP2, BDNF, BHLHB9, BIN1, BMP6, C16orf45, CAMK2B, CAMSAP2, CASZ1, CBFA2T2, CDH4, CDKL3, CDKL5, CDON, CHN1, CHODL, CHRNB2, CLCF1, CLDN5, CNTN1, CNTN2, CNTN4, COBL, COL3A1, CPEB1, CPEB3, CPNE9, CRABP2, CRTC1, CSF1, CTNNA1, CTTN, CYFIP1, DAB1, DAB2IP, DAG1, DBN1, DCT, DISP3, DLG5, DLX1, DMD, DMTN, DNM3, DNMT3B, DOCK1,…
GO:2000026	regulation of multicellular organismal development	GO_BiologicalProcess-EBI-QuickGO-GOA_20.11.2017_00h00	1.89359e-10	5.51981e-07	5.35704e-25	2.30353e-23	[3, 4]	Group47	23.7546	453	[ABCC8, ABL1, ACACB, ACE, ACVR1, ACVR2A, ACVR2B, ADAMTS7, ADGRA2, ADGRB1, ADGRL1, AGRN, AKAP6, ALKAL2, AMOT, ANGPT2, ANGPT4, ANGPTL4, ANKRD6, APLF, APOA1, ARHGAP44, ARNTL, ARSB, ASAP1, ASPN, AXIN2, BAIAP2, BDNF, BHLHB9, BIN1, BMP6, BMPR1B, C16orf45, CAMK2B, CAMSAP2, CAPN3, CASZ1, CBFA2T2, CBLN2, CCBE1, CCND1, CD101, CD109, CD34, CD4, CDH15, CDH3, CDH4, CDKL3, CDKL5, CDON, CDX1, CEACAM1, CELF4, CE…
GO:2000026	regulation of multicellular organismal development	GO_BiologicalProcess-EBI-QuickGO-GOA_20.11.2017_00h00	1.89359e-10	5.51981e-07	7.25581e-27	3.26511e-25	[3, 4]	Group49	23.7546	453	[ABCC8, ABL1, ACACB, ACE, ACVR1, ACVR2A, ACVR2B, ADAMTS7, ADGRA2, ADGRB1, ADGRL1, AGRN, AKAP6, ALKAL2, AMOT, ANGPT2, ANGPT4, ANGPTL4, ANKRD6, APLF, APOA1, ARHGAP44, ARNTL, ARSB, ASAP1, ASPN, AXIN2, BAIAP2, BDNF, BHLHB9, BIN1, BMP6, BMPR1B, C16orf45, CAMK2B, CAMSAP2, CAPN3, CASZ1, CBFA2T2, CBLN2, CCBE1, CCND1, CD101, CD109, CD34, CD4, CDH15, CDH3, CDH4, CDKL3, CDKL5, CDON, CDX1, CEACAM1, CELF4, CE…
GO:0006812	cation transport	GO_BiologicalProcess-EBI-QuickGO-GOA_20.11.2017_00h00	1.95592e-10	5.69956e-07	6.70648e-13	2.07901e-11	[5]	Group50	25.5672	293	[ABAT, ABCB4, ABCC2, ABCC8, ABL1, ACE2, ACTN2, AHNAK, AKAP6, ANK2, ANK3, ANO10, ARG1, ASIC1, ASIC4, ATP13A4, ATP1B1, ATP2B2, ATP2C2, ATP5L2, ATP6V1G3, ATP7B, AZIN2, BDKRB1, BEST1, CACNA1A, CACNA1C, CACNA1D, CACNA1E, CACNA1S, CACNA2D2, CACNA2D4, CACNB2, CACNB4, CACNG4, CALCRL, CAMK2B, CAPN3, CAPS2, CASK, CASR, CATSPER3, CCL5, CD4, CDH23, CEMIP, CHRM5, CHRNA7, CHRNA9, CHRNB2, CHRNE, CHRNG, CLIC2, C…
GO:0098660	inorganic ion transmembrane transport	GO_BiologicalProcess-EBI-QuickGO-GOA_20.11.2017_00h00	2.31581e-10	6.74595e-07	6.70648e-13	2.07901e-11	[6]	Group50	26.9139	225	[ABCC11, ABCC2, ABCC3, ABCC4, ABCC6, ABCC8, ABL1, ACTN2, AHNAK, AKAP6, ANK2, ANK3, ANO10, ANO3, ASIC1, ASIC4, ATP13A4, ATP1B1, ATP2B2, ATP2C2, ATP5L2, ATP6V1G3, ATP7B, BDKRB1, BEST1, BEST4, CACNA1A, CACNA1C, CACNA1D, CACNA1E, CACNA1S, CACNA2D2, CACNA2D4, CACNB2, CACNB4, CACNG4, CAPN3, CAPS2, CATSPER3, CEMIP, CHRNA7, CHRNA9, CLCA4, CLIC2, CLIC5, CNGA1, CNGA4, CNGB3, CNNM2, CNNM4, COMMD1, CXCL11, D…
GO:0007416	synapse assembly	GO_BiologicalProcess-EBI-QuickGO-GOA_20.11.2017_00h00	2.403e-10	6.99754e-07	5.3567e-13	1.71414e-11	[4, 5, 6]	Group34	39.6226	63	[ADGRB1, ADGRL1, AGRN, BDNF, BHLHB9, BSN, CBLN2, CDH9, CHRNB2, CLSTN2, COLQ, DLG5, DNER, DNM3, DRD2, DSCAM, EFNA5, EPHA7, EPHB1, EPHB2, FARP1, FLRT1, GHRL, GJA9, GPM6A, GRID2, GRIN1, IL1RAPL1, KIRREL3, LINGO2, LRP4, LRRC4B, LRRN3, MAPT, NLGN1, NLGN3, NLGN4X, NRG1, NRXN1, NRXN2, NTRK1, NTRK2, NTRK3, PCDH17, PCDHB10, PCDHB14, PCDHB3, PCDHB9, PCLO, PDLIM5, PLXND1, PTPRD, RAB17, ROBO2, SDK1, SDK2, SL…
GO:0003012	muscle system process	GO_BiologicalProcess-EBI-QuickGO-GOA_20.11.2017_00h00	2.52416e-10	7.3453e-07	1.28484e-16	4.49693e-15	[3]	Group35	30.5239	134	[ABAT, ABCC8, ACE2, ACTN2, ADORA2B, ADRA1B, AKAP6, ANK2, ARHGEF11, ATP1B1, BDKRB1, BDKRB2, CACNA1C, CACNA1D, CACNA1S, CACNB2, CALCRL, CAMK2B, CHRNB2, CHRNE, CHRNG, CLIC2, CTNNA3, CTTN, DAG1, DMD, DOCK4, DRD2, DTNA, DYSF, EDN1, EDNRB, F2R, FBXO32, FGF12, GATM, GHRL, GJA5, GLRA1, GNAO1, GTF2IRD1, HDAC4, HMOX1, HTR2B, IGF1, IL15, IL1B, ITGA1, ITGA2, ITGB5, JARID2, KCNB2, KCND3, KCNE2, KCNH2, KCNIP2,…
GO:0003012	muscle system process	GO_BiologicalProcess-EBI-QuickGO-GOA_20.11.2017_00h00	2.52416e-10	7.3453e-07	3.3704e-16	1.14594e-14	[3]	Group44	30.5239	134	[ABAT, ABCC8, ACE2, ACTN2, ADORA2B, ADRA1B, AKAP6, ANK2, ARHGEF11, ATP1B1, BDKRB1, BDKRB2, CACNA1C, CACNA1D, CACNA1S, CACNB2, CALCRL, CAMK2B, CHRNB2, CHRNE, CHRNG, CLIC2, CTNNA3, CTTN, DAG1, DMD, DOCK4, DRD2, DTNA, DYSF, EDN1, EDNRB, F2R, FBXO32, FGF12, GATM, GHRL, GJA5, GLRA1, GNAO1, GTF2IRD1, HDAC4, HMOX1, HTR2B, IGF1, IL15, IL1B, ITGA1, ITGA2, ITGB5, JARID2, KCNB2, KCND3, KCNE2, KCNH2, KCNIP2,…
GO:0044057	regulation of system process	GO_BiologicalProcess-EBI-QuickGO-GOA_20.11.2017_00h00	2.77947e-10	8.08548e-07	1.28484e-16	4.49693e-15	[3, 4]	Group35	29.2683	156	[ABAT, ABCB4, ABCC8, ABCG5, ACE, ACE2, ACPP, ADORA2B, ADORA3, ADRA1B, AKAP6, ANK2, APOA1, ATP1B1, ATP2B2, AVP, AVPR2, BDKRB1, BDKRB2, BMP6, C1QTNF3, CACNA1C, CACNA1D, CACNA1S, CACNA2D2, CACNA2D4, CACNB2, CACNB4, CACNG4, CALCRL, CAMK2B, CASR, CELF2, CHRNA7, CLIC2, CORIN, CTNNA3, CTTN, DAG1, DBH, DMD, DOCK4, DRD2, ECE1, EDN1, EDNRB, EGFR, EPAS1, F2R, FBXO32, FGF12, FGFR1, FLNB, FTO, FXYD6, FXYD7, G…
GO:0050954	sensory perception of mechanical stimulus	GO_BiologicalProcess-EBI-QuickGO-GOA_20.11.2017_00h00	3.05475e-10	8.8832e-07	3.05475e-10	7.02592e-09	[5]	Group16	38.9222	65	[ATP2B2, CACNA1D, CDH23, CEMIP, CHRNA9, CHRNB2, CLIC5, CNTN5, COCH, COL11A1, COL11A2, COL1A1, COL2A1, COL4A3, CRYM, DCDC2, EPS8L2, ESPNL, FGFR1, FZD4, GABRB2, HEXB, HOMER2, HPN, ITGA2, KCNQ1, KCNQ4, LRP2, MARVELD2, MYH7B, MYO15A, MYO1A, MYO3A, MYO3B, MYO7A, NAV2, NTRK1, OTOA, OTOGL, P2RX2, PAX3, PCDH15, PDZD7, PHF24, PIEZO2, POU4F2, RIPOR2, RORA, SCN1A, SERPINB6, SERPINE2, SLC1A3, SLC26A4, SLITRK…
GO:0097485	neuron projection guidance	GO_BiologicalProcess-EBI-QuickGO-GOA_20.11.2017_00h00	3.30458e-10	9.60642e-07	7.25581e-27	3.26511e-25	[3, 4, 5, 7, 8, 9, 10, 11, 12]	Group49	34.8	87	[ART4, ARTN, BDNF, BMPR1B, BOC, CDH4, CHL1, CHN1, CNTN2, CNTN4, DAB1, DAG1, DOK2, DOK4, DPYSL4, DSCAM, EFNA1, EFNA5, EPHA4, EPHA5, EPHA7, EPHB1, EPHB2, ERBB2, ETV1, EXT1, FEZ1, FGF8, GAB2, GFRA2, GLI2, GPC1, GRB10, IRS2, KIF5A, KIF5C, KIRREL1, KLF7, LMX1A, LZTS1, MATN2, MEGF8, NCAM1, NELL2, NFIB, NGFR, NR4A3, NRTN, NRXN1, NTN1, NTN3, NTN4, NTRK1, OPHN1, PAX6, PLA2G10, PLXNA1, PLXNA2, POU4F2, PRKC…
GO:0034220	ion transmembrane transport	GO_BiologicalProcess-EBI-QuickGO-GOA_20.11.2017_00h00	3.63395e-10	1.05566e-06	6.70648e-13	2.07901e-11	[5]	Group50	25.5605	285	[ABCC11, ABCC2, ABCC3, ABCC4, ABCC6, ABCC8, ABL1, ACACB, ACTN2, AHNAK, AKAP6, ANK2, ANK3, ANO10, ANO3, AQP9, ASIC1, ASIC4, ATP13A4, ATP1B1, ATP2B2, ATP2C2, ATP5L2, ATP6V1G3, ATP7B, BDKRB1, BEST1, BEST4, CACNA1A, CACNA1C, CACNA1D, CACNA1E, CACNA1S, CACNA2D2, CACNA2D4, CACNB2, CACNB4, CACNG4, CAPN3, CAPS2, CATSPER3, CEMIP, CHRNA7, CHRNA9, CHRNB2, CHRNE, CHRNG, CLCA4, CLIC2, CLIC5, CNGA1, CNGA4, CNG…
GO:0098655	cation transmembrane transport	GO_BiologicalProcess-EBI-QuickGO-GOA_20.11.2017_00h00	3.93497e-10	1.14232e-06	6.70648e-13	2.07901e-11	[6]	Group50	26.7943	224	[ABCC8, ABL1, ACTN2, AHNAK, AKAP6, ANK2, ANK3, ANO10, ASIC1, ASIC4, ATP13A4, ATP1B1, ATP2B2, ATP2C2, ATP5L2, ATP6V1G3, ATP7B, BDKRB1, CACNA1A, CACNA1C, CACNA1D, CACNA1E, CACNA1S, CACNA2D2, CACNA2D4, CACNB2, CACNB4, CACNG4, CAPN3, CAPS2, CATSPER3, CEMIP, CHRNA7, CHRNA9, CHRNE, CHRNG, CLIC2, CNGA1, CNGA4, CNGB3, CNIH2, CNIH3, CNNM2, CNNM4, COMMD1, CXCL11, DAPK1, DMD, DPP10, DRD2, DRD4, ENTHD1, EPHB…
GO:0042391	regulation of membrane potential	GO_BiologicalProcess-EBI-QuickGO-GOA_20.11.2017_00h00	4.90736e-10	1.42363e-06	4.90736e-10	1.07962e-08	[3]	Group23	30.5687	129	[ABAT, ABL1, ACTN2, AKAP6, ANK2, ANK3, ASIC1, ATP1B1, BAIAP2, BCO2, BOK, CACNA1A, CACNA1C, CACNA1D, CACNA1E, CACNA1S, CACNB2, CACNB4, CACNG4, CATSPER3, CELF4, CHRNA7, CHRNA9, CHRNB2, CHRNE, CHRNG, CNGA1, CNGA4, CNGB3, CNIH2, CNIH3, CRTC1, CTNNA3, DCN, DGKI, DMD, DRD4, EDN1, ENTHD1, FGF12, FGF14, FHL1, GHRL, GJA5, GLRA1, GLRA2, GLRA3, GNA11, GNAQ, GPR35, GRIA1, GRIA4, GRID1, GRID2, GRIK1, GRIK4, G…
GO:0042391	regulation of membrane potential	GO_BiologicalProcess-EBI-QuickGO-GOA_20.11.2017_00h00	4.90736e-10	1.42363e-06	7.42902e-18	2.97161e-16	[3]	Group41	30.5687	129	[ABAT, ABL1, ACTN2, AKAP6, ANK2, ANK3, ASIC1, ATP1B1, BAIAP2, BCO2, BOK, CACNA1A, CACNA1C, CACNA1D, CACNA1E, CACNA1S, CACNB2, CACNB4, CACNG4, CATSPER3, CELF4, CHRNA7, CHRNA9, CHRNB2, CHRNE, CHRNG, CNGA1, CNGA4, CNGB3, CNIH2, CNIH3, CRTC1, CTNNA3, DCN, DGKI, DMD, DRD4, EDN1, ENTHD1, FGF12, FGF14, FHL1, GHRL, GJA5, GLRA1, GLRA2, GLRA3, GNA11, GNAQ, GPR35, GRIA1, GRIA4, GRID1, GRID2, GRIK1, GRIK4, G…
GO:0042391	regulation of membrane potential	GO_BiologicalProcess-EBI-QuickGO-GOA_20.11.2017_00h00	4.90736e-10	1.42363e-06	6.70648e-13	2.07901e-11	[3]	Group50	30.5687	129	[ABAT, ABL1, ACTN2, AKAP6, ANK2, ANK3, ASIC1, ATP1B1, BAIAP2, BCO2, BOK, CACNA1A, CACNA1C, CACNA1D, CACNA1E, CACNA1S, CACNB2, CACNB4, CACNG4, CATSPER3, CELF4, CHRNA7, CHRNA9, CHRNB2, CHRNE, CHRNG, CNGA1, CNGA4, CNGB3, CNIH2, CNIH3, CRTC1, CTNNA3, DCN, DGKI, DMD, DRD4, EDN1, ENTHD1, FGF12, FGF14, FHL1, GHRL, GJA5, GLRA1, GLRA2, GLRA3, GNA11, GNAQ, GPR35, GRIA1, GRIA4, GRID1, GRID2, GRIK1, GRIK4, G…
GO:0023051	regulation of signaling	GO_BiologicalProcess-EBI-QuickGO-GOA_20.11.2017_00h00	5.18184e-10	1.50273e-06	2.96331e-12	8.59361e-11	[2, 3]	Group30	21.9595	780	[A2M, AAK1, ABAT, ABCC8, ABL1, ABR, ACE2, ACPP, ACVR1, ACVR2A, ACVR2B, ADAMTS3, ADAMTSL2, ADCY5, ADGRA2, ADGRB1, ADORA2B, ADRA1B, AFAP1L2, AGRP, AJUBA, AKAIN1, AKAP12, AKAP3, AKAP6, AKR1C3, AKT3, ALK, ALKAL2, ALOX15, AMBN, AMER2, AMOT, ANK2, ANKRD6, ANKS1A, ANKS1B, APCDD1, APOA1, ARG1, ARHGAP10, ARHGAP20, ARHGAP22, ARHGAP23, ARHGAP26, ARHGAP28, ARHGAP31, ARHGAP39, ARHGAP44, ARHGAP6, ARHGEF10, ARH…
GO:0032879	regulation of localization	GO_BiologicalProcess-EBI-QuickGO-GOA_20.11.2017_00h00	6.02223e-10	1.74584e-06	7.64682e-17	2.75286e-15	[2, 3]	Group43	22.5701	620	[AAK1, ABAT, ABCA12, ABCA2, ABCB4, ABCC8, ABCG1, ABCG5, ABHD17C, ABL1, ABR, ACACB, ACE, ACSM6, ACTN2, ACVR1, ADARB1, ADCY5, ADGRA2, ADGRB1, ADORA2B, ADORA3, ADPRHL1, AHNAK, AIM2, AJUBA, AKAP6, ALOX15, AMOT, ANG, ANGPT2, ANGPT4, ANK2, ANK3, ANXA13, ANXA4, APOA1, ARG1, ARNTL, ARPIN, ARRB1, ARSB, ASIC1, ASTN2, ATCAY, ATP1B1, AVP, AVPR2, AXIN2, AZIN2, BAG3, BCAS3, BCR, BDKRB1, BDNF, BEST1, BIN1, BMP6…
GO:0032879	regulation of localization	GO_BiologicalProcess-EBI-QuickGO-GOA_20.11.2017_00h00	6.02223e-10	1.74584e-06	5.35704e-25	2.30353e-23	[2, 3]	Group47	22.5701	620	[AAK1, ABAT, ABCA12, ABCA2, ABCB4, ABCC8, ABCG1, ABCG5, ABHD17C, ABL1, ABR, ACACB, ACE, ACSM6, ACTN2, ACVR1, ADARB1, ADCY5, ADGRA2, ADGRB1, ADORA2B, ADORA3, ADPRHL1, AHNAK, AIM2, AJUBA, AKAP6, ALOX15, AMOT, ANG, ANGPT2, ANGPT4, ANK2, ANK3, ANXA13, ANXA4, APOA1, ARG1, ARNTL, ARPIN, ARRB1, ARSB, ASIC1, ASTN2, ATCAY, ATP1B1, AVP, AVPR2, AXIN2, AZIN2, BAG3, BCAS3, BCR, BDKRB1, BDNF, BEST1, BIN1, BMP6…
GO:0032879	regulation of localization	GO_BiologicalProcess-EBI-QuickGO-GOA_20.11.2017_00h00	6.02223e-10	1.74584e-06	6.70648e-13	2.07901e-11	[2, 3]	Group50	22.5701	620	[AAK1, ABAT, ABCA12, ABCA2, ABCB4, ABCC8, ABCG1, ABCG5, ABHD17C, ABL1, ABR, ACACB, ACE, ACSM6, ACTN2, ACVR1, ADARB1, ADCY5, ADGRA2, ADGRB1, ADORA2B, ADORA3, ADPRHL1, AHNAK, AIM2, AJUBA, AKAP6, ALOX15, AMOT, ANG, ANGPT2, ANGPT4, ANK2, ANK3, ANXA13, ANXA4, APOA1, ARG1, ARNTL, ARPIN, ARRB1, ARSB, ASIC1, ASTN2, ATCAY, ATP1B1, AVP, AVPR2, AXIN2, AZIN2, BAG3, BCAS3, BCR, BDKRB1, BDNF, BEST1, BIN1, BMP6…
GO:0007166	cell surface receptor signaling pathway	GO_BiologicalProcess-EBI-QuickGO-GOA_20.11.2017_00h00	6.25764e-10	1.81347e-06	2.96331e-12	8.59361e-11	[3, 4, 5]	Group30	22.4126	654	[AAK1, ABAT, ABL1, ACKR2, ACPP, ACVR1, ACVR2A, ACVR2B, ADAM11, ADAMTS3, ADAMTSL2, ADAP1, ADCY5, ADGRA2, ADGRB1, ADGRD1, ADGRE1, ADGRE3, ADGRF3, ADGRG2, ADGRG6, ADGRG7, ADGRL1, ADGRL2, ADGRL4, ADORA2B, ADORA3, AFAP1L2, AGRN, AIM2, AKAP3, ALK, AMER2, ANGPT2, ANGPT4, ANGPTL1, ANKRD6, ANKS1A, ANXA4, APCDD1, APOA1, ARG1, ARID5B, ARNTL, ARRB1, ART4, ASPN, ATP6V1G3, AXIN2, BAG3, BAIAP2, BAIAP2L1, BAIAP2…
GO:0031344	regulation of cell projection organization	GO_BiologicalProcess-EBI-QuickGO-GOA_20.11.2017_00h00	7.93837e-10	2.29975e-06	7.25581e-27	3.26511e-25	[4, 5]	Group49	28.0899	175	[ABL1, ADAMTS16, AGRN, ALKAL2, ARHGAP44, ARPIN, ARSB, ASAP1, AUTS2, BAIAP2, BCAS3, BDNF, BHLHB9, CAMK2B, CAMSAP2, CBFA2T2, CCDC151, CD44, CDH4, CDHR2, CDHR5, CDKL3, CDKL5, CHN1, CHODL, CHRNB2, CNTN1, CNTN2, COBL, CPEB1, CPEB3, CPNE9, CRABP2, CRTC1, CTTN, CYFIP1, DAB1, DAB2IP, DBN1, DCDC2, DLG5, DMD, DMTN, DNM3, DPYSL3, DSCAM, DYSF, EFNA1, EFNA5, EPHA2, EPHA4, EPHA7, EPHB2, EPS8L1, EPS8L2, EVI5L, …
GO:0048870	cell motility	GO_BiologicalProcess-EBI-QuickGO-GOA_20.11.2017_00h00	9.03182e-10	2.61471e-06	7.64682e-17	2.75286e-15	[2, 3]	Group43	24.1292	381	[ABCC8, ABL1, ABR, ACE, ACVR1, ADARB1, ADGRA2, ADGRB1, ADORA3, AJUBA, AMOT, ANG, ANGPT2, ANGPT4, ANKS1A, APCDD1, APOA1, ARID5B, ARPIN, ARSB, ARTN, ASAP3, ATP1B1, AUTS2, BCAS3, BCR, BDKRB1, BIN2, C10orf99, C16orf45, CATSPER3, CATSPERD, CATSPERZ, CCBE1, CCL1, CCL22, CCL5, CCR6, CD244, CD34, CD44, CDC42BPB, CDKL5, CEACAM1, CELSR1, CEMIP, CFAP46, CFAP54, CHL1, CHRNA7, CNTN1, CNTN2, COL18A1, COL1A1, C…
GO:0007411	axon guidance	GO_BiologicalProcess-EBI-QuickGO-GOA_20.11.2017_00h00	1.23222e-09	3.56483e-06	7.25581e-27	3.26511e-25	[4, 5, 6, 7, 8, 9, 10, 11, 12, 13]	Group49	34.2742	85	[ART4, ARTN, BDNF, BMPR1B, BOC, CDH4, CHL1, CHN1, CNTN2, CNTN4, DAB1, DAG1, DOK2, DOK4, DSCAM, EFNA1, EFNA5, EPHA4, EPHA5, EPHA7, EPHB1, EPHB2, ERBB2, ETV1, EXT1, FEZ1, FGF8, GAB2, GFRA2, GLI2, GPC1, GRB10, IRS2, KIF5A, KIF5C, KIRREL1, KLF7, LMX1A, LZTS1, MATN2, MEGF8, NCAM1, NELL2, NFIB, NGFR, NR4A3, NRTN, NRXN1, NTN1, NTN3, NTN4, NTRK1, OPHN1, PAX6, PLA2G10, PLXNA1, PLXNA2, POU4F2, PRKCA, PRKCQ…
GO:0043269	regulation of ion transport	GO_BiologicalProcess-EBI-QuickGO-GOA_20.11.2017_00h00	1.24653e-09	3.60497e-06	7.64682e-17	2.75286e-15	[4, 5]	Group43	27.4854	188	[ABAT, ABCB4, ABCC8, ABL1, ACTN2, AHNAK, AKAP6, ANK2, ANK3, ARG1, ATP1B1, AVP, BDKRB1, BEST1, CACNA1A, CACNA1C, CACNA1D, CACNA1E, CACNA1S, CACNA2D2, CACNA2D4, CACNB2, CACNB4, CACNG4, CAMK2B, CAPN3, CASK, CASR, CATSPER3, CCL5, CD4, CEMIP, CHRNB2, CLIC2, CLIC5, CNGA1, CNGA4, CNGB3, CNIH2, CNIH3, CNTN1, COMMD1, CXCL11, DAPK1, DMD, DPP10, DRD2, DRD4, EDN1, ENTHD1, EPHB2, ERFE, F2R, FCRL3, FGF12, FGF1…
GO:0043269	regulation of ion transport	GO_BiologicalProcess-EBI-QuickGO-GOA_20.11.2017_00h00	1.24653e-09	3.60497e-06	6.70648e-13	2.07901e-11	[4, 5]	Group50	27.4854	188	[ABAT, ABCB4, ABCC8, ABL1, ACTN2, AHNAK, AKAP6, ANK2, ANK3, ARG1, ATP1B1, AVP, BDKRB1, BEST1, CACNA1A, CACNA1C, CACNA1D, CACNA1E, CACNA1S, CACNA2D2, CACNA2D4, CACNB2, CACNB4, CACNG4, CAMK2B, CAPN3, CASK, CASR, CATSPER3, CCL5, CD4, CEMIP, CHRNB2, CLIC2, CLIC5, CNGA1, CNGA4, CNGB3, CNIH2, CNIH3, CNTN1, COMMD1, CXCL11, DAPK1, DMD, DPP10, DRD2, DRD4, EDN1, ENTHD1, EPHB2, ERFE, F2R, FCRL3, FGF12, FGF1…
GO:0051270	regulation of cellular component movement	GO_BiologicalProcess-EBI-QuickGO-GOA_20.11.2017_00h00	1.2477e-09	3.60711e-06	7.64682e-17	2.75286e-15	[3, 4]	Group43	26.1538	238	[ABCC8, ABL1, ABR, ACE, ACVR1, ADARB1, ADGRA2, ADGRB1, ADORA3, AJUBA, AMOT, ANGPT2, ANGPT4, ANK2, ARPIN, ARSB, BCAS3, BCR, BDKRB1, C10orf99, C16orf45, CACNA1C, CCBE1, CCDC65, CCL1, CCL5, CCR6, CEACAM1, CEMIP, CNIH2, CNTN1, COL18A1, COL1A1, COL3A1, CPEB1, CSF1, CTNNA1, CTNNA3, CX3CL1, CXCL11, CXCL13, CXCL16, CYGB, DAB2, DAB2IP, DAG1, DAPK2, DCN, DDR2, DLEC1, DLG5, DMTN, DNAAF1, DNAH11, DOCK1, DOCK…
GO:0006935	chemotaxis	GO_BiologicalProcess-EBI-QuickGO-GOA_20.11.2017_00h00	1.249e-09	3.60961e-06	7.25581e-27	3.26511e-25	[3, 4]	Group49	27.9743	174	[ACKR2, ADGRA2, AMOT, ANGPT2, APOA1, ART4, ARTN, BDNF, BIN2, BMPR1B, BOC, C10orf99, CASR, CCL1, CCL22, CCL5, CCR6, CCR9, CCRL2, CDH4, CHL1, CHN1, CMTM3, CMTM4, CNTN1, CNTN2, CNTN4, CSF1, CX3CL1, CXCL11, CXCL13, CXCL16, CXCR2, CXCR6, CYSLTR1, DAB1, DAG1, DAPK2, DOCK4, DOK2, DOK4, DPYSL4, DSCAM, EDN1, EDNRB, EFNA1, EFNA5, EHHADH, ENG, EPHA2, EPHA4, EPHA5, EPHA7, EPHB1, EPHB2, ERBB2, ETV1, EXT1, FCE…
GO:0051056	regulation of small GTPase mediated signal transduction	GO_BiologicalProcess-EBI-QuickGO-GOA_20.11.2017_00h00	1.47728e-09	4.26639e-06	2.58066e-10	6.19358e-09	[5, 6, 7]	Group26	31.8318	106	[A2M, ABL1, ABR, AMOT, APOA1, ARHGAP10, ARHGAP20, ARHGAP22, ARHGAP23, ARHGAP26, ARHGAP28, ARHGAP31, ARHGAP39, ARHGAP44, ARHGAP6, ARHGEF10, ARHGEF10L, ARHGEF11, ARHGEF17, ARHGEF25, ARHGEF26, ARHGEF3, ARHGEF33, ARHGEF37, ARHGEF4, ARHGEF40, ARRB1, AUTS2, BCR, CAVIN4, CDON, CHN1, CHN2, COL3A1, CSF1, DAB2IP, DENND1A, DGKI, DLEC1, ECT2L, EPHB2, EPS8L1, EPS8L2, F2R, FAM13A, FARP1, FGD1, FGD6, GPR35, GPR…
GO:0051056	regulation of small GTPase mediated signal transduction	GO_BiologicalProcess-EBI-QuickGO-GOA_20.11.2017_00h00	1.47728e-09	4.26639e-06	1.11505e-08	2.1186e-07	[5, 6, 7]	Group46	31.8318	106	[A2M, ABL1, ABR, AMOT, APOA1, ARHGAP10, ARHGAP20, ARHGAP22, ARHGAP23, ARHGAP26, ARHGAP28, ARHGAP31, ARHGAP39, ARHGAP44, ARHGAP6, ARHGEF10, ARHGEF10L, ARHGEF11, ARHGEF17, ARHGEF25, ARHGEF26, ARHGEF3, ARHGEF33, ARHGEF37, ARHGEF4, ARHGEF40, ARRB1, AUTS2, BCR, CAVIN4, CDON, CHN1, CHN2, COL3A1, CSF1, DAB2IP, DENND1A, DGKI, DLEC1, ECT2L, EPHB2, EPS8L1, EPS8L2, F2R, FAM13A, FARP1, FGD1, FGD6, GPR35, GPR…
GO:0010646	regulation of cell communication	GO_BiologicalProcess-EBI-QuickGO-GOA_20.11.2017_00h00	1.82108e-09	5.25747e-06	2.96331e-12	8.59361e-11	[3, 4]	Group30	21.867	766	[A2M, AAK1, ABAT, ABCC8, ABL1, ABR, ACPP, ACVR1, ACVR2A, ACVR2B, ADAMTS3, ADAMTSL2, ADCY5, ADGRA2, ADGRB1, ADORA2B, ADRA1B, AFAP1L2, AGRP, AJUBA, AKAIN1, AKAP12, AKAP3, AKAP6, AKR1C3, AKT3, ALK, ALKAL2, ALOX15, AMBN, AMER2, AMOT, ANK2, ANK3, ANKRD6, ANKS1A, ANKS1B, APCDD1, APOA1, ARG1, ARHGAP10, ARHGAP20, ARHGAP22, ARHGAP23, ARHGAP26, ARHGAP28, ARHGAP31, ARHGAP39, ARHGAP44, ARHGAP6, ARHGEF10, ARH…
GO:0034765	regulation of ion transmembrane transport	GO_BiologicalProcess-EBI-QuickGO-GOA_20.11.2017_00h00	2.1807e-09	6.29351e-06	6.70648e-13	2.07901e-11	[5, 6]	Group50	29.2887	140	[ABCC8, ABL1, ACTN2, AHNAK, AKAP6, ANK2, ANK3, ATP1B1, BDKRB1, CACNA1A, CACNA1C, CACNA1D, CACNA1E, CACNA1S, CACNA2D2, CACNA2D4, CACNB2, CACNB4, CACNG4, CAPN3, CATSPER3, CEMIP, CLIC2, CLIC5, CNGA1, CNGA4, CNGB3, CNIH2, CNIH3, COMMD1, CXCL11, DAPK1, DMD, DPP10, DRD2, DRD4, ENTHD1, EPHB2, F2R, FGF12, FGF14, FHL1, FXYD6, FXYD7, GAS6, GEM, GJA5, GPR35, GPR89A, GRIN1, GRIN2C, GRIN2D, GRIN3A, HAP1, HCN2…
GO:0007605	sensory perception of sound	GO_BiologicalProcess-EBI-QuickGO-GOA_20.11.2017_00h00	3.62e-09	1.04401e-05	3.05475e-10	7.02592e-09	[6]	Group16	38.6667	58	[ATP2B2, CACNA1D, CDH23, CEMIP, CHRNA9, CHRNB2, CLIC5, CNTN5, COCH, COL11A1, COL11A2, COL1A1, COL2A1, COL4A3, CRYM, DCDC2, EPS8L2, ESPNL, FGFR1, FZD4, GABRB2, HEXB, HOMER2, HPN, KCNQ1, KCNQ4, LRP2, MARVELD2, MYH7B, MYO15A, MYO1A, MYO3A, MYO3B, MYO7A, NAV2, OTOA, OTOGL, P2RX2, PAX3, PCDH15, PDZD7, POU4F2, RIPOR2, RORA, SERPINB6, SLC1A3, SLC26A4, SLITRK6, SPTBN4, TBL1X, TBX1, TECTA, TMC2, TMPRSS4, …
GO:0030036	actin cytoskeleton organization	GO_BiologicalProcess-EBI-QuickGO-GOA_20.11.2017_00h00	3.94765e-09	1.13811e-05	6.06368e-16	2.00101e-14	[3, 5]	Group36	27.6527	172	[ABL1, ABLIM2, ABR, ACTN2, ACTR3B, ACTR3C, ALOX15, AMOT, ANG, APOA1, ARHGAP26, ARHGAP28, ARHGAP44, ARHGAP6, ARHGEF10, ARHGEF11, ARHGEF17, ARPIN, ARRB1, ASAP3, AUTS2, BAIAP2, BAIAP2L1, BAIAP2L2, BCAS3, BCR, CAPN3, CCDC155, CDC42BPB, CDC42BPG, CELSR1, COBL, COBLL1, CORO2A, CORO2B, CTNNA1, CTTN, CYFIP1, DAAM2, DBN1, DIAPH2, DIAPH3, DLEC1, DMTN, DPYSL3, EDN1, EFNA5, ELMO1, EPB41L1, EPB41L4A, EPB41L4B…
GO:0098662	inorganic cation transmembrane transport	GO_BiologicalProcess-EBI-QuickGO-GOA_20.11.2017_00h00	4.25856e-09	1.22732e-05	6.70648e-13	2.07901e-11	[7]	Group50	26.793	198	[ABCC8, ABL1, ACTN2, AHNAK, AKAP6, ANK2, ANK3, ASIC1, ASIC4, ATP13A4, ATP1B1, ATP2B2, ATP2C2, ATP5L2, ATP6V1G3, ATP7B, BDKRB1, CACNA1A, CACNA1C, CACNA1D, CACNA1E, CACNA1S, CACNA2D2, CACNA2D4, CACNB2, CACNB4, CACNG4, CAPN3, CAPS2, CATSPER3, CEMIP, CHRNA7, CHRNA9, CLIC2, CNGA1, CNGA4, CNGB3, CNNM2, CNNM4, COMMD1, CXCL11, DMD, DPP10, DRD2, DRD4, ENTHD1, F2R, FAM155A, FGF12, FGF14, FGF2, FHL1, FXYD6,…
GO:0046578	regulation of Ras protein signal transduction	GO_BiologicalProcess-EBI-QuickGO-GOA_20.11.2017_00h00	5.23298e-09	1.50762e-05	1.11505e-08	2.1186e-07	[6, 7, 8]	Group46	34.1991	79	[ABL1, ABR, APOA1, ARHGAP44, ARHGEF10, ARHGEF10L, ARHGEF11, ARHGEF17, ARHGEF25, ARHGEF26, ARHGEF3, ARHGEF33, ARHGEF37, ARHGEF4, ARHGEF40, ARRB1, AUTS2, BCR, CAVIN4, COL3A1, CSF1, DAB2IP, DENND1A, DGKI, DLEC1, ECT2L, EPHB2, EPS8L1, EPS8L2, F2R, FARP1, FGD1, FGD6, GPR35, GPR55, IGF1, IQSEC1, IQSEC2, IQSEC3, ITSN1, KANK1, KITLG, LPAR6, MCF2, MCF2L2, MMD2, MRAP, NRG1, NTRK1, OBSCN, PDGFRB, PLCE1, PLE…
GO:0010975	regulation of neuron projection development	GO_BiologicalProcess-EBI-QuickGO-GOA_20.11.2017_00h00	5.40742e-09	1.55734e-05	7.25581e-27	3.26511e-25	[6, 7, 8, 9, 10, 11]	Group49	29.2952	133	[ABL1, ALKAL2, ARHGAP44, ARSB, ASAP1, BAIAP2, BDNF, BHLHB9, CAMK2B, CAMSAP2, CBFA2T2, CDH4, CDKL3, CDKL5, CHN1, CHODL, CHRNB2, CNTN1, CNTN2, COBL, CPEB1, CPEB3, CPNE9, CRABP2, CRTC1, CTTN, CYFIP1, DAB1, DAB2IP, DBN1, DLG5, DMD, DNM3, DPYSL3, DSCAM, DYSF, EFNA1, EFNA5, EPHA4, EPHA7, EPHB2, FEZ1, FGFR1, FOXO6, FSTL4, GFI1, GRID2, GRIN1, IL1RAPL1, INPP5J, KANK1, KEL, KIAA0319, KIF13B, KNDC1, LINGO1,…
GO:0031589	cell-substrate adhesion	GO_BiologicalProcess-EBI-QuickGO-GOA_20.11.2017_00h00	5.5423e-09	1.59563e-05	5.5423e-09	1.16388e-07	[3]	Group03	31.3253	104	[ABI3BP, ABL1, ACER2, ACTN2, AJUBA, ALOX15, ANGPT2, APOA1, ARHGAP6, BCAS3, CASK, CD34, CD36, CD44, CD96, COL13A1, COL1A1, COL26A1, COL3A1, COL5A3, COL8A1, CSF1, CTTN, CUZD1, DAG1, DLEC1, DMTN, DOCK1, ECM2, EFNA1, EFNA5, EPB41L5, EPHB1, FMN1, FZD4, GAS6, GPM6B, HAS2, HOXD3, ITGA1, ITGA10, ITGA11, ITGA2, ITGA5, ITGA7, ITGB2, ITGB3, ITGB4, ITGB5, JAK2, JAM3, KANK1, LAMB1, LDB2, MADCAM1, MERTK, MICAL…
GO:0034762	regulation of transmembrane transport	GO_BiologicalProcess-EBI-QuickGO-GOA_20.11.2017_00h00	5.57412e-09	1.60423e-05	6.70648e-13	2.07901e-11	[4, 5]	Group50	28.8032	142	[ABCC8, ABL1, ACTN2, AHNAK, AKAP6, ANK2, ANK3, ATP1B1, AZIN2, BDKRB1, CACNA1A, CACNA1C, CACNA1D, CACNA1E, CACNA1S, CACNA2D2, CACNA2D4, CACNB2, CACNB4, CACNG4, CAPN3, CATSPER3, CEMIP, CLIC2, CLIC5, CNGA1, CNGA4, CNGB3, CNIH2, CNIH3, COMMD1, CXCL11, DAPK1, DMD, DPP10, DRD2, DRD4, ENTHD1, EPHB2, F2R, FGF12, FGF14, FHL1, FXYD6, FXYD7, GAS6, GEM, GJA5, GPR35, GPR89A, GRIN1, GRIN2C, GRIN2D, GRIN3A, HAP…
GO:0061061	muscle structure development	GO_BiologicalProcess-EBI-QuickGO-GOA_20.11.2017_00h00	6.55284e-09	1.88525e-05	6.55284e-09	1.31057e-07	[3]	Group29	27.476	172	[ABL1, ACTN2, ACVR1, ADAM12, ADARB1, ADGRB1, AKAP6, ALX4, ANK2, ARID5B, ARNTL, BARX2, BCL9, BDNF, BIN1, BOC, CACNA2D2, CAPN2, CAPN3, CAVIN4, CCM2L, CDH15, CDON, CHODL, COL11A1, COL19A1, COL3A1, COL6A3, CTF1, CTNNA1, CTNNA2, DCN, DISP1, DMD, DNER, DSCAM, EDN1, EDNRB, EGR1, ENG, EPAS1, EPHB1, ERBB4, ETV1, FBXO40, FGF2, FGF6, FGF8, FGFR1, FGFRL1, FHL1, FHL2, FHL3, FHOD3, FLNB, FOS, FOXK1, GDF15, GPC…
GO:0061061	muscle structure development	GO_BiologicalProcess-EBI-QuickGO-GOA_20.11.2017_00h00	6.55284e-09	1.88525e-05	3.3704e-16	1.14594e-14	[3]	Group44	27.476	172	[ABL1, ACTN2, ACVR1, ADAM12, ADARB1, ADGRB1, AKAP6, ALX4, ANK2, ARID5B, ARNTL, BARX2, BCL9, BDNF, BIN1, BOC, CACNA2D2, CAPN2, CAPN3, CAVIN4, CCM2L, CDH15, CDON, CHODL, COL11A1, COL19A1, COL3A1, COL6A3, CTF1, CTNNA1, CTNNA2, DCN, DISP1, DMD, DNER, DSCAM, EDN1, EDNRB, EGR1, ENG, EPAS1, EPHB1, ERBB4, ETV1, FBXO40, FGF2, FGF6, FGF8, FGFR1, FGFRL1, FHL1, FHL2, FHL3, FHOD3, FLNB, FOS, FOXK1, GDF15, GPC…
GO:0044259	multicellular organismal macromolecule metabolic process	GO_BiologicalProcess-EBI-QuickGO-GOA_20.11.2017_00h00	7.00685e-09	2.01517e-05	8.97015e-12	2.51164e-10	[3, 4]	Group38	40.1575	51	[ACE, ACE2, ADAMTS14, ADAMTS3, AKR1C3, ARG1, COL10A1, COL11A1, COL11A2, COL13A1, COL15A1, COL18A1, COL19A1, COL1A1, COL25A1, COL26A1, COL2A1, COL3A1, COL4A3, COL4A6, COL5A1, COL5A2, COL5A3, COL6A3, COL6A6, COL7A1, COL8A1, CREB3L1, CTSB, CTSK, CYGB, ENG, ENPEP, F2R, FURIN, IL6R, ITGA2, MFAP4, MMP11, MMP13, MMP14, MMP9, P3H2, P3H4, PDGFRB, PPARG, SERPINF2, TGFB3, TNS2, TNXB, WNT4]
GO:0016477	cell migration	GO_BiologicalProcess-EBI-QuickGO-GOA_20.11.2017_00h00	9.90629e-09	2.84608e-05	7.64682e-17	2.75286e-15	[3, 4]	Group43	24.0533	343	[ABCC8, ABL1, ABR, ACE, ACVR1, ADARB1, ADGRA2, ADGRB1, ADORA3, AJUBA, AMOT, ANG, ANGPT2, ANGPT4, ANKS1A, APCDD1, APOA1, ARID5B, ARPIN, ARSB, ARTN, ASAP3, ATP1B1, AUTS2, BCAS3, BCR, BDKRB1, BIN2, C10orf99, C16orf45, CCBE1, CCL1, CCL22, CCL5, CCR6, CD244, CD34, CD44, CDC42BPB, CDKL5, CEACAM1, CELSR1, CEMIP, CHL1, CNTN1, CNTN2, COL18A1, COL1A1, COL3A1, COL5A1, CPEB1, CRB2, CSF1, CSPG4, CTNNA2, CTTN,…
GO:0071805	potassium ion transmembrane transport	GO_BiologicalProcess-EBI-QuickGO-GOA_20.11.2017_00h00	1.26675e-08	3.63684e-05	6.70648e-13	2.07901e-11	[3, 8, 9]	Group50	35.2041	69	[ABCC8, ACTN2, AKAP6, ANK2, ANK3, ATP1B1, CACNA1D, CNGA1, CNGA4, CNGB3, DPP10, FHL1, HCN2, HPN, KCNA2, KCNAB1, KCNAB3, KCNB2, KCNC1, KCNC4, KCND3, KCNE2, KCNG2, KCNH1, KCNH2, KCNH3, KCNH8, KCNIP1, KCNIP2, KCNIP4, KCNJ1, KCNJ13, KCNJ14, KCNJ18, KCNJ5, KCNJ6, KCNJ9, KCNK15, KCNK7, KCNK9, KCNMA1, KCNMB2, KCNMB3, KCNN2, KCNQ1, KCNQ2, KCNQ4, KCNQ5, KCNS1, KCNT1, KCNT2, KCNV2, KEL, NALCN, NEDD4L, OPRK1…
GO:0003013	circulatory system process	GO_BiologicalProcess-EBI-QuickGO-GOA_20.11.2017_00h00	1.98072e-08	5.68071e-05	1.28484e-16	4.49693e-15	[3]	Group35	27.8388	152	[ABAT, ABR, ACE, ACE2, ADAMTS16, ADORA2B, ADORA3, ADRA1B, AMOT, ANK2, ATP1B1, ATP2B2, AVP, AVPR2, BCR, BDKRB1, BDKRB2, C9orf3, CACNA1C, CACNA1D, CACNA1S, CACNA2D2, CACNA2D4, CACNB2, CACNB4, CACNG4, CASR, CD34, CEACAM1, CELF2, CHRNA7, CLIC2, CMA1, COL4A3, CORIN, CPS1, CTNNA3, CYSLTR1, DBH, DDAH1, DMD, DOCK4, DRD2, ECE1, EDN1, EDNRB, EGFR, ENG, ENPEP, EPAS1, EPHX2, F2R, F5, FGF12, FXYD6, FXYD7, GAS…
GO:0006936	muscle contraction	GO_BiologicalProcess-EBI-QuickGO-GOA_20.11.2017_00h00	2.72896e-08	7.81848e-05	1.28484e-16	4.49693e-15	[4]	Group35	30.1676	108	[ABAT, ACE2, ACTN2, ADORA2B, ADRA1B, ANK2, ARHGEF11, ATP1B1, BDKRB1, BDKRB2, CACNA1C, CACNA1D, CACNA1S, CACNB2, CALCRL, CHRNB2, CHRNE, CHRNG, CLIC2, CTNNA3, CTTN, DMD, DOCK4, DRD2, DTNA, DYSF, EDN1, EDNRB, F2R, FGF12, GHRL, GJA5, GLRA1, GNAO1, HDAC4, HTR2B, ITGA1, ITGA2, ITGB5, KCNB2, KCND3, KCNE2, KCNH2, KCNIP2, KCNJ5, KCNMA1, KCNN2, KCNQ1, LMOD1, MAP2K6, MB, MYBPC1, MYBPC2, MYBPC3, MYH11, MYH4,…
GO:0006936	muscle contraction	GO_BiologicalProcess-EBI-QuickGO-GOA_20.11.2017_00h00	2.72896e-08	7.81848e-05	3.3704e-16	1.14594e-14	[4]	Group44	30.1676	108	[ABAT, ACE2, ACTN2, ADORA2B, ADRA1B, ANK2, ARHGEF11, ATP1B1, BDKRB1, BDKRB2, CACNA1C, CACNA1D, CACNA1S, CACNB2, CALCRL, CHRNB2, CHRNE, CHRNG, CLIC2, CTNNA3, CTTN, DMD, DOCK4, DRD2, DTNA, DYSF, EDN1, EDNRB, F2R, FGF12, GHRL, GJA5, GLRA1, GNAO1, HDAC4, HTR2B, ITGA1, ITGA2, ITGB5, KCNB2, KCND3, KCNE2, KCNH2, KCNIP2, KCNJ5, KCNMA1, KCNN2, KCNQ1, LMOD1, MAP2K6, MB, MYBPC1, MYBPC2, MYBPC3, MYH11, MYH4,…
GO:0030334	regulation of cell migration	GO_BiologicalProcess-EBI-QuickGO-GOA_20.11.2017_00h00	2.7733e-08	7.94274e-05	7.64682e-17	2.75286e-15	[4, 5, 6]	Group43	26.0982	202	[ABCC8, ABL1, ABR, ACE, ACVR1, ADARB1, ADGRA2, ADGRB1, ADORA3, AJUBA, AMOT, ANGPT2, ANGPT4, ARPIN, ARSB, BCAS3, BCR, BDKRB1, C10orf99, C16orf45, CCBE1, CCL1, CCL5, CCR6, CEACAM1, CEMIP, CNTN1, COL18A1, COL1A1, COL3A1, CPEB1, CSF1, CX3CL1, CXCL11, CXCL13, CXCL16, CYGB, DAB2, DAB2IP, DAG1, DAPK2, DCN, DDR2, DLEC1, DLG5, DMTN, DOCK1, DOCK4, DOCK7, DPYSL3, DRD2, DUSP10, EDN1, EFNA1, EGFR, EHHADH, ENG…
GO:0045664	regulation of neuron differentiation	GO_BiologicalProcess-EBI-QuickGO-GOA_20.11.2017_00h00	3.34842e-08	9.57984e-05	7.25581e-27	3.26511e-25	[5, 6, 7, 8, 9]	Group49	27.1382	165	[ABL1, ALKAL2, ARHGAP44, ARSB, ASAP1, BAIAP2, BDNF, BHLHB9, BIN1, BMP6, CAMK2B, CAMSAP2, CASZ1, CBFA2T2, CDH4, CDKL3, CDKL5, CDON, CHN1, CHODL, CHRNB2, CNTN1, CNTN2, CNTN4, COBL, CPEB1, CPEB3, CPNE9, CRABP2, CRTC1, CTTN, CYFIP1, DAB1, DAB2IP, DBN1, DISP3, DLG5, DLX1, DMD, DNM3, DNMT3B, DPYSL3, DSCAM, DYSF, EDNRB, EFNA1, EFNA5, EPHA4, EPHA7, EPHB2, ETV5, FEZ1, FGFR1, FOXO3, FOXO6, FSTL4, GDF5, GFI…
GO:0008015	blood circulation	GO_BiologicalProcess-EBI-QuickGO-GOA_20.11.2017_00h00	3.70375e-08	0.000105927	1.28484e-16	4.49693e-15	[4]	Group35	27.6753	150	[ABAT, ABR, ACE, ACE2, ADAMTS16, ADORA2B, ADORA3, ADRA1B, AMOT, ANK2, ATP1B1, ATP2B2, AVP, AVPR2, BCR, BDKRB1, BDKRB2, C9orf3, CACNA1C, CACNA1D, CACNA1S, CACNA2D2, CACNA2D4, CACNB2, CACNB4, CACNG4, CASR, CD34, CEACAM1, CELF2, CHRNA7, CLIC2, CMA1, COL4A3, CORIN, CPS1, CTNNA3, DBH, DDAH1, DMD, DOCK4, DRD2, ECE1, EDN1, EDNRB, EGFR, ENG, ENPEP, EPAS1, EPHX2, F2R, F5, FGF12, FXYD6, FXYD7, GAS6, GHRL, …
GO:0072359	circulatory system development	GO_BiologicalProcess-EBI-QuickGO-GOA_20.11.2017_00h00	4.08109e-08	0.000116678	1.11255e-17	4.33894e-16	[4, 5]	Group45	24.9505	252	[ABCC8, ABL1, ACACB, ACTN2, ACVR1, ACVR2B, ADGRA2, ADGRB1, ADGRG6, AKAP6, AMOT, ANG, ANGPT2, ANGPT4, ANGPTL4, ANK2, ARHGAP22, AXIN2, BCAS3, C5orf42, CACNA1C, CALCRL, CC2D2A, CCBE1, CCDC103, CCM2L, CD34, CEACAM1, CHRNA7, CLDN5, CMA1, CNRIP1, CNTN1, COL11A1, COL15A1, COL18A1, COL1A1, COL2A1, COL3A1, COL4A3, COL5A1, COL8A1, CRB2, CSPG4, CX3CL1, CXCL13, CYSLTR2, DAB2IP, DAG1, DAW1, DCHS1, DCN, DDAH1,…
GO:0072359	circulatory system development	GO_BiologicalProcess-EBI-QuickGO-GOA_20.11.2017_00h00	4.08109e-08	0.000116678	7.25581e-27	3.26511e-25	[4, 5]	Group49	24.9505	252	[ABCC8, ABL1, ACACB, ACTN2, ACVR1, ACVR2B, ADGRA2, ADGRB1, ADGRG6, AKAP6, AMOT, ANG, ANGPT2, ANGPT4, ANGPTL4, ANK2, ARHGAP22, AXIN2, BCAS3, C5orf42, CACNA1C, CALCRL, CC2D2A, CCBE1, CCDC103, CCM2L, CD34, CEACAM1, CHRNA7, CLDN5, CMA1, CNRIP1, CNTN1, COL11A1, COL15A1, COL18A1, COL1A1, COL2A1, COL3A1, COL4A3, COL5A1, COL8A1, CRB2, CSPG4, CX3CL1, CXCL13, CYSLTR2, DAB2IP, DAG1, DAW1, DCHS1, DCN, DDAH1,…
GO:0016358	dendrite development	GO_BiologicalProcess-EBI-QuickGO-GOA_20.11.2017_00h00	5.33406e-08	0.000152341	7.25581e-27	3.26511e-25	[3, 6, 7, 9, 10, 11]	Group49	33.0435	76	[ARHGAP44, ARID1B, ASAP1, BAIAP2, BHLHB9, BTBD3, CAMK2B, CAMSAP2, CDKL3, CDKL5, CELSR2, CHRNA7, CHRNB2, COBL, CPEB3, CRTC1, CTNNA2, CTNND2, CYFIP1, DAB1, DAB2IP, DBN1, DCLK1, DLG5, DNM3, DSCAM, EFNA1, EPHA4, EPHB1, EPHB2, FARP1, FLRT1, FMN1, FOXO6, FSTL4, GHRL, GRIN1, GRIN3A, GRIP1, IL1RAPL1, KIAA0319, KLF7, KLHL1, KNDC1, LRP4, LRRK2, LZTS1, MAP2, MATN2, MCF2, NCK2, NLGN1, NLGN3, NRG1, OBSL1, PAK…
GO:0040012	regulation of locomotion	GO_BiologicalProcess-EBI-QuickGO-GOA_20.11.2017_00h00	6.73416e-08	0.000192126	7.64682e-17	2.75286e-15	[2, 3]	Group43	25.2492	228	[ABCC8, ABL1, ABR, ACE, ACVR1, ADARB1, ADGRA2, ADGRB1, ADORA3, AJUBA, AMOT, ANGPT2, ANGPT4, ARPIN, ARSB, ARTN, BCAS3, BCR, BDKRB1, C10orf99, C16orf45, CASR, CCBE1, CCL1, CCL5, CCR6, CEACAM1, CEMIP, CNTN1, COL18A1, COL1A1, COL3A1, CPEB1, CSF1, CTNNA1, CX3CL1, CXCL11, CXCL13, CXCL16, CYGB, DAB2, DAB2IP, DAG1, DAPK2, DCN, DDR2, DLEC1, DLG5, DMTN, DOCK1, DOCK4, DOCK7, DPYSL3, DRD2, DSCAM, DUSP10, EDN…
GO:2000145	regulation of cell motility	GO_BiologicalProcess-EBI-QuickGO-GOA_20.11.2017_00h00	8.514e-08	0.000242734	7.64682e-17	2.75286e-15	[3, 4, 5]	Group43	25.5114	212	[ABCC8, ABL1, ABR, ACE, ACVR1, ADARB1, ADGRA2, ADGRB1, ADORA3, AJUBA, AMOT, ANGPT2, ANGPT4, ARPIN, ARSB, BCAS3, BCR, BDKRB1, C10orf99, C16orf45, CCBE1, CCL1, CCL5, CCR6, CEACAM1, CEMIP, CNTN1, COL18A1, COL1A1, COL3A1, CPEB1, CSF1, CTNNA1, CX3CL1, CXCL11, CXCL13, CXCL16, CYGB, DAB2, DAB2IP, DAG1, DAPK2, DCN, DDR2, DLEC1, DLG5, DMTN, DOCK1, DOCK4, DOCK7, DPYSL3, DRD2, DUSP10, EDN1, EFNA1, EGFR, EHH…
GO:0009887	animal organ morphogenesis	GO_BiologicalProcess-EBI-QuickGO-GOA_20.11.2017_00h00	1.05384e-07	0.000300029	1.11255e-17	4.33894e-16	[3, 4, 5, 6]	Group45	24.6602	254	[ABL1, ABR, ACVR1, ACVR2B, ADAMTS16, ADARB1, ADGRG6, AKT3, ALPL, ALX4, AMBN, ANKRD6, ARG1, ARID5B, ASPN, AXIN2, BARX2, BCAR3, BCR, BMP6, BMPR1B, CABP4, CCDC103, CCM2L, CD34, CDON, CDX1, CEACAM1, CELSR1, CELSR2, CHAD, CHRNA9, CHST11, CLDN5, CLIC5, CNNM4, CNRIP1, COL10A1, COL11A1, COL13A1, COL18A1, COL1A1, COL2A1, COL3A1, COL5A1, COL5A2, COL8A1, CPB2, CRB1, CRB2, CSF1, CSGALNACT1, CTNNA1, CTNNA2, D…
GO:0009887	animal organ morphogenesis	GO_BiologicalProcess-EBI-QuickGO-GOA_20.11.2017_00h00	1.05384e-07	0.000300029	7.25581e-27	3.26511e-25	[3, 4, 5, 6]	Group49	24.6602	254	[ABL1, ABR, ACVR1, ACVR2B, ADAMTS16, ADARB1, ADGRG6, AKT3, ALPL, ALX4, AMBN, ANKRD6, ARG1, ARID5B, ASPN, AXIN2, BARX2, BCAR3, BCR, BMP6, BMPR1B, CABP4, CCDC103, CCM2L, CD34, CDON, CDX1, CEACAM1, CELSR1, CELSR2, CHAD, CHRNA9, CHST11, CLDN5, CLIC5, CNNM4, CNRIP1, COL10A1, COL11A1, COL13A1, COL18A1, COL1A1, COL2A1, COL3A1, COL5A1, COL5A2, COL8A1, CPB2, CRB1, CRB2, CSF1, CSGALNACT1, CTNNA1, CTNNA2, D…
GO:0032963	collagen metabolic process	GO_BiologicalProcess-EBI-QuickGO-GOA_20.11.2017_00h00	1.21147e-07	0.000344665	8.97015e-12	2.51164e-10	[4, 5]	Group38	38.5246	47	[ADAMTS14, ADAMTS3, ARG1, COL10A1, COL11A1, COL11A2, COL13A1, COL15A1, COL18A1, COL19A1, COL1A1, COL25A1, COL26A1, COL2A1, COL3A1, COL4A3, COL4A6, COL5A1, COL5A2, COL5A3, COL6A3, COL6A6, COL7A1, COL8A1, CREB3L1, CTSB, CTSK, CYGB, ENG, F2R, FURIN, IL6R, ITGA2, MFAP4, MMP11, MMP13, MMP14, MMP9, P3H2, P3H4, PDGFRB, PPARG, SERPINF2, TGFB3, TNS2, TNXB, WNT4]
GO:0050803	regulation of synapse structure or activity	GO_BiologicalProcess-EBI-QuickGO-GOA_20.11.2017_00h00	1.30141e-07	0.000369991	5.3567e-13	1.71414e-11	[3]	Group34	37.2263	51	[ABL1, ADGRB1, ADGRL1, AGRN, BDNF, BHLHB9, CAMK2B, CBLN2, CHRNB2, CLSTN2, COLQ, CTNNA2, DAB2IP, DLG5, DRD2, EFNA5, EPHA4, EPHA7, EPHB1, EPHB2, ETV5, FLRT1, GHRL, GRID2, GRIN1, IL10, IL1RAPL1, LINGO2, LRP4, LRRC4, LRRC4B, LRRN3, NLGN1, NLGN3, NRXN1, NTRK1, NTRK2, NTRK3, PDLIM5, PTN, PTPRD, RAB17, ROBO2, SLIT1, SLIT3, SLITRK6, STX1B, SYBU, SYNDIG1, THBS2, TIAM1]
GO:0009582	detection of abiotic stimulus	GO_BiologicalProcess-EBI-QuickGO-GOA_20.11.2017_00h00	1.39699e-07	0.000397025	1.81527e-07	2.72291e-06	[3]	Group20	36.8794	52	[ANO3, ARRB1, BEST1, CABP4, CACNA2D4, CAMKMT, CHRNA9, CNGA1, COL11A1, EPHB1, EYS, FNTB, GJA9, GNA11, GNAQ, GRK4, GUCY2F, HPN, ITGA2, LXN, MMP24, NOX3, NTRK1, NTSR1, PDC, PDE6A, PDE6B, PDE6C, PDE6G, PDZD7, PHF24, PIEZO2, PKD1L1, PKD1L2, PKD1L3, PKD2L1, PKDREJ, PPEF1, PRDM12, REEP6, RGS9BP, RP1, RRH, SCN1A, SEMA5B, SERPINE2, TAC4, TACR1, TCAP, TMC2, TRPC3, TRPV1]
GO:0009888	tissue development	GO_BiologicalProcess-EBI-QuickGO-GOA_20.11.2017_00h00	1.85406e-07	0.000526181	1.11255e-17	4.33894e-16	[3]	Group45	22.6148	448	[ABCA12, ABL1, ACER1, ACTN2, ACVR1, ACVR2A, ACVR2B, ADAMTS16, ADAMTS7, ADAMTSL2, ADAMTSL4, ADARB1, AJUBA, AKAP6, AKR1C3, ALOX15, ALPL, ALX4, AMBN, AMBRA1, AMER2, ANKRD6, ANXA4, APCDD1, AQP11, ARHGEF26, ARID5B, ARNTL, ARTN, ASPN, ASTN2, AXIN2, BARX2, BCL9, BFSP1, BFSP2, BMP6, BMP8A, BMP8B, BMPR1B, BMX, BNC2, C5orf42, CAPN3, CASR, CBFA2T2, CC2D2A, CCDC103, CCM2L, CCND1, CD109, CD34, CD44, CDH15, CD…
GO:0009888	tissue development	GO_BiologicalProcess-EBI-QuickGO-GOA_20.11.2017_00h00	1.85406e-07	0.000526181	7.25581e-27	3.26511e-25	[3]	Group49	22.6148	448	[ABCA12, ABL1, ACER1, ACTN2, ACVR1, ACVR2A, ACVR2B, ADAMTS16, ADAMTS7, ADAMTSL2, ADAMTSL4, ADARB1, AJUBA, AKAP6, AKR1C3, ALOX15, ALPL, ALX4, AMBN, AMBRA1, AMER2, ANKRD6, ANXA4, APCDD1, AQP11, ARHGEF26, ARID5B, ARNTL, ARTN, ASPN, ASTN2, AXIN2, BARX2, BCL9, BFSP1, BFSP2, BMP6, BMP8A, BMP8B, BMPR1B, BMX, BNC2, C5orf42, CAPN3, CASR, CBFA2T2, CC2D2A, CCDC103, CCM2L, CCND1, CD109, CD34, CD44, CDH15, CD…
GO:0003341	cilium movement	GO_BiologicalProcess-EBI-QuickGO-GOA_20.11.2017_00h00	2.16778e-07	0.000614782	1.0517e-23	4.31195e-22	[4]	Group39	45.5882	31	[ADCY10, CABYR, CCDC103, CCDC114, CCDC151, CCDC63, CCDC65, CFAP206, CFAP221, CFAP46, CFAP54, CFAP61, DNAAF1, DNAAF4, DNAH1, DNAH11, DNAH3, DNAH7, DNAH9, NPHP3, RFX3, ROPN1L, RSPH4A, RSPH9, SPA17, SPAG16, TEKT3, TEKT4, TEKT5, TTLL1, WDR78]
GO:0009581	detection of external stimulus	GO_BiologicalProcess-EBI-QuickGO-GOA_20.11.2017_00h00	2.21191e-07	0.000627078	1.81527e-07	2.72291e-06	[3]	Group20	36.6906	51	[ANO3, ARRB1, BEST1, CABP4, CACNA2D4, CAMKMT, CHRNA9, CNGA1, COL11A1, EPHB1, EYS, FNTB, GJA9, GNA11, GNAQ, GRK4, GUCY2F, HPN, ITGA2, LXN, MMP24, NOX3, NTRK1, NTSR1, PDC, PDE6A, PDE6B, PDE6C, PDE6G, PDZD7, PHF24, PIEZO2, PKD1L1, PKD1L2, PKD1L3, PKD2L1, PKDREJ, PPEF1, PRDM12, REEP6, RGS9BP, RP1, RRH, SCN1A, SEMA5B, SERPINE2, TAC4, TCAP, TMC2, TRPC3, TRPV1]
GO:0007167	enzyme linked receptor protein signaling pathway	GO_BiologicalProcess-EBI-QuickGO-GOA_20.11.2017_00h00	2.24284e-07	0.000635621	2.96331e-12	8.59361e-11	[4, 5, 6]	Group30	24.4681	253	[ABL1, ACVR1, ACVR2A, ACVR2B, ADAMTS3, ADAMTSL2, ADGRA2, AFAP1L2, AKAP3, ALK, ANGPT2, ANGPT4, ANGPTL1, ANKS1A, ARID5B, ART4, ASPN, ATP6V1G3, BAIAP2, BAIAP2L1, BAIAP2L2, BCR, BDKRB1, BDKRB2, BDNF, BMP6, BMP8A, BMP8B, BMPR1B, BMX, C1QTNF12, CAPN5, CBLB, CCBE1, CD109, CD4, CDH15, CDH3, CDKN2B, CEACAM1, CHN1, CHST11, CLDN5, CLNK, CNKSR1, CNTN1, COL1A1, COL3A1, COL4A3, CRB2, CSF1, CSPG4, CTF1, CYFIP1,…
GO:0060078	regulation of postsynaptic membrane potential	GO_BiologicalProcess-EBI-QuickGO-GOA_20.11.2017_00h00	2.34937e-07	0.000665576	7.42902e-18	2.97161e-16	[4]	Group41	36.3636	52	[ABAT, BAIAP2, CELF4, CHRNA7, CHRNA9, CHRNB2, CHRNE, CHRNG, DGKI, DRD4, ENTHD1, FGF14, GHRL, GLRA1, GLRA2, GLRA3, GRIA1, GRIA4, GRID1, GRID2, GRIK1, GRIK4, GRIK5, GRIN1, GRIN2C, GRIN2D, GRIN3A, HCN2, LRRK2, MPP2, NLGN1, NLGN3, NLGN4X, NRXN1, NTSR1, OPRM1, P2RX2, P2RX3, P2RX6, PPP3CA, PRKCZ, SCN11A, SCN1A, SCN2A, SCN4A, SCN5A, SCN8A, SEZ6, SLC8A1, STX1B, TMEM108, TRPV1]
GO:0060078	regulation of postsynaptic membrane potential	GO_BiologicalProcess-EBI-QuickGO-GOA_20.11.2017_00h00	2.34937e-07	0.000665576	6.70648e-13	2.07901e-11	[4]	Group50	36.3636	52	[ABAT, BAIAP2, CELF4, CHRNA7, CHRNA9, CHRNB2, CHRNE, CHRNG, DGKI, DRD4, ENTHD1, FGF14, GHRL, GLRA1, GLRA2, GLRA3, GRIA1, GRIA4, GRID1, GRID2, GRIK1, GRIK4, GRIK5, GRIN1, GRIN2C, GRIN2D, GRIN3A, HCN2, LRRK2, MPP2, NLGN1, NLGN3, NLGN4X, NRXN1, NTSR1, OPRM1, P2RX2, P2RX3, P2RX6, PPP3CA, PRKCZ, SCN11A, SCN1A, SCN2A, SCN4A, SCN5A, SCN8A, SEZ6, SLC8A1, STX1B, TMEM108, TRPV1]
GO:0055085	transmembrane transport	GO_BiologicalProcess-EBI-QuickGO-GOA_20.11.2017_00h00	2.49784e-07	0.000707388	6.70648e-13	2.07901e-11	[4]	Group50	23.3088	348	[ABCA10, ABCA12, ABCA2, ABCA3, ABCA9, ABCB4, ABCB9, ABCC11, ABCC2, ABCC3, ABCC4, ABCC6, ABCC8, ABCD2, ABCG1, ABCG2, ABCG5, ABL1, ACACB, ACTN2, AHNAK, AKAP6, ANK2, ANK3, ANO10, ANO3, APOA1, AQP11, AQP9, ASIC1, ASIC4, ATP13A4, ATP1B1, ATP2B2, ATP2C2, ATP5L2, ATP6V1G3, ATP7B, AZIN2, BCR, BDKRB1, BEST1, BEST4, CACNA1A, CACNA1C, CACNA1D, CACNA1E, CACNA1S, CACNA2D2, CACNA2D4, CACNB2, CACNB4, CACNG4, CA…
GO:0051094	positive regulation of developmental process	GO_BiologicalProcess-EBI-QuickGO-GOA_20.11.2017_00h00	2.5057e-07	0.000709364	5.35704e-25	2.30353e-23	[2, 3, 4]	Group47	23.7249	307	[AAMDC, ABL1, ACACB, ACVR1, ACVR2A, ACVR2B, ADGRB1, ADGRL1, AGRN, AKAP6, ALKAL2, AMOT, ANGPT2, ANGPT4, ANGPTL4, APOA1, ARNTL, ARSB, AXIN2, BAIAP2, BDNF, BHLHB9, BIN1, BMP6, BMPR1B, BOC, CACNA2D2, CAMK2B, CAPN3, CBFA2T2, CBLN2, CCBE1, CCND1, CD101, CD34, CD36, CD4, CDH15, CDH4, CDKL3, CDKL5, CDON, CEACAM1, CGAS, CHRNA7, CLCF1, CLDN5, CLSTN2, CMA1, CNTN1, COBL, COL1A1, CPEB1, CPEB3, CPNE9, CRABP2, …
GO:0051094	positive regulation of developmental process	GO_BiologicalProcess-EBI-QuickGO-GOA_20.11.2017_00h00	2.5057e-07	0.000709364	7.25581e-27	3.26511e-25	[2, 3, 4]	Group49	23.7249	307	[AAMDC, ABL1, ACACB, ACVR1, ACVR2A, ACVR2B, ADGRB1, ADGRL1, AGRN, AKAP6, ALKAL2, AMOT, ANGPT2, ANGPT4, ANGPTL4, APOA1, ARNTL, ARSB, AXIN2, BAIAP2, BDNF, BHLHB9, BIN1, BMP6, BMPR1B, BOC, CACNA2D2, CAMK2B, CAPN3, CBFA2T2, CBLN2, CCBE1, CCND1, CD101, CD34, CD36, CD4, CDH15, CDH4, CDKL3, CDKL5, CDON, CEACAM1, CGAS, CHRNA7, CLCF1, CLDN5, CLSTN2, CMA1, CNTN1, COBL, COL1A1, CPEB1, CPEB3, CPNE9, CRABP2, …
GO:0050807	regulation of synapse organization	GO_BiologicalProcess-EBI-QuickGO-GOA_20.11.2017_00h00	2.51597e-07	0.00071202	5.3567e-13	1.71414e-11	[4, 5]	Group34	37.1212	49	[ABL1, ADGRB1, ADGRL1, AGRN, BDNF, BHLHB9, CAMK2B, CBLN2, CHRNB2, CLSTN2, COLQ, CTNNA2, DAB2IP, DLG5, DRD2, EFNA5, EPHA4, EPHA7, EPHB1, EPHB2, ETV5, FLRT1, GHRL, GRID2, GRIN1, IL10, IL1RAPL1, LINGO2, LRP4, LRRC4, LRRC4B, LRRN3, NLGN1, NLGN3, NRXN1, NTRK1, NTRK2, NTRK3, PDLIM5, PTN, PTPRD, RAB17, ROBO2, SLIT1, SLIT3, SLITRK6, SYNDIG1, THBS2, TIAM1]
GO:0050793	regulation of developmental process	GO_BiologicalProcess-EBI-QuickGO-GOA_20.11.2017_00h00	3.76356e-07	0.00106396	5.35704e-25	2.30353e-23	[2, 3]	Group47	21.9927	543	[AAMDC, ABCC8, ABCG1, ABL1, ABR, ACACB, ACE, ACVR1, ACVR2A, ACVR2B, ADAMTS7, ADGRA2, ADGRB1, ADGRL1, AGRN, AKAP6, ALKAL2, AMOT, ANGPT2, ANGPT4, ANGPTL4, ANKRD6, APLF, APOA1, ARHGAP44, ARNTL, ARPIN, ARSB, ASAP1, ASPN, ATRN, AXIN2, BAIAP2, BBS12, BCR, BDNF, BHLHB9, BIN1, BMP6, BMPR1B, BOC, C16orf45, C1QL4, CACNA2D2, CAMK2B, CAMSAP2, CAPN3, CASZ1, CBFA2T2, CBLN2, CCBE1, CCND1, CD101, CD109, CD34, CD…
GO:0050793	regulation of developmental process	GO_BiologicalProcess-EBI-QuickGO-GOA_20.11.2017_00h00	3.76356e-07	0.00106396	7.25581e-27	3.26511e-25	[2, 3]	Group49	21.9927	543	[AAMDC, ABCC8, ABCG1, ABL1, ABR, ACACB, ACE, ACVR1, ACVR2A, ACVR2B, ADAMTS7, ADGRA2, ADGRB1, ADGRL1, AGRN, AKAP6, ALKAL2, AMOT, ANGPT2, ANGPT4, ANGPTL4, ANKRD6, APLF, APOA1, ARHGAP44, ARNTL, ARPIN, ARSB, ASAP1, ASPN, ATRN, AXIN2, BAIAP2, BBS12, BCR, BDNF, BHLHB9, BIN1, BMP6, BMPR1B, BOC, C16orf45, C1QL4, CACNA2D2, CAMK2B, CAMSAP2, CAPN3, CASZ1, CBFA2T2, CBLN2, CCBE1, CCND1, CD101, CD109, CD34, CD…
GO:0007417	central nervous system development	GO_BiologicalProcess-EBI-QuickGO-GOA_20.11.2017_00h00	3.86868e-07	0.0010929	7.25581e-27	3.26511e-25	[4, 5, 6]	Group49	24.538	239	[ABAT, ABCB4, ABL1, ABR, ADARB1, ADGRA2, AFF2, AK4, AK8, AKT3, ALK, ARSB, ATRN, ATXN1, AVPR2, B3GNT5, BAG3, BAIAP2, BCAN, BCR, BIN1, BOK, BTBD3, BTD, C16orf45, C5orf42, CACNA1A, CCDC85C, CD9, CDON, CELSR1, CHD5, CHRNB2, CLCF1, CMA1, CNTN1, CNTN2, CNTN4, CNTNAP2, COL2A1, COL3A1, CRTAC1, CTNNA2, CTNND1, DAB1, DAB2IP, DAG1, DCLK1, DCT, DLEC1, DLG5, DLX1, DNER, DOCK7, DPEP3, DRD2, DRP2, DSCAML1, DUSP…
GO:0051963	regulation of synapse assembly	GO_BiologicalProcess-EBI-QuickGO-GOA_20.11.2017_00h00	3.92694e-07	0.00110897	5.3567e-13	1.71414e-11	[3, 4, 5, 6, 7]	Group34	41.1111	37	[ADGRB1, ADGRL1, AGRN, BDNF, BHLHB9, CBLN2, CHRNB2, CLSTN2, COLQ, DLG5, EFNA5, EPHA7, EPHB1, EPHB2, FLRT1, GHRL, GRID2, GRIN1, IL1RAPL1, LINGO2, LRRC4B, LRRN3, NLGN1, NLGN3, NRXN1, NTRK1, NTRK2, NTRK3, PDLIM5, PTPRD, RAB17, ROBO2, SLIT1, SLIT3, SLITRK6, SYNDIG1, THBS2]
GO:0045597	positive regulation of cell differentiation	GO_BiologicalProcess-EBI-QuickGO-GOA_20.11.2017_00h00	4.06037e-07	0.00114584	7.25581e-27	3.26511e-25	[3, 4, 5]	Group49	24.6781	230	[AAMDC, ABL1, ACVR1, ACVR2A, ACVR2B, ADGRB1, AKAP6, ALKAL2, APOA1, ARNTL, ARSB, AXIN2, BAIAP2, BDNF, BHLHB9, BIN1, BMP6, BMPR1B, BOC, CAMK2B, CBFA2T2, CD101, CD34, CD36, CD4, CDH15, CDH4, CDKL3, CDKL5, CDON, CEACAM1, CLCF1, CLDN5, CNTN1, COBL, COL1A1, CPEB1, CPEB3, CPNE9, CRABP2, CRB2, CRTC1, CSF1, CTNNA1, CTNNA2, CYFIP1, DAB1, DAB2, DAB2IP, DAG1, DCT, DDR2, DLG5, DLX1, DMD, DMTN, DNMT3B, DOCK1, …
GO:0034330	cell junction organization	GO_BiologicalProcess-EBI-QuickGO-GOA_20.11.2017_00h00	4.72489e-07	0.00133195	4.72489e-07	6.61485e-06	[3]	Group14	30.3136	87	[ABCC8, ABL1, ACE, ACE2, ACTN2, AJUBA, AMOT, ANG, ANK2, ARHGAP6, BCAS3, CADM1, CD9, CDH10, CDH15, CDH18, CDH19, CDH24, CDH3, CDH4, CDH7, CDH9, CLDN5, CRB3, CTNNA1, CTNND1, CTTN, DLEC1, DLG5, DMTN, EFNA5, EPB41L5, F2R, FMN1, GJA5, GPM6B, HDAC9, HEG1, ITGA2, ITGA5, ITGB3, ITGB4, KIFC3, LAMA3, LAMA4, LAMB3, LAMC2, LDB2, MARVELD2, MICALL2, MMP14, MPP7, MYO1E, NLGN4X, NPHP1, NPHP4, NRG1, NUMBL, OCLN, …
GO:0048646	anatomical structure formation involved in morphogenesis	GO_BiologicalProcess-EBI-QuickGO-GOA_20.11.2017_00h00	5.82602e-07	0.00164061	1.11255e-17	4.33894e-16	[2, 3, 4]	Group45	24.1706	255	[ABCC8, ABL1, ACTN2, ACVR1, ACVR2B, ADAM12, ADGRA2, ADGRB1, ADGRG6, AMOT, ANG, ANGPT2, ANGPT4, ANGPTL4, ANK2, ARHGAP22, AXIN2, BCAS3, C16orf45, CALCRL, CAPN2, CAPN3, CC2D2A, CCBE1, CD109, CD34, CD36, CD9, CDON, CDX1, CEACAM1, CELSR1, CHAD, CHRNA7, CMA1, CNNM4, CNTN1, COBL, COL11A1, COL15A1, COL18A1, COL1A1, COL2A1, COL4A3, COL5A1, COL5A2, COL7A1, COL8A1, CRB2, CSPG4, CX3CL1, CXCL13, CYSLTR2, DAB2…
GO:0048646	anatomical structure formation involved in morphogenesis	GO_BiologicalProcess-EBI-QuickGO-GOA_20.11.2017_00h00	5.82602e-07	0.00164061	7.25581e-27	3.26511e-25	[2, 3, 4]	Group49	24.1706	255	[ABCC8, ABL1, ACTN2, ACVR1, ACVR2B, ADAM12, ADGRA2, ADGRB1, ADGRG6, AMOT, ANG, ANGPT2, ANGPT4, ANGPTL4, ANK2, ARHGAP22, AXIN2, BCAS3, C16orf45, CALCRL, CAPN2, CAPN3, CC2D2A, CCBE1, CD109, CD34, CD36, CD9, CDON, CDX1, CEACAM1, CELSR1, CHAD, CHRNA7, CMA1, CNNM4, CNTN1, COBL, COL11A1, COL15A1, COL18A1, COL1A1, COL2A1, COL4A3, COL5A1, COL5A2, COL7A1, COL8A1, CRB2, CSPG4, CX3CL1, CXCL13, CYSLTR2, DAB2…
GO:0006816	calcium ion transport	GO_BiologicalProcess-EBI-QuickGO-GOA_20.11.2017_00h00	6.01422e-07	0.001693	6.70648e-13	2.07901e-11	[8]	Group50	27.8422	120	[ABL1, AHNAK, AKAP6, ANK2, ASIC1, ATP13A4, ATP1B1, ATP2B2, ATP2C2, BDKRB1, BEST1, CACNA1A, CACNA1C, CACNA1D, CACNA1E, CACNA1S, CACNA2D2, CACNA2D4, CACNB2, CACNB4, CACNG4, CALCRL, CAMK2B, CAPN3, CASK, CASR, CATSPER3, CCL5, CD4, CDH23, CEMIP, CHRNA7, CHRNA9, CHRNB2, CLIC2, CXCL11, CYSLTR1, DMD, DRD2, DRD4, ENTHD1, F2R, FAM155A, FCRL3, FGF14, FGF2, GAS6, GEM, GNAO1, GPM6A, GPR35, GRIN1, GRIN2C, GRIN…
GO:0045216	cell-cell junction organization	GO_BiologicalProcess-EBI-QuickGO-GOA_20.11.2017_00h00	7.33804e-07	0.00206492	4.72489e-07	6.61485e-06	[4]	Group14	30.9524	78	[ABCC8, ABL1, ACE, ACE2, ACTN2, AJUBA, AMOT, ANG, ANK2, ARHGAP6, BCAS3, CADM1, CD9, CDH10, CDH15, CDH18, CDH19, CDH24, CDH3, CDH4, CDH7, CDH9, CLDN5, CRB3, CTNNA1, CTNND1, CTTN, DLEC1, DLG5, DMTN, EFNA5, EPB41L5, F2R, FMN1, GJA5, GPM6B, HDAC9, HEG1, ITGA2, KIFC3, LDB2, MARVELD2, MICALL2, MMP14, MPP7, MYO1E, NLGN4X, NPHP1, NPHP4, NRG1, NUMBL, OCLN, PARD3, PARD6B, PARD6G, PHLDB2, PIP5K1C, PRKCA, PR…
GO:0044243	multicellular organismal catabolic process	GO_BiologicalProcess-EBI-QuickGO-GOA_20.11.2017_00h00	7.5292e-07	0.00211796	8.97015e-12	2.51164e-10	[3]	Group38	42.3077	33	[ACE, ACE2, ADAMTS14, ADAMTS3, COL10A1, COL11A1, COL11A2, COL13A1, COL15A1, COL18A1, COL19A1, COL1A1, COL25A1, COL26A1, COL2A1, COL3A1, COL4A3, COL4A6, COL5A1, COL5A2, COL5A3, COL6A3, COL6A6, COL7A1, COL8A1, CTSB, CTSK, ENPEP, FURIN, MMP11, MMP13, MMP14, MMP9]
GO:0072511	divalent inorganic cation transport	GO_BiologicalProcess-EBI-QuickGO-GOA_20.11.2017_00h00	8.40624e-07	0.00236383	6.70648e-13	2.07901e-11	[6]	Group50	27.1047	132	[ABCC2, ABL1, AHNAK, AKAP6, ANK2, ASIC1, ATP13A4, ATP1B1, ATP2B2, ATP2C2, BDKRB1, BEST1, CACNA1A, CACNA1C, CACNA1D, CACNA1E, CACNA1S, CACNA2D2, CACNA2D4, CACNB2, CACNB4, CACNG4, CALCRL, CAMK2B, CAPN3, CASK, CASR, CATSPER3, CCL5, CD4, CDH23, CEMIP, CHRNA7, CHRNA9, CHRNB2, CLIC2, CNNM2, CNNM4, CXCL11, CYSLTR1, DMD, DRD2, DRD4, ENTHD1, F2R, FAM155A, FCRL3, FGF14, FGF2, GAS6, GEM, GIF, GNAO1, GPM6A, …
GO:0006813	potassium ion transport	GO_BiologicalProcess-EBI-QuickGO-GOA_20.11.2017_00h00	9.67122e-07	0.00271858	6.70648e-13	2.07901e-11	[7]	Group50	31.2236	74	[ABCC8, ACTN2, AKAP6, ANK2, ANK3, ATP1B1, CACNA1D, CNGA1, CNGA4, CNGB3, DPP10, DRD2, FHL1, GJA5, HCN2, HPN, KCNA2, KCNAB1, KCNAB3, KCNB2, KCNC1, KCNC4, KCND3, KCNE2, KCNG2, KCNH1, KCNH2, KCNH3, KCNH8, KCNIP1, KCNIP2, KCNIP4, KCNJ1, KCNJ13, KCNJ14, KCNJ18, KCNJ5, KCNJ6, KCNJ9, KCNK15, KCNK7, KCNK9, KCNMA1, KCNMB2, KCNMB3, KCNN2, KCNQ1, KCNQ2, KCNQ4, KCNQ5, KCNS1, KCNT1, KCNT2, KCNV2, KEL, NALCN, N…
GO:0051049	regulation of transport	GO_BiologicalProcess-EBI-QuickGO-GOA_20.11.2017_00h00	9.92734e-07	0.00278958	7.64682e-17	2.75286e-15	[3, 4]	Group43	22.3286	443	[AAK1, ABAT, ABCA12, ABCA2, ABCB4, ABCC8, ABCG1, ABCG5, ABL1, ABR, ACSM6, ACTN2, ADCY5, ADORA2B, ADPRHL1, AHNAK, AIM2, AKAP6, ALOX15, ANG, ANK2, ANK3, ANXA13, ANXA4, APOA1, ARG1, ARNTL, ARRB1, ASIC1, ATP1B1, AVP, AVPR2, AXIN2, AZIN2, BAG3, BCAS3, BCR, BDKRB1, BEST1, BIN1, BMP6, BMP8A, BOK, BTBD9, C1QTNF12, C1QTNF3, C2, C4BPB, CACNA1A, CACNA1C, CACNA1D, CACNA1E, CACNA1S, CACNA2D2, CACNA2D4, CACNB2…
GO:0051049	regulation of transport	GO_BiologicalProcess-EBI-QuickGO-GOA_20.11.2017_00h00	9.92734e-07	0.00278958	6.70648e-13	2.07901e-11	[3, 4]	Group50	22.3286	443	[AAK1, ABAT, ABCA12, ABCA2, ABCB4, ABCC8, ABCG1, ABCG5, ABL1, ABR, ACSM6, ACTN2, ADCY5, ADORA2B, ADPRHL1, AHNAK, AIM2, AKAP6, ALOX15, ANG, ANK2, ANK3, ANXA13, ANXA4, APOA1, ARG1, ARNTL, ARRB1, ASIC1, ATP1B1, AVP, AVPR2, AXIN2, AZIN2, BAG3, BCAS3, BCR, BDKRB1, BEST1, BIN1, BMP6, BMP8A, BOK, BTBD9, C1QTNF12, C1QTNF3, C2, C4BPB, CACNA1A, CACNA1C, CACNA1D, CACNA1E, CACNA1S, CACNA2D2, CACNA2D4, CACNB2…
GO:0051240	positive regulation of multicellular organismal process	GO_BiologicalProcess-EBI-QuickGO-GOA_20.11.2017_00h00	1.14687e-06	0.0032204	5.35704e-25	2.30353e-23	[2, 3, 4]	Group47	22.818	366	[ABAT, ABCC8, ABL1, ACACB, ACE2, ACVR1, ACVR2A, ACVR2B, ADGRA2, ADGRB1, ADGRL1, ADORA2B, ADRA1B, AFAP1L2, AGRN, AIM2, AKAP6, ALKAL2, AMOT, ANGPT2, ANGPT4, ANGPTL4, ARNTL, ARSB, AVP, AVPR2, AXIN2, BAIAP2, BCAS3, BDNF, BHLHB9, BIN1, BMP6, BMPR1B, C1QTNF3, CACNA2D2, CADM1, CAMK2B, CARD9, CASR, CBFA2T2, CBLN2, CCBE1, CCM2L, CCND1, CCR6, CD101, CD226, CD244, CD34, CD36, CD4, CD6, CDH4, CDKL3, CDKL5, C…
GO:0051240	positive regulation of multicellular organismal process	GO_BiologicalProcess-EBI-QuickGO-GOA_20.11.2017_00h00	1.14687e-06	0.0032204	7.25581e-27	3.26511e-25	[2, 3, 4]	Group49	22.818	366	[ABAT, ABCC8, ABL1, ACACB, ACE2, ACVR1, ACVR2A, ACVR2B, ADGRA2, ADGRB1, ADGRL1, ADORA2B, ADRA1B, AFAP1L2, AGRN, AIM2, AKAP6, ALKAL2, AMOT, ANGPT2, ANGPT4, ANGPTL4, ARNTL, ARSB, AVP, AVPR2, AXIN2, BAIAP2, BCAS3, BDNF, BHLHB9, BIN1, BMP6, BMPR1B, C1QTNF3, CACNA2D2, CADM1, CAMK2B, CARD9, CASR, CBFA2T2, CBLN2, CCBE1, CCM2L, CCND1, CCR6, CD101, CD226, CD244, CD34, CD36, CD4, CD6, CDH4, CDKL3, CDKL5, C…
GO:0051962	positive regulation of nervous system development	GO_BiologicalProcess-EBI-QuickGO-GOA_20.11.2017_00h00	1.20213e-06	0.00337437	7.25581e-27	3.26511e-25	[3, 4, 5, 6, 7]	Group49	26.7717	136	[ADGRB1, ADGRL1, AGRN, ALKAL2, ARSB, BAIAP2, BDNF, BHLHB9, BIN1, BMP6, CAMK2B, CBFA2T2, CBLN2, CDH4, CDKL3, CDKL5, CDON, CLCF1, CLSTN2, CNTN1, COBL, CPEB1, CPEB3, CPNE9, CRABP2, CRTC1, CSF1, CYFIP1, DAB1, DAB2IP, DAG1, DCT, DLG5, DLX1, DMD, DNMT3B, DPYSL3, DRD2, DSCAM, EFNA5, EPHA4, EPHB1, EPHB2, ETV5, FEZ1, FGFR1, FLRT1, FOXO6, GDF5, GHRL, GLI2, GPR37L1, GRID2, GUCY2C, HAP1, HOXD3, IL1RAPL1, KCT…
GO:0035023	regulation of Rho protein signal transduction	GO_BiologicalProcess-EBI-QuickGO-GOA_20.11.2017_00h00	1.20831e-06	0.00339051	1.11505e-08	2.1186e-07	[7, 8, 9]	Group46	35.2113	50	[ABL1, ABR, APOA1, ARHGEF10, ARHGEF10L, ARHGEF11, ARHGEF17, ARHGEF25, ARHGEF26, ARHGEF3, ARHGEF33, ARHGEF37, ARHGEF4, ARHGEF40, ARRB1, BCR, CAVIN4, COL3A1, DLEC1, ECT2L, EPS8L1, EPS8L2, F2R, FARP1, FGD1, FGD6, GPR35, GPR55, ITSN1, KANK1, LPAR6, MCF2, MCF2L2, MRAP, OBSCN, PDGFRB, PLEKHG3, PLEKHG4B, PLEKHG5, PLEKHG6, PLEKHG7, PREX1, PREX2, RASGRF1, RASGRF2, RIPOR2, SPATA13, TIAM1, TIAM2, TRIO]
GO:0045595	regulation of cell differentiation	GO_BiologicalProcess-EBI-QuickGO-GOA_20.11.2017_00h00	1.25818e-06	0.0035292	5.35704e-25	2.30353e-23	[3, 4]	Group47	22.5917	394	[AAMDC, ABCC8, ABCG1, ABL1, ACVR1, ACVR2A, ACVR2B, ADAMTS7, ADGRA2, ADGRB1, AKAP6, ALKAL2, APOA1, ARHGAP44, ARNTL, ARSB, ASAP1, AXIN2, BAIAP2, BBS12, BDNF, BHLHB9, BIN1, BMP6, BMPR1B, BOC, C16orf45, C1QL4, CAMK2B, CAMSAP2, CAPN3, CASZ1, CBFA2T2, CCND1, CD101, CD109, CD34, CD36, CD4, CDH15, CDH4, CDKL3, CDKL5, CDON, CEACAM1, CHN1, CHODL, CHRNB2, CLCF1, CLDN5, CNTN1, CNTN2, CNTN4, COBL, COL1A1, COL…
GO:0045595	regulation of cell differentiation	GO_BiologicalProcess-EBI-QuickGO-GOA_20.11.2017_00h00	1.25818e-06	0.0035292	7.25581e-27	3.26511e-25	[3, 4]	Group49	22.5917	394	[AAMDC, ABCC8, ABCG1, ABL1, ACVR1, ACVR2A, ACVR2B, ADAMTS7, ADGRA2, ADGRB1, AKAP6, ALKAL2, APOA1, ARHGAP44, ARNTL, ARSB, ASAP1, AXIN2, BAIAP2, BBS12, BDNF, BHLHB9, BIN1, BMP6, BMPR1B, BOC, C16orf45, C1QL4, CAMK2B, CAMSAP2, CAPN3, CASZ1, CBFA2T2, CCND1, CD101, CD109, CD34, CD36, CD4, CDH15, CDH4, CDKL3, CDKL5, CDON, CEACAM1, CHN1, CHODL, CHRNB2, CLCF1, CLDN5, CNTN1, CNTN2, CNTN4, COBL, COL1A1, COL…
GO:0055001	muscle cell development	GO_BiologicalProcess-EBI-QuickGO-GOA_20.11.2017_00h00	1.69595e-06	0.00475205	6.55284e-09	1.31057e-07	[4, 5]	Group29	33.7423	55	[ACTN2, AKAP6, ANK2, CACNA2D2, CAPN3, DMD, DNER, EDN1, ENG, FHL2, FHOD3, HDAC4, HDAC9, IGF1, KEL, KRT8, LDB3, LMNA, LMOD1, MEGF10, MYBPC1, MYBPC2, MYBPC3, MYH11, MYLK3, MYOM1, MYOM2, MYOZ2, NEBL, NFATC2, OBSCN, OBSL1, P2RX2, PAK1, PDGFRB, PDLIM5, PDZD2, PITX2, PPP3CA, RIPOR2, RYR1, SELENON, SGCD, SGCZ, SKI, SLC8A1, SMO, SMOX, SMYD3, SORBS2, TCAP, TMOD1, TMOD2, TMOD4, TRIM54]
GO:0055001	muscle cell development	GO_BiologicalProcess-EBI-QuickGO-GOA_20.11.2017_00h00	1.69595e-06	0.00475205	6.06368e-16	2.00101e-14	[4, 5]	Group36	33.7423	55	[ACTN2, AKAP6, ANK2, CACNA2D2, CAPN3, DMD, DNER, EDN1, ENG, FHL2, FHOD3, HDAC4, HDAC9, IGF1, KEL, KRT8, LDB3, LMNA, LMOD1, MEGF10, MYBPC1, MYBPC2, MYBPC3, MYH11, MYLK3, MYOM1, MYOM2, MYOZ2, NEBL, NFATC2, OBSCN, OBSL1, P2RX2, PAK1, PDGFRB, PDLIM5, PDZD2, PITX2, PPP3CA, RIPOR2, RYR1, SELENON, SGCD, SGCZ, SKI, SLC8A1, SMO, SMOX, SMYD3, SORBS2, TCAP, TMOD1, TMOD2, TMOD4, TRIM54]
GO:0055001	muscle cell development	GO_BiologicalProcess-EBI-QuickGO-GOA_20.11.2017_00h00	1.69595e-06	0.00475205	3.3704e-16	1.14594e-14	[4, 5]	Group44	33.7423	55	[ACTN2, AKAP6, ANK2, CACNA2D2, CAPN3, DMD, DNER, EDN1, ENG, FHL2, FHOD3, HDAC4, HDAC9, IGF1, KEL, KRT8, LDB3, LMNA, LMOD1, MEGF10, MYBPC1, MYBPC2, MYBPC3, MYH11, MYLK3, MYOM1, MYOM2, MYOZ2, NEBL, NFATC2, OBSCN, OBSL1, P2RX2, PAK1, PDGFRB, PDLIM5, PDZD2, PITX2, PPP3CA, RIPOR2, RYR1, SELENON, SGCD, SGCZ, SKI, SLC8A1, SMO, SMOX, SMYD3, SORBS2, TCAP, TMOD1, TMOD2, TMOD4, TRIM54]
GO:0009611	response to wounding	GO_BiologicalProcess-EBI-QuickGO-GOA_20.11.2017_00h00	1.76339e-06	0.00493926	1.76339e-06	1.93973e-05	[3]	Group10	25.4038	173	[A2M, ABAT, ABCC8, ADORA3, AJUBA, AK4, ALOX15, ANXA8, APOA1, ARG1, ARRB1, BCL9, BLOC1S3, C4BPB, CAPN3, CASK, CCM2L, CD109, CD34, CD36, CD44, CD9, CDH15, CDH3, CEACAM1, CELSR1, CHL1, CNTN1, COL1A1, COL3A1, COL5A1, CPB2, CPQ, CTNNA1, CX3CL1, CYP4F11, DAG1, DCN, DGKB, DGKG, DGKI, DMTN, DOCK1, DOCK6, DPYSL3, DRD2, DUSP10, DYSF, EDN1, EGFR, ENG, ENTPD2, EPB41L4B, EPHA4, ERBB2, ERBB4, EYS, F2R, F5, F8,…
GO:0009966	regulation of signal transduction	GO_BiologicalProcess-EBI-QuickGO-GOA_20.11.2017_00h00	2.16393e-06	0.00605467	2.96331e-12	8.59361e-11	[3, 4, 5]	Group30	21.2282	681	[A2M, AAK1, ABAT, ABL1, ABR, ACPP, ACVR1, ACVR2A, ACVR2B, ADAMTS3, ADAMTSL2, ADGRA2, ADORA2B, ADRA1B, AFAP1L2, AGRP, AJUBA, AKAIN1, AKAP12, AKAP3, AKAP6, AKR1C3, AKT3, ALK, ALKAL2, ALOX15, AMBN, AMER2, AMOT, ANKRD6, ANKS1A, ANKS1B, APCDD1, APOA1, ARG1, ARHGAP10, ARHGAP20, ARHGAP22, ARHGAP23, ARHGAP26, ARHGAP28, ARHGAP31, ARHGAP39, ARHGAP44, ARHGAP6, ARHGEF10, ARHGEF10L, ARHGEF11, ARHGEF17, ARHGEF…
GO:0070838	divalent metal ion transport	GO_BiologicalProcess-EBI-QuickGO-GOA_20.11.2017_00h00	2.28362e-06	0.00638727	6.70648e-13	2.07901e-11	[7]	Group50	26.7635	129	[ABL1, AHNAK, AKAP6, ANK2, ASIC1, ATP13A4, ATP1B1, ATP2B2, ATP2C2, BDKRB1, BEST1, CACNA1A, CACNA1C, CACNA1D, CACNA1E, CACNA1S, CACNA2D2, CACNA2D4, CACNB2, CACNB4, CACNG4, CALCRL, CAMK2B, CAPN3, CASK, CASR, CATSPER3, CCL5, CD4, CDH23, CEMIP, CHRNA7, CHRNA9, CHRNB2, CLIC2, CNNM2, CNNM4, CXCL11, CYSLTR1, DMD, DRD2, DRD4, ENTHD1, F2R, FAM155A, FCRL3, FGF14, FGF2, GAS6, GEM, GNAO1, GPM6A, GPR35, GRIN1…
GO:0099565	chemical synaptic transmission, postsynaptic	GO_BiologicalProcess-EBI-QuickGO-GOA_20.11.2017_00h00	2.35521e-06	0.00658517	7.42902e-18	2.97161e-16	[4, 5, 6, 7, 8]	Group41	36.4407	43	[ABAT, BAIAP2, CELF4, CHRNA7, CHRNA9, CHRNB2, CHRNE, CHRNG, DGKI, DRD2, DRD4, GHRL, GLRA1, GLRA2, GLRA3, GRIA1, GRIA4, GRID1, GRID2, GRIK1, GRIK4, GRIK5, GRIN1, GRIN2C, GRIN2D, GRIN3A, LRRK2, MPP2, NLGN1, NLGN3, NLGN4X, NRXN1, NTSR1, OPRM1, P2RX2, P2RX3, P2RX6, PPP3CA, PRKCZ, SEZ6, STX1B, TMEM108, TRPV1]
GO:0099565	chemical synaptic transmission, postsynaptic	GO_BiologicalProcess-EBI-QuickGO-GOA_20.11.2017_00h00	2.35521e-06	0.00658517	2.33506e-34	1.14418e-32	[4, 5, 6, 7, 8]	Group42	36.4407	43	[ABAT, BAIAP2, CELF4, CHRNA7, CHRNA9, CHRNB2, CHRNE, CHRNG, DGKI, DRD2, DRD4, GHRL, GLRA1, GLRA2, GLRA3, GRIA1, GRIA4, GRID1, GRID2, GRIK1, GRIK4, GRIK5, GRIN1, GRIN2C, GRIN2D, GRIN3A, LRRK2, MPP2, NLGN1, NLGN3, NLGN4X, NRXN1, NTSR1, OPRM1, P2RX2, P2RX3, P2RX6, PPP3CA, PRKCZ, SEZ6, STX1B, TMEM108, TRPV1]
GO:0099565	chemical synaptic transmission, postsynaptic	GO_BiologicalProcess-EBI-QuickGO-GOA_20.11.2017_00h00	2.35521e-06	0.00658517	6.70648e-13	2.07901e-11	[4, 5, 6, 7, 8]	Group50	36.4407	43	[ABAT, BAIAP2, CELF4, CHRNA7, CHRNA9, CHRNB2, CHRNE, CHRNG, DGKI, DRD2, DRD4, GHRL, GLRA1, GLRA2, GLRA3, GRIA1, GRIA4, GRID1, GRID2, GRIK1, GRIK4, GRIK5, GRIN1, GRIN2C, GRIN2D, GRIN3A, LRRK2, MPP2, NLGN1, NLGN3, NLGN4X, NRXN1, NTSR1, OPRM1, P2RX2, P2RX3, P2RX6, PPP3CA, PRKCZ, SEZ6, STX1B, TMEM108, TRPV1]
GO:0043087	regulation of GTPase activity	GO_BiologicalProcess-EBI-QuickGO-GOA_20.11.2017_00h00	2.40673e-06	0.00672682	2.58066e-10	6.19358e-09	[5]	Group26	26.6129	132	[A2M, ABR, ADAP1, ADPRHL1, AGAP1, AGAP11, AGAP3, AGAP4, AGAP5, AGAP6, AGAP9, AGRN, AJUBA, AMOT, ARHGAP10, ARHGAP20, ARHGAP22, ARHGAP23, ARHGAP26, ARHGAP28, ARHGAP31, ARHGAP39, ARHGAP44, ARHGAP6, ARHGEF10, ARHGEF11, ARHGEF37, ARRB1, ASAP1, ASAP2, ASAP3, AXIN2, BCAS3, BCR, CCL1, CCL22, CCL5, CDKL5, CHN1, CHN2, CPEB2, CX3CL1, CXCL13, DAB2IP, DENND1A, DGKI, DLEC1, DOCK1, DOCK4, DOCK7, EFNA5, EPHA2, E…
GO:0043087	regulation of GTPase activity	GO_BiologicalProcess-EBI-QuickGO-GOA_20.11.2017_00h00	2.40673e-06	0.00672682	1.11505e-08	2.1186e-07	[5]	Group46	26.6129	132	[A2M, ABR, ADAP1, ADPRHL1, AGAP1, AGAP11, AGAP3, AGAP4, AGAP5, AGAP6, AGAP9, AGRN, AJUBA, AMOT, ARHGAP10, ARHGAP20, ARHGAP22, ARHGAP23, ARHGAP26, ARHGAP28, ARHGAP31, ARHGAP39, ARHGAP44, ARHGAP6, ARHGEF10, ARHGEF11, ARHGEF37, ARRB1, ASAP1, ASAP2, ASAP3, AXIN2, BCAS3, BCR, CCL1, CCL22, CCL5, CDKL5, CHN1, CHN2, CPEB2, CX3CL1, CXCL13, DAB2IP, DENND1A, DGKI, DLEC1, DOCK1, DOCK4, DOCK7, EFNA5, EPHA2, E…
GO:0030574	collagen catabolic process	GO_BiologicalProcess-EBI-QuickGO-GOA_20.11.2017_00h00	2.44516e-06	0.00683178	8.97015e-12	2.51164e-10	[3, 4, 5, 6]	Group38	42.2535	30	[ADAMTS14, ADAMTS3, COL10A1, COL11A1, COL11A2, COL13A1, COL15A1, COL18A1, COL19A1, COL1A1, COL25A1, COL26A1, COL2A1, COL3A1, COL4A3, COL4A6, COL5A1, COL5A2, COL5A3, COL6A3, COL6A6, COL7A1, COL8A1, CTSB, CTSK, FURIN, MMP11, MMP13, MMP14, MMP9]
GO:0070588	calcium ion transmembrane transport	GO_BiologicalProcess-EBI-QuickGO-GOA_20.11.2017_00h00	2.46483e-06	0.00688426	6.70648e-13	2.07901e-11	[8, 9]	Group50	28.8401	92	[ABL1, AHNAK, AKAP6, ANK2, ASIC1, ATP13A4, ATP1B1, ATP2B2, ATP2C2, BDKRB1, CACNA1A, CACNA1C, CACNA1D, CACNA1E, CACNA1S, CACNA2D2, CACNA2D4, CACNB2, CACNB4, CACNG4, CAPN3, CATSPER3, CEMIP, CHRNA7, CHRNA9, CLIC2, CXCL11, DMD, DRD2, DRD4, ENTHD1, F2R, FAM155A, FGF14, FGF2, GAS6, GEM, GPM6A, GPR35, GRIN1, GRIN2C, GRIN2D, GRIN3A, HAP1, HPCA, HSPA2, HTR2B, IL13, IL1RAPL1, ITPR2, JPH2, JPH3, KCNE2, MCOL…
GO:0048598	embryonic morphogenesis	GO_BiologicalProcess-EBI-QuickGO-GOA_20.11.2017_00h00	3.41503e-06	0.00952792	1.11255e-17	4.33894e-16	[3, 4, 5]	Group45	25.6158	156	[ABL1, ABR, ACVR1, ACVR2A, ACVR2B, AFF3, ALX4, AMOT, APOA1, BCR, C5orf42, CACNA1C, CC2D2A, CCDC103, CDON, CELSR1, CHRNA9, CHST11, CLIC5, COBL, COL11A1, COL2A1, COL5A1, COL5A2, COL7A1, COL8A1, CRABP2, CRB2, DAG1, DLEC1, DNAAF1, DSCAML1, DUSP5, DUSP6, DYNC2H1, ECE1, EDN1, EFNA1, ENG, EPB41L5, EPHA2, EPHB2, EXOC4, EXT1, EYA2, FBN1, FGF2, FGF8, FGFR1, FLT1, FRAS1, GCM1, GDF5, GJA5, GLI2, GNAQ, GREM2,…
GO:0007264	small GTPase mediated signal transduction	GO_BiologicalProcess-EBI-QuickGO-GOA_20.11.2017_00h00	3.54062e-06	0.00987479	1.11505e-08	2.1186e-07	[4, 5, 6]	Group46	26.055	142	[A2M, ABL1, ABR, AMOT, APOA1, ARHGAP10, ARHGAP20, ARHGAP22, ARHGAP23, ARHGAP26, ARHGAP28, ARHGAP31, ARHGAP39, ARHGAP44, ARHGAP6, ARHGEF10, ARHGEF10L, ARHGEF11, ARHGEF17, ARHGEF25, ARHGEF26, ARHGEF3, ARHGEF33, ARHGEF37, ARHGEF4, ARHGEF40, ARL13A, ARL17B, ARL5C, ARL9, ARRB1, ART4, AUTS2, BCAR3, BCR, CAVIN4, CDON, CELSR1, CHN1, CHN2, CNKSR1, COL3A1, CSF1, CYFIP1, DAB1, DAB2IP, DENND1A, DGKI, DLEC1, …
GO:0051241	negative regulation of multicellular organismal process	GO_BiologicalProcess-EBI-QuickGO-GOA_20.11.2017_00h00	4.12118e-06	0.0114816	5.35704e-25	2.30353e-23	[2, 3, 4]	Group47	23.5031	263	[ABAT, ABCC8, ABCG5, ABR, ADAMTS7, ADGRB1, ADORA2B, AMOT, ANGPT2, ANGPT4, ANXA4, APOA1, ARG1, ARRB1, ASAP1, ASPN, AVP, AVPR2, AXIN2, BCR, C16orf45, C1QTNF3, CALCRL, CAPN3, CBFA2T2, CD34, CD9, CD96, CDH15, CDH3, CDKL3, CEACAM1, CHAD, CHRNA7, CNTN2, CNTN4, COL3A1, COL4A3, COL5A1, COL5A2, CPB2, CTNNA1, CXCL13, CYGB, DAB1, DAB2IP, DACT3, DCN, DISP3, DLX1, DNM3, DOCK4, DPYSL3, DRD2, DUSP10, DYSF, EDN1…
GO:0051241	negative regulation of multicellular organismal process	GO_BiologicalProcess-EBI-QuickGO-GOA_20.11.2017_00h00	4.12118e-06	0.0114816	7.25581e-27	3.26511e-25	[2, 3, 4]	Group49	23.5031	263	[ABAT, ABCC8, ABCG5, ABR, ADAMTS7, ADGRB1, ADORA2B, AMOT, ANGPT2, ANGPT4, ANXA4, APOA1, ARG1, ARRB1, ASAP1, ASPN, AVP, AVPR2, AXIN2, BCR, C16orf45, C1QTNF3, CALCRL, CAPN3, CBFA2T2, CD34, CD9, CD96, CDH15, CDH3, CDKL3, CEACAM1, CHAD, CHRNA7, CNTN2, CNTN4, COL3A1, COL4A3, COL5A1, COL5A2, CPB2, CTNNA1, CXCL13, CYGB, DAB1, DAB2IP, DACT3, DCN, DISP3, DLX1, DNM3, DOCK4, DPYSL3, DRD2, DUSP10, DYSF, EDN1…
GO:0050804	modulation of chemical synaptic transmission	GO_BiologicalProcess-EBI-QuickGO-GOA_20.11.2017_00h00	5.18575e-06	0.0144371	1.46773e-17	5.57738e-16	[3, 4, 5, 7, 8]	Group27	28.2282	94	[ABAT, ABL1, ADGRB1, ASIC1, BAIAP2, BCHE, BTBD9, CACNA2D2, CAMK2B, CELF4, CHRNA7, CHRNB2, CLSTN2, CNTN2, CNTN4, CPEB3, CPLX2, CRTC1, DBN1, DGKI, DRD2, DRD4, EDN1, EGFR, EPHA4, EPHB2, F2R, FGF14, GRIA1, GRID2, GRID2IP, GRIK1, GRIK5, GRIN1, GRM3, GRM4, GRM8, GUCY2C, HAP1, HRH1, HRH2, IL1B, JPH3, KCNC4, LRRK2, LZTS1, MPP2, NLGN1, NLGN3, NLGN4X, NRXN1, NSG1, NTRK1, NTRK2, NTSR1, OPHN1, P2RX3, PATE4, …
GO:0060079	excitatory postsynaptic potential	GO_BiologicalProcess-EBI-QuickGO-GOA_20.11.2017_00h00	5.21964e-06	0.0145263	7.42902e-18	2.97161e-16	[5, 6, 7, 8, 9]	Group41	36.7925	39	[BAIAP2, CELF4, CHRNA7, CHRNA9, CHRNB2, CHRNE, CHRNG, DGKI, GHRL, GLRA1, GLRA2, GLRA3, GRIA1, GRIA4, GRID1, GRID2, GRIK1, GRIK4, GRIK5, GRIN1, GRIN2C, GRIN2D, GRIN3A, LRRK2, MPP2, NLGN1, NLGN3, NLGN4X, NRXN1, OPRM1, P2RX2, P2RX3, P2RX6, PPP3CA, PRKCZ, SEZ6, STX1B, TMEM108, TRPV1]
GO:0060079	excitatory postsynaptic potential	GO_BiologicalProcess-EBI-QuickGO-GOA_20.11.2017_00h00	5.21964e-06	0.0145263	6.70648e-13	2.07901e-11	[5, 6, 7, 8, 9]	Group50	36.7925	39	[BAIAP2, CELF4, CHRNA7, CHRNA9, CHRNB2, CHRNE, CHRNG, DGKI, GHRL, GLRA1, GLRA2, GLRA3, GRIA1, GRIA4, GRID1, GRID2, GRIK1, GRIK4, GRIK5, GRIN1, GRIN2C, GRIN2D, GRIN3A, LRRK2, MPP2, NLGN1, NLGN3, NLGN4X, NRXN1, OPRM1, P2RX2, P2RX3, P2RX6, PPP3CA, PRKCZ, SEZ6, STX1B, TMEM108, TRPV1]
GO:0031032	actomyosin structure organization	GO_BiologicalProcess-EBI-QuickGO-GOA_20.11.2017_00h00	5.622e-06	0.0156292	6.06368e-16	2.00101e-14	[4, 6]	Group36	31.8919	59	[ABL1, ACTN2, AMOT, APOA1, ARHGAP28, ARHGAP6, ARHGEF10, ARRB1, ASAP3, CAPN3, CDC42BPB, DLEC1, EDN1, EPB41L1, EPB41L4A, EPB41L4B, EPB41L5, FHOD3, FRMD3, FRMD5, FRMD6, ITGB5, KRT8, LDB3, LIMCH1, LMOD1, LURAP1, MYBPC1, MYBPC2, MYBPC3, MYH11, MYH7B, MYLK3, MYOM1, MYOM2, MYOZ2, NEBL, NOX4, OBSCN, OBSL1, PAK1, PDGFRB, PFN2, PHACTR1, PHLDB2, PPM1E, RAPGEF3, SERPINF2, SORBS1, SORBS3, SYNPO, TACR1, TCAP, …
GO:0031032	actomyosin structure organization	GO_BiologicalProcess-EBI-QuickGO-GOA_20.11.2017_00h00	5.622e-06	0.0156292	3.3704e-16	1.14594e-14	[4, 6]	Group44	31.8919	59	[ABL1, ACTN2, AMOT, APOA1, ARHGAP28, ARHGAP6, ARHGEF10, ARRB1, ASAP3, CAPN3, CDC42BPB, DLEC1, EDN1, EPB41L1, EPB41L4A, EPB41L4B, EPB41L5, FHOD3, FRMD3, FRMD5, FRMD6, ITGB5, KRT8, LDB3, LIMCH1, LMOD1, LURAP1, MYBPC1, MYBPC2, MYBPC3, MYH11, MYH7B, MYLK3, MYOM1, MYOM2, MYOZ2, NEBL, NOX4, OBSCN, OBSL1, PAK1, PDGFRB, PFN2, PHACTR1, PHLDB2, PPM1E, RAPGEF3, SERPINF2, SORBS1, SORBS3, SYNPO, TACR1, TCAP, …
GO:0007507	heart development	GO_BiologicalProcess-EBI-QuickGO-GOA_20.11.2017_00h00	5.82854e-06	0.0161975	1.11255e-17	4.33894e-16	[4, 5, 6]	Group45	25.9328	139	[ACACB, ACTN2, ACVR1, ACVR2B, ADGRG6, AKAP6, ANK2, AXIN2, C5orf42, CACNA1C, CALCRL, CC2D2A, CCDC103, CCM2L, CLDN5, CNRIP1, COL11A1, COL2A1, COL3A1, COL5A1, DAW1, DCHS1, DLEC1, DNAAF1, DNAH11, DPEP2, DPEP3, DUSP6, DYNC2H1, ECE1, EDN1, EFNA1, EGFR, ENG, ERBB2, ERBB4, ERG, FAT4, FBN1, FGF12, FGF2, FGF8, FGFR1, FGFRL1, FHL2, FHOD3, GALNT11, GJA5, GLI2, GNA11, GNAQ, HAS2, HDAC9, HEG1, HEY1, HHEX, HTR2…
GO:0035295	tube development	GO_BiologicalProcess-EBI-QuickGO-GOA_20.11.2017_00h00	6.16293e-06	0.0171145	1.11255e-17	4.33894e-16	[3, 4]	Group45	25.3659	156	[ABCA12, ABL1, ACVR1, ACVR2B, ADAMTS16, ADAMTSL2, ALX4, AMBRA1, AQP11, ARG1, BCAS3, CASR, CBFA2T2, CC2D2A, CCBE1, CCDC103, CECR2, CELSR1, COBL, COL2A1, COL3A1, CPS1, CRISPLD2, CRLF1, CSF1, DAB1, DAB2IP, DAG1, DCHS1, DLEC1, DLG5, DNAAF1, DPPA2, EDAR, EDN1, EDNRB, EGFR, ENG, EPAS1, EPB41L5, EPCAM, EPHA2, EPHA4, EPHA7, ESR1, ETV5, FAT4, FGF18, FGF2, FGF7, FGF8, FGFR1, FLNB, FMN1, FOXP1, GJA5, GLI2, …
GO:0010769	regulation of cell morphogenesis involved in differentiation	GO_BiologicalProcess-EBI-QuickGO-GOA_20.11.2017_00h00	6.29671e-06	0.0174797	7.25581e-27	3.26511e-25	[5, 6, 7]	Group49	29.1367	81	[ABL1, APOA1, ARHGAP44, BAIAP2, BDNF, BHLHB9, CAMK2B, CDH4, CDKL3, CDKL5, CHN1, CHRNB2, CNTN2, CRABP2, CTTN, CYFIP1, DAB1, DMTN, DNM3, DOCK1, DSCAM, DYSF, EFNA1, EFNA5, EPHA4, EPHA7, EPHB2, FSTL4, GRIN1, HAS2, IL1RAPL1, KANK1, KEL, KIF13B, KNDC1, LINGO1, LPAR3, LRP4, LRRC4C, LRRK2, LZTS1, MAG, MAP2, MAPT, MCF2, MEGF8, MYADM, NGFR, NLGN1, NLGN3, NRG1, NTN1, NTRK2, NTRK3, OBSL1, PAK1, PDLIM5, PLXNA…
GO:0007423	sensory organ development	GO_BiologicalProcess-EBI-QuickGO-GOA_20.11.2017_00h00	6.61146e-06	0.0183402	1.11255e-17	4.33894e-16	[4, 5, 6]	Group45	25.7713	142	[ABR, ACVR2B, BCAR3, BCR, BFSP1, BFSP2, BLOC1S3, BMP6, BMPR1B, BNC2, CABP4, CACNA1A, CACNA1C, CC2D2A, CDH23, CDON, CELF4, CELSR1, CHRNA9, CLIC5, COL11A1, COL2A1, COL5A1, COL5A2, COL8A1, CRB1, CRYBA4, CYTL1, DCHS1, DLX1, DSCAM, ECE1, EDN1, EGFR, EPHA2, EPHB1, EPHB2, FAT4, FBN1, FGF8, FGFR1, FSCN2, FZD4, GABRB2, GLI2, GNG8, GPM6A, GRHL3, HESX1, HIPK2, HPCA, HPN, IFT140, IL4, JAG1, JAG2, KCNE2, KCNQ…
GO:0072001	renal system development	GO_BiologicalProcess-EBI-QuickGO-GOA_20.11.2017_00h00	6.6945e-06	0.0185639	6.6945e-06	4.0167e-05	[4, 5, 6]	Group18	28.6667	86	[ACE, ACVR2B, ADAMTS16, ANGPT2, AQP11, ARID5B, BMP6, C5orf42, CD34, COL4A3, CRLF1, DCHS1, DCHS2, DCN, DLG5, EGR1, ENPEP, EPCAM, EPHA4, EPHA7, FAT4, FBN1, FGF2, FGF8, FGFR1, FMN1, FRAS1, GCNT3, GLI2, GLIS2, HAS2, HPGD, IFT140, ITGB4, JAG1, KCTD11, KIF26B, KIRREL3, KLF15, KLHL3, LGR4, LGR5, LRP4, LRRK2, MTSS1, MYO1E, NFIA, NID1, NPHP3, OVOL1, PAX8, PBX1, PCSK5, PDGFD, PDGFRB, PECAM1, PKD1L3, PKHD1,…
GO:0007517	muscle organ development	GO_BiologicalProcess-EBI-QuickGO-GOA_20.11.2017_00h00	6.73903e-06	0.0186806	6.55284e-09	1.31057e-07	[4, 5, 6]	Group29	27.3196	106	[ADARB1, ADGRB1, AKAP6, ALX4, ARID5B, ARNTL, BCL9, CAPN3, CAVIN4, CCM2L, CDON, CHODL, COL11A1, COL19A1, COL3A1, COL6A3, CTF1, DCN, DISP1, DMD, DNER, DSCAM, EDN1, EGR1, ENG, EPAS1, EPHB1, ERBB4, ETV1, FGF2, FGF8, FGFR1, FGFRL1, FHL1, FHL3, FLNB, FOS, FOXK1, GPC1, HDAC4, HDAC9, HEG1, HIVEP3, HLF, IGF1, ITGA11, ITGA7, JARID2, JPH2, KCNAB1, KEL, KLF5, LARGE1, LMNA, LRP2, MAFF, MEGF10, MEIS1, MKL2, MS…
GO:0051965	positive regulation of synapse assembly	GO_BiologicalProcess-EBI-QuickGO-GOA_20.11.2017_00h00	6.77756e-06	0.0187806	5.3567e-13	1.71414e-11	[3, 4, 5, 6, 7, 8]	Group34	41.791	28	[ADGRB1, ADGRL1, AGRN, BDNF, BHLHB9, CBLN2, CLSTN2, DLG5, EFNA5, EPHB1, EPHB2, FLRT1, GHRL, GRID2, IL1RAPL1, LINGO2, LRRC4B, LRRN3, NLGN1, NLGN3, NRXN1, NTRK1, NTRK2, NTRK3, PTPRD, SLITRK6, SYNDIG1, THBS2]
GO:0042692	muscle cell differentiation	GO_BiologicalProcess-EBI-QuickGO-GOA_20.11.2017_00h00	7.36168e-06	0.0203845	6.55284e-09	1.31057e-07	[4]	Group29	27.9412	95	[ABL1, ACTN2, ACVR1, ADAM12, ADGRB1, AKAP6, ANK2, BARX2, BCL9, BDNF, BIN1, BOC, CACNA2D2, CAPN2, CAPN3, CDH15, CDON, CTNNA1, CTNNA2, DMD, DNER, EDN1, EDNRB, ENG, FBXO40, FHL2, FHOD3, GDF15, HDAC4, HDAC9, HEY1, IGF1, IL4, KCNH1, KEL, KRT8, LDB3, LMNA, LMOD1, MAMSTR, MEGF10, MKL1, MKL2, MMP14, MSX1, MYBPC1, MYBPC2, MYBPC3, MYH11, MYLK3, MYMX, MYOM1, MYOM2, MYOZ2, NEBL, NFATC2, NOX4, NRG1, OBSCN, OB…
GO:0042692	muscle cell differentiation	GO_BiologicalProcess-EBI-QuickGO-GOA_20.11.2017_00h00	7.36168e-06	0.0203845	3.3704e-16	1.14594e-14	[4]	Group44	27.9412	95	[ABL1, ACTN2, ACVR1, ADAM12, ADGRB1, AKAP6, ANK2, BARX2, BCL9, BDNF, BIN1, BOC, CACNA2D2, CAPN2, CAPN3, CDH15, CDON, CTNNA1, CTNNA2, DMD, DNER, EDN1, EDNRB, ENG, FBXO40, FHL2, FHOD3, GDF15, HDAC4, HDAC9, HEY1, IGF1, IL4, KCNH1, KEL, KRT8, LDB3, LMNA, LMOD1, MAMSTR, MEGF10, MKL1, MKL2, MMP14, MSX1, MYBPC1, MYBPC2, MYBPC3, MYH11, MYLK3, MYMX, MYOM1, MYOM2, MYOZ2, NEBL, NFATC2, NOX4, NRG1, OBSCN, OB…
GO:0010720	positive regulation of cell development	GO_BiologicalProcess-EBI-QuickGO-GOA_20.11.2017_00h00	8.77929e-06	0.0242835	7.25581e-27	3.26511e-25	[4, 5, 6]	Group49	25.9188	134	[ABL1, AKAP6, ALKAL2, APOA1, ARSB, BAIAP2, BDNF, BHLHB9, BIN1, BMP6, CAMK2B, CBFA2T2, CDH4, CDKL3, CDKL5, CDON, CLCF1, CLDN5, CNTN1, COBL, CPEB1, CPEB3, CPNE9, CRABP2, CRTC1, CSF1, CYFIP1, DAB1, DAB2IP, DAG1, DCT, DLG5, DLX1, DMD, DMTN, DNMT3B, DOCK1, DPYSL3, DRD2, DSCAM, EDN1, EFNA5, EPHA4, EPHB2, ETV5, FEZ1, FGFR1, FOXO6, GDF5, GLI2, GUCY2C, HAP1, HAS2, HOXD3, IGF1, IL1RAPL1, IL5, KCTD11, LPAR3…
GO:0050770	regulation of axonogenesis	GO_BiologicalProcess-EBI-QuickGO-GOA_20.11.2017_00h00	8.78427e-06	0.0242885	7.25581e-27	3.26511e-25	[6, 7, 8, 9, 10, 11, 12, 13]	Group49	32.3353	54	[ABL1, BDNF, CDH4, CDKL3, CDKL5, CHN1, CNTN2, CRABP2, CTTN, CYFIP1, DAB1, DSCAM, DYSF, EFNA1, EFNA5, EPHA4, EPHA7, EPHB2, FSTL4, GRIN1, KEL, KIF13B, LINGO1, LPAR3, LRP4, LRRC4C, MAG, MAP2, MAPT, MCF2, MEGF8, NGFR, NRG1, NTN1, NTRK2, NTRK3, PAK1, PLXNA1, PLXNA2, PLXNB3, PLXND1, POU4F2, PTPRO, PTPRU, RET, ROBO2, SEMA5A, TIAM1, TNR, TRPC5, ULK2, UST, WNT3A, ZEB2]
GO:0055002	striated muscle cell development	GO_BiologicalProcess-EBI-QuickGO-GOA_20.11.2017_00h00	8.91019e-06	0.0246189	6.55284e-09	1.31057e-07	[5, 6]	Group29	33.3333	49	[ACTN2, AKAP6, CACNA2D2, CAPN3, DMD, DNER, EDN1, FHL2, FHOD3, HDAC4, HDAC9, IGF1, KEL, KRT8, LDB3, LMNA, LMOD1, MYBPC1, MYBPC2, MYBPC3, MYH11, MYLK3, MYOM1, MYOM2, MYOZ2, NEBL, NFATC2, OBSCN, OBSL1, P2RX2, PAK1, PDGFRB, PDLIM5, PDZD2, PITX2, PPP3CA, RIPOR2, RYR1, SELENON, SKI, SLC8A1, SMO, SMOX, SMYD3, SORBS2, TCAP, TMOD1, TMOD2, TMOD4]
GO:0055002	striated muscle cell development	GO_BiologicalProcess-EBI-QuickGO-GOA_20.11.2017_00h00	8.91019e-06	0.0246189	6.06368e-16	2.00101e-14	[5, 6]	Group36	33.3333	49	[ACTN2, AKAP6, CACNA2D2, CAPN3, DMD, DNER, EDN1, FHL2, FHOD3, HDAC4, HDAC9, IGF1, KEL, KRT8, LDB3, LMNA, LMOD1, MYBPC1, MYBPC2, MYBPC3, MYH11, MYLK3, MYOM1, MYOM2, MYOZ2, NEBL, NFATC2, OBSCN, OBSL1, P2RX2, PAK1, PDGFRB, PDLIM5, PDZD2, PITX2, PPP3CA, RIPOR2, RYR1, SELENON, SKI, SLC8A1, SMO, SMOX, SMYD3, SORBS2, TCAP, TMOD1, TMOD2, TMOD4]
GO:0055002	striated muscle cell development	GO_BiologicalProcess-EBI-QuickGO-GOA_20.11.2017_00h00	8.91019e-06	0.0246189	3.3704e-16	1.14594e-14	[5, 6]	Group44	33.3333	49	[ACTN2, AKAP6, CACNA2D2, CAPN3, DMD, DNER, EDN1, FHL2, FHOD3, HDAC4, HDAC9, IGF1, KEL, KRT8, LDB3, LMNA, LMOD1, MYBPC1, MYBPC2, MYBPC3, MYH11, MYLK3, MYOM1, MYOM2, MYOZ2, NEBL, NFATC2, OBSCN, OBSL1, P2RX2, PAK1, PDGFRB, PDLIM5, PDZD2, PITX2, PPP3CA, RIPOR2, RYR1, SELENON, SKI, SLC8A1, SMO, SMOX, SMYD3, SORBS2, TCAP, TMOD1, TMOD2, TMOD4]
GO:0051961	negative regulation of nervous system development	GO_BiologicalProcess-EBI-QuickGO-GOA_20.11.2017_00h00	9.33228e-06	0.0257664	7.25581e-27	3.26511e-25	[3, 4, 5, 6, 7]	Group49	28.7719	82	[ABCC8, ASAP1, C16orf45, CBFA2T2, CDKL3, CNTN2, CNTN4, COL3A1, CTNNA1, DAB1, DISP3, DLX1, DNM3, DPYSL3, DUSP10, DYSF, EDNRB, EFNA1, EPHA4, EPHA7, EPHB2, ERBB4, FOXO3, FSTL4, GFI1, GPR161, GPR37L1, INPP5J, JAG1, KANK1, KCTD11, KIAA0319, LINGO1, LMX1A, LRP1, LRP4, MAG, MCF2, MEIS1, NGFR, NLGN1, NLGN3, NRG1, NTN1, NTRK3, OCRL, OSTN, PAX6, PBX1, PMP22, POU4F2, PPP3CA, PRKCA, PTN, PTPRG, PTPRO, PTPRU,…
GO:0001508	action potential	GO_BiologicalProcess-EBI-QuickGO-GOA_20.11.2017_00h00	1.09785e-05	0.0302898	4.90736e-10	1.07962e-08	[4]	Group23	33.1081	49	[AKAP6, ANK2, ANK3, ATP1B1, CACNA1A, CACNA1C, CACNA1D, CACNA1E, CACNA1S, CACNB2, CATSPER3, CHRNB2, CTNNA3, DMD, ENTHD1, FGF12, GJA5, GLRA1, GNA11, GNAQ, GPR35, GRIK5, HCN2, KCNA2, KCND3, KCNE2, KCNH2, KCNIP2, KCNJ5, KCNMB2, KCNMB3, KCNN2, KCNQ1, MYH7B, NALCN, NEDD4L, NTSR1, P2RX3, PTPN3, RNF207, RYR2, SCN11A, SCN1A, SCN2A, SCN4A, SCN5A, SCN8A, SLC8A1, TACR1]
GO:0001508	action potential	GO_BiologicalProcess-EBI-QuickGO-GOA_20.11.2017_00h00	1.09785e-05	0.0302898	6.70648e-13	2.07901e-11	[4]	Group50	33.1081	49	[AKAP6, ANK2, ANK3, ATP1B1, CACNA1A, CACNA1C, CACNA1D, CACNA1E, CACNA1S, CACNB2, CATSPER3, CHRNB2, CTNNA3, DMD, ENTHD1, FGF12, GJA5, GLRA1, GNA11, GNAQ, GPR35, GRIK5, HCN2, KCNA2, KCND3, KCNE2, KCNH2, KCNIP2, KCNJ5, KCNMB2, KCNMB3, KCNN2, KCNQ1, MYH7B, NALCN, NEDD4L, NTSR1, P2RX3, PTPN3, RNF207, RYR2, SCN11A, SCN1A, SCN2A, SCN4A, SCN5A, SCN8A, SLC8A1, TACR1]
GO:0030031	cell projection assembly	GO_BiologicalProcess-EBI-QuickGO-GOA_20.11.2017_00h00	1.13471e-05	0.0312838	7.25581e-27	3.26511e-25	[4]	Group49	25.4902	143	[ABCC4, ABL1, ACTN2, ADAMTS16, AGRN, AJUBA, ARHGEF26, ARHGEF4, ARID1B, ASAP1, AUTS2, B9D2, BBS1, BBS9, BCAS3, C5orf42, CC2D2A, CCDC103, CCDC113, CCDC114, CCDC13, CCDC151, CCDC63, CCDC65, CDC14A, CEP89, CFAP206, CFAP221, CFAP46, CFAP54, COBL, CTTN, CYFIP1, DCDC2, DMD, DMTN, DNAAF1, DNAAF4, DNAH1, DNAH3, DNAH6, DNAH7, DNAJB13, DNM3, DPYSL3, DYNC2H1, EPHA2, EPS8L1, EPS8L2, EVI5L, FGD1, FGD6, FNBP1L,…
GO:0015672	monovalent inorganic cation transport	GO_BiologicalProcess-EBI-QuickGO-GOA_20.11.2017_00h00	1.14612e-05	0.0315871	6.70648e-13	2.07901e-11	[6]	Group50	25.6506	138	[ABCC8, ACTN2, AKAP6, ANK2, ANK3, ASIC1, ASIC4, ATP1B1, ATP5L2, ATP6V1G3, CACNA1D, CAPS2, CATSPER3, CNGA1, CNGA4, CNGB3, CNNM4, CNTN1, COMMD1, DMD, DPP10, DRD2, DRD4, FGF12, FHL1, FXYD6, FXYD7, GJA5, HCN2, HPN, IL13, IL4, KCNA2, KCNAB1, KCNAB3, KCNB2, KCNC1, KCNC4, KCND3, KCNE2, KCNG2, KCNH1, KCNH2, KCNH3, KCNH8, KCNIP1, KCNIP2, KCNIP4, KCNJ1, KCNJ13, KCNJ14, KCNJ18, KCNJ5, KCNJ6, KCNJ9, KCNK15, …
GO:0001822	kidney development	GO_BiologicalProcess-EBI-QuickGO-GOA_20.11.2017_00h00	1.30201e-05	0.0358443	6.6945e-06	4.0167e-05	[4, 5, 6, 7]	Group18	28.6219	81	[ACE, ACVR2B, ADAMTS16, ANGPT2, AQP11, ARID5B, BMP6, C5orf42, CD34, COL4A3, CRLF1, DCHS1, DCHS2, DCN, DLG5, EGR1, ENPEP, EPCAM, EPHA4, EPHA7, FAT4, FBN1, FGF2, FGF8, FGFR1, FMN1, FRAS1, GCNT3, GLI2, GLIS2, HAS2, HPGD, JAG1, KCTD11, KIF26B, KIRREL3, KLF15, KLHL3, LGR4, LRP4, LRRK2, MTSS1, MYO1E, NID1, NPHP3, OVOL1, PAX8, PBX1, PCSK5, PDGFD, PDGFRB, PECAM1, PKD1L3, PKHD1, PLCE1, PODXL, PRKX, PROM1,…
GO:0007157	heterophilic cell-cell adhesion via plasma membrane cell adhesion molecules	GO_BiologicalProcess-EBI-QuickGO-GOA_20.11.2017_00h00	1.45235e-05	0.0399687	1.45235e-05	2.9047e-05	[5]	Group08	44.2308	23	[ADGRL1, CADM1, CD226, CD6, CDH4, DCHS1, FAT4, GRID2, IL1RAPL1, ITGA5, JAML, NCR3, NLGN1, NRXN1, PTPRD, SELP, SMAGP, TENM1, TENM2, TENM3, TENM4, TIGIT, VCAM1]
GO:0007215	glutamate receptor signaling pathway	GO_BiologicalProcess-EBI-QuickGO-GOA_20.11.2017_00h00	1.56729e-05	0.0431004	7.42902e-18	2.97161e-16	[4, 5, 6]	Group41	38.0952	32	[CACNG4, CNIH2, CNIH3, DAPK1, EPHB2, GNAQ, GRIA1, GRIA4, GRID1, GRID2, GRIK1, GRIK4, GRIK5, GRIN1, GRIN2C, GRIN2D, GRIN3A, GRM3, GRM4, GRM8, HOMER2, NLGN1, NLGN3, NRXN1, OPRM1, PLCB1, PPARGC1A, RASGRF1, SHISA9, TIAM1, TRPM1, UNC13A]
GO:0097479	synaptic vesicle localization	GO_BiologicalProcess-EBI-QuickGO-GOA_20.11.2017_00h00	1.65282e-05	0.045403	3.17875e-06	2.86087e-05	[5]	Group19	33.3333	46	[AP3B2, BLOC1S3, BTBD9, CNIH2, CPLX1, CPLX2, CYFIP1, DENND1A, DNM3, FCHO2, FGF14, GRIK5, ITSN1, LIN7A, LRRK2, NLGN1, NLGN3, NLGN4X, NRXN1, OPHN1, PCDH17, PCLO, PFN2, PIP5K1C, PRKN, RIMS4, RPH3A, STON2, STX11, STX19, STX1B, STXBP1, SYNDIG1, SYT12, SYT13, SYT17, SYT2, SYT5, SYT6, SYT9, SYTL4, SYTL5, TRIM9, UNC13A, UNC13C, WNT3A]
GO:0086010	membrane depolarization during action potential	GO_BiologicalProcess-EBI-QuickGO-GOA_20.11.2017_00h00	1.66046e-05	0.0455962	4.90736e-10	1.07962e-08	[5]	Group23	44.898	22	[ANK2, ANK3, CACNA1A, CACNA1C, CACNA1D, CACNA1E, CACNA1S, CACNB2, CATSPER3, ENTHD1, GJA5, HCN2, KCNH2, NALCN, PTPN3, SCN11A, SCN1A, SCN2A, SCN4A, SCN5A, SCN8A, SLC8A1]
