# Supplementary material for: Quantitative proteomics identifies PTP1B as modulator of B cell antigen receptor signaling
Source: Life Sci Alliance. 2021 Sep 15;4(11):e202101084. doi: 10.26508/lsa.202101084 (PMC8473724; doi:10.26508/lsa.202101084)
Supplement: Supplementary file 6 [file LSA-2021-01084_TableS6.xlsx]

## Sheet: Information
	Quantitative Proteomics Identifies PTP1B as Modulator of B Cell Antigen Receptor Signaling
	Jennifer J. Schwarz, Lorenz Grundmann, Thomas Kokot, Kathrin Kläsener, Sandra Fotteler, David Medgyesi, Maja Köhn, Michael Reth, Bettina Warscheid
Supplemental Table 6	Matched proteome and RNA sequencing data
Protein IDs (Proteome)	Identifiers of the proteins contained in the protein group, sorted by number of identified peptides in descending order
Majority protein IDs (Proteome)	These are the IDs of those proteins that have at least half of the peptides that the leading protein has
Protein names (Proteome)	Names of all proteins in this group
Gene names (Proteome)	Gene names belonging to the proteins in this group
Mean LOG10 Copy number	Mean of the log10 transformed copy numbers
Mean LOG2 Copy number	Mean of the log2 transformed copy numbers
LOG10 Copy number Rep1	Protein copy number of the protein in the cell in replicate 1, calculated by the proteomic ruler plugin for Perseus, log10 transformed
LOG10 Copy number Rep2	Protein copy number of the protein in the cell in replicate 2, calculated by the proteomic ruler plugin for Perseus, log10 transformed
LOG10 Copy number Rep3	Protein copy number of the protein in the cell in replicate 3, calculated by the proteomic ruler plugin for Perseus, log10 transformed
Mean LOG2 TPM	mean of the log2 transformed transcript per million value
LOG2 TPM (Rep1)	log2 transformed transcript per million value in replicate 1
LOG2 TPM (Rep2)	log2 transformed transcript per million value in replicate 2
LOG2 TPM (Rep3)	log2 transformed transcript per million value in replicate 3
Majority protein ID without isoforms	matched protein identifier from the uniprot database
db_xref (RNAseq)	Entrez Gene Database Identifier number
gene (RNAseq)	gene name
Sequence Name	sequence name
Minimum	location minimum
Maximum	location maximum
Direction	direction either forward or reverse
Length	span of the sequence in nucleotides
Status des Uniprot IDs (RNAseq)	status of the entry in the database, either reviewed or unreviewed
Protein names (RNAseq)	Protein name belonging to the GENE ID

## Sheet: Proteome_RNAseq
						LOG10				LOG2
Protein IDs (Proteome)	Majority protein IDs (Proteome)	Protein names (Proteome)	Gene names (Proteome)	Mean LOG10 Copy number	Mean LOG2 Copy number	Copy number (Rep1)	Copy number (Rep2)	Copy number (Rep3)	Mean LOG2 TPM	TPM (Rep1)	TPM (Rep2)	TPM (Rep3)	Majority protein ID without isoforms	db_xref (RNAseq)	gene (RNAseq)	Sequence Name	Minimum	Maximum	Direction	Length	Status des Uniprot IDs (RNAseq)	Protein names (RNAseq)
P62805	P62805	Histone H4	HIST1H4A	8.05308	26.7518	8.08788	8.06697	8.0044	0.666829	0.275007	0.594549	1.13093	P62805	8294	HIST1H4I	NC_000006	27139309	27139678	forward	370	reviewed	Histone H4
Q16777	Q16777	Histone H2A type 2-C	HIST2H2AC	7.7751	25.8283	7.83089	7.73921	7.75521	1.95722	2.03914	1.94111	1.89142	Q16777	8338	HIST2H2AC	NC_000001	149886975	149887411	forward	437	reviewed	Histone H2A type 2-C (Histone H2A-GL101) (Histone H2A/q)
K7EK07;P84243;K7EMV3;B4DEB1;K7ES00;Q6NXT2;K7EP01	K7EK07;P84243;K7EMV3;B4DEB1;K7ES00;Q6NXT2	Histone H3;Histone H3.3;Histone H3.3C	H3F3B;H3F3A;H3F3C	7.75409	25.7585	7.74181	7.65837	7.86211	3.31079	2.9241	3.57531	3.43296	P84243	3020	H3F3A	NC_000001	226062707	226072002	forward	9296	reviewed	Histone H3.3
P60709;E7EVS6;G5E9R0;C9JZR7;C9JUM1;C9JTX5	P60709	Actin, cytoplasmic 1;Actin, cytoplasmic 1, N-terminally processed	ACTB	7.64832	25.4072	7.64523	7.66331	7.63641	10.2994	10.5353	10.3183	10.0447	P60709	60	ACTB	NC_000007	5527148	5530601	reverse	3454	reviewed	Actin, cytoplasmic 1 (Beta-actin) [Cleaved into: Actin, cytoplasmic 1, N-terminally processed]
P62937;F8WE65;C9J5S7;P62937-2;P0DN26;A0A0H2UH34;A0A0B4J2A2;A0A075B767;A0A075B759;Q9Y536;F5H284;E5RIZ5;P0DN37	P62937;F8WE65;C9J5S7;P62937-2	Peptidyl-prolyl cis-trans isomerase A;Peptidyl-prolyl cis-trans isomerase A, N-terminally processed;Peptidyl-prolyl cis-trans isomerase	PPIA	7.61951	25.3115	7.64808	7.59436	7.6161	6.51215	6.51207	6.53029	6.49409	P62937	5478	PPIA	NC_000007	44796636	44803123	forward	6488	reviewed	Peptidyl-prolyl cis-trans isomerase A (PPIase A) (EC 5.2.1.8) (Cyclophilin A) (Cyclosporin A-binding protein) (Rotamase A) [Cleaved into: Peptidyl-prolyl cis-trans isomerase A, N-terminally processed]
P04406;E7EUT5	P04406;E7EUT5	Glyceraldehyde-3-phosphate dehydrogenase	GAPDH	7.61047	25.2814	7.59192	7.65114	7.58834	12.5009	12.5499	12.4731	12.4796	P04406	2597	GAPDH	NC_000012	6534405	6538375	forward	3971	reviewed	Glyceraldehyde-3-phosphate dehydrogenase (GAPDH) (EC 1.2.1.12) (Peptidyl-cysteine S-nitrosylase GAPDH) (EC 2.6.99.-)
Q8N257	Q8N257	Histone H2B type 3-B	HIST3H2BB	7.53837	25.0419	7.56639	7.55242	7.4963	0.182267	-0.0144996	0.31034	0.250962	Q8N257	128312	HIST3H2BB	NC_000001	228458107	228458558	forward	452	reviewed	Histone H2B type 3-B (H2B type 12)
P68371;M0R2D3;M0QY85;M0QZL7;M0R278;M0R0X0;M0QY37;M0QX14;M0R2T4;A0A075B724	P68371	Tubulin beta-4B chain	TUBB4B	7.40418	24.5961	7.44533	7.39896	7.36824	8.41653	8.82595	8.27552	8.14812	P68371	10383	TUBB4B	NC_000009	137241259	137243707	forward	2449	reviewed	Tubulin beta-4B chain (Tubulin beta-2 chain) (Tubulin beta-2C chain)
Q9BQE3;F5H5D3;A0A1W2PQM2	Q9BQE3;F5H5D3;A0A1W2PQM2	Tubulin alpha-1C chain	TUBA1C	7.37004	24.4828	7.39158	7.39336	7.32518	3.71672	3.99639	3.60288	3.5509	Q9BQE3	84790	TUBA1C	NC_000012	49227926	49273338	forward	45413	reviewed	Tubulin alpha-1C chain (Alpha-tubulin 6) (Tubulin alpha-6 chain) [Cleaved into: Detyrosinated tubulin alpha-1C chain]
P08238;Q58FF7	P08238	Heat shock protein HSP 90-beta	HSP90AB1	7.36222	24.4568	7.34772	7.40207	7.33686	10.3807	10.5244	10.4256	10.1921	P08238	3326	HSP90AB1	NC_000006	44246166	44253888	forward	7723	reviewed	Heat shock protein HSP 90-beta (HSP 90) (Heat shock 84 kDa) (HSP 84) (HSP84)
P00338;P00338-3;P00338-4;P00338-5;P00338-2;F5GXY2;F5GYU2;F5GXH2;F5H5J4;F5H6W8;F5GZQ4;F5H8H6;F5GXC7;F5GWW2;F5GXU1;A0A087WUM2;Q6ZMR3	P00338;P00338-3;P00338-4;P00338-5;P00338-2	L-lactate dehydrogenase A chain	LDHA	7.34301	24.3929	7.33928	7.34652	7.34321	9.88215	9.73069	9.98982	9.92594	P00338	3939	LDHA	NC_000011	18394389	18408218	forward	13830	reviewed	L-lactate dehydrogenase A chain (LDH-A) (EC 1.1.1.27) (Cell proliferation-inducing gene 19 protein) (LDH muscle subunit) (LDH-M) (Renal carcinoma antigen NY-REN-59)
P62979	P62979	Ubiquitin-40S ribosomal protein S27a;Ubiquitin;40S ribosomal protein S27a	RPS27A	7.34071	24.3853	7.31745	7.32731	7.37738	9.32762	9.34372	9.26061	9.37853	P62979	6233	RPS27A	NC_000002	55231903	55235853	forward	3951	reviewed	Ubiquitin-40S ribosomal protein S27a (Ubiquitin carboxyl extension protein 80) [Cleaved into: Ubiquitin; 40S ribosomal protein S27a (Small ribosomal subunit protein eS31)]
P09211;A8MX94;A0A087X2E9;A0A087X243	P09211;A8MX94	Glutathione S-transferase P	GSTP1	7.3396	24.3816	7.33934	7.34008	7.33937	11.216	11.3389	11.1628	11.1463	P09211	2950	GSTP1	NC_000011	67583595	67586653	forward	3059	reviewed	Glutathione S-transferase P (EC 2.5.1.18) (GST class-pi) (GSTP1-1)
P06733;P06733-2;K7EM90;E5RI09;E5RG95;K7EPM1;K7EKN2	P06733;P06733-2	Alpha-enolase	ENO1	7.33291	24.3594	7.33787	7.31939	7.34147	9.38266	9.4146	9.42555	9.30782	P06733	2023	ENO1	NC_000001	8861000	8879092	reverse	18093	reviewed	Alpha-enolase (EC 4.2.1.11) (2-phospho-D-glycerate hydro-lyase) (C-myc promoter-binding protein) (Enolase 1) (MBP-1) (MPB-1) (Non-neural enolase) (NNE) (Phosphopyruvate hydratase) (Plasminogen-binding protein)
P68104;Q5VTE0;A0A087WVQ9;P68104-2;A0A087WV01;Q5JR01;A6PW80	P68104;Q5VTE0;A0A087WVQ9;P68104-2;A0A087WV01	Elongation factor 1-alpha 1;Putative elongation factor 1-alpha-like 3;Elongation factor 1-alpha	EEF1A1;EEF1A1P5	7.32914	24.3469	7.3369	7.33043	7.3201	9.0444	9.06259	9.10441	8.96619	P68104	1915	EEF1A1	NC_000006	73515750	73521032	reverse	5283	reviewed	Elongation factor 1-alpha 1 (EF-1-alpha-1) (Elongation factor Tu) (EF-Tu) (Eukaryotic elongation factor 1 A-1) (eEF1A-1) (Leukocyte receptor cluster member 7)
P23528;G3V1A4;E9PK25;E9PP50;E9PQB7;E9PLJ3;E9PS23	P23528;G3V1A4;E9PK25;E9PP50;E9PQB7;E9PLJ3	Cofilin-1	CFL1	7.32193	24.3229	7.31426	7.34947	7.30207	9.66244	9.89394	9.60437	9.48901	P23528	1072	CFL1	NC_000011	65854811	65858333	reverse	3523	reviewed	Cofilin-1 (18 kDa phosphoprotein) (p18) (Cofilin, non-muscle isoform)
P05387;H0YDD8;P05386-2	P05387;H0YDD8	60S acidic ribosomal protein P2	RPLP2	7.26841	24.1451	7.24397	7.30641	7.25486	11.6807	11.7131	11.5943	11.7348	P05387	6181	RPLP2	NC_000011	809936	812876	forward	2941	reviewed	60S acidic ribosomal protein P2 (Large ribosomal subunit protein P2) (Renal carcinoma antigen NY-REN-44)
P63104;E7EX29;B0AZS6;P63104-2;B7Z2E6;H0YB80;E7ESK7;E5RIR4;E9PD24;E7EVZ2;E5RGE1	P63104;E7EX29;B0AZS6;P63104-2;B7Z2E6;H0YB80;E7ESK7	14-3-3 protein zeta/delta	YWHAZ	7.24707	24.0742	7.22028	7.26914	7.25178	5.26106	5.22226	5.33557	5.22535	P63104	7534	YWHAZ	NC_000008	100918576	100954068	reverse	35493	reviewed	14-3-3 protein zeta/delta (Protein kinase C inhibitor protein 1) (KCIP-1)
P14174	P14174	Macrophage migration inhibitory factor	MIF	7.20879	23.9471	7.16767	7.29306	7.16563	10.7723	10.8028	10.638	10.8761	P14174	4282	MIF	NC_000022	23894378	23895222	forward	845	reviewed	Macrophage migration inhibitory factor (MIF) (EC 5.3.2.1) (Glycosylation-inhibiting factor) (GIF) (L-dopachrome isomerase) (L-dopachrome tautomerase) (EC 5.3.3.12) (Phenylpyruvate tautomerase)
P09651;F8W6I7;P09651-3;P09651-2;F8VZ49;F8VTQ5;F8VYN5;F8W646;H0YH80	P09651;F8W6I7;P09651-3;P09651-2;F8VZ49;F8VTQ5;F8VYN5	Heterogeneous nuclear ribonucleoprotein A1;Heterogeneous nuclear ribonucleoprotein A1, N-terminally processed	HNRNPA1	7.20557	23.9364	7.15635	7.26403	7.19634	7.76942	7.78175	7.80329	7.72322	P09651	3178	HNRNPA1	NC_000012	54280690	54287088	forward	6399	reviewed	Heterogeneous nuclear ribonucleoprotein A1 (hnRNP A1) (Helix-destabilizing protein) (Single-strand RNA-binding protein) (hnRNP core protein A1) [Cleaved into: Heterogeneous nuclear ribonucleoprotein A1, N-terminally processed]
P07108;B8ZWD1;A0A0A0MTI5;P07108-3;P07108-2;P07108-4;P07108-5;P07108-6	P07108;B8ZWD1;A0A0A0MTI5;P07108-3;P07108-2;P07108-4;P07108-5	Acyl-CoA-binding protein	DBI	7.19267	23.8935	7.16138	7.19717	7.21947	9.00997	9.06461	8.98	8.9853	P07108	1622	DBI	NC_000002	119366924	119372551	forward	5628	reviewed	Acyl-CoA-binding protein (ACBP) (Diazepam-binding inhibitor) (DBI) (Endozepine) (EP)
P11142;E9PKE3;E9PNE6;P11142-2;E9PN89;E9PLF4;E9PQQ4;E9PQK7;E9PK54;E9PPY6;E9PN25	P11142;E9PKE3;E9PNE6;P11142-2;E9PN89	Heat shock cognate 71 kDa protein	HSPA8	7.18933	23.8825	7.16255	7.18413	7.22133	11.4891	11.8402	11.289	11.338	P11142	3312	HSPA8	NC_000011	123057492	123062366	reverse	4875	reviewed	Heat shock cognate 71 kDa protein (Heat shock 70 kDa protein 8) (Lipopolysaccharide-associated protein 1) (LAP-1) (LPS-associated protein 1)
Q06830;A0A0A0MSI0;A0A0A0MRQ5	Q06830;A0A0A0MSI0	Peroxiredoxin-1	PRDX1	7.18511	23.8684	7.18115	7.20724	7.16694	9.21719	9.36405	9.14372	9.14382	Q06830	5052	PRDX1	NC_000001	45511035	45522890	reverse	11856	reviewed	Peroxiredoxin-1 (EC 1.11.1.15) (Natural killer cell-enhancing factor A) (NKEF-A) (Proliferation-associated gene protein) (PAG) (Thioredoxin peroxidase 2) (Thioredoxin-dependent peroxide reductase 2)
P07195;A8MW50;C9J7H8;F5H793;F5H5G7;F5H155;G3XAP5;F5H245;P07864	P07195;A8MW50	L-lactate dehydrogenase B chain;L-lactate dehydrogenase	LDHB	7.18235	23.8593	7.20995	7.21317	7.12392	9.5064	9.49703	9.48601	9.53617	P07195	3945	LDHB	NC_000012	21635342	21657971	reverse	22630	reviewed	L-lactate dehydrogenase B chain (LDH-B) (EC 1.1.1.27) (LDH heart subunit) (LDH-H) (Renal carcinoma antigen NY-REN-46)
P10809;E7ESH4;E7EXB4;P10809-2;C9JL25;C9JL19;C9JCQ4;C9J0S9;F8WBB1	P10809	60 kDa heat shock protein, mitochondrial	HSPD1	7.15189	23.758	7.13885	7.16629	7.15052	9.30334	9.42326	9.24935	9.2374	P10809	3329	HSPD1	NC_000002	197486584	197500274	reverse	13691	reviewed	60 kDa heat shock protein, mitochondrial (EC 3.6.4.9) (60 kDa chaperonin) (Chaperonin 60) (CPN60) (Heat shock protein 60) (HSP-60) (Hsp60) (HuCHA60) (Mitochondrial matrix protein P1) (P60 lymphocyte protein)
P07737;K7EJ44;I3L3D5	P07737;K7EJ44	Profilin-1	PFN1	7.15072	23.7542	7.18094	7.22278	7.04844	8.95431	9.1733	8.85474	8.83488	P07737	5216	PFN1	NC_000017	4945650	4949088	reverse	3439	reviewed	Profilin-1 (Epididymis tissue protein Li 184a) (Profilin I)
P06748;P06748-2;P06748-3;E5RGW4	P06748;P06748-2;P06748-3	Nucleophosmin	NPM1	7.13692	23.7083	7.14612	7.20868	7.05595	8.02407	8.06026	8.01753	7.99441	P06748	4869	NPM1	NC_000005	171387648	171410900	forward	23253	reviewed	Nucleophosmin (NPM) (Nucleolar phosphoprotein B23) (Nucleolar protein NO38) (Numatrin)
P13639;M0R0I6	P13639	Elongation factor 2	EEF2	7.10758	23.6109	7.11221	7.15467	7.05585	10.5185	10.4586	10.6399	10.4571	P13639	1938	EEF2	NC_000019	3976056	3985463	reverse	9408	reviewed	Elongation factor 2 (EF-2)
P22626;P22626-2;A0A087WUI2	P22626;P22626-2;A0A087WUI2	Heterogeneous nuclear ribonucleoproteins A2/B1	HNRNPA2B1	7.10713	23.6094	7.0486	7.10612	7.16665	10.8469	10.8788	10.8253	10.8367	P22626	3181	HNRNPA2B1	NC_000007	26189927	26200793	reverse	10867	reviewed	Heterogeneous nuclear ribonucleoproteins A2/B1 (hnRNP A2/B1)
P14618;P14618-3;B4DNK4;H3BQ34;H3BUW1;H3BTJ2;H3BT25;H3BU13;H3BN34;H3BQZ3	P14618;P14618-3;B4DNK4	Pyruvate kinase PKM;Pyruvate kinase	PKM	7.07709	23.5096	7.09056	7.06543	7.07526	7.15442	7.15886	7.24574	7.05864	P14618	5315	PKM	NC_000015	72199029	72231624	reverse	32596	reviewed	Pyruvate kinase PKM (EC 2.7.1.40) (Cytosolic thyroid hormone-binding protein) (CTHBP) (Opa-interacting protein 3) (OIP-3) (Pyruvate kinase 2/3) (Pyruvate kinase muscle isozyme) (Thyroid hormone-binding protein 1) (THBP1) (Tumor M2-PK) (p58)
Q5T7C4;P09429;B2RPK0	Q5T7C4;P09429;B2RPK0	High mobility group protein B1;Putative high mobility group protein B1-like 1	HMGB1;HMGB1P1	7.07326	23.4969	7.04483	7.0763	7.09866	2.34975	2.22651	2.47508	2.34767	P09429	3146	HMGB1	NC_000013	30457916	30617597	reverse	159682	reviewed	High mobility group protein B1 (High mobility group protein 1) (HMG-1)
P05386	P05386	60S acidic ribosomal protein P1	RPLP1	7.07081	23.4887	7.12127	7.11772	6.97343	11.5058	11.5646	11.3886	11.5643	P05386	6176	RPLP1	NC_000015	69452820	69455545	forward	2726	reviewed	60S acidic ribosomal protein P1 (Large ribosomal subunit protein P1)
P04075;J3KPS3;P04075-2;H3BQN4;H3BPS8;H3BUH7;H3BR04;H3BMQ8;H3BU78;H3BR68;A0A087WXX2;P05062	P04075;J3KPS3;P04075-2;H3BQN4;H3BPS8;H3BUH7	Fructose-bisphosphate aldolase A;Fructose-bisphosphate aldolase	ALDOA	7.0689	23.4824	7.07474	7.05018	7.08179	7.96439	8.09766	7.93263	7.86289	P04075	226	ALDOA	NC_000016	30053090	30070420	forward	17331	reviewed	Fructose-bisphosphate aldolase A (EC 4.1.2.13) (Lung cancer antigen NY-LU-1) (Muscle-type aldolase)
P62857	P62857	40S ribosomal protein S28	RPS28	7.06246	23.461	7.02721	7.06515	7.095	10.5817	10.6315	10.395	10.7186	P62857	6234	RPS28	NC_000019	8321500	8322396	forward	897	reviewed	40S ribosomal protein S28 (Small ribosomal subunit protein eS28)
P06576;H0YH81;F8W079;H0YI37	P06576;H0YH81;F8W079	ATP synthase subunit beta, mitochondrial;ATP synthase subunit beta	ATP5B	7.04339	23.3976	7.01494	7.07611	7.03913	10.3211	10.5238	10.2634	10.1762	P06576	506	ATP5B	NC_000012	56638175	56646068	reverse	7894	reviewed	ATP synthase subunit beta, mitochondrial (EC 3.6.3.14)
P01704	P01704	Ig lambda chain V-II region TOG	IGLV2-14	7.02934	23.351	7.00047	7.06348	7.02409	10.6031	10.6968	10.6061	10.5063	0	28815	IGLV2-14	NC_000022	22758741	22759211	forward	471
P62263;E5RH77;H0YB22	P62263;E5RH77	40S ribosomal protein S14	RPS14	7.0071	23.2771	7.0109	7.02912	6.98129	10.7334	10.7721	10.6451	10.7829	P62263	6208	RPS14	NC_000005	150444229	150449810	reverse	5582	reviewed	40S ribosomal protein S14 (Small ribosomal subunit protein uS11)
P62826;J3KQE5;F5H018;B5MDF5;B4DV51;H0YFC6;A0A087X0W0	P62826;J3KQE5;F5H018;B5MDF5	GTP-binding nuclear protein Ran	RAN	6.99745	23.245	6.936	7.02245	7.03391	10.3039	10.3064	10.2902	10.315	P62826	5901	RAN	NC_000012	130871879	130877678	forward	5800	reviewed	GTP-binding nuclear protein Ran (Androgen receptor-associated protein 24) (GTPase Ran) (Ras-like protein TC4) (Ras-related nuclear protein)
Q01469;I6L8B7;A8MUU1;REV__Q99880;REV__Q99879;REV__Q99877;REV__Q93079;REV__Q8N257;REV__Q5QNW6;REV__Q16778;REV__P62807;REV__P58876;REV__P57053;REV__P33778;REV__P23527;REV__P06899;REV__O60814;REV__Q5QNW6-2;REV__U3KQK0	Q01469;I6L8B7	Fatty acid-binding protein, epidermal	FABP5	6.99325	23.2311	7.01155	6.98775	6.98044	4.53718	4.85699	4.35403	4.40054	Q01469	2171	FABP5	NC_000008	81280483	81284777	forward	4295	reviewed	Fatty acid-binding protein, epidermal (Epidermal-type fatty acid-binding protein) (E-FABP) (Fatty acid-binding protein 5) (Psoriasis-associated fatty acid-binding protein homolog) (PA-FABP)
P26583;D6R9A6	P26583;D6R9A6	High mobility group protein B2	HMGB2	6.98891	23.2167	6.98023	6.96867	7.01784	11.2628	11.0957	11.3407	11.3521	P26583	3148	HMGB2	NC_000004	173331376	173334444	reverse	3069	reviewed	High mobility group protein B2 (High mobility group protein 2) (HMG-2)
P22392-2;Q32Q12;J3KPD9	P22392-2;Q32Q12;J3KPD9	Nucleoside diphosphate kinase	NME1-NME2;NME2	6.98547	23.2052	7.00823	6.99524	6.95294	8.46633	8.54253	8.37704	8.47942	P22392	4831	NME2	NC_000017	51165435	51171744	forward	6310	reviewed	Nucleoside diphosphate kinase B (NDK B) (NDP kinase B) (EC 2.7.4.6) (C-myc purine-binding transcription factor PUF) (Histidine protein kinase NDKB) (EC 2.7.13.3) (nm23-H2)
B4DY08	B4DY08		HNRNPC	6.97617	23.1743	6.9594	6.9589	7.0102	6.3084	6.34465	6.28725	6.2926	P07910	3183	HNRNPC	NC_000014	21209136	21269479	reverse	60344	reviewed	Heterogeneous nuclear ribonucleoproteins C1/C2 (hnRNP C1/C2)
C9J9K3;A0A0C4DG17;P08865;F8WD59	C9J9K3;A0A0C4DG17;P08865	40S ribosomal protein SA	RPSA	6.9688	23.1498	7.01806	6.9485	6.93983	5.80187	5.90087	5.80736	5.69738	P08865	3921	RPSA	NC_000003	39406689	39412542	forward	5854	reviewed	40S ribosomal protein SA (37 kDa laminin receptor precursor) (37LRP) (37/67 kDa laminin receptor) (LRP/LR) (67 kDa laminin receptor) (67LR) (Colon carcinoma laminin-binding protein) (Laminin receptor 1) (LamR) (Laminin-binding protein precursor p40) (LBP/p40) (Multidrug resistance-associated protein MGr1-Ag) (NEM/1CHD4) (Small ribosomal subunit protein uS2)
P60174;P60174-1;P60174-4;U3KPZ0;U3KQF3;U3KPS5	P60174;P60174-1;P60174-4	Triosephosphate isomerase	TPI1	6.96666	23.1427	6.98896	6.96765	6.94336	9.91734	10.0014	9.90773	9.84289	P60174	7167	TPI1	NC_000012	6867420	6870946	forward	3527	reviewed	Triosephosphate isomerase (TIM) (EC 5.3.1.1) (Triose-phosphate isomerase)
P40926;P40926-2;G3XAL0	P40926;P40926-2;G3XAL0	Malate dehydrogenase, mitochondrial;Malate dehydrogenase	MDH2	6.95854	23.1158	6.97168	6.89062	7.01333	6.34172	6.59036	6.29462	6.14016	P40926	4191	MDH2	NC_000007	76048019	76067508	forward	19490	reviewed	Malate dehydrogenase, mitochondrial (EC 1.1.1.37)
P23396;P23396-2;E9PL09;E9PPU1;F2Z2S8;H0YCJ7;H0YEU2;E9PQ96;E9PJH4;H0YF32;E9PSF4;E9PQX2;H0YES8	P23396;P23396-2;E9PL09;E9PPU1;F2Z2S8;H0YCJ7;H0YEU2	40S ribosomal protein S3	RPS3	6.94004	23.0543	6.93502	6.94141	6.9437	9.36692	9.39641	9.32182	9.38254	P23396	6188	RPS3	NC_000011	75399491	75422302	forward	22812	reviewed	40S ribosomal protein S3 (EC 4.2.99.18) (Small ribosomal subunit protein uS3)
P61978-2;P61978;S4R457	P61978-2;P61978	Heterogeneous nuclear ribonucleoprotein K	HNRNPK	6.92373	23.0001	6.9231	6.93425	6.91384	8.54858	8.68113	8.48224	8.48236	P61978	3190	HNRNPK	NC_000009	83968083	83980782	reverse	12700	reviewed	Heterogeneous nuclear ribonucleoprotein K (hnRNP K) (Transformation up-regulated nuclear protein) (TUNP)
P09936;D6RE83;D6R956;D6R974;D6RF53	P09936;D6RE83;D6R956;D6R974	Ubiquitin carboxyl-terminal hydrolase isozyme L1;Ubiquitin carboxyl-terminal hydrolase	UCHL1	6.92136	22.9923	6.88093	6.95566	6.92749	8.21406	8.40786	8.09022	8.1441	P09936	7345	UCHL1	NC_000004	41256881	41268429	forward	11549	reviewed	Ubiquitin carboxyl-terminal hydrolase isozyme L1 (UCH-L1) (EC 3.4.19.12) (EC 6.-.-.-) (Neuron cytoplasmic protein 9.5) (PGP 9.5) (PGP9.5) (Ubiquitin thioesterase L1)
P62314;J3QLI9;J3QLR7	P62314;J3QLI9	Small nuclear ribonucleoprotein Sm D1	SNRPD1	6.91966	22.9866	7.00196	6.8626	6.89442	6.69276	6.71891	6.67849	6.68089	P62314	6632	SNRPD1	NC_000018	21612269	21630247	forward	17979	reviewed	Small nuclear ribonucleoprotein Sm D1 (Sm-D1) (Sm-D autoantigen) (snRNP core protein D1)
P13796;Q5TBN3;P13796-2;Q5TBN5;U3KQI3	P13796	Plastin-2	LCP1	6.91523	22.9719	6.91385	6.92584	6.90599	7.75172	7.75475	7.80135	7.69905	P13796	3936	LCP1	NC_000013	46125923	46182324	reverse	56402	reviewed	Plastin-2 (L-plastin) (LC64P) (Lymphocyte cytosolic protein 1) (LCP-1)
P62081;B5MCP9	P62081;B5MCP9	40S ribosomal protein S7	RPS7	6.91021	22.9552	6.84679	6.90135	6.98248	6.25191	6.27053	6.11103	6.37417	P62081	6201	RPS7	NC_000002	3575263	3580919	forward	5657	reviewed	40S ribosomal protein S7 (Small ribosomal subunit protein eS7)
P0DP25;P0DP24;P0DP23;H0Y7A7;M0QZ52;F8WBR5;G3V479	P0DP25;P0DP24;P0DP23;H0Y7A7		CALM2	6.88981	22.8875	6.89072	6.90799	6.87073	8.01843	8.02945	8.02387	8.00197	P0DP23	801	CALM1	NC_000014	90396983	90408275	forward	11293	reviewed	Calmodulin-1
P25398	P25398	40S ribosomal protein S12	RPS12	6.88876	22.884	6.78407	6.94014	6.94207	12.1481	12.1749	12.0842	12.1851	P25398	6206	RPS12	NC_000006	132814569	132817564	forward	2996	reviewed	40S ribosomal protein S12 (Small ribosomal subunit protein eS12)
P60866;P60866-2;G3XAN0;E5RJX2;E5RIP1	P60866;P60866-2;G3XAN0	40S ribosomal protein S20	RPS20	6.88764	22.8802	6.84177	6.93252	6.88862	9.93364	9.90239	9.89289	10.0056	P60866	6224	RPS20	NC_000008	56068180	56074581	reverse	6402	reviewed	40S ribosomal protein S20 (Small ribosomal subunit protein uS10)
P31146;H3BRY3;H3BRJ0	P31146;H3BRY3	Coronin-1A;Coronin	CORO1A	6.88606	22.875	6.86496	6.91791	6.87532	8.66061	8.98672	8.50494	8.49017	P31146	11151	CORO1A	NC_000016	30183410	30189076	forward	5667	reviewed	Coronin-1A (Coronin-like protein A) (Clipin-A) (Coronin-like protein p57) (Tryptophan aspartate-containing coat protein) (TACO)
P25705;P25705-2;P25705-3;K7EK77;K7ENJ4;K7ERX7;K7EJP1;K7EQH4;K7ESA0;K7EM08	P25705;P25705-2;P25705-3	ATP synthase subunit alpha, mitochondrial	ATP5A1	6.88548	22.8731	6.86853	6.86031	6.92758	8.51897	8.63623	8.47269	8.44799	P25705	498	ATP5A1	NC_000018	46084144	46104233	reverse	20090	reviewed	ATP synthase subunit alpha, mitochondrial
P37802;X6RJP6;P37802-2;C9J5W6	P37802;X6RJP6;P37802-2	Transgelin-2	TAGLN2	6.88431	22.8692	6.90889	6.8888	6.85523	7.3954	7.57788	7.35764	7.25068	P37802	8407	TAGLN2	NC_000001	159918107	159925542	reverse	7436	reviewed	Transgelin-2 (Epididymis tissue protein Li 7e) (SM22-alpha homolog)
Q01105;A0A0C4DFV9;Q01105-3;Q01105-4;B2REB7	Q01105;A0A0C4DFV9;Q01105-3;Q01105-4	Protein SET	SET	6.87575	22.8408	6.86346	6.99892	6.76488	7.58914	7.64212	7.58924	7.53605	Q01105	6418	SET	NC_000009	128683432	128696396	forward	12965	reviewed	Protein SET (HLA-DR-associated protein II) (Inhibitor of granzyme A-activated DNase) (IGAAD) (PHAPII) (Phosphatase 2A inhibitor I2PP2A) (I-2PP2A) (Template-activating factor I) (TAF-I)
Q14103-3;Q14103;H0YA96;H0Y8G5;Q14103-4;Q14103-2;D6RAF8;D6RD83;D6RF44;D6RBQ9	Q14103-3;Q14103;H0YA96;H0Y8G5;Q14103-4;Q14103-2;D6RAF8	Heterogeneous nuclear ribonucleoprotein D0	HNRNPD	6.87427	22.8358	6.88835	6.89437	6.84009	6.8786	6.94357	6.96498	6.72724	Q14103	3184	HNRNPD	NC_000004	82353314	82373996	reverse	20683	reviewed	Heterogeneous nuclear ribonucleoprotein D0 (hnRNP D0) (AU-rich element RNA-binding protein 1)
P61604;B8ZZL8;B8ZZ54	P61604;B8ZZL8	10 kDa heat shock protein, mitochondrial	HSPE1	6.87343	22.833	6.8285	6.88137	6.91042	7.82538	7.895	7.70598	7.87516	P61604	3336	HSPE1	NC_000002	197499997	197503463	forward	3467	reviewed	10 kDa heat shock protein, mitochondrial (Hsp10) (10 kDa chaperonin) (Chaperonin 10) (CPN10) (Early-pregnancy factor) (EPF)
P00558;P00558-2	P00558;P00558-2	Phosphoglycerate kinase 1	PGK1	6.8726	22.8303	6.88861	6.86134	6.86784	7.91819	7.74106	7.97585	8.03766	P00558	5230	PGK1	NC_000023	78104169	78126827	forward	22659	reviewed	Phosphoglycerate kinase 1 (EC 2.7.2.3) (Cell migration-inducing gene 10 protein) (Primer recognition protein 2) (PRP 2)
P11021	P11021	78 kDa glucose-regulated protein	HSPA5	6.87223	22.8291	6.85516	6.90922	6.85231	8.93122	9.51641	8.72479	8.55248	P11021	3309	HSPA5	NC_000009	125234848	125241387	reverse	6540	reviewed	78 kDa glucose-regulated protein (GRP-78) (Endoplasmic reticulum lumenal Ca(2+)-binding protein grp78) (Heat shock 70 kDa protein 5) (Immunoglobulin heavy chain-binding protein) (BiP)
P63313	P63313	Thymosin beta-10	TMSB10	6.87175	22.8275	7.01867	6.75374	6.84284	10.5381	10.5179	10.5081	10.5883	P63313	9168	TMSB10	NC_000002	84905639	84906675	forward	1037	reviewed	Thymosin beta-10
P19338;C9JYW2;C9JLB1;C9J1H7;C9JWL1	P19338	Nucleolin	NCL	6.87026	22.8225	6.83491	6.90294	6.87294	11.0614	11.2448	10.9851	10.9544	P19338	4691	NCL	NC_000002	231454748	231464494	reverse	9747	reviewed	Nucleolin (Protein C23)
P63241;I3L397;I3L504;P63241-2;Q6IS14	P63241;I3L397;I3L504;P63241-2;Q6IS14	Eukaryotic translation initiation factor 5A-1;Eukaryotic translation initiation factor 5A;Eukaryotic translation initiation factor 5A-1-like	EIF5A;EIF5AL1	6.8676	22.8137	6.93489	6.92144	6.74647	6.61223	6.81865	6.57592	6.44211	P63241	1984	EIF5A	NC_000017	7306999	7312463	forward	5465	reviewed	Eukaryotic translation initiation factor 5A-1 (eIF-5A-1) (eIF-5A1) (Eukaryotic initiation factor 5A isoform 1) (eIF-5A) (Rev-binding factor) (eIF-4D)
Q9P1F3;Q5SZC9	Q9P1F3	Costars family protein ABRACL	ABRACL	6.86361	22.8004	6.85032	6.90558	6.83493	6.67292	6.46972	6.75047	6.79857	Q9P1F3	58527	ABRACL	NC_000006	139028682	139043302	forward	14621	reviewed	Costars family protein ABRACL (ABRA C-terminal-like protein)
P07900;P07900-2;G3V2J8	P07900;P07900-2	Heat shock protein HSP 90-alpha	HSP90AA1	6.86265	22.7972	6.82184	6.85339	6.9127	7.93248	8.09376	7.86505	7.83864	P07900	3320	HSP90AA1	NC_000014	102080738	102139749	reverse	59012	reviewed	Heat shock protein HSP 90-alpha (Heat shock 86 kDa) (HSP 86) (HSP86) (Lipopolysaccharide-associated protein 2) (LAP-2) (LPS-associated protein 2) (Renal carcinoma antigen NY-REN-38)
O00148;O00148-2;O00148-3;K7EQN7;K7EPJ3;K7EN69;K7EIL8;K7ENP6;K7EL56;F6SXL5	O00148;O00148-2;O00148-3;K7EQN7	ATP-dependent RNA helicase DDX39A	DDX39A	6.85871	22.7841	6.85879	6.8772	6.84014	6.78798	6.9697	6.72806	6.66619	O00148	10212	DDX39A	NC_000019	14408798	14419383	reverse	10586	reviewed	ATP-dependent RNA helicase DDX39A (EC 3.6.4.13) (DEAD box protein 39) (Nuclear RNA helicase URH49)
E9PAV3;F8VZJ2;H0YHX9;Q13765;E9PAV3-2;F8W0W4;F8W1N5;F8VNW4;F8VZ58	E9PAV3;F8VZJ2;H0YHX9;Q13765;E9PAV3-2;F8W0W4;F8W1N5;F8VNW4	Nascent polypeptide-associated complex subunit alpha, muscle-specific form;Nascent polypeptide-associated complex subunit alpha	NACA	6.85778	22.7811	6.87078	6.9149	6.78767	9.40291	9.3981	9.39146	9.41918	E9PAV3	4666	NACA	NC_000012	56712427	56726275	reverse	13849	reviewed	Nascent polypeptide-associated complex subunit alpha, muscle-specific form (Alpha-NAC, muscle-specific form) (skNAC)
Q5JP53;P07437;Q5ST81;A6NNZ2;M0R1I1	Q5JP53;P07437;Q5ST81	Tubulin beta chain	TUBB	6.84432	22.7363	6.99419	6.85666	6.68211	9.71469	10.0437	9.63856	9.46175	P07437	203068	TUBB	NC_000006	30720201	30725426	forward	5226	reviewed	Tubulin beta chain (Tubulin beta-5 chain)
P52566;F5H3P3;F5H6Q0;F5H2R5	P52566;F5H3P3;F5H6Q0	Rho GDP-dissociation inhibitor 2	ARHGDIB	6.84045	22.7235	6.83089	6.84079	6.84966	7.94533	8.01402	7.93846	7.8835	P52566	397	ARHGDIB	NC_000012	14942015	14961770	reverse	19756	reviewed	Rho GDP-dissociation inhibitor 2 (Rho GDI 2) (Ly-GDI) (Rho-GDI beta)
P35268;K7ERI7;K7ELC4;K7EMH1;K7EP65;K7EKS7;K7EJT5	P35268;K7ERI7;K7ELC4;K7EMH1;K7EP65;K7EKS7	60S ribosomal protein L22	RPL22	6.83848	22.7169	6.82719	6.86933	6.81893	7.72548	7.67962	7.68643	7.81038	P35268	6146	RPL22	NC_000001	6185020	6199619	reverse	14600	reviewed	60S ribosomal protein L22 (EBER-associated protein) (EAP) (Epstein-Barr virus small RNA-associated protein) (Heparin-binding protein HBp15) (Large ribosomal subunit protein eL22)
Q8WVC2;P63220;Q9BYK1;Q9BYK2	Q8WVC2;P63220;Q9BYK1	40S ribosomal protein S21	RPS21	6.83199	22.6954	6.865	6.90377	6.72721	12.538	12.5406	12.4808	12.5925	P63220	6227	RPS21	NC_000020	62387065	62388520	forward	1456	reviewed	40S ribosomal protein S21 (Small ribosomal subunit protein eS21)
P62851	P62851	40S ribosomal protein S25	RPS25	6.8308	22.6914	6.88056	6.85085	6.76098	11.2147	11.2347	11.126	11.2833	P62851	6230	RPS25	NC_000011	119015712	119018347	reverse	2636	reviewed	40S ribosomal protein S25 (Small ribosomal subunit protein eS25)
P62328;CON__P21752	P62328	Thymosin beta-4;Hematopoietic system regulatory peptide	TMSB4X	6.82989	22.6884	6.83982	6.92572	6.72412	7.08694	6.81365	7.12164	7.32553	P62328	7114	TMSB4X	NC_000023	12975107	12977227	forward	2121	reviewed	Thymosin beta-4 (T beta-4) (Fx) [Cleaved into: Hematopoietic system regulatory peptide (Seraspenide)]
P52565;J3KTF8;J3QQX2;J3KRE2;P52565-2;J3KRY1;J3KS60	P52565;J3KTF8;J3QQX2;J3KRE2;P52565-2;J3KRY1	Rho GDP-dissociation inhibitor 1	ARHGDIA	6.82311	22.6659	6.82083	6.82575	6.82275	7.23711	7.53185	7.16179	7.0177	P52565	396	ARHGDIA	NC_000017	81867719	81871406	reverse	3688	reviewed	Rho GDP-dissociation inhibitor 1 (Rho GDI 1) (Rho-GDI alpha)
P51991;H7C1J8	P51991	Heterogeneous nuclear ribonucleoprotein A3	HNRNPA3	6.81666	22.6444	6.80347	6.82864	6.81787	7.22556	7.29039	7.23199	7.15431	P51991	220988	HNRNPA3	NC_000002	177212694	177223959	forward	11266	reviewed	Heterogeneous nuclear ribonucleoprotein A3 (hnRNP A3)
P49773;D6REP8;D6RE99;D6RC06	P49773	Histidine triad nucleotide-binding protein 1	HINT1	6.81484	22.6384	6.87408	6.84431	6.72613	9.87687	9.86824	9.87189	9.89049	P49773	3094	HINT1	NC_000005	131159283	131165348	reverse	6066	reviewed	Histidine triad nucleotide-binding protein 1 (EC 3.-.-.-) (Adenosine 5'-monophosphoramidase) (Protein kinase C inhibitor 1) (Protein kinase C-interacting protein 1) (PKCI-1)
P23284	P23284	Peptidyl-prolyl cis-trans isomerase B	PPIB	6.81262	22.631	6.80671	6.8716	6.75955	8.34765	8.62713	8.17023	8.2456	P23284	5479	PPIB	NC_000015	64155815	64163155	reverse	7341	reviewed	Peptidyl-prolyl cis-trans isomerase B (PPIase B) (EC 5.2.1.8) (CYP-S1) (Cyclophilin B) (Rotamase B) (S-cyclophilin) (SCYLP)
P63244;J3KPE3;D6RAC2;H0YAF8;D6RHH4;H0Y8W2;D6REE5;H0YAM7;D6R9Z1;D6R9L0;D6RAU2;E9PD14;D6RFX4;D6RFZ9;D6RBD0;D6RF23;D6RHJ5;D6R909;H0Y8R5;D6RGK8;H0Y9P0;D6RDI0	P63244;J3KPE3;D6RAC2;H0YAF8;D6RHH4;H0Y8W2;D6REE5;H0YAM7;D6R9Z1;D6R9L0;D6RAU2;E9PD14;D6RFX4;D6RFZ9	Guanine nucleotide-binding protein subunit beta-2-like 1;Guanine nucleotide-binding protein subunit beta-2-like 1, N-terminally processed	GNB2L1	6.81051	22.624	6.82164	6.86156	6.74833	11.1516	11.2876	11.0611	11.1062	P63244	10399	RACK1	NC_000005	181236928	181243906	reverse	6979	reviewed	Receptor of activated protein C kinase 1 (Cell proliferation-inducing gene 21 protein) (Guanine nucleotide-binding protein subunit beta-2-like 1) (Guanine nucleotide-binding protein subunit beta-like protein 12.3) (Human lung cancer oncogene 7 protein) (HLC-7) (Receptor for activated C kinase) (Small ribosomal subunit protein RACK1) [Cleaved into: Receptor of activated protein C kinase 1, N-termi…
P46777;Q5T7N0;R4GNJ2	P46777	60S ribosomal protein L5	RPL5	6.80278	22.5984	6.79745	6.81153	6.79937	8.74943	8.74503	8.71143	8.79181	P46777	6125	RPL5	NC_000001	92832037	92841924	forward	9888	reviewed	60S ribosomal protein L5 (Large ribosomal subunit protein uL18)
P61247;D6RAT0;D6RG13;E9PFI5;H0Y8L7;D6RB09;H0Y9Y4;D6R9B6;D6RAS7;D6RED7;D6RI02;D6RGE0	P61247;D6RAT0;D6RG13;E9PFI5;H0Y8L7;D6RB09;H0Y9Y4;D6R9B6	40S ribosomal protein S3a	RPS3A	6.79915	22.5863	6.81451	6.82425	6.7587	5.28216	5.42425	5.19456	5.22766	P61247	6189	RPS3A	NC_000004	151099573	151104652	forward	5080	reviewed	40S ribosomal protein S3a (Small ribosomal subunit protein eS1) (v-fos transformation effector protein) (Fte-1)
P46778;M0R181;G3V1B3	P46778;M0R181	60S ribosomal protein L21	RPL21	6.7972	22.5798	6.87187	6.76748	6.75226	4.48633	4.46532	4.53294	4.46074	P46778	6144	RPL21	NC_000013	27251555	27256568	forward	5014	reviewed	60S ribosomal protein L21 (Large ribosomal subunit protein eL21)
P29401;P29401-2;E9PFF2;F8W888;F8WAX4	P29401;P29401-2	Transketolase	TKT	6.79161	22.5612	6.77794	6.81019	6.78669	4.54672	4.59574	4.60348	4.44095	P29401	7086	TKT	NC_000003	53224707	53256114	reverse	31408	reviewed	Transketolase (TK) (EC 2.2.1.1)
P05388-2	P05388-2			6.78689	22.5456	6.75231	6.784	6.82436	11.4534	11.4391	11.4012	11.5198	P05388	6175	RPLP0	NC_000012	120196700	120201211	reverse	4512	reviewed	60S acidic ribosomal protein P0 (60S ribosomal protein L10E) (Large ribosomal subunit protein uL10)
P18669;P15259;Q8N0Y7	P18669	Phosphoglycerate mutase 1	PGAM1	6.78447	22.5375	6.74798	6.76309	6.84235	3.95793	3.9279	4.1635	3.78241	P18669	5223	PGAM1	NC_000010	97426125	97433444	forward	7320	reviewed	Phosphoglycerate mutase 1 (EC 5.4.2.11) (EC 5.4.2.4) (BPG-dependent PGAM 1) (Phosphoglycerate mutase isozyme B) (PGAM-B)
Q00839;Q00839-2;A0A1W2PPS1;A0A1W2PP35;A0A1X7SBS1;Q5RI18;A0A1W2PPH7;A0A1W2PPL4;A0A1W2PQL0;A0A1W2PP34;A0A1W2PQ74;A0A1W2PRZ7;A0A1W2PQD4;A0A1W2PRI6;A0A1W2PPE9;A0A1W2PNG3;A0A087WVI9;A0A087WZF3;A0A1W2PP22	Q00839;Q00839-2;A0A1W2PPS1;A0A1W2PP35;A0A1X7SBS1;Q5RI18;A0A1W2PPH7;A0A1W2PPL4;A0A1W2PQL0;A0A1W2PP34;A0A1W2PQ74;A0A1W2PRZ7	Heterogeneous nuclear ribonucleoprotein U	HNRNPU	6.77435	22.5039	6.73178	6.78837	6.80289	7.98414	8.12768	8.03337	7.79136	Q00839	3192	HNRNPU	NC_000001	244842123	244864720	reverse	22598	reviewed	Heterogeneous nuclear ribonucleoprotein U (hnRNP U) (GRIP120) (Nuclear p120 ribonucleoprotein) (Scaffold-attachment factor A) (SAF-A) (p120) (pp120)
Q15365	Q15365	Poly(rC)-binding protein 1	PCBP1	6.7734	22.5008	6.78953	6.78499	6.74569	9.28374	9.44595	9.30147	9.10379	Q15365	5093	PCBP1	NC_000002	70087453	70089203	forward	1751	reviewed	Poly(rC)-binding protein 1 (Alpha-CP1) (Heterogeneous nuclear ribonucleoprotein E1) (hnRNP E1) (Nucleic acid-binding protein SUB2.3)
P50395;P50395-2;Q5SX87;Q5SX86;Q5SX91;V9GYF8;Q5SX90;V9GYJ7	P50395;P50395-2;Q5SX87	Rab GDP dissociation inhibitor beta	GDI2	6.773	22.4994	6.73582	6.80678	6.7764	6.64657	6.6768	6.68426	6.57864	P50395	2665	GDI2	NC_000010	5765222	5813549	reverse	48328	reviewed	Rab GDP dissociation inhibitor beta (Rab GDI beta) (Guanosine diphosphate dissociation inhibitor 2) (GDI-2)
P60842;J3KT12;P60842-2;J3QS69;J3KTB5;J3KSZ0;J3QL43;J3KTN0;J3QR64;J3KS25;J3QL52;J3KS93;J3KT04;J3QQP0	P60842;J3KT12;P60842-2;J3QS69;J3KTB5;J3KSZ0;J3QL43	Eukaryotic initiation factor 4A-I	EIF4A1	6.76982	22.4888	6.75593	6.78267	6.77084	7.83964	8.0068	7.73633	7.77578	P60842	1973	EIF4A1	NC_000017	7572706	7579006	forward	6301	reviewed	Eukaryotic initiation factor 4A-I (eIF-4A-I) (eIF4A-I) (EC 3.6.4.13) (ATP-dependent RNA helicase eIF4A-1)
P62244;I3L3P7;I3L246;H3BV27;H3BT37;I3L303;H3BVC7	P62244;I3L3P7;I3L246	40S ribosomal protein S15a	RPS15A	6.76708	22.4798	6.81589	6.75391	6.73144	9.47312	9.42913	9.44299	9.54724	P62244	6210	RPS15A	NC_000016	18782955	18790334	reverse	7380	reviewed	40S ribosomal protein S15a (Small ribosomal subunit protein uS8)
P15880;H0YEN5;E9PQD7;E9PMM9;I3L404;E9PM36;E9PPT0;H3BNG3;H0YE27	P15880;H0YEN5;E9PQD7;E9PMM9;I3L404;E9PM36;E9PPT0	40S ribosomal protein S2	RPS2	6.76351	22.4679	6.77673	6.7244	6.78939	7.64812	7.69146	7.58451	7.66839	P15880	6187	RPS2	NC_000016	1962061	1964826	reverse	2766	reviewed	40S ribosomal protein S2 (40S ribosomal protein S4) (Protein LLRep3) (Small ribosomal subunit protein uS5)
P84103-2;P84103;A0A087X2D0	P84103-2;P84103;A0A087X2D0	Serine/arginine-rich splicing factor 3	SRSF3	6.76263	22.465	6.64922	6.8207	6.81797	8.73121	8.81567	8.68825	8.68972	P84103	6428	SRSF3	NC_000006	36594313	36604467	forward	10155	reviewed	Serine/arginine-rich splicing factor 3 (Pre-mRNA-splicing factor SRP20) (Splicing factor, arginine/serine-rich 3)
Q71UI9;P0C0S5;C9J0D1;Q71UI9-4;Q71UI9-2;Q71UI9-3;C9J386;Q71UI9-5	Q71UI9;P0C0S5;C9J0D1;Q71UI9-4;Q71UI9-2;Q71UI9-3;C9J386	Histone H2A.V;Histone H2A.Z;Histone H2A	H2AFV;H2AFZ	6.75602	22.443	6.54679	6.77844	6.94283	5.37723	5.38647	5.47021	5.27501	Q71UI9	94239	H2AFV	NC_000007	44826889	44848126	reverse	21238	reviewed	Histone H2A.V (H2A.F/Z)
P62888;E5RI99;A0A0B4J213;A0A0C4DH44;E5RJH3	P62888;E5RI99	60S ribosomal protein L30	RPL30	6.75231	22.4307	6.74557	6.79618	6.71517	11.8105	11.8588	11.7097	11.863	P62888	6156	RPL30	NC_000008	98041710	98045590	reverse	3881	reviewed	60S ribosomal protein L30 (Large ribosomal subunit protein eL30)
P15311;E7EQR4;E9PNP4	P15311;E7EQR4	Ezrin	EZR	6.75158	22.4283	6.73609	6.75519	6.76347	5.93166	5.9905	5.98482	5.81967	P15311	7430	EZR	NC_000006	158765741	158819424	reverse	53684	reviewed	Ezrin (Cytovillin) (Villin-2) (p81)
P01871;A0A1B0GUU9;P01871-2;P04220	P01871;A0A1B0GUU9;P01871-2;P04220	Ig mu chain C region;Ig mu heavy chain disease protein	IGHM	6.74693	22.4128	6.71111	6.81933	6.71034	7.64272	7.54635	7.67983	7.70197	0	3507	IGHM	NC_000014	106000000	106000000	reverse	4252
P61353;K7ELC7;K7EQQ9;K7ERY7	P61353;K7ELC7;K7EQQ9	60S ribosomal protein L27	RPL27	6.74639	22.411	6.75003	6.73834	6.75079	11.5508	11.6051	11.4683	11.5792	P61353	6155	RPL27	NC_000017	42998429	43002959	forward	4531	reviewed	60S ribosomal protein L27 (Large ribosomal subunit protein eL27)
P06744;A0A0A0MTS2;P06744-2;K7EQ48;A0A0J9YXP8;A0A0J9YYH3;A0A0J9YX90;K7EPY4;K7EP41;K7ENA0;K7ERC6;K7ELR7;K7ERK8;K7EIL4;Q8N196	P06744;A0A0A0MTS2;P06744-2;K7EQ48;A0A0J9YXP8;A0A0J9YYH3;A0A0J9YX90	Glucose-6-phosphate isomerase	GPI	6.74371	22.4021	6.6901	6.73099	6.81005	5.95481	5.95187	6.05658	5.85599	P06744	2821	GPI	NC_000019	34359592	34402413	forward	42822	reviewed	Glucose-6-phosphate isomerase (GPI) (EC 5.3.1.9) (Autocrine motility factor) (AMF) (Neuroleukin) (NLK) (Phosphoglucose isomerase) (PGI) (Phosphohexose isomerase) (PHI) (Sperm antigen 36) (SA-36)
Q9UQ80;Q9UQ80-2;F8VR77;F8W0A3;H0YIN7;F8VZ69	Q9UQ80;Q9UQ80-2;F8VR77	Proliferation-associated protein 2G4	PA2G4	6.74158	22.395	6.68392	6.75172	6.78909	7.54799	7.75449	7.51349	7.37599	Q9UQ80	5036	PA2G4	NC_000012	56104319	56113910	forward	9592	reviewed	Proliferation-associated protein 2G4 (Cell cycle protein p38-2G4 homolog) (hG4-1) (ErbB3-binding protein 1)
P17987;E7EQR6;E7ERF2;F5H282;F5GZ03;F5GZI8;F5GYL4;F5H7Y1	P17987;E7EQR6;E7ERF2;F5H282	T-complex protein 1 subunit alpha	TCP1	6.73825	22.384	6.71026	6.72489	6.77959	8.95487	9.05753	8.89197	8.9151	P17987	6950	TCP1	NC_000006	159778498	159789703	reverse	11206	reviewed	T-complex protein 1 subunit alpha (TCP-1-alpha) (CCT-alpha)
B8ZZQ6;P06454-2;P06454;B8ZZA1;B8ZZW7;H7C2N1	B8ZZQ6;P06454-2;P06454;B8ZZA1;B8ZZW7;H7C2N1	Prothymosin alpha;Prothymosin alpha, N-terminally processed;Thymosin alpha-1	PTMA	6.73476	22.3724	6.94159	6.66083	6.60187	7.23263	7.12949	7.26407	7.30433	P06454	5757	PTMA	NC_000002	231708525	231713541	forward	5017	reviewed	Prothymosin alpha [Cleaved into: Prothymosin alpha, N-terminally processed; Thymosin alpha-1]
P32969;H0Y9V9;D6RAN4;E7ESE0;H0Y9R4	P32969;H0Y9V9;D6RAN4;E7ESE0	60S ribosomal protein L9	RPL9	6.72867	22.3522	6.75082	6.7145	6.72069	6.49423	6.57531	6.49137	6.41599	P32969	6133	RPL9	NC_000004	39454124	39458948	reverse	4825	reviewed	60S ribosomal protein L9 (Large ribosomal subunit protein uL6)
Q13185;S4R2Y4	Q13185;S4R2Y4	Chromobox protein homolog 3	CBX3	6.72516	22.3405	6.67968	6.7703	6.72551	8.6832	8.66995	8.74413	8.63554	Q13185	11335	CBX3	NC_000007	26201211	26213607	forward	12397	reviewed	Chromobox protein homolog 3 (HECH) (Heterochromatin protein 1 homolog gamma) (HP1 gamma) (Modifier 2 protein)
P27797;K7EJB9;K7EL50	P27797;K7EJB9	Calreticulin	CALR	6.72389	22.3363	6.70232	6.73887	6.73046	9.4318	9.99619	9.21189	9.08733	P27797	811	CALR	NC_000019	12938600	12944490	forward	5891	reviewed	Calreticulin (CRP55) (Calregulin) (Endoplasmic reticulum resident protein 60) (ERp60) (HACBP) (grp60)
P00441;H7BYH4	P00441;H7BYH4	Superoxide dismutase [Cu-Zn]	SOD1	6.72201	22.33	6.67268	6.69327	6.80007	8.79095	8.84602	8.71699	8.80983	P00441	6647	SOD1	NC_000021	31659622	31668931	forward	9310	reviewed	Superoxide dismutase [Cu-Zn] (EC 1.15.1.1) (Superoxide dismutase 1) (hSod1)
P30101	P30101	Protein disulfide-isomerase A3	PDIA3	6.7179	22.3164	6.69922	6.76485	6.68964	5.94091	6.21878	5.87848	5.72547	P30101	2923	PDIA3	NC_000015	43746392	43772606	forward	26215	reviewed	Protein disulfide-isomerase A3 (EC 5.3.4.1) (58 kDa glucose-regulated protein) (58 kDa microsomal protein) (p58) (Disulfide isomerase ER-60) (Endoplasmic reticulum resident protein 57) (ER protein 57) (ERp57) (Endoplasmic reticulum resident protein 60) (ER protein 60) (ERp60)
P12004	P12004	Proliferating cell nuclear antigen	PCNA	6.71615	22.3106	6.75676	6.66411	6.72758	8.72238	8.85337	8.66381	8.64997	P12004	5111	PCNA	NC_000020	5114953	5126622	reverse	11670	reviewed	Proliferating cell nuclear antigen (PCNA) (Cyclin)
P84077	P84077	ADP-ribosylation factor 1	ARF1	6.7156	22.3087	6.75142	6.76328	6.63211	6.66111	6.83946	6.64068	6.50319	P84077	375	ARF1	NC_000001	228082660	228099212	forward	16553	reviewed	ADP-ribosylation factor 1
P61956-2;P61956	P61956-2;P61956	Small ubiquitin-related modifier 2	SUMO2	6.70983	22.2896	6.72329	6.80109	6.60511	4.28949	4.27053	4.31107	4.28688	P61956	6613	SUMO2	NC_000017	75167730	75183003	reverse	15274	reviewed	Small ubiquitin-related modifier 2 (SUMO-2) (HSMT3) (SMT3 homolog 2) (SUMO-3) (Sentrin-2) (Ubiquitin-like protein SMT3B) (Smt3B)
P30050;P30050-2	P30050;P30050-2	60S ribosomal protein L12	RPL12	6.70631	22.2779	6.74209	6.70393	6.67291	8.90646	8.83308	8.89485	8.99147	P30050	6136	RPL12	NC_000009	127447674	127451432	reverse	3759	reviewed	60S ribosomal protein L12 (Large ribosomal subunit protein uL11)
P46783;Q9NQ39	P46783	40S ribosomal protein S10	RPS10	6.70372	22.2693	6.66451	6.70113	6.74553	5.72698	5.87529	5.58976	5.71589	P46783	6204	RPS10	NC_000006	34417454	34426125	reverse	8672	reviewed	40S ribosomal protein S10 (Small ribosomal subunit protein eS10)
P32119;A6NIW5;P32119-2	P32119;A6NIW5	Peroxiredoxin-2	PRDX2	6.70314	22.2674	6.68217	6.64674	6.78052	7.18543	7.27184	7.12691	7.15755	P32119	7001	PRDX2	NC_000019	12796820	12801910	reverse	5091	reviewed	Peroxiredoxin-2 (EC 1.11.1.15) (Natural killer cell-enhancing factor B) (NKEF-B) (PRP) (Thiol-specific antioxidant protein) (TSA) (Thioredoxin peroxidase 1) (Thioredoxin-dependent peroxide reductase 1)
P40925;P40925-3;B9A041;P40925-2;B8ZZ51;C9JF79;C9JRL4;C9JLV6;C9IZI0;F8WFC2	P40925;P40925-3;B9A041;P40925-2;B8ZZ51	Malate dehydrogenase, cytoplasmic	MDH1	6.70209	22.2639	6.71525	6.69703	6.69398	6.63021	6.65335	6.6011	6.63619	P40925	4190	MDH1	NC_000002	63588609	63607197	forward	18589	reviewed	Malate dehydrogenase, cytoplasmic (EC 1.1.1.37) (Cytosolic malate dehydrogenase) (Diiodophenylpyruvate reductase) (EC 1.1.1.96)
P78371;P78371-2;F5GWF6;F8VQ14	P78371;P78371-2;F5GWF6;F8VQ14	T-complex protein 1 subunit beta	CCT2	6.70143	22.2617	6.67944	6.71857	6.70629	8.72567	8.85156	8.67027	8.65517	P78371	10576	CCT2	NC_000012	69585428	69601577	forward	16150	reviewed	T-complex protein 1 subunit beta (TCP-1-beta) (CCT-beta)
P22234;E9PBS1;P22234-2;D6RF62	P22234;E9PBS1;P22234-2;D6RF62	Multifunctional protein ADE2;Phosphoribosylaminoimidazole-succinocarboxamide synthase;Phosphoribosylaminoimidazole carboxylase	PAICS	6.69948	22.2552	6.71627	6.712	6.67018	8.01942	8.01268	8.04603	7.99955	P22234	10606	PAICS	NC_000004	56435749	56461368	forward	25620	reviewed	Multifunctional protein ADE2 [Includes: Phosphoribosylaminoimidazole-succinocarboxamide synthase (EC 6.3.2.6) (SAICAR synthetase); Phosphoribosylaminoimidazole carboxylase (EC 4.1.1.21) (AIR carboxylase) (AIRC)]
P40227;P40227-2	P40227;P40227-2	T-complex protein 1 subunit zeta	CCT6A	6.69724	22.2477	6.69168	6.70898	6.69105	9.15612	9.3028	9.10743	9.05813	P40227	908	CCT6A	NC_000007	56051685	56063989	forward	12305	reviewed	T-complex protein 1 subunit zeta (TCP-1-zeta) (Acute morphine dependence-related protein 2) (CCT-zeta-1) (HTR3) (Tcp20)
P36578;H3BM89;H3BTP7;H3BU31	P36578;H3BM89	60S ribosomal protein L4	RPL4	6.68766	22.2159	6.80926	6.59933	6.65438	11.704	11.7512	11.639	11.7216	P36578	6124	RPL4	NC_000015	66499315	66504855	reverse	5541	reviewed	60S ribosomal protein L4 (60S ribosomal protein L1) (Large ribosomal subunit protein uL4)
P43487-2;P43487;F6WQW2;C9JXG8;C9JJ34;C9JGV6;C9JDM3;C9JIC6;Q5T0Z6;Q9C010;Q9C010-2	P43487-2;P43487;F6WQW2;C9JXG8	Ran-specific GTPase-activating protein	RANBP1	6.68591	22.2101	6.68088	6.68126	6.6956	7.5655	7.73491	7.47905	7.48253	P43487	5902	RANBP1	NC_000022	20115938	20127357	forward	11420	reviewed	Ran-specific GTPase-activating protein (Ran-binding protein 1) (RanBP1)
A0A0U1RRM4;A0A0D9SF20;K7EK45;A0A087WUW5;K7ELW5;K7EKX4	A0A0U1RRM4		PTBP1	6.6858	22.2097	6.6536	6.67098	6.73281	6.12164	6.39661	6.09107	5.81941	P26599	5725	PTBP1	NC_000019	797392	812327	forward	14936	reviewed	Polypyrimidine tract-binding protein 1 (PTB) (57 kDa RNA-binding protein PPTB-1) (Heterogeneous nuclear ribonucleoprotein I) (hnRNP I)
P62269;J3JS69;A0A0G2JQH2;Q5GGW2	P62269	40S ribosomal protein S18	RPS18	6.68091	22.1935	6.74548	6.62193	6.67532	11.1997	11.23	11.1043	11.2648	P62269	6222	RPS18	NC_000006	33272075	33276504	forward	4430	reviewed	40S ribosomal protein S18 (Ke-3) (Ke3) (Small ribosomal subunit protein uS13)
P08708;H0YN88;A0A075B716;H0YN73;H3BNC9	P08708;H0YN88;A0A075B716	40S ribosomal protein S17	RPS17	6.67425	22.1714	6.69265	6.72321	6.60689	11.7611	11.8367	11.6133	11.8332	P08708	6218	RPS17	NC_000015	82536750	82540544	reverse	3795	reviewed	40S ribosomal protein S17 (Small ribosomal subunit protein eS17)
P08243;P08243-2;P08243-3;F8WEJ5;C9J057;C9JT45;C9JM09;C9JLN6;C9JLA3;C9J605	P08243;P08243-2;P08243-3;F8WEJ5	Asparagine synthetase [glutamine-hydrolyzing]	ASNS	6.67348	22.1688	6.69498	6.65743	6.66804	7.96073	7.72185	8.06706	8.09329	P08243	440	ASNS	NC_000007	97852117	97872542	reverse	20426	reviewed	Asparagine synthetase [glutamine-hydrolyzing] (EC 6.3.5.4) (Cell cycle control protein TS11) (Glutamine-dependent asparagine synthetase)
P62249;M0R210;M0R3H0;M0R1M5;Q6IPX4;M0QX76	P62249;M0R210;M0R3H0;M0R1M5	40S ribosomal protein S16	RPS16	6.67082	22.16	6.76892	6.61564	6.62789	11.5517	11.5835	11.4713	11.6003	P62249	6217	RPS16	NC_000019	39433137	39436020	reverse	2884	reviewed	40S ribosomal protein S16 (Small ribosomal subunit protein uS9)
P56279;G3V4T4;H0YJR9	P56279	T-cell leukemia/lymphoma protein 1A	TCL1A	6.66987	22.1568	6.69306	6.81626	6.5003	8.79595	8.79653	8.75562	8.8357	P56279	8115	TCL1A	NC_000014	95694160	95714196	reverse	20037	reviewed	T-cell leukemia/lymphoma protein 1A (Oncogene TCL-1) (Oncogene TCL1) (Protein p14 TCL1)
P62750;H7BY10;K7EJV9;K7ERT8;A8MUS3;K7EMA7	P62750;H7BY10;K7EJV9;K7ERT8;A8MUS3	60S ribosomal protein L23a	RPL23A	6.66511	22.141	6.67057	6.65943	6.66532	6.02587	6.13011	6.00428	5.94322	P62750	6147	RPL23A	NC_000017	28719982	28724356	forward	4375	reviewed	60S ribosomal protein L23a (Large ribosomal subunit protein uL23)
O43175;Q5SZU1	O43175;Q5SZU1	D-3-phosphoglycerate dehydrogenase	PHGDH	6.66341	22.1354	6.64346	6.70278	6.64399	5.34718	5.27389	5.45878	5.30889	O43175	26227	PHGDH	NC_000001	119711737	119744226	forward	32490	reviewed	D-3-phosphoglycerate dehydrogenase (3-PGDH) (EC 1.1.1.95) (2-oxoglutarate reductase) (EC 1.1.1.399) (Malate dehydrogenase) (EC 1.1.1.37)
P48643;E7ENZ3;B7ZAR1;E9PCA1;P48643-2;D6RIZ7;H0Y914	P48643;E7ENZ3;B7ZAR1;E9PCA1;P48643-2	T-complex protein 1 subunit epsilon	CCT5	6.66167	22.1296	6.67055	6.69015	6.62432	8.3695	8.5185	8.28651	8.30351	P48643	22948	CCT5	NC_000005	10249921	10266412	forward	16492	reviewed	T-complex protein 1 subunit epsilon (TCP-1-epsilon) (CCT-epsilon)
P62942;Q5W0X3;Q1JUQ5;A0A087WZM5;Q5VVH2;Q1JUQ3;A0A087WTS4;A0A087WV48	P62942;Q5W0X3;Q1JUQ5;A0A087WZM5	Peptidyl-prolyl cis-trans isomerase FKBP1A;Peptidyl-prolyl cis-trans isomerase	FKBP1A;FKBP12-Exip2	6.6581	22.1177	6.64756	6.7546	6.57214	3.97282	4.10098	3.92315	3.89433	P62942	2280	FKBP1A	NC_000020	1368977	1393172	reverse	24196	reviewed	Peptidyl-prolyl cis-trans isomerase FKBP1A (PPIase FKBP1A) (EC 5.2.1.8) (12 kDa FK506-binding protein) (12 kDa FKBP) (FKBP-12) (Calstabin-1) (FK506-binding protein 1A) (FKBP-1A) (Immunophilin FKBP12) (Rotamase)
Q59GN2;P62891	Q59GN2;P62891	Putative 60S ribosomal protein L39-like 5;60S ribosomal protein L39	RPL39P5;RPL39	6.65724	22.1149	6.58008	6.73439	NaN	9.43995	9.4535	9.38273	9.48363	P62891	6170	RPL39	NC_000023	119786504	119791659	reverse	5156	reviewed	60S ribosomal protein L39 (Large ribosomal subunit protein eL39)
P16949;P16949-2;A2A2D0;E5RIR6;E7EVN3;Q9H169-3;Q9H169;Q9H169-4;Q9H169-2	P16949;P16949-2;A2A2D0	Stathmin	STMN1	6.65617	22.1113	6.71135	6.59974	6.65741	8.19707	8.07157	8.26655	8.25309	P16949	3925	STMN1	NC_000001	25884186	25906877	reverse	22692	reviewed	Stathmin (Leukemia-associated phosphoprotein p18) (Metablastin) (Oncoprotein 18) (Op18) (Phosphoprotein p19) (pp19) (Prosolin) (Protein Pr22) (pp17)
P05141;Q9H0C2	P05141	ADP/ATP translocase 2;ADP/ATP translocase 2, N-terminally processed	SLC25A5	6.65422	22.1048	6.64841	6.6536	6.66065	10.2231	10.2676	10.2109	10.1906	P05141	292	SLC25A5	NC_000023	119468400	119471396	forward	2997	reviewed	ADP/ATP translocase 2 (ADP,ATP carrier protein 2) (ADP,ATP carrier protein, fibroblast isoform) (Adenine nucleotide translocator 2) (ANT 2) (Solute carrier family 25 member 5) [Cleaved into: ADP/ATP translocase 2, N-terminally processed]
P0DOY2;P0DOY3;P0CF74;A0M8Q6	P0DOY2;P0DOY3;P0CF74	Ig lambda-6 chain C region	IGLC6	6.65422	22.1048	6.76682	6.66294	6.53289	3.66364	3.37851	3.78764	3.82477	0	3542	IGLC6	NC_000022	22919535	22919858	forward	324
G8JLB6;P31943;E9PCY7;H0YB39;D6RBM0;H0YBD7;D6RIU0;D6RFM3;D6RIT2;D6RAM1;E5RGV0;D6R9T0;D6RDU3;D6RJ04;D6RIH9;E7EQJ0;E7EN40;H0YBG7;D6RDL0;E5RGH4;H0YAQ2;D6RF17;D6R9D3;E5RJ94	G8JLB6;P31943;E9PCY7;H0YB39;D6RBM0	Heterogeneous nuclear ribonucleoprotein H;Heterogeneous nuclear ribonucleoprotein H, N-terminally processed	HNRNPH1	6.6526	22.0995	6.61165	6.68442	6.66175	8.18767	8.28073	8.14277	8.1395	P31943	3187	HNRNPH1	NC_000005	179614178	179634784	reverse	20607	reviewed	Heterogeneous nuclear ribonucleoprotein H (hnRNP H) [Cleaved into: Heterogeneous nuclear ribonucleoprotein H, N-terminally processed]
P46776;E9PLL6;E9PJD9;E9PLX7;E9PKT2;H0YF34	P46776;E9PLL6;E9PJD9;E9PLX7	60S ribosomal protein L27a	RPL27A	6.65094	22.0939	6.68296	6.59864	6.67122	10.3986	10.4628	10.3292	10.4037	P46776	6157	RPL27A	NC_000011	8682448	8689872	forward	7425	reviewed	60S ribosomal protein L27a (Large ribosomal subunit protein uL15)
P62277;J3KMX5;E9PS50	P62277;J3KMX5	40S ribosomal protein S13	RPS13	6.64802	22.0842	6.70945	6.52635	6.70825	11.3551	11.3771	11.3034	11.3849	P62277	6207	RPS13	NC_000011	17074392	17077673	reverse	3282	reviewed	40S ribosomal protein S13 (Small ribosomal subunit protein uS15)
X1WI28;P27635;Q96L21;B8A6G2;A6QRI9	X1WI28;P27635;Q96L21	60S ribosomal protein L10;60S ribosomal protein L10-like	RPL10;RPL10L	6.64592	22.0773	6.71511	6.59965	6.62301	8.82016	8.91492	8.74866	8.79688	P27635	6134	RPL10	NC_000023	154398065	154402339	forward	4275	reviewed	60S ribosomal protein L10 (Laminin receptor homolog) (Large ribosomal subunit protein uL16) (Protein QM) (Ribosomal protein L10) (Tumor suppressor QM)
P62701;Q8TD47;C9JEH7;P22090	P62701	40S ribosomal protein S4, X isoform	RPS4X	6.64555	22.076	6.73491	6.5715	6.63023	11.2906	11.3356	11.2272	11.3088	P62701	6191	RPS4X	NC_000023	72272603	72277291	reverse	4689	reviewed	40S ribosomal protein S4, X isoform (SCR10) (Single copy abundant mRNA protein) (Small ribosomal subunit protein eS4)
F8VY35;F5H4R6;P55209-2;P55209;F8VUX1;F8W0J6;H0YIV4;F8W020;F8VXI6;H0YH88;H0YHC3;F8VVB5	F8VY35;F5H4R6;P55209-2;P55209;F8VUX1;F8W0J6;H0YIV4;F8W020;F8VXI6	Nucleosome assembly protein 1-like 1	NAP1L1	6.64484	22.0737	6.72518	6.65387	6.55547	8.3866	8.26941	8.46581	8.42459	P55209	4673	NAP1L1	NC_000012	76045383	76085033	reverse	39651	reviewed	Nucleosome assembly protein 1-like 1 (NAP-1-related protein) (hNRP)
P27348;E9PG15	P27348;E9PG15	14-3-3 protein theta	YWHAQ	6.64465	22.0731	6.59458	6.62193	6.71745	5.59709	5.63343	5.63836	5.51948	P27348	10971	YWHAQ	NC_000002	9583967	9631055	reverse	47089	reviewed	14-3-3 protein theta (14-3-3 protein T-cell) (14-3-3 protein tau) (Protein HS1)
P50990;P50990-2;H7C4C8;H7C2U0	P50990;P50990-2	T-complex protein 1 subunit theta	CCT8	6.64436	22.0721	6.64312	6.65747	6.63248	8.99703	8.96486	9.02481	9.00144	P50990	10694	CCT8	NC_000021	29056322	29073797	reverse	17476	reviewed	T-complex protein 1 subunit theta (TCP-1-theta) (CCT-theta) (Renal carcinoma antigen NY-REN-15)
Q9Y3U8;J3QSB5;J3KTD3	Q9Y3U8;J3QSB5	60S ribosomal protein L36	RPL36	6.64416	22.0714	6.66695	6.6453	6.62024	11.9129	12.0122	11.7407	11.986	Q9Y3U8	25873	RPL36	NC_000019	5690261	5691667	forward	1407	reviewed	60S ribosomal protein L36 (Large ribosomal subunit protein eL36)
P14866;M0QXS5;P14866-2;M0R1W6;B4DVF8;M0QYL7;H7C464	P14866;M0QXS5;P14866-2	Heterogeneous nuclear ribonucleoprotein L	HNRNPL	6.64152	22.0627	6.6009	6.61889	6.70478	6.11404	6.32301	6.0813	5.93781	P14866	3191	HNRNPL	NC_000019	38836378	38852339	reverse	15962	reviewed	Heterogeneous nuclear ribonucleoprotein L (hnRNP L)
P39687;H0YN26;H7BZ09;O95626;O43423	P39687;H0YN26	Acidic leucine-rich nuclear phosphoprotein 32 family member A	ANP32A	6.64073	22.06	6.66553	6.61797	6.6387	5.95268	5.98413	5.91528	5.95861	P39687	8125	ANP32A	NC_000015	68778535	68820922	reverse	42388	reviewed	Acidic leucine-rich nuclear phosphoprotein 32 family member A (Acidic nuclear phosphoprotein pp32) (pp32) (Leucine-rich acidic nuclear protein) (LANP) (Mapmodulin) (Potent heat-stable protein phosphatase 2A inhibitor I1PP2A) (Putative HLA-DR-associated protein I) (PHAPI)
P39019;A0A075B6E2;M0R2L9;M0QXK4;M0QYF7;M0R140	P39019;A0A075B6E2	40S ribosomal protein S19	RPS19	6.63996	22.0575	6.63698	6.55547	6.72744	8.56568	8.6418	8.44473	8.61051	P39019	6223	RPS19	NC_000019	41859918	41871416	forward	11499	reviewed	40S ribosomal protein S19 (Small ribosomal subunit protein eS19)
P39023;G5E9G0;H7C422;H7C3M2;B5MCW2;F8WCR1	P39023;G5E9G0;H7C422;H7C3M2;B5MCW2	60S ribosomal protein L3	RPL3	6.63772	22.05	6.7532	6.56634	6.59363	11.1586	11.1792	11.1466	11.15	P39023	6122	RPL3	NC_000022	39312882	39319665	reverse	6784	reviewed	60S ribosomal protein L3 (HIV-1 TAR RNA-binding protein B) (TARBP-B) (Large ribosomal subunit protein uL3)
P49368;B4DUR8;P49368-2;E9PRC8;Q5SZX6;Q5SZX9;Q5SZW8;E9PQ35;E9PM09	P49368;B4DUR8;P49368-2	T-complex protein 1 subunit gamma	CCT3	6.63144	22.0292	6.59574	6.63984	6.65875	7.81381	8.07596	7.68888	7.67659	P49368	7203	CCT3	NC_000001	156308961	156338415	reverse	29455	reviewed	T-complex protein 1 subunit gamma (TCP-1-gamma) (CCT-gamma) (hTRiC5)
Q15181;Q5SQT6	Q15181;Q5SQT6	Inorganic pyrophosphatase	PPA1	6.62774	22.0169	6.63055	6.64134	6.61132	7.18366	7.20065	7.19318	7.15714	Q15181	5464	PPA1	NC_000010	70202830	70233434	reverse	30605	reviewed	Inorganic pyrophosphatase (EC 3.6.1.1) (Pyrophosphate phospho-hydrolase) (PPase)
Q99497;K7ELW0;K7EN27	Q99497;K7ELW0;K7EN27	Protein deglycase DJ-1	PARK7	6.62774	22.0169	6.62246	6.63543	6.62532	6.99677	7.05832	6.93887	6.99311	Q99497	11315	PARK7	NC_000001	7961654	7985282	forward	23629	reviewed	Protein/nucleic acid deglycase DJ-1 (EC 3.1.2.-) (EC 3.5.1.-) (EC 3.5.1.124) (Maillard deglycase) (Oncogene DJ1) (Parkinson disease protein 7) (Parkinsonism-associated deglycase) (Protein DJ-1) (DJ-1)
P34897-3;P34897;P34897-2;H0YIZ0;G3V2Y4;G3V5L0;G3V4W5;G3V540;G3V2W0;G3V241;G3V3Y8;G3V4T0;G3V4X0;G3V2E4;G3V2D2;G3V2Y1;G3V3C6	P34897-3;P34897;P34897-2;H0YIZ0	Serine hydroxymethyltransferase, mitochondrial;Serine hydroxymethyltransferase	SHMT2	6.62721	22.0151	6.6103	6.64911	6.62221	8.21246	8.25843	8.29595	8.083	P34897	6472	SHMT2	NC_000012	57229573	57234935	forward	5363	reviewed	Serine hydroxymethyltransferase, mitochondrial (SHMT) (EC 2.1.2.1) (Glycine hydroxymethyltransferase) (Serine methylase)
Q5W0H4;A0A0B4J2C3;P13693;P13693-2;E9PJF7;H0YCX0;Q56UQ5;Q9HAU6	Q5W0H4;A0A0B4J2C3;P13693;P13693-2;E9PJF7	Translationally-controlled tumor protein	TPT1	6.62401	22.0045	6.62151	6.7106	6.53992	11.5236	11.4812	11.5442	11.5453	P13693	7178	TPT1	NC_000013	45333471	45341284	reverse	7814	reviewed	Translationally-controlled tumor protein (TCTP) (Fortilin) (Histamine-releasing factor) (HRF) (p23)
A0A024R4M0;P46781;B5MCT8;C9JM19;F2Z3C0;A8MXK4	A0A024R4M0;P46781;B5MCT8;C9JM19	40S ribosomal protein S9	RPS9	6.62386	22.004	6.74384	6.53175	6.59598	7.99261	8.04357	7.89348	8.04078	P46781	6203	RPS9	NC_000019	54200557	54207647	forward	7091	reviewed	40S ribosomal protein S9 (Small ribosomal subunit protein uS4)
P62241;Q5JR95	P62241;Q5JR95	40S ribosomal protein S8	RPS8	6.62095	21.9943	6.65892	6.55935	6.64458	10.7703	10.8208	10.6977	10.7924	P62241	6202	RPS8	NC_000001	44775574	44778740	forward	3167	reviewed	40S ribosomal protein S8 (Small ribosomal subunit protein eS8)
P33316-2;H0YNJ9;H0YMM5	P33316-2;H0YNJ9;H0YMM5	Deoxyuridine 5-triphosphate nucleotidohydrolase, mitochondrial	DUT	6.62069	21.9934	6.55079	6.64431	6.66695	8.17433	8.16355	8.22424	8.1352	P33316	1854	DUT	NC_000015	48331018	48343373	forward	12356	reviewed	Deoxyuridine 5'-triphosphate nucleotidohydrolase, mitochondrial (dUTPase) (EC 3.6.1.23) (dUTP pyrophosphatase)
P18124;A8MUD9;C9JIJ5;C9JZ88	P18124;A8MUD9	60S ribosomal protein L7	RPL7	6.61445	21.9727	6.67306	6.5332	6.63709	4.94414	5.12267	4.88753	4.82222	P18124	6129	RPL7	NC_000008	73290639	73294494	reverse	3856	reviewed	60S ribosomal protein L7 (Large ribosomal subunit protein uL30)
P10412;P22492;Q02539	P10412	Histone H1.4	HIST1H1E	6.61306	21.9681	6.54532	6.58666	6.70721	#N/A	#N/A	#N/A	#N/A	#N/A	#N/A	#N/A	#N/A	#N/A	#N/A	#N/A	#N/A	#N/A	#N/A
P60660-2;G8JLA2;F8VZU9;F8W180;F8VXL3	P60660-2;G8JLA2;F8VZU9;F8W180	Myosin light polypeptide 6	MYL6	6.6125	21.9663	6.62984	6.6416	6.56607	9.77783	9.83055	9.66837	9.83458	P60660	4637	MYL6	NC_000012	56158261	56161582	forward	3322	reviewed	Myosin light polypeptide 6 (17 kDa myosin light chain) (LC17) (Myosin light chain 3) (MLC-3) (Myosin light chain alkali 3) (Myosin light chain A3) (Smooth muscle and nonmuscle myosin light chain alkali 6)
P62829;J3KT29;C9JD32;B9ZVP7;J3KTJ3;J3QQT9	P62829;J3KT29;C9JD32;B9ZVP7	60S ribosomal protein L23	RPL23	6.61095	21.9611	6.6338	6.59872	6.60031	11.7553	11.7668	11.7048	11.7943	P62829	9349	RPL23	NC_000017	38850068	38853800	reverse	3733	reviewed	60S ribosomal protein L23 (60S ribosomal protein L17) (Large ribosomal subunit protein uL14)
P62258;P62258-2;B4DJF2;I3L3T1;K7EIT4;K7EM20;I3L0W5	P62258;P62258-2	14-3-3 protein epsilon	YWHAE	6.60895	21.9545	6.59135	6.63184	6.60365	5.07637	5.20281	5.05268	4.97361	P62258	7531	YWHAE	NC_000017	1344490	1400375	reverse	55886	reviewed	14-3-3 protein epsilon (14-3-3E)
P31946-2;P31946;Q4VY19;A0A0J9YWE8;Q4VY20;A0A0J9YWZ2	P31946-2;P31946	14-3-3 protein beta/alpha;14-3-3 protein beta/alpha, N-terminally processed	YWHAB	6.60829	21.9523	6.61235	6.57713	6.63538	7.23894	7.42097	7.2589	7.03694	P31946	7529	YWHAB	NC_000020	44885599	44908532	forward	22934	reviewed	14-3-3 protein beta/alpha (Protein 1054) (Protein kinase C inhibitor protein 1) (KCIP-1) [Cleaved into: 14-3-3 protein beta/alpha, N-terminally processed]
P84090;G3V279	P84090;G3V279	Enhancer of rudimentary homolog	ERH	6.60449	21.9396	6.56297	6.67915	6.57135	7.49462	7.47654	7.50875	7.49857	P84090	2079	ERH	NC_000014	69380123	69398304	reverse	18182	reviewed	Enhancer of rudimentary homolog
Q07666;Q07666-3;Q07666-2	Q07666;Q07666-3;Q07666-2	KH domain-containing, RNA-binding, signal transduction-associated protein 1	KHDRBS1	6.60443	21.9394	6.59396	6.63002	6.58931	5.04546	5.1375	5.1534	4.84549	Q07666	10657	KHDRBS1	NC_000001	32013694	32060859	forward	47166	reviewed	KH domain-containing, RNA-binding, signal transduction-associated protein 1 (GAP-associated tyrosine phosphoprotein p62) (Src-associated in mitosis 68 kDa protein) (Sam68) (p21 Ras GTPase-activating protein-associated p62) (p68)
P12956;P12956-2;B1AHC9	P12956;P12956-2;B1AHC9	X-ray repair cross-complementing protein 6	XRCC6	6.60036	21.9259	6.58195	6.62102	6.5981	6.84805	6.9939	6.79844	6.75181	P12956	2547	XRCC6	NC_000022	41621163	41664048	forward	42886	reviewed	X-ray repair cross-complementing protein 6 (EC 3.6.4.-) (EC 4.2.99.-) (5'-deoxyribose-5-phosphate lyase Ku70) (5'-dRP lyase Ku70) (70 kDa subunit of Ku antigen) (ATP-dependent DNA helicase 2 subunit 1) (ATP-dependent DNA helicase II 70 kDa subunit) (CTC box-binding factor 75 kDa subunit) (CTC75) (CTCBF) (DNA repair protein XRCC6) (Lupus Ku autoantigen protein p70) (Ku70) (Thyroid-lupus autoantige…
Q99832;Q99832-3;Q99832-4;Q99832-2;F8WAM2;F8WBP8;A0A0D9SG95	Q99832;Q99832-3;Q99832-4;Q99832-2	T-complex protein 1 subunit eta	CCT7	6.6002	21.9254	6.61955	6.60651	6.57453	7.91962	8.16621	7.85922	7.73342	Q99832	10574	CCT7	NC_000002	73233431	73253022	forward	19592	reviewed	T-complex protein 1 subunit eta (TCP-1-eta) (CCT-eta) (HIV-1 Nef-interacting protein) [Cleaved into: T-complex protein 1 subunit eta, N-terminally processed]
P28066;P28066-2	P28066;P28066-2	Proteasome subunit alpha type-5	PSMA5	6.59403	21.9049	6.57093	6.60845	6.60272	7.092	7.09814	7.05756	7.12029	P28066	5686	PSMA5	NC_000001	109399031	109426486	reverse	27456	reviewed	Proteasome subunit alpha type-5 (EC 3.4.25.1) (Macropain zeta chain) (Multicatalytic endopeptidase complex zeta chain) (Proteasome zeta chain)
P21796;C9JI87	P21796;C9JI87	Voltage-dependent anion-selective channel protein 1	VDAC1	6.59221	21.8988	6.58436	6.635	6.55726	3.5057	3.55827	3.50335	3.45549	P21796	7416	VDAC1	NC_000005	133971875	134070987	reverse	99113	reviewed	Voltage-dependent anion-selective channel protein 1 (VDAC-1) (hVDAC1) (Outer mitochondrial membrane protein porin 1) (Plasmalemmal porin) (Porin 31HL) (Porin 31HM)
Q15233;Q15233-2;H7C367;C9IZL7;C9J4X2	Q15233;Q15233-2;H7C367	Non-POU domain-containing octamer-binding protein	NONO	6.59153	21.8966	6.5908	6.61619	6.56759	7.03072	7.14272	6.98516	6.96428	Q15233	4841	NONO	NC_000023	71283192	71301168	forward	17977	reviewed	Non-POU domain-containing octamer-binding protein (NonO protein) (54 kDa nuclear RNA- and DNA-binding protein) (55 kDa nuclear protein) (DNA-binding p52/p100 complex, 52 kDa subunit) (NMT55) (p54(nrb)) (p54nrb)
P63173;J3KT73;J3QL01;J3KSP2	P63173;J3KT73;J3QL01;J3KSP2	60S ribosomal protein L38	RPL38	6.58996	21.8914	6.63972	6.47841	6.65174	10.5075	10.5721	10.4359	10.5146	P63173	6169	RPL38	NC_000017	74203656	74209880	forward	6225	reviewed	60S ribosomal protein L38 (Large ribosomal subunit protein eL38)
S4R3N1;B4DM50	S4R3N1		HSPE1-MOB4	6.5893	21.8892	6.63887	6.62326	6.50575	4.45116	4.52105	4.37365	4.45878	S4R3N1	100529241	HSPE1-MOB4	NC_000002	197499997	197553699	forward	53703	unreviewed	HSPE1-MOB4 readthrough
P50991;P50991-2	P50991;P50991-2	T-complex protein 1 subunit delta	CCT4	6.58863	21.8869	6.55619	6.57971	6.62998	8.38953	8.45914	8.37508	8.33436	P50991	10575	CCT4	NC_000002	61868127	61888671	reverse	20545	reviewed	T-complex protein 1 subunit delta (TCP-1-delta) (CCT-delta) (Stimulator of TAR RNA-binding)
E5RIW3;E5RJD8;O75347;O75347-2	E5RIW3;E5RJD8;O75347;O75347-2	Tubulin-specific chaperone A	TBCA	6.58765	21.8837	6.58349	6.59262	6.58684	3.9949	3.95884	3.99639	4.02945	O75347	6902	TBCA	NC_000005	77691169	77776361	reverse	85193	reviewed	Tubulin-specific chaperone A (TCP1-chaperonin cofactor A) (Tubulin-folding cofactor A) (CFA)
P62316;P62316-2;K7ERG4;K7EJB5	P62316;P62316-2;K7ERG4	Small nuclear ribonucleoprotein Sm D2	SNRPD2	6.5867	21.8805	6.61646	6.56854	6.5751	8.47013	8.4458	8.39391	8.57069	P62316	6633	SNRPD2	NC_000019	45687454	45692316	reverse	4863	reviewed	Small nuclear ribonucleoprotein Sm D2 (Sm-D2) (snRNP core protein D2)
H0YAZ4	H0YAZ4		CNGB3	6.58408	21.8718	6.61725	6.51117	6.62381	-1.98089	-2.05889	-1.8365	-2.05889	Q9NQW8	54714	CNGB3	NC_000008	86573608	86743675	reverse	170068	reviewed	Cyclic nucleotide-gated cation channel beta-3 (Cone photoreceptor cGMP-gated channel subunit beta) (Cyclic nucleotide-gated cation channel modulatory subunit) (Cyclic nucleotide-gated channel beta-3) (CNG channel beta-3)
P62899;C9JU56;B7Z4E3;B7Z4C8;P62899-3;P62899-2;B8ZZK4;H7C2W9	P62899;C9JU56;B7Z4E3;B7Z4C8;P62899-3;P62899-2;B8ZZK4;H7C2W9	60S ribosomal protein L31	RPL31	6.5806	21.8603	6.63968	6.6198	6.48233	7.7365	7.76275	7.57418	7.87258	P62899	6160	RPL31	NC_000002	101002229	101019693	forward	17465	reviewed	60S ribosomal protein L31 (Large ribosomal subunit protein eL31)
P17844;J3KTA4;P17844-2;J3KRZ1;J3QRQ7;J3QSF1;J3KRX8;J3QR02;X6RLV5;J3QKN9;J3QRN5;J3QS79;J3QLG9;J3QR62	P17844;J3KTA4;P17844-2	Probable ATP-dependent RNA helicase DDX5	DDX5	6.58059	21.8602	6.56694	6.61139	6.56344	10.2345	10.2944	10.2063	10.2029	P17844	1655	DDX5	NC_000017	64498254	64507038	reverse	8785	reviewed	Probable ATP-dependent RNA helicase DDX5 (EC 3.6.4.13) (DEAD box protein 5) (RNA helicase p68)
Q06323;Q06323-3;Q06323-2;H0YLU2;H0YKK6	Q06323;Q06323-3;Q06323-2	Proteasome activator complex subunit 1	PSME1	6.57703	21.8484	6.53205	6.59534	6.6037	9.74359	9.89098	9.63849	9.70131	Q06323	5720	PSME1	NC_000014	24136158	24138967	forward	2810	reviewed	Proteasome activator complex subunit 1 (11S regulator complex subunit alpha) (REG-alpha) (Activator of multicatalytic protease subunit 1) (Interferon gamma up-regulated I-5111 protein) (IGUP I-5111) (Proteasome activator 28 subunit alpha) (PA28a) (PA28alpha)
P62308;A8MWD9;Q49AN9;F5H013;C9JVQ0	P62308;A8MWD9;Q49AN9;F5H013;C9JVQ0	Small nuclear ribonucleoprotein G;Putative small nuclear ribonucleoprotein G-like protein 15	SNRPG;SNRPGP15	6.57685	21.8478	6.57242	6.56839	6.58973	5.51981	5.49761	5.53574	5.52607	P62308	6637	SNRPG	NC_000002	70281362	70293771	reverse	12410	reviewed	Small nuclear ribonucleoprotein G (snRNP-G) (Sm protein G) (Sm-G) (SmG)
P38646;H0Y8S0;D6RJI2;H0YBG6;D6RA73	P38646	Stress-70 protein, mitochondrial	HSPA9	6.57001	21.8251	6.58459	6.58203	6.54341	7.94867	8.21558	7.85624	7.77419	P38646	3313	HSPA9	NC_000005	138554882	138575629	reverse	20748	reviewed	Stress-70 protein, mitochondrial (75 kDa glucose-regulated protein) (GRP-75) (Heat shock 70 kDa protein 9) (Mortalin) (MOT) (Peptide-binding protein 74) (PBP74)
P30086	P30086	Phosphatidylethanolamine-binding protein 1;Hippocampal cholinergic neurostimulating peptide	PEBP1	6.56644	21.8132	6.60457	6.55461	6.54014	6.77166	6.96174	6.74282	6.61043	P30086	5037	PEBP1	NC_000012	118135884	118145588	forward	9705	reviewed	Phosphatidylethanolamine-binding protein 1 (PEBP-1) (HCNPpp) (Neuropolypeptide h3) (Prostatic-binding protein) (Raf kinase inhibitor protein) (RKIP) [Cleaved into: Hippocampal cholinergic neurostimulating peptide (HCNP)]
P23526;P23526-2	P23526;P23526-2	Adenosylhomocysteinase	AHCY	6.56349	21.8034	6.54543	6.59386	6.55118	3.2459	3.28688	3.37016	3.08066	P23526	191	AHCY	NC_000020	34235012	34311976	reverse	76965	reviewed	Adenosylhomocysteinase (AdoHcyase) (EC 3.3.1.1) (S-adenosyl-L-homocysteine hydrolase)
P62854;Q5JNZ5	P62854;Q5JNZ5	40S ribosomal protein S26;Putative 40S ribosomal protein S26-like 1	RPS26;RPS26P11	6.55736	21.7831	6.51989	6.58676	6.56544	6.03278	6.32733	5.97453	5.79649	P62854	6231	RPS26	NC_000012	56041902	56044223	forward	2322	reviewed	40S ribosomal protein S26 (Small ribosomal subunit protein eS26)
P62273;P62273-2;A0A087WTT6	P62273;P62273-2	40S ribosomal protein S29	RPS29	6.55632	21.7796	6.52431	6.66795	6.4767	8.78711	8.76914	8.73484	8.85733	P62273	6235	RPS29	NC_000014	49576672	49586416	reverse	9745	reviewed	40S ribosomal protein S29 (Small ribosomal subunit protein uS14)
P10599;P10599-2	P10599;P10599-2	Thioredoxin	TXN	6.55459	21.7739	6.51781	6.59684	6.54912	8.1715	8.19717	8.14491	8.17243	P10599	7295	TXN	NC_000009	110243812	110256640	reverse	12829	reviewed	Thioredoxin (Trx) (ATL-derived factor) (ADF) (Surface-associated sulphydryl protein) (SASP)
H0YMV8;Q71UM5;C9JLI6;C9J1C5	H0YMV8;Q71UM5;C9JLI6	40S ribosomal protein S27;40S ribosomal protein S27-like	RPS27L	6.55386	21.7715	6.55398	6.57341	6.53418	6.88851	6.8658	6.96405	6.83567	Q71UM5	51065	RPS27L	NC_000015	63153340	63157542	reverse	4203	reviewed	40S ribosomal protein S27-like (Small ribosomal subunit protein eS27-like)
P61224;E7ESV4;F5H7Y6;F5GX62;P61224-3;A0A0J9YXB3;A6NIZ1;P61224-4;F5H004;F5H6R7;F5GYB5;P61224-2;F5H0B7;F5H500;F5H077;F5GWU8;F5H491;F5H4H0;F5GYH7;F8WBC0	P61224;E7ESV4;F5H7Y6;F5GX62;P61224-3;A0A0J9YXB3;A6NIZ1;P61224-4;F5H004;F5H6R7	Ras-related protein Rap-1b;Ras-related protein Rap-1b-like protein	RAP1B	6.55294	21.7684	6.55207	6.56429	6.54247	3.76753	3.75916	3.84298	3.70044	P61224	5908	RAP1B	NC_000012	68610839	68660605	forward	49767	reviewed	Ras-related protein Rap-1b (GTP-binding protein smg p21B)
P18077;C9K025;F8WBS5;F8WB72	P18077;C9K025;F8WBS5;F8WB72	60S ribosomal protein L35a	RPL35A	6.55145	21.7634	6.54557	6.55852	6.55025	10.4499	10.484	10.4	10.4657	P18077	6165	RPL35A	NC_000003	197950181	197955851	forward	5671	reviewed	60S ribosomal protein L35a (Cell growth-inhibiting gene 33 protein) (Large ribosomal subunit protein eL33)
P61586;C9JX21;C9JNR4;Q5JR08;P08134;Q5JR07;E9PQH6;Q5JR05;U3KQA9;U3KQV3;C9JRM1;Q5JR06;E9PN11;E9PLA2	P61586;C9JX21;C9JNR4	Transforming protein RhoA	RHOA	6.55018	21.7592	6.52043	6.5989	6.53122	5.11084	5.20555	5.15381	4.97315	P61586	387	RHOA	NC_000003	49359136	49412097	reverse	52962	reviewed	Transforming protein RhoA (Rho cDNA clone 12) (h12)
P00491;G3V5M2;G3V2H3;G3V393	P00491;G3V5M2	Purine nucleoside phosphorylase	PNP	6.54977	21.7579	6.55048	6.57028	6.52855	8.05333	8.26327	7.916	7.98071	P00491	4860	PNP	NC_000014	20469379	20478006	forward	8628	reviewed	Purine nucleoside phosphorylase (PNP) (EC 2.4.2.1) (Inosine phosphorylase) (Inosine-guanosine phosphorylase)
P05455;E7ERC4;E9PGX9;E9PFL9	P05455;E7ERC4	Lupus La protein	SSB	6.54227	21.7329	6.49683	6.56173	6.56825	7.47031	7.41819	7.51191	7.48083	P05455	6741	SSB	NC_000002	169798812	169812064	forward	13253	reviewed	Lupus La protein (La autoantigen) (La ribonucleoprotein) (Sjoegren syndrome type B antigen) (SS-B)
Q8WU39;Q8WU39-3;H0Y9L3;D6RII0;Q8WU39-5;Q8WU39-4;Q8WU39-2	Q8WU39	Marginal zone B- and B1-cell-specific protein	MZB1	6.54121	21.7294	6.53435	6.52755	6.56173	9.6312	9.72291	9.58864	9.58205	Q8WU39	51237	MZB1	NC_000005	139387568	139389916	reverse	2349	reviewed	Marginal zone B- and B1-cell-specific protein (Mesenteric estrogen-dependent adipose 7) (MEDA-7) (Plasma cell-induced resident endoplasmic reticulum protein) (Plasma cell-induced resident ER protein) (pERp1) (Proapoptotic caspase adapter protein)
P61313;E7EQV9;E7ENU7;E7EX53;P61313-2;E7ERA2	P61313;E7EQV9;E7ENU7;E7EX53	60S ribosomal protein L15;Ribosomal protein L15	RPL15	6.53797	21.7187	6.57285	6.51256	6.5285	8.22184	8.23089	8.25016	8.18448	P61313	6138	RPL15	NC_000003	23916804	23923696	forward	6893	reviewed	60S ribosomal protein L15 (Large ribosomal subunit protein eL15)
O75531;E9PJJ8	O75531	Barrier-to-autointegration factor;Barrier-to-autointegration factor, N-terminally processed	BANF1	6.53584	21.7116	6.52574	6.52574	6.55605	7.79638	7.90593	7.78679	7.69641	O75531	8815	BANF1	NC_000011	66002079	66004149	forward	2071	reviewed	Barrier-to-autointegration factor (Breakpoint cluster region protein 1) [Cleaved into: Barrier-to-autointegration factor, N-terminally processed]
P61254;J3QRI7;J3QQQ9;J3QQV1;J3QRC4;J3KTJ8;J3KSS0;J3KS10	P61254;J3QRI7;J3QQQ9;J3QQV1;J3QRC4;J3KTJ8	60S ribosomal protein L26	RPL26	6.53483	21.7082	6.60628	6.55641	6.4418	9.65132	9.69525	9.53533	9.72339	P61254	6154	RPL26	NC_000017	8377516	8383247	reverse	5732	reviewed	60S ribosomal protein L26 (Large ribosomal subunit protein uL24)
P23246;P23246-2;H0Y9K7;H0Y9U2	P23246;P23246-2	Splicing factor, proline- and glutamine-rich	SFPQ	6.53176	21.698	6.47637	6.49886	6.62006	7.90604	7.87234	8.00287	7.84292	P23246	6421	SFPQ	NC_000001	35176378	35193161	reverse	16784	reviewed	Splicing factor, proline- and glutamine-rich (100 kDa DNA-pairing protein) (hPOMp100) (DNA-binding p52/p100 complex, 100 kDa subunit) (Polypyrimidine tract-binding protein-associated-splicing factor) (PSF) (PTB-associated-splicing factor)
P42766;F2Z388	P42766	60S ribosomal protein L35	RPL35	6.53093	21.6953	6.418	6.51677	6.65801	9.95343	10.0269	9.8432	9.99019	P42766	11224	RPL35	NC_000009	124857879	124861961	reverse	4083	reviewed	60S ribosomal protein L35 (Large ribosomal subunit protein uL29)
K7ELC2;P62841;K7EM56;A0A0B4J2B4;S4R417;K7EQJ5;K7EJ78;S4R456	K7ELC2;P62841;K7EM56;A0A0B4J2B4;S4R417;K7EQJ5;K7EJ78;S4R456	40S ribosomal protein S15	RPS15	6.53003	21.6923	6.51954	6.50363	6.56692	9.75053	9.80682	9.58022	9.86456	P62841	6209	RPS15	NC_000019	1438364	1440497	forward	2134	reviewed	40S ribosomal protein S15 (RIG protein) (Small ribosomal subunit protein uS19)
Q01130;J3KP15;Q01130-2;J3QL05	Q01130;J3KP15;Q01130-2;J3QL05	Serine/arginine-rich splicing factor 2	SRSF2	6.52654	21.6807	6.52604	6.52528	6.52831	10.0209	10.2173	9.9806	9.86487	Q01130	6427	SRSF2	NC_000017	76734115	76737431	reverse	3317	reviewed	Serine/arginine-rich splicing factor 2 (Protein PR264) (Splicing component, 35 kDa) (Splicing factor SC35) (SC-35) (Splicing factor, arginine/serine-rich 2)
Q15056	Q15056	Eukaryotic translation initiation factor 4H	EIF4H	6.5256	21.6776	6.52819	6.54855	6.50006	5.64151	5.63052	5.81147	5.48253	Q15056	7458	EIF4H	NC_000007	74174376	74197101	forward	22726	reviewed	Eukaryotic translation initiation factor 4H (eIF-4H) (Williams-Beuren syndrome chromosomal region 1 protein)
P68133;A6NL76	P68133;A6NL76	Actin, alpha skeletal muscle	ACTA1	6.52442	21.6736	6.62192	6.52483	6.4265	#N/A	#N/A	#N/A	#N/A	#N/A	#N/A	#N/A	#N/A	#N/A	#N/A	#N/A	#N/A	#N/A	#N/A
Q16629-4;Q16629;A0A0B4J1Z1;C9JAB2;Q16629-3;Q16629-2;F8WEA1;H7BZZ6	Q16629-4;Q16629;A0A0B4J1Z1;C9JAB2;Q16629-3;Q16629-2	Serine/arginine-rich splicing factor 7	SRSF7	6.52393	21.672	6.50146	6.55251	6.51783	8.92659	9.01028	8.86171	8.90779	Q16629	6432	SRSF7	NC_000002	38743599	38751494	reverse	7896	reviewed	Serine/arginine-rich splicing factor 7 (Splicing factor 9G8) (Splicing factor, arginine/serine-rich 7)
Q9BTT0;Q5TB19;E9PLC4;Q9BTT0-3;Q9BTT0-2;E9PPH5;E9PI45;Q5TB25	Q9BTT0;Q5TB19;E9PLC4;Q9BTT0-3;Q9BTT0-2	Acidic leucine-rich nuclear phosphoprotein 32 family member E	ANP32E	6.52293	21.6687	6.62889	6.55136	6.38854	7.94437	7.76128	8.08252	7.98931	Q9BTT0	81611	ANP32E	NC_000001	150218417	150236156	reverse	17740	reviewed	Acidic leucine-rich nuclear phosphoprotein 32 family member E (LANP-like protein) (LANP-L)
Q9HB71;Q9HB71-3;Q9HB71-2;B2ZWH1	Q9HB71;Q9HB71-3	Calcyclin-binding protein	CACYBP	6.52271	21.668	6.48399	6.50267	6.58147	7.15846	7.20975	7.15543	7.1102	Q9HB71	27101	CACYBP	NC_000001	174999435	175012027	forward	12593	reviewed	Calcyclin-binding protein (CacyBP) (hCacyBP) (S100A6-binding protein) (Siah-interacting protein)
P13010;C9JZ81;H7C0H9	P13010	X-ray repair cross-complementing protein 5	XRCC5	6.52114	21.6628	6.50698	6.52522	6.53122	6.50339	6.61206	6.46565	6.43246	P13010	7520	XRCC5	NC_000002	216109297	216206293	forward	96997	reviewed	X-ray repair cross-complementing protein 5 (EC 3.6.4.-) (86 kDa subunit of Ku antigen) (ATP-dependent DNA helicase 2 subunit 2) (ATP-dependent DNA helicase II 80 kDa subunit) (CTC box-binding factor 85 kDa subunit) (CTC85) (CTCBF) (DNA repair protein XRCC5) (Ku80) (Ku86) (Lupus Ku autoantigen protein p86) (Nuclear factor IV) (Thyroid-lupus autoantigen) (TLAA) (X-ray repair complementing defective…
P52272;P52272-2;A0A087X0X3;M0R2T0;M0R2I7;M0QY96;M0QYL3	P52272;P52272-2;A0A087X0X3	Heterogeneous nuclear ribonucleoprotein M	HNRNPM	6.52041	21.6603	6.52237	6.54966	6.48921	5.69722	5.8953	5.69237	5.50399	P52272	4670	HNRNPM	NC_000019	8444575	8489118	forward	44544	reviewed	Heterogeneous nuclear ribonucleoprotein M (hnRNP M)
P62280;M0QZC5;M0R1H5;M0R1H6	P62280;M0QZC5	40S ribosomal protein S11	RPS11	6.51709	21.6493	6.62607	6.49643	6.42876	11.0605	11.0722	10.9839	11.1254	P62280	6205	RPS11	NC_000019	49496365	49499712	forward	3348	reviewed	40S ribosomal protein S11 (Small ribosomal subunit protein uS17)
P61088;F8VSD4;F8VQQ8;F8VV71;Q5JXB2;F8VZ29	P61088;F8VSD4;F8VQQ8;F8VV71;Q5JXB2	Ubiquitin-conjugating enzyme E2 N;Putative ubiquitin-conjugating enzyme E2 N-like	UBE2N;UBE2NL	6.51326	21.6366	6.52834	6.4572	6.55424	5.4587	5.45022	5.5267	5.39917	P61088	7334	UBE2N	NC_000012	93408312	93443808	reverse	35497	reviewed	Ubiquitin-conjugating enzyme E2 N (EC 2.3.2.23) (Bendless-like ubiquitin-conjugating enzyme) (E2 ubiquitin-conjugating enzyme N) (Ubc13) (UbcH13) (Ubiquitin carrier protein N) (Ubiquitin-protein ligase N)
P62266;D6RD47;D6RDJ2;D6RIX0;D6R9I7	P62266;D6RD47	40S ribosomal protein S23	RPS23	6.51268	21.6347	6.48969	6.54934	6.49902	11.4754	11.4841	11.4011	11.541	P62266	6228	RPS23	NC_000005	82273320	82278416	reverse	5097	reviewed	40S ribosomal protein S23 (Small ribosomal subunit protein uS12)
O00299	O00299	Chloride intracellular channel protein 1	CLIC1	6.51161	21.6311	6.48975	6.55294	6.49214	8.28009	8.28392	8.25361	8.30273	O00299	1192	CLIC1	NC_000006	31730581	31737318	reverse	6738	reviewed	Chloride intracellular channel protein 1 (Chloride channel ABP) (Nuclear chloride ion channel 27) (NCC27) (Regulatory nuclear chloride ion channel protein) (hRNCC)
P24534;C9JZW3;F2Z2G2;F8WF65	P24534	Elongation factor 1-beta	EEF1B2	6.50934	21.6236	6.47397	6.54158	6.51247	10.0341	10.0882	9.98459	10.0295	P24534	1933	EEF1B2	NC_000002	206159594	206162929	forward	3336	reviewed	Elongation factor 1-beta (EF-1-beta)
A0A087WXM6;J3QQT2;J3KRX5;A0A0A6YYL6;P18621;P18621-3;J3QLC8;J3KRB3;A0A087WWH0;J3QS96;A0A0A0MRF8;P18621-2;A0A087WY81;J3KSJ0	A0A087WXM6;J3QQT2;J3KRX5;A0A0A6YYL6;P18621;P18621-3;J3QLC8;J3KRB3;A0A087WWH0;J3QS96;A0A0A0MRF8;P18621-2;A0A087WY81	60S ribosomal protein L17	RPL17;RPL17-C18orf32	6.50569	21.6114	6.57079	6.44343	6.50285	8.3567	8.34536	8.28683	8.43792	P18621	6139	RPL17	NC_000018	49488481	49492565	reverse	4085	reviewed	60S ribosomal protein L17 (60S ribosomal protein L23) (Large ribosomal subunit protein uL22) (PD-1)
P62318-2;P62318;H3BT13	P62318-2;P62318;H3BT13	Small nuclear ribonucleoprotein Sm D3	SNRPD3	6.5036	21.6045	6.50046	6.43951	6.57084	7.04038	7.10664	7.00473	7.00977	P62318	6634	SNRPD3	NC_000022	24555650	24574964	forward	19315	reviewed	Small nuclear ribonucleoprotein Sm D3 (Sm-D3) (snRNP core protein D3)
Q99714;Q5H928	Q99714;Q5H928	3-hydroxyacyl-CoA dehydrogenase type-2	HSD17B10	6.50278	21.6018	6.45808	6.45559	6.59468	7.64121	7.94451	7.48961	7.48953	Q99714	3028	HSD17B10	NC_000023	53431258	53434376	reverse	3119	reviewed	3-hydroxyacyl-CoA dehydrogenase type-2 (EC 1.1.1.35) (17-beta-hydroxysteroid dehydrogenase 10) (17-beta-HSD 10) (EC 1.1.1.51) (2-methyl-3-hydroxybutyryl-CoA dehydrogenase) (MHBD) (3-hydroxy-2-methylbutyryl-CoA dehydrogenase) (EC 1.1.1.178) (3-hydroxyacyl-CoA dehydrogenase type II) (Endoplasmic reticulum-associated amyloid beta-peptide-binding protein) (Mitochondrial ribonuclease P protein 2) (Mit…
P98179	P98179	RNA-binding protein 3	RBM3	6.49989	21.5922	6.50774	6.55782	6.43411	8.31991	8.37985	8.28476	8.29513	P98179	5935	RBM3	NC_000023	48574353	48581165	forward	6813	reviewed	RNA-binding protein 3 (RNA-binding motif protein 3) (RNPL)
E7ETK0;A0A087WUS0;P62847-2;P62847-3;P62847;P62847-4	E7ETK0;A0A087WUS0;P62847-2;P62847-3;P62847;P62847-4	40S ribosomal protein S24	RPS24	6.49833	21.587	6.52241	6.50289	6.46969	9.30466	9.33809	9.22337	9.35251	P62847	6229	RPS24	NC_000010	78033760	78056813	forward	23054	reviewed	40S ribosomal protein S24 (Small ribosomal subunit protein eS24)
F8WCF6;P59998;P59998-3;H7C0A3;R4GN08;F8WDD7;A0A0A6YYG9;P59998-4;P59998-2;F8WE39;F8WDW3	F8WCF6;P59998;P59998-3;H7C0A3;R4GN08;F8WDD7;A0A0A6YYG9;P59998-4;P59998-2	Actin-related protein 2/3 complex subunit 4	ARPC4-TTLL3;ARPC4	6.49305	21.5695	6.52632	6.42792	6.52492	4.88528	5.05398	4.77505	4.8268	P59998	10093	ARPC4	NC_000003	9792495	9807105	forward	14611	reviewed	Actin-related protein 2/3 complex subunit 4 (Arp2/3 complex 20 kDa subunit) (p20-ARC)
O00410;O00410-3;H0Y8C6;E7ETV3;E7EQT5;E7EV12;C9JMV5;C9JZD8;E7EWK4;E7EX05;C9JQT6;E7ESA1;E7ESZ1;E7ETV8;C9J875;C9JXE0	O00410;O00410-3;H0Y8C6	Importin-5	IPO5	6.48911	21.5564	6.49087	6.50449	6.47197	5.56307	5.60999	5.56194	5.51728	O00410	3843	IPO5	NC_000013	97953641	98024296	forward	70656	reviewed	Importin-5 (Imp5) (Importin subunit beta-3) (Karyopherin beta-3) (Ran-binding protein 5) (RanBP5)
Q7KZF4;H7C597	Q7KZF4	Staphylococcal nuclease domain-containing protein 1	SND1	6.48729	21.5503	6.4682	6.50153	6.49215	2.22706	2.40327	2.23879	2.03914	Q7KZF4	27044	SND1	NC_000007	127652119	128092607	forward	440489	reviewed	Staphylococcal nuclease domain-containing protein 1 (100 kDa coactivator) (EBNA2 coactivator p100) (Tudor domain-containing protein 11) (p100 co-activator)
P61981	P61981	14-3-3 protein gamma;14-3-3 protein gamma, N-terminally processed	YWHAG	6.48209	21.533	6.49243	6.47192	6.48191	6.16821	6.44973	6.15886	5.89603	P61981	7532	YWHAG	NC_000007	76326791	76359025	reverse	32235	reviewed	14-3-3 protein gamma (Protein kinase C inhibitor protein 1) (KCIP-1) [Cleaved into: 14-3-3 protein gamma, N-terminally processed]
P20290;H0Y9Y1	P20290	Transcription factor BTF3	BTF3	6.48013	21.5265	6.43046	6.50596	6.50396	9.02494	9.00991	9.02006	9.04483	P20290	689	BTF3	NC_000005	73498425	73505623	forward	7199	reviewed	Transcription factor BTF3 (Nascent polypeptide-associated complex subunit beta) (NAC-beta) (RNA polymerase B transcription factor 3)
P67809;H0Y449;C9J5V9	P67809;H0Y449;C9J5V9	Nuclease-sensitive element-binding protein 1	YBX1	6.47953	21.5245	6.3861	6.52709	6.52541	7.24548	7.28817	7.25786	7.19042	P67809	4904	YBX1	NC_000001	42682235	42703803	forward	21569	reviewed	Nuclease-sensitive element-binding protein 1 (CCAAT-binding transcription factor I subunit A) (CBF-A) (DNA-binding protein B) (DBPB) (Enhancer factor I subunit A) (EFI-A) (Y-box transcription factor) (Y-box-binding protein 1) (YB-1)
P61160;P61160-2;F5H6T1;A0A1B0GWD0;A0A1B0GWH0	P61160;P61160-2;F5H6T1	Actin-related protein 2	ACTR2	6.47906	21.523	6.45941	6.49417	6.48361	5.95109	6.01123	5.97911	5.86295	P61160	10097	ACTR2	NC_000002	65227695	65271253	forward	43559	reviewed	Actin-related protein 2 (Actin-like protein 2)
P20700;E9PBF6;A0A0D9SFE5;A0A0D9SFY5;A0A0C4DGC5;Q3BDU5;Q5TCI8;P02545-5;P02545-2;P02545-4;P02545-6;P02545-3;P02545	P20700;E9PBF6;A0A0D9SFE5	Lamin-B1	LMNB1	6.47843	21.5209	6.43515	6.49196	6.50817	4.30267	4.54288	4.33127	4.03386	P20700	4001	LMNB1	NC_000005	126776623	126837020	forward	60398	reviewed	Lamin-B1
P30044;P30044-2;P30044-3;P30044-4	P30044;P30044-2;P30044-3;P30044-4	Peroxiredoxin-5, mitochondrial	PRDX5	6.47533	21.5106	6.49847	6.44274	6.48479	8.5252	8.61938	8.45434	8.50188	P30044	25824	PRDX5	NC_000011	64318088	64321823	forward	3736	reviewed	Peroxiredoxin-5, mitochondrial (EC 1.11.1.15) (Alu corepressor 1) (Antioxidant enzyme B166) (AOEB166) (Liver tissue 2D-page spot 71B) (PLP) (Peroxiredoxin V) (Prx-V) (Peroxisomal antioxidant enzyme) (TPx type VI) (Thioredoxin peroxidase PMP20)
P62753;A2A3R5;A2A3R7	P62753;A2A3R5	40S ribosomal protein S6	RPS6	6.47288	21.5024	6.56311	6.4381	6.41743	13.0337	13.0361	12.989	13.0761	P62753	6194	RPS6	NC_000009	19376256	19380237	reverse	3982	reviewed	40S ribosomal protein S6 (Phosphoprotein NP33) (Small ribosomal subunit protein eS6)
P11940;E7ERJ7;E7EQV3;P11940-2;A0A087WTT1;H0YBN4;H0YB86;E5RJB9;E5RH24;E5RGH3;H0YAP2;H0YAS6;H0YB75;Q4VXU2;H0YAW6;H0YAS7;E5RHG7;Q4VXU2-2;H0YC10;E5RFD8;E5RGC4;E5RJM8;Q96DU9-2;Q96DU9	P11940;E7ERJ7;E7EQV3;P11940-2;A0A087WTT1	Polyadenylate-binding protein 1;Polyadenylate-binding protein	PABPC1	6.47232	21.5006	6.48995	6.48032	6.44669	8.71365	8.73954	8.79889	8.60251	P11940	26986	PABPC1	NC_000008	100702916	100722998	reverse	20083	reviewed	Polyadenylate-binding protein 1 (PABP-1) (Poly(A)-binding protein 1)
P35232;C9JW96;E7ESE2;E9PCW0;C9JZ20;P35232-2;D6RBK0	P35232;C9JW96;E7ESE2;E9PCW0;C9JZ20	Prohibitin	PHB	6.47128	21.4971	6.40747	6.49405	6.51233	6.9739	7.29875	6.74927	6.87369	P35232	5245	PHB	NC_000017	49404048	49414905	reverse	10858	reviewed	Prohibitin
P60953;Q5JYX0	P60953;Q5JYX0	Cell division control protein 42 homolog	CDC42	6.46974	21.492	6.42129	6.48468	6.50326	4.55402	4.63633	4.51412	4.51159	P60953	998	CDC42	NC_000001	22052627	22092943	forward	40317	reviewed	Cell division control protein 42 homolog (G25K GTP-binding protein)
J3KTL2;Q07955;Q07955-3;Q07955-2;J3KSR8;J3QQV5;J3KSW7	J3KTL2;Q07955;Q07955-3;Q07955-2;J3KSR8	Serine/arginine-rich splicing factor 1	SRSF1	6.46964	21.4917	6.42666	6.50615	6.47609	9.69097	9.86154	9.69242	9.51895	Q07955	6426	SRSF1	NC_000017	58000919	58007346	reverse	6428	reviewed	Serine/arginine-rich splicing factor 1 (Alternative-splicing factor 1) (ASF-1) (Splicing factor, arginine/serine-rich 1) (pre-mRNA-splicing factor SF2, P33 subunit)
P40429;M0QYS1;Q8J015;Q6NVV1;M0QZU1;A0A096LPE0	P40429;M0QYS1;Q8J015	60S ribosomal protein L13a	RPL13A;RPL13a	6.46807	21.4865	6.55429	6.36977	6.48015	8.137	8.14374	8.11072	8.15654	P40429	23521	RPL13A	NC_000019	49487554	49492308	forward	4755	reviewed	60S ribosomal protein L13a (23 kDa highly basic protein) (Large ribosomal subunit protein uL13)
P12268;H0Y4R1;E7ETK5	P12268;H0Y4R1;E7ETK5	Inosine-5-monophosphate dehydrogenase 2	IMPDH2	6.46456	21.4748	6.4502	6.43998	6.5035	8.63579	8.69446	8.62921	8.58368	P12268	3615	IMPDH2	NC_000003	49024325	49029750	reverse	5426	reviewed	Inosine-5'-monophosphate dehydrogenase 2 (IMP dehydrogenase 2) (IMPD 2) (IMPDH 2) (EC 1.1.1.205) (IMPDH-II)
Q9Y617;Q9Y617-2	Q9Y617;Q9Y617-2	Phosphoserine aminotransferase	PSAT1	6.46367	21.4719	6.45007	6.48534	6.45561	5.87744	5.75248	6.01837	5.86146	Q9Y617	29968	PSAT1	NC_000009	78297075	78330093	forward	33019	reviewed	Phosphoserine aminotransferase (EC 2.6.1.52) (Phosphohydroxythreonine aminotransferase) (PSAT)
P63279;H3BQQ9;B0QYN7;H3BPC4	P63279;H3BQQ9;B0QYN7;H3BPC4	SUMO-conjugating enzyme UBC9	UBE2I	6.46135	21.4641	6.42631	6.4778	6.47993	6.3208	6.41718	6.29921	6.24603	P63279	7329	UBE2I	NC_000016	1309153	1327018	forward	17866	reviewed	SUMO-conjugating enzyme UBC9 (EC 2.3.2.-) (RING-type E3 SUMO transferase UBC9) (SUMO-protein ligase) (Ubiquitin carrier protein 9) (Ubiquitin carrier protein I) (Ubiquitin-conjugating enzyme E2 I) (Ubiquitin-protein ligase I) (p18)
P62906	P62906	60S ribosomal protein L10a	RPL10A	6.46129	21.4639	6.49432	6.36118	6.52837	10.815	10.827	10.7054	10.9126	P62906	4736	RPL10A	NC_000006	35468401	35470781	forward	2381	reviewed	60S ribosomal protein L10a (CSA-19) (Large ribosomal subunit protein uL1) (Neural precursor cell expressed developmentally down-regulated protein 6) (NEDD-6)
Q71DI3	Q71DI3	Histone H3.2	HIST2H3A	6.46126	21.4638	6.27667	6.52334	6.58375	#N/A	#N/A	#N/A	#N/A	#N/A	#N/A	#N/A	#N/A	#N/A	#N/A	#N/A	#N/A	#N/A	#N/A
Q04837;A0A0G2JLD8;E7EUY5;C9K0U8	Q04837;A0A0G2JLD8;E7EUY5;C9K0U8	Single-stranded DNA-binding protein, mitochondrial	SSBP1	6.4576	21.4517	6.48172	6.45462	6.43645	8.69038	8.78395	8.63822	8.64897	Q04837	6742	SSBP1	NC_000007	141738309	141750488	forward	12180	reviewed	Single-stranded DNA-binding protein, mitochondrial (Mt-SSB) (MtSSB) (PWP1-interacting protein 17)
K7EM18;P41567	K7EM18;P41567	Eukaryotic translation initiation factor 1	EIF1	6.45733	21.4508	6.39202	6.47334	6.50662	9.36037	9.28887	9.46999	9.32224	P41567	10209	EIF1	NC_000017	41688875	41691646	forward	2772	reviewed	Eukaryotic translation initiation factor 1 (eIF1) (A121) (Protein translation factor SUI1 homolog) (Sui1iso1)
P62304;A6NHK2	P62304;A6NHK2	Small nuclear ribonucleoprotein E	SNRPE	6.45621	21.447	6.55923	6.47546	6.33393	7.2252	7.11842	7.33423	7.22294	P62304	6635	SNRPE	NC_000001	203861585	203871152	forward	9568	reviewed	Small nuclear ribonucleoprotein E (snRNP-E) (Sm protein E) (Sm-E) (SmE)
P62424;Q5T8U3;Q5T8U2	P62424;Q5T8U3;Q5T8U2	60S ribosomal protein L7a	RPL7A	6.45409	21.44	6.57751	6.38741	6.39735	10.1192	10.1651	10.0862	10.1063	P62424	6130	RPL7A	NC_000009	133348214	133351425	forward	3212	reviewed	60S ribosomal protein L7a (Large ribosomal subunit protein eL8) (PLA-X polypeptide) (Surfeit locus protein 3)
P68036;P68036-3;P68036-2;A0A1B0GUS4	P68036;P68036-3;P68036-2	Ubiquitin-conjugating enzyme E2 L3	UBE2L3	6.44958	21.425	6.43193	6.46382	6.45299	2.75166	2.88557	2.66676	2.70266	P68036	7332	UBE2L3	NC_000022	21549447	21624034	forward	74588	reviewed	Ubiquitin-conjugating enzyme E2 L3 (EC 2.3.2.23) (E2 ubiquitin-conjugating enzyme L3) (L-UBC) (UbcH7) (Ubiquitin carrier protein L3) (Ubiquitin-conjugating enzyme E2-F1) (Ubiquitin-protein ligase L3)
P26641;P26641-2	P26641;P26641-2	Elongation factor 1-gamma	EEF1G	6.44867	21.422	6.40802	6.51121	6.4268	8.21586	8.3137	8.12428	8.2096	P26641	1937	EEF1G	NC_000011	62559601	62573988	reverse	14388	reviewed	Elongation factor 1-gamma (EF-1-gamma) (eEF-1B gamma)
P07237;H7BZ94;H0Y3Z3;I3L398;I3L312;I3L0S0;I3NI03;I3L4M2;I3L3U6;I3L3P5;I3L514;I3L1Y5	P07237;H7BZ94;H0Y3Z3	Protein disulfide-isomerase	P4HB	6.44798	21.4197	6.42886	6.4997	6.4154	6.88609	6.94287	6.93038	6.78503	P07237	5034	P4HB	NC_000017	81843158	81860668	reverse	17511	reviewed	Protein disulfide-isomerase (PDI) (EC 5.3.4.1) (Cellular thyroid hormone-binding protein) (Prolyl 4-hydroxylase subunit beta) (p55)
A0A087X1Z3;Q9UL46;H0YKU2;H0YLG1;H0YLD2	A0A087X1Z3;Q9UL46	Proteasome activator complex subunit 2	PSME2	6.44664	21.4153	6.46388	6.4334	6.44264	8.78303	8.95794	8.68996	8.70117	Q9UL46	5721	PSME2	NC_000014	24143365	24147316	reverse	3952	reviewed	Proteasome activator complex subunit 2 (11S regulator complex subunit beta) (REG-beta) (Activator of multicatalytic protease subunit 2) (Proteasome activator 28 subunit beta) (PA28b) (PA28beta)
P58546;C9JL85	P58546	Myotrophin	MTPN	6.44664	21.4153	6.49103	6.5044	6.34449	5.85484	5.81992	5.97613	5.76845	P58546	136319	MTPN	NC_000007	135926755	135977456	reverse	50702	reviewed	Myotrophin (Protein V-1)
Q92688-2;Q92688	Q92688-2;Q92688	Acidic leucine-rich nuclear phosphoprotein 32 family member B	ANP32B	6.44657	21.415	6.42538	6.36224	6.55208	6.54863	6.47427	6.65907	6.51254	Q92688	10541	ANP32B	NC_000009	97983207	98015943	forward	32737	reviewed	Acidic leucine-rich nuclear phosphoprotein 32 family member B (Acidic protein rich in leucines) (Putative HLA-DR-associated protein I-2) (PHAPI2) (Silver-stainable protein SSP29)
Q07020;G3V203;J3QQ67;H0YHA7;Q07020-2;F8VYV2;A0A075B7A0;F8VUA6;F8VXR6	Q07020;G3V203;J3QQ67;H0YHA7;Q07020-2;F8VYV2;A0A075B7A0;F8VUA6	60S ribosomal protein L18	RPL18	6.44581	21.4125	6.65829	6.36669	6.31245	9.90707	10.0047	9.77712	9.93943	Q07020	6141	RPL18	NC_000019	48615327	48619418	reverse	4092	reviewed	60S ribosomal protein L18 (Large ribosomal subunit protein eL18)
P35579;P35579-2;Q5BKV1;B1AH99;A0A0C4DFM8;A1L2Z2;REV__S4R3H4;REV__E7EQT4;REV__Q9UKV3-5;REV__Q9UKV3;P12883;Q9UKX3;Q9Y623;P13533;P11055	P35579;P35579-2	Myosin-9	MYH9	6.44124	21.3974	6.40533	6.44731	6.47109	3.02745	3.16993	3.13422	2.77821	P35579	4627	MYH9	NC_000022	36281277	36388067	reverse	106791	reviewed	Myosin-9 (Cellular myosin heavy chain, type A) (Myosin heavy chain 9) (Myosin heavy chain, non-muscle IIa) (Non-muscle myosin heavy chain A) (NMMHC-A) (Non-muscle myosin heavy chain IIa) (NMMHC II-a) (NMMHC-IIA)
P55327-2;P55327-4;P55327-3;P55327;P55327-5;P55327-6;E5RFR7;E5RK35	P55327-2;P55327-4;P55327-3;P55327;P55327-5;P55327-6	Tumor protein D52	TPD52	6.4393	21.3909	6.41821	6.4344	6.46528	4.07204	4.01078	4.18031	4.02503	P55327	7163	TPD52	NC_000008	80034868	80171659	reverse	136792	reviewed	Tumor protein D52 (Protein N8)
Q12905;B4DY09;A0A0A0MRL0;X6R6Z1	Q12905;B4DY09	Interleukin enhancer-binding factor 2	ILF2	6.43895	21.3897	6.42968	6.42725	6.45993	8.91501	9.02226	8.86022	8.86254	Q12905	3608	ILF2	NC_000001	153661788	153671028	reverse	9241	reviewed	Interleukin enhancer-binding factor 2 (Nuclear factor of activated T-cells 45 kDa)
E9PR30;P62861	E9PR30;P62861	40S ribosomal protein S30	FAU	6.43858	21.3885	6.56075	6.50061	6.25438	10.8757	11.0068	10.7152	10.8902	P35544	2197	FAU	NC_000011	65120627	65122200	reverse	1574	reviewed	Ubiquitin-like protein FUBI
Q8NBS9;Q8NBS9-2	Q8NBS9;Q8NBS9-2	Thioredoxin domain-containing protein 5	TXNDC5	6.43783	21.386	6.426	6.44021	6.44728	5.90376	6.07296	5.86196	5.77637	Q8NBS9	81567	TXNDC5	NC_000006	7881250	7910814	reverse	29565	reviewed	Thioredoxin domain-containing protein 5 (Endoplasmic reticulum resident protein 46) (ER protein 46) (ERp46) (Thioredoxin-like protein p46)
P61158;B4DXW1;F8WDR7;F8WEW2;F8WE84	P61158;B4DXW1	Actin-related protein 3	ACTR3	6.43714	21.3837	6.42845	6.42075	6.46223	6.13183	6.21471	6.14098	6.0398	P61158	10096	ACTR3	NC_000002	113889934	113961554	forward	71621	reviewed	Actin-related protein 3 (Actin-like protein 3)
P27695;G3V3M6;G3V5Q1;A0A0C4DGK8;G3V3C7;H7C4A8;G3V359;G3V5M0;G3V5D9;G3V3Y6	P27695;G3V3M6;G3V5Q1;A0A0C4DGK8;G3V3C7;H7C4A8	DNA-(apurinic or apyrimidinic site) lyase;DNA-(apurinic or apyrimidinic site) lyase, mitochondrial	APEX1	6.43504	21.3768	6.42499	6.40773	6.4724	9.44525	9.69089	9.32073	9.32414	P27695	328	APEX1	NC_000014	20455131	20457772	forward	2642	reviewed	DNA-(apurinic or apyrimidinic site) lyase (EC 3.1.-.-) (EC 4.2.99.18) (APEX nuclease) (APEN) (Apurinic-apyrimidinic endonuclease 1) (AP endonuclease 1) (APE-1) (REF-1) (Redox factor-1) [Cleaved into: DNA-(apurinic or apyrimidinic site) lyase, mitochondrial]
P49458;E9PE20;P49458-2	P49458;E9PE20;P49458-2	Signal recognition particle 9 kDa protein	SRP9	6.42992	21.3597	6.40552	6.44353	6.44071	7.31364	7.16581	7.43454	7.34056	P49458	6726	SRP9	NC_000001	225777813	225790466	forward	12654	reviewed	Signal recognition particle 9 kDa protein (SRP9)
P52597;A0A1B0GW42	P52597	Heterogeneous nuclear ribonucleoprotein F;Heterogeneous nuclear ribonucleoprotein F, N-terminally processed	HNRNPF	6.42891	21.3564	6.41516	6.51253	6.35903	6.73029	6.94755	6.6768	6.56651	P52597	3185	HNRNPF	NC_000010	43385617	43409248	reverse	23632	reviewed	Heterogeneous nuclear ribonucleoprotein F (hnRNP F) (Nucleolin-like protein mcs94-1) [Cleaved into: Heterogeneous nuclear ribonucleoprotein F, N-terminally processed]
P61970;H3BRV9	P61970;H3BRV9	Nuclear transport factor 2	NUTF2	6.42779	21.3527	6.47405	6.47202	6.33731	4.78438	4.86443	4.66903	4.81967	P61970	10204	NUTF2	NC_000016	67846732	67872567	forward	25836	reviewed	Nuclear transport factor 2 (NTF-2) (Placental protein 15) (PP15)
Q9UII2;A0A0B4J230;Q9UII2-3;Q9UII2-2	Q9UII2;A0A0B4J230;Q9UII2-3;Q9UII2-2	ATPase inhibitor, mitochondrial	ATPIF1	6.42532	21.3445	6.41693	6.36433	6.4947	9.04534	9.08292	8.95213	9.10098	Q9UII2	93974	ATPIF1	NC_000001	28236091	28238105	forward	2015	reviewed	ATPase inhibitor, mitochondrial (Inhibitor of F(1)F(o)-ATPase) (IF(1)) (IF1)
P30041	P30041	Peroxiredoxin-6	PRDX6	6.42515	21.3439	6.47685	6.45508	6.34351	6.88693	6.91862	6.88655	6.85562	P30041	9588	PRDX6	NC_000001	173477347	173488807	forward	11461	reviewed	Peroxiredoxin-6 (EC 1.11.1.15) (1-Cys peroxiredoxin) (1-Cys PRX) (24 kDa protein) (Acidic calcium-independent phospholipase A2) (aiPLA2) (EC 3.1.1.4) (Antioxidant protein 2) (Liver 2D page spot 40) (Non-selenium glutathione peroxidase) (NSGPx) (Red blood cells page spot 12)
P26373;J3QSB4;P26373-2;H3BTH3;H3BUK8;J3KS98	P26373;J3QSB4;P26373-2	60S ribosomal protein L13	RPL13	6.42496	21.3433	6.54015	6.3295	6.40523	9.84236	9.9354	9.7338	9.85787	P26373	6137	RPL13	NC_000016	89560657	89566829	forward	6173	reviewed	60S ribosomal protein L13 (Breast basic conserved protein 1) (Large ribosomal subunit protein eL13)
D3YTB1;F8W727;P62910;D3YTI8	D3YTB1;F8W727;P62910	60S ribosomal protein L32	RPL32	6.42263	21.3355	6.43529	6.4516	6.38101	9.92277	9.95597	9.8451	9.96725	P62910	6161	RPL32	NC_000003	12834945	12841582	reverse	6638	reviewed	60S ribosomal protein L32 (Large ribosomal subunit protein eL32)
D6R9P3;D6RD18;D6RBZ0;Q99729-3;Q99729-2	D6R9P3;D6RD18;D6RBZ0;Q99729-3;Q99729-2	Heterogeneous nuclear ribonucleoprotein A/B	HNRNPAB	6.41938	21.3247	6.36686	6.45366	6.43762	7.97676	8.19303	7.89269	7.84455	Q99729	3182	HNRNPAB	NC_000005	178204507	178211183	forward	6677	reviewed	Heterogeneous nuclear ribonucleoprotein A/B (hnRNP A/B) (APOBEC1-binding protein 1) (ABBP-1)
O14818;O14818-2;H0Y586;O14818-4;F5GY34	O14818;O14818-2;H0Y586;O14818-4	Proteasome subunit alpha type-7	PSMA7	6.41189	21.2998	6.41071	6.3628	6.46216	8.78404	8.87918	8.7284	8.74453	O14818	5688	PSMA7	NC_000020	62136727	62143458	reverse	6732	reviewed	Proteasome subunit alpha type-7 (EC 3.4.25.1) (Proteasome subunit RC6-1) (Proteasome subunit XAPC7)
P62820;E7END7;P62820-2;P62820-3	P62820;E7END7;P62820-2;P62820-3	Ras-related protein Rab-1A	RAB1A	6.41152	21.2986	6.38816	6.37329	6.4731	4.94968	4.9782	4.94533	4.92553	P62820	5861	RAB1A	NC_000002	65086854	65130301	reverse	43448	reviewed	Ras-related protein Rab-1A (YPT1-related protein)
P22087;M0QXL5;M0R2Q4;M0R0P1;M0R2U2;M0R1H0;M0R2B0	P22087;M0QXL5;M0R2Q4;M0R0P1	rRNA 2-O-methyltransferase fibrillarin	FBL	6.41133	21.298	6.3617	6.43289	6.43941	7.20482	7.34589	7.16802	7.10056	P22087	2091	FBL	NC_000019	39834453	39846414	reverse	11962	reviewed	rRNA 2'-O-methyltransferase fibrillarin (EC 2.1.1.-) (34 kDa nucleolar scleroderma antigen) (Histone-glutamine methyltransferase)
E9PC52;Q5JP02;C9J7L0;Q5JNZ6	E9PC52		RBBP7	6.41077	21.2961	6.47024	6.44563	6.31645	6.4801	6.52137	6.48285	6.4348	Q16576	5931	RBBP7	NC_000023	16844650	16870411	reverse	25762	reviewed	Histone-binding protein RBBP7 (Histone acetyltransferase type B subunit 2) (Nucleosome-remodeling factor subunit RBAP46) (Retinoblastoma-binding protein 7) (RBBP-7) (Retinoblastoma-binding protein p46)
P39748;P39748-2;I3L3E9;F5H1Y3	P39748;P39748-2;I3L3E9	Flap endonuclease 1	FEN1	6.41024	21.2944	6.41661	6.39826	6.41585	7.29366	7.61316	7.18973	7.0781	P39748	2237	FEN1	NC_000011	61792637	61797244	forward	4608	reviewed	Flap endonuclease 1 (FEN-1) (EC 3.1.-.-) (DNase IV) (Flap structure-specific endonuclease 1) (Maturation factor 1) (MF1) (hFEN-1)
P52907	P52907	F-actin-capping protein subunit alpha-1	CAPZA1	6.40976	21.2927	6.39154	6.3936	6.44412	6.27249	6.26303	6.35279	6.20163	P52907	829	CAPZA1	NC_000001	112619453	112671619	forward	52167	reviewed	F-actin-capping protein subunit alpha-1 (CapZ alpha-1)
P38919;I3L3H2	P38919	Eukaryotic initiation factor 4A-III;Eukaryotic initiation factor 4A-III, N-terminally processed	EIF4A3	6.40835	21.2881	6.41385	6.44326	6.36794	7.12394	7.3285	6.99695	7.04636	P38919	9775	EIF4A3	NC_000017	80135214	80147183	reverse	11970	reviewed	Eukaryotic initiation factor 4A-III (eIF-4A-III) (eIF4A-III) (EC 3.6.4.13) (ATP-dependent RNA helicase DDX48) (ATP-dependent RNA helicase eIF4A-3) (DEAD box protein 48) (Eukaryotic initiation factor 4A-like NUK-34) (Eukaryotic translation initiation factor 4A isoform 3) (Nuclear matrix protein 265) (NMP 265) (hNMP 265) [Cleaved into: Eukaryotic initiation factor 4A-III, N-terminally processed]
P62913-2;P62913;Q5VVC8;Q5VVC9	P62913-2;P62913;Q5VVC8;Q5VVC9	60S ribosomal protein L11	RPL11	6.40756	21.2855	6.43222	6.38322	6.40725	12.292	12.3002	12.223	12.3527	P62913	6135	RPL11	NC_000001	23691779	23696425	forward	4647	reviewed	60S ribosomal protein L11 (CLL-associated antigen KW-12) (Large ribosomal subunit protein uL5)
J3QR09;J3KTE4;P84098;J3QL15	J3QR09;J3KTE4;P84098	Ribosomal protein L19;60S ribosomal protein L19	RPL19	6.40395	21.2735	6.46719	6.33882	6.40585	10.4825	10.5133	10.39	10.5441	P84098	6143	RPL19	NC_000017	39200283	39204727	forward	4445	reviewed	60S ribosomal protein L19 (Large ribosomal subunit protein eL19)
P49411;H3BNU3	P49411	Elongation factor Tu, mitochondrial	TUFM	6.40386	21.2732	6.38708	6.4163	6.40821	6.46472	6.71823	6.39815	6.2778	P49411	7284	TUFM	NC_000016	28842411	28859562	reverse	17152	reviewed	Elongation factor Tu, mitochondrial (EF-Tu) (P43)
P50502;Q3KNR6;H7C3I1;F6VDH7;Q8IZP2;Q8NFI4;F8WAQ7	P50502;Q3KNR6;H7C3I1;F6VDH7;Q8IZP2	Hsc70-interacting protein;Putative protein FAM10A4	ST13;ST13P4	6.40306	21.2705	6.42757	6.40441	6.3772	3.55858	3.62527	3.63227	3.41819	P50502	6767	ST13	NC_000022	40824535	40857008	reverse	32474	reviewed	Hsc70-interacting protein (Hip) (Aging-associated protein 2) (Progesterone receptor-associated p48 protein) (Protein FAM10A1) (Putative tumor suppressor ST13) (Renal carcinoma antigen NY-REN-33) (Suppression of tumorigenicity 13 protein)
P62995;P62995-3;H7BXF3;H7C2L4	P62995;P62995-3;H7BXF3	Transformer-2 protein homolog beta	TRA2B	6.40291	21.27	6.37178	6.40858	6.42837	7.78275	7.88557	7.76195	7.70072	P62995	6434	TRA2B	NC_000003	185914568	185938136	reverse	23569	reviewed	Transformer-2 protein homolog beta (TRA-2 beta) (TRA2-beta) (hTRA2-beta) (Splicing factor, arginine/serine-rich 10) (Transformer-2 protein homolog B)
P62917;E9PKZ0;E9PKU4;G3V1A1;E9PP36	P62917;E9PKZ0;E9PKU4;G3V1A1	60S ribosomal protein L8	RPL8	6.4018	21.2663	6.51688	6.32206	6.36647	11.7153	11.8232	11.6284	11.6943	P62917	6132	RPL8	NC_000008	144789765	144792446	reverse	2682	reviewed	60S ribosomal protein L8 (Large ribosomal subunit protein uL2)
F8W1A4;P54819-2;P54819;F8VY04;P54819-6;P54819-5;P54819-3;P54819-4;F8VZG5;G3V213;F8VPP1	F8W1A4;P54819-2;P54819;F8VY04;P54819-6;P54819-5;P54819-3;P54819-4;F8VZG5	Adenylate kinase 2, mitochondrial;Adenylate kinase 2, mitochondrial;Adenylate kinase 2, mitochondrial, N-terminally processed	AK2	6.3997	21.2593	6.35517	6.40227	6.44165	5.86184	5.86839	5.89797	5.81916	P54819	204	AK2	NC_000001	33007940	33036911	reverse	28972	reviewed	Adenylate kinase 2, mitochondrial (AK 2) (EC 2.7.4.3) (ATP-AMP transphosphorylase 2) (ATP:AMP phosphotransferase) (Adenylate monophosphate kinase) [Cleaved into: Adenylate kinase 2, mitochondrial, N-terminally processed]
B4DJV2;O75390;A0A0C4DGI3;F8VRI6;F8VPA1;H0YH82;H0YIC4;F8VPF9;F8W1S4;F8VRP1;F8VX68;F8W4S1;F8VZK9;F8VX07;F8VTT8;F8VWQ5;F8VR34;F8W642;F8VU34;F8W0J2	B4DJV2;O75390;A0A0C4DGI3	Citrate synthase;Citrate synthase, mitochondrial	CS	6.39697	21.2503	6.40721	6.37468	6.40902	4.98989	5.10308	5.0505	4.81609	O75390	1431	CS	NC_000012	56271699	56300391	reverse	28693	reviewed	Citrate synthase, mitochondrial (EC 2.3.3.1) (Citrate (Si)-synthase)
P63167;F8VXL2;F8VRV5;F8VXI7	P63167;F8VXL2;F8VRV5	Dynein light chain 1, cytoplasmic	DYNLL1	6.39491	21.2434	6.3957	6.40675	6.38229	5.84555	6.08066	5.69125	5.76474	P63167	8655	DYNLL1	NC_000012	120469857	120498495	forward	28639	reviewed	Dynein light chain 1, cytoplasmic (8 kDa dynein light chain) (DLC8) (Dynein light chain LC8-type 1) (Protein inhibitor of neuronal nitric oxide synthase) (PIN)
Q7L2H7;Q7L2H7-2;J3KNJ2;H0YCQ8;E9PN86;E7ESM3;E9PRY0;E9PRI2	Q7L2H7;Q7L2H7-2;J3KNJ2	Eukaryotic translation initiation factor 3 subunit M	EIF3M	6.39358	21.239	6.36299	6.4131	6.40464	8.2692	8.2703	8.25001	8.2873	Q7L2H7	10480	EIF3M	NC_000011	32583767	32602873	forward	19107	reviewed	Eukaryotic translation initiation factor 3 subunit M (eIF3m) (Fetal lung protein B5) (hFL-B5) (PCI domain-containing protein 1)
P23381;P23381-2;G3V3H8;G3V3Y5;G3V277;G3V423;G3V5U1;G3V456;G3V3P2;G3V227;H0YJP3;G3V3X0;G3V2Y7;G3V3S7;G3V4C7;G3V4N8;G3V5W1;G3V2F2;G3V3R3;G3V4S4;G3V313;G3V339;G3V2C0;G3V5H5;P78534;G3V4A3;G3V4Q0;G3V4N0	P23381;P23381-2;G3V3H8;G3V3Y5	Tryptophan--tRNA ligase, cytoplasmic;T1-TrpRS;T2-TrpRS	WARS	6.39044	21.2286	6.34292	6.4395	6.3889	6.09188	5.92005	6.25965	6.09592	P23381	7453	WARS	NC_000014	100333788	100376343	reverse	42556	reviewed	Tryptophan--tRNA ligase, cytoplasmic (EC 6.1.1.2) (Interferon-induced protein 53) (IFP53) (Tryptophanyl-tRNA synthetase) (TrpRS) (hWRS) [Cleaved into: T1-TrpRS; T2-TrpRS]
Q96AZ6;H0YMM4;H3BLY5;Q96AZ6-2	Q96AZ6;H0YMM4	Interferon-stimulated gene 20 kDa protein	ISG20	6.39001	21.2272	6.38499	6.36659	6.41845	5.67464	5.64328	5.66391	5.71672	Q96AZ6	3669	ISG20	NC_000015	88635614	88656344	forward	20731	reviewed	Interferon-stimulated gene 20 kDa protein (EC 3.1.13.1) (Estrogen-regulated transcript 45 protein) (Promyelocytic leukemia nuclear body-associated protein ISG20)
P20674;H3BNX8;H3BRM5;H3BV69;H3BRI0	P20674;H3BNX8;H3BRM5;H3BV69	Cytochrome c oxidase subunit 5A, mitochondrial	COX5A	6.38984	21.2266	6.36707	6.42142	6.38103	6.38807	6.48156	6.38767	6.29499	P20674	9377	COX5A	NC_000015	74920275	74938154	reverse	17880	reviewed	Cytochrome c oxidase subunit 5A, mitochondrial (Cytochrome c oxidase polypeptide Va)
P30046;B5MC82;P30046-2;A6NHG4;J3KQ18;H7C342	P30046;B5MC82;P30046-2;A6NHG4;J3KQ18	D-dopachrome decarboxylase;D-dopachrome decarboxylase-like protein	DDT;DDTL	6.38857	21.2224	6.40124	6.47025	6.29424	3.96081	4.0268	3.82884	4.0268	P30046	1652	DDT	NC_000022	23971365	23979828	reverse	8464	reviewed	D-dopachrome decarboxylase (EC 4.1.1.84) (D-dopachrome tautomerase) (Phenylpyruvate tautomerase II)
Q02878;F8VZ45;U3KQR5;F8VR69;F8VZA3;F8VWR1;F8VU16	Q02878	60S ribosomal protein L6	RPL6	6.38613	21.2143	6.53186	6.277	6.34952	5.74405	5.86592	5.6476	5.71864	Q02878	6128	RPL6	NC_000012	112405181	112418850	reverse	13670	reviewed	60S ribosomal protein L6 (Large ribosomal subunit protein eL6) (Neoplasm-related protein C140) (Tax-responsive enhancer element-binding protein 107) (TaxREB107)
P31948;P31948-2;P31948-3;F5H783;F5GXD8;H0YGI8	P31948;P31948-2;P31948-3	Stress-induced-phosphoprotein 1	STIP1	6.38537	21.2117	6.35102	6.38556	6.41954	6.81655	7.09519	6.71452	6.63996	P31948	10963	STIP1	NC_000011	64185272	64204548	forward	19277	reviewed	Stress-induced-phosphoprotein 1 (STI1) (Hsc70/Hsp90-organizing protein) (Hop) (Renal carcinoma antigen NY-REN-11) (Transformation-sensitive protein IEF SSP 3521)
A0A087WYT3;Q15185-4;Q15185;Q15185-3;B4DDC6;Q15185-2	A0A087WYT3;Q15185-4;Q15185;Q15185-3;B4DDC6	Prostaglandin E synthase 3	PTGES3	6.38454	21.209	6.40125	6.42098	6.33138	6.64449	6.67765	6.70846	6.54736	Q15185	10728	PTGES3	NC_000012	56663341	56689250	reverse	25910	reviewed	Prostaglandin E synthase 3 (EC 5.3.99.3) (Cytosolic prostaglandin E2 synthase) (cPGES) (Hsp90 co-chaperone) (Progesterone receptor complex p23) (Telomerase-binding protein p23)
P31939;P31939-2;H7C1S2;C9JLK0;F8WEF0	P31939;P31939-2	Bifunctional purine biosynthesis protein PURH;Phosphoribosylaminoimidazolecarboxamide formyltransferase;IMP cyclohydrolase	ATIC	6.38059	21.1959	6.36922	6.36979	6.40276	5.62817	5.89555	5.56102	5.42794	P31939	471	ATIC	NC_000002	215311956	215359745	forward	47790	reviewed	Bifunctional purine biosynthesis protein PURH [Cleaved into: Bifunctional purine biosynthesis protein PURH, N-terminally processed] [Includes: Phosphoribosylaminoimidazolecarboxamide formyltransferase (EC 2.1.2.3) (5-aminoimidazole-4-carboxamide ribonucleotide formyltransferase) (AICAR transformylase); IMP cyclohydrolase (EC 3.5.4.10) (ATIC) (IMP synthase) (Inosinicase)]
A8MXP9;Q68E03	A8MXP9		MATR3	6.38043	21.1953	6.34072	6.3879	6.41266	7.35067	7.31134	7.39772	7.34163	P43243	9782	MATR3	NC_000005	139273752	139331677	forward	57926	reviewed	Matrin-3
Q9UKM9;Q5QPM1;Q5QPM0	Q9UKM9;Q5QPM1;Q5QPM0	RNA-binding protein Raly	RALY	6.3796	21.1926	6.4043	6.40413	6.33037	2.74101	2.852	2.72028	2.65076	Q9UKM9	22913	RALY	NC_000020	33993652	34084884	forward	91233	reviewed	RNA-binding protein Raly (Autoantigen p542) (Heterogeneous nuclear ribonucleoprotein C-like 2) (hnRNP core protein C-like 2) (hnRNP associated with lethal yellow protein homolog)
Q09028-3;Q09028;E9PNS6;E9PNS2;E9PIC4	Q09028-3;Q09028	Histone-binding protein RBBP4	RBBP4	6.37953	21.1923	6.36006	6.34752	6.431	5.45417	5.54998	5.44062	5.37191	Q09028	5928	RBBP4	NC_000001	32651148	32686211	forward	35064	reviewed	Histone-binding protein RBBP4 (Chromatin assembly factor 1 subunit C) (CAF-1 subunit C) (Chromatin assembly factor I p48 subunit) (CAF-I 48 kDa subunit) (CAF-I p48) (Nucleosome-remodeling factor subunit RBAP48) (Retinoblastoma-binding protein 4) (RBBP-4) (Retinoblastoma-binding protein p48)
P37837;F2Z393;E9PM01;E9PKI8	P37837;F2Z393	Transaldolase	TALDO1	6.37821	21.188	6.30723	6.40321	6.4242	6.03517	6.07361	5.99299	6.03892	P37837	6888	TALDO1	NC_000011	747432	765024	forward	17593	reviewed	Transaldolase (EC 2.2.1.2)
P14868;P14868-2;H7BZ35;C9J7S3;C9JLC1;H7C278;C9JQM9	P14868;P14868-2	Aspartate--tRNA ligase, cytoplasmic	DARS	6.37796	21.1871	6.37495	6.38028	6.37867	5.74559	5.63052	5.84975	5.75649	P14868	1615	DARS	NC_000002	135905881	135986046	reverse	80166	reviewed	Aspartate--tRNA ligase, cytoplasmic (EC 6.1.1.12) (Aspartyl-tRNA synthetase) (AspRS) (Cell proliferation-inducing gene 40 protein)
O15144;H7C3F9;C9JTV5;G5E9J0;G5E9S7	O15144	Actin-related protein 2/3 complex subunit 2	ARPC2	6.37439	21.1753	6.31607	6.38943	6.41767	7.6179	7.67207	7.58789	7.59373	O15144	10109	ARPC2	NC_000002	218217094	218254348	forward	37255	reviewed	Actin-related protein 2/3 complex subunit 2 (Arp2/3 complex 34 kDa subunit) (p34-ARC)
P54709;P54709-2;C9JA36;C9JXZ1;H7C4L9;H7C547;F8WBY4;C9J6S2	P54709;P54709-2;C9JA36;C9JXZ1	Sodium/potassium-transporting ATPase subunit beta-3	ATP1B3	6.37312	21.171	6.32091	6.37462	6.42382	4.9645	4.97728	5.00405	4.91217	P54709	483	ATP1B3	NC_000003	141876628	141926540	forward	49913	reviewed	Sodium/potassium-transporting ATPase subunit beta-3 (Sodium/potassium-dependent ATPase subunit beta-3) (ATPB-3) (CD antigen CD298)
P00505;P00505-2	P00505;P00505-2	Aspartate aminotransferase, mitochondrial	GOT2	6.37256	21.1692	6.31464	6.39265	6.41038	5.18542	5.41075	5.15866	4.98687	P00505	2806	GOT2	NC_000016	58707131	58734357	reverse	27227	reviewed	Aspartate aminotransferase, mitochondrial (mAspAT) (EC 2.6.1.1) (EC 2.6.1.7) (Fatty acid-binding protein) (FABP-1) (Glutamate oxaloacetate transaminase 2) (Kynurenine aminotransferase 4) (Kynurenine aminotransferase IV) (Kynurenine--oxoglutarate transaminase 4) (Kynurenine--oxoglutarate transaminase IV) (Plasma membrane-associated fatty acid-binding protein) (FABPpm) (Transaminase A)
P55769;B1AHD1	P55769;B1AHD1	NHP2-like protein 1;NHP2-like protein 1, N-terminally processed	NHP2L1	6.37111	21.1644	6.29476	6.37376	6.44481	6.78834	6.9905	6.63764	6.73688	P55769	4809	SNU13	NC_000022	41673933	41690492	reverse	16560	reviewed	NHP2-like protein 1 (High mobility group-like nuclear protein 2 homolog 1) (OTK27) (SNU13 homolog) (hSNU13) (U4/U6.U5 small nuclear ribonucleoprotein SNU13) (U4/U6.U5 tri-snRNP 15.5 kDa protein) [Cleaved into: NHP2-like protein 1, N-terminally processed]
P06331;A0A0J9YWU9;P0DP08;P0DP06;A0A0C4DH41;P01825;P01824	P06331;A0A0J9YWU9;P0DP08;P0DP06;A0A0C4DH41;P01825;P01824	Ig heavy chain V-II region ARH-77;Ig heavy chain V-II region NEWM;Ig heavy chain V-II region WAH	IGHV4-61	6.37097	21.1639	6.33678	6.45144	6.32468	#N/A	#N/A	#N/A	#N/A	#N/A	#N/A	#N/A	#N/A	#N/A	#N/A	#N/A	#N/A	#N/A	#N/A
O43390;O43390-3;B4DT28	O43390;O43390-3;B4DT28	Heterogeneous nuclear ribonucleoprotein R	HNRNPR	6.37032	21.1617	6.37201	6.38199	6.35696	6.21984	6.32589	6.23917	6.09445	O43390	10236	HNRNPR	NC_000001	23304688	23344650	reverse	39963	reviewed	Heterogeneous nuclear ribonucleoprotein R (hnRNP R)
Q99873-4;E9PKG1;H7C2I1;Q99873-3;Q99873-2;Q99873;E9PIX6;E9PQ98;A0A087X1W2;H0YDE4;E9PNR9;E9PMW9;E9PMZ2	Q99873-4;E9PKG1;H7C2I1;Q99873-3;Q99873-2;Q99873;E9PIX6;E9PQ98;A0A087X1W2;H0YDE4	Protein arginine N-methyltransferase 1	PRMT1	6.36932	21.1584	6.41855	6.34425	6.34516	6.31856	6.53496	6.1418	6.27891	Q99873	3276	PRMT1	NC_000019	49676166	49688450	forward	12285	reviewed	Protein arginine N-methyltransferase 1 (EC 2.1.1.319) (Histone-arginine N-methyltransferase PRMT1) (Interferon receptor 1-bound protein 4)
P04080;A0A1W2PQG6;A0A1W2PS52	P04080;A0A1W2PQG6	Cystatin-B	CSTB	6.36729	21.1517	6.33241	6.4327	6.33675	7.95054	7.99475	7.91672	7.94017	P04080	1476	CSTB	NC_000021	43773665	43776375	reverse	2711	reviewed	Cystatin-B (CPI-B) (Liver thiol proteinase inhibitor) (Stefin-B)
P45880;A0A0A0MR02;P45880-2;P45880-1;Q5JSD2;Q5JSD1;A2A3S1	P45880;A0A0A0MR02;P45880-2;P45880-1;Q5JSD2;Q5JSD1	Voltage-dependent anion-selective channel protein 2	VDAC2	6.3672	21.1514	6.3567	6.36976	6.37514	5.82978	5.92979	5.7761	5.78346	P45880	7417	VDAC2	NC_000010	75210154	75231448	forward	21295	reviewed	Voltage-dependent anion-selective channel protein 2 (VDAC-2) (hVDAC2) (Outer mitochondrial membrane protein porin 2)
Q99623;J3KPX7;F5GY37;Q99623-2;F5GWA7;F5H3X6;F5H0C5;F5H2D2;U3KPZ5	Q99623;J3KPX7;F5GY37;Q99623-2;F5GWA7;F5H3X6	Prohibitin-2	PHB2	6.36701	21.1507	6.35998	6.37372	6.36732	9.73499	9.82899	9.71339	9.6626	Q99623	11331	PHB2	NC_000012	6965352	6970823	reverse	5472	reviewed	Prohibitin-2 (B-cell receptor-associated protein BAP37) (D-prohibitin) (Repressor of estrogen receptor activity)
P37108;H0YLA2	P37108;H0YLA2	Signal recognition particle 14 kDa protein	SRP14	6.36695	21.1505	6.29235	6.35707	6.45142	8.8956	8.94933	8.83365	8.90382	P37108	6727	SRP14	NC_000015	40035690	40039202	reverse	3513	reviewed	Signal recognition particle 14 kDa protein (SRP14) (18 kDa Alu RNA-binding protein)
P47914;F8WF43	P47914	60S ribosomal protein L29	RPL29	6.36551	21.1458	6.38394	6.2062	6.50638	8.28061	8.31515	8.20247	8.32423	P47914	6159	RPL29	NC_000003	51993628	51995942	reverse	2315	reviewed	60S ribosomal protein L29 (Cell surface heparin-binding protein HIP) (Large ribosomal subunit protein eL29)
O14950	O14950	Myosin regulatory light chain 12B	MYL12B	6.36022	21.1282	6.36797	6.38171	6.33099	5.90365	5.82782	5.89603	5.98709	0	103910	MYL12B	NC_000018	3262113	3278284	forward	16172
P49327;A0A0U1RQF0;A0A0U1RRG3;A0A1B0GTR5;J3KTF0	P49327;A0A0U1RQF0	Fatty acid synthase;[Acyl-carrier-protein] S-acetyltransferase;[Acyl-carrier-protein] S-malonyltransferase;3-oxoacyl-[acyl-carrier-protein] synthase;3-oxoacyl-[acyl-carrier-protein] reductase;3-hydroxyacyl-[acyl-carrier-protein] dehydratase;Enoyl-[acyl-carrier-protein] reductase;Oleoyl-[acyl-carrier-protein] hydrolase	FASN	6.35932	21.1252	6.32494	6.36107	6.39194	4.8627	4.58316	4.97636	5.02857	P49327	2194	FASN	NC_000017	82078338	82098303	reverse	19966	reviewed	Fatty acid synthase (EC 2.3.1.85) [Includes: [Acyl-carrier-protein] S-acetyltransferase (EC 2.3.1.38); [Acyl-carrier-protein] S-malonyltransferase (EC 2.3.1.39); 3-oxoacyl-[acyl-carrier-protein] synthase (EC 2.3.1.41); 3-oxoacyl-[acyl-carrier-protein] reductase (EC 1.1.1.100); 3-hydroxyacyl-[acyl-carrier-protein] dehydratase (EC 4.2.1.59); Enoyl-[acyl-carrier-protein] reductase (EC 1.3.1.39); Ole…
P49720;A0A087WXQ8;A0A087WY10;A0A087WUL2	P49720;A0A087WXQ8;A0A087WY10;A0A087WUL2	Proteasome subunit beta type-3	PSMB3	6.35836	21.122	6.40951	6.34724	6.31832	6.65513	6.88874	6.45943	6.61721	P49720	5691	PSMB3	NC_000017	38752713	38764231	forward	11519	reviewed	Proteasome subunit beta type-3 (EC 3.4.25.1) (Proteasome chain 13) (Proteasome component C10-II) (Proteasome theta chain)
Q5TEC6	Q5TEC6	Histone H3	HIST2H3PS2	6.35716	21.118	6.5028	6.20078	6.36791	#N/A	#N/A	#N/A	#N/A	#N/A	#N/A	#N/A	#N/A	#N/A	#N/A	#N/A	#N/A	#N/A	#N/A
O95433;O95433-2;G3V438;H0YJG7;H0YJU2;G3V3W9;H0YJ63	O95433;O95433-2;G3V438;H0YJG7	Activator of 90 kDa heat shock protein ATPase homolog 1	AHSA1	6.35614	21.1146	6.37928	6.34879	6.34035	7.91355	8.10507	7.75802	7.87756	O95433	10598	AHSA1	NC_000014	77457877	77469472	forward	11596	reviewed	Activator of 90 kDa heat shock protein ATPase homolog 1 (AHA1) (p38)
M0R0F0;P46782;M0R0R2;M0QZN2	M0R0F0;P46782;M0R0R2;M0QZN2	40S ribosomal protein S5;40S ribosomal protein S5, N-terminally processed	RPS5	6.35518	21.1114	6.4208	6.35689	6.28783	9.03086	9.11886	8.88621	9.08752	P46782	6193	RPS5	NC_000019	58387269	58394804	forward	7536	reviewed	40S ribosomal protein S5 (Small ribosomal subunit protein uS7) [Cleaved into: 40S ribosomal protein S5, N-terminally processed]
P25789;H0YN18;H0YL69;H0YMZ1;H0YMA1;P25789-2;H0YMI6;H0YLC2;H0YLS6	P25789;H0YN18;H0YL69;H0YMZ1;H0YMA1;P25789-2;H0YMI6;H0YLC2	Proteasome subunit alpha type-4;Proteasome subunit alpha type	PSMA4	6.35503	21.111	6.30393	6.31664	6.44452	9.2132	9.20364	9.23757	9.1984	P25789	5685	PSMA4	NC_000015	78540405	78549220	forward	8816	reviewed	Proteasome subunit alpha type-4 (EC 3.4.25.1) (Macropain subunit C9) (Multicatalytic endopeptidase complex subunit C9) (Proteasome component C9) (Proteasome subunit L)
O75964;E9PN17	O75964;E9PN17	ATP synthase subunit g, mitochondrial	ATP5L	6.35005	21.0944	6.37213	6.35778	6.32024	6.83125	6.82362	6.82464	6.84549	O75964	10632	ATP5L	NC_000011	118401389	118409847	forward	8459	reviewed	ATP synthase subunit g, mitochondrial (ATPase subunit g)
Q96A72;F5H6N1;F5H124	Q96A72;F5H6N1	Protein mago nashi homolog 2	MAGOHB	6.34859	21.0896	6.30272	6.33345	6.40959	7.27191	7.29921	7.29967	7.21684	Q96A72	55110	MAGOHB	NC_000012	10604190	10613609	reverse	9420	reviewed	Protein mago nashi homolog 2
P55060;P55060-3;P55060-4;P55060-2	P55060;P55060-3;P55060-4	Exportin-2	CSE1L	6.34814	21.0881	6.33672	6.31223	6.39546	7.03104	7.08566	7.03177	6.97568	P55060	1434	CSE1L	NC_000020	49046246	49096960	forward	50715	reviewed	Exportin-2 (Exp2) (Cellular apoptosis susceptibility protein) (Chromosome segregation 1-like protein) (Importin-alpha re-exporter)
P15153;B1AH77;B1AH80;B1AH78;B1AH79;G3V4H1;G3V476;Q9H4E5-2;Q9H4E5	P15153;B1AH77;B1AH80;B1AH78	Ras-related C3 botulinum toxin substrate 2	RAC2	6.34755	21.0861	6.36226	6.30829	6.37208	4.96957	4.95884	4.98778	4.96209	P15153	5880	RAC2	NC_000022	37225261	37244299	reverse	19039	reviewed	Ras-related C3 botulinum toxin substrate 2 (GX) (Small G protein) (p21-Rac2)
P48047;H7C068	P48047	ATP synthase subunit O, mitochondrial	ATP5O	6.34711	21.0846	6.334	6.33312	6.3742	8.32736	8.34483	8.30597	8.33127	P48047	539	ATP5O	NC_000021	33903453	33915854	reverse	12402	reviewed	ATP synthase subunit O, mitochondrial (Oligomycin sensitivity conferral protein) (OSCP)
C9JFR7;P99999	C9JFR7;P99999	Cytochrome c	CYCS	6.3444	21.0756	6.32111	6.37265	6.33943	7.94685	8.03441	7.90436	7.90177	P99999	54205	CYCS	NC_000007	25118651	25125361	reverse	6711	reviewed	Cytochrome c
A0A024RA52;P25787;C9JCK5;H3BT36;H7C402	A0A024RA52;P25787;C9JCK5	Proteasome subunit alpha type;Proteasome subunit alpha type-2	PSMA2	6.34119	21.065	6.33693	6.31145	6.37518	7.8717	7.8098	7.90388	7.90141	P25787	5683	PSMA2	NC_000007	42916861	42932206	reverse	15346	reviewed	Proteasome subunit alpha type-2 (EC 3.4.25.1) (Macropain subunit C3) (Multicatalytic endopeptidase complex subunit C3) (Proteasome component C3)
P62140;E7ETD8;C9JP48;C9J9S3	P62140;E7ETD8	Serine/threonine-protein phosphatase PP1-beta catalytic subunit;Serine/threonine-protein phosphatase	PPP1CB	6.33996	21.0609	6.32687	6.36431	6.32871	5.44213	5.34341	5.56041	5.42257	P62140	5500	PPP1CB	NC_000002	28751748	28802940	forward	51193	reviewed	Serine/threonine-protein phosphatase PP1-beta catalytic subunit (PP-1B) (PPP1CD) (EC 3.1.3.16) (EC 3.1.3.53)
P15374;A0A087WTB8;Q5TBK7	P15374;A0A087WTB8;Q5TBK7	Ubiquitin carboxyl-terminal hydrolase isozyme L3;Ubiquitin carboxyl-terminal hydrolase	UCHL3	6.33846	21.0559	6.34553	6.35557	6.31428	3.9583	4.05832	3.97361	3.84298	P15374	7347	UCHL3	NC_000013	75549480	75606020	forward	56541	reviewed	Ubiquitin carboxyl-terminal hydrolase isozyme L3 (UCH-L3) (EC 3.4.19.12) (Ubiquitin thioesterase L3)
P56385	P56385	ATP synthase subunit e, mitochondrial	ATP5I	6.33405	21.0412	6.3242	6.3193	6.35864	9.53017	9.5886	9.44381	9.55809	P56385	521	ATP5I	NC_000004	672436	674338	reverse	1903	reviewed	ATP synthase subunit e, mitochondrial (ATPase subunit e) [Cleaved into: ATP synthase subunit e, mitochondrial, N-terminally processed]
P38159;P38159-2;H3BUY5;H3BT71;H0Y6E7;H3BR27;P38159-3;O75526;H3BNC1;Q8N7X1	P38159;P38159-2;H3BUY5;H3BT71;H0Y6E7	RNA-binding motif protein, X chromosome;RNA-binding motif protein, X chromosome, N-terminally processed	RBMX	6.33125	21.032	6.28767	6.34539	6.36069	6.99841	7.04418	7.0354	6.91564	P38159	27316	RBMX	NC_000023	136869194	136880780	reverse	11587	reviewed	RNA-binding motif protein, X chromosome (Glycoprotein p43) (Heterogeneous nuclear ribonucleoprotein G) (hnRNP G) [Cleaved into: RNA-binding motif protein, X chromosome, N-terminally processed]
Q12906-7;Q12906-4;Q12906-6	Q12906-7;Q12906-4;Q12906-6	Interleukin enhancer-binding factor 3	ILF3	6.32839	21.0225	6.32129	6.31441	6.34949	6.10498	6.26003	6.08704	5.96786	Q12906	3609	ILF3	NC_000019	10654261	10692419	forward	38159	reviewed	Interleukin enhancer-binding factor 3 (Double-stranded RNA-binding protein 76) (DRBP76) (M-phase phosphoprotein 4) (MPP4) (Nuclear factor associated with dsRNA) (NFAR) (Nuclear factor of activated T-cells 90 kDa) (NF-AT-90) (Translational control protein 80) (TCP80)
P62306;A0A0B4J254;F8W0W6	P62306;A0A0B4J254;F8W0W6	Small nuclear ribonucleoprotein F	SNRPF	6.32261	21.0032	6.32392	6.18309	6.46082	7.35811	7.40071	7.34083	7.3328	P62306	6636	SNRPF	NC_000012	95858931	95866460	forward	7530	reviewed	Small nuclear ribonucleoprotein F (snRNP-F) (Sm protein F) (Sm-F) (SmF)
O60664-4;O60664;K7ERZ3;O60664-2;K7EL96;K7ER39;K7EJD0	O60664-4;O60664;K7ERZ3;O60664-2	Perilipin-3	PLIN3	6.32143	20.9993	6.28222	6.32094	6.36112	3.08454	3.09255	3.0993	3.06178	O60664	10226	PLIN3	NC_000019	4838334	4867768	reverse	29435	reviewed	Perilipin-3 (47 kDa mannose 6-phosphate receptor-binding protein) (47 kDa MPR-binding protein) (Cargo selection protein TIP47) (Mannose-6-phosphate receptor-binding protein 1) (Placental protein 17) (PP17)
P55072;C9JUP7;C9IZA5	P55072	Transitional endoplasmic reticulum ATPase	VCP	6.32105	20.9981	6.32543	6.34639	6.29133	6.48467	6.72982	6.49153	6.23266	P55072	7415	VCP	NC_000009	35056068	35072742	reverse	16675	reviewed	Transitional endoplasmic reticulum ATPase (TER ATPase) (EC 3.6.4.6) (15S Mg(2+)-ATPase p97 subunit) (Valosin-containing protein) (VCP)
O60234;M0QYJ8;M0R0C1;M0QYG8;M0R1D2;M0QXC2;M0QX47;M0QXZ6;M0R2P2	O60234;M0QYJ8;M0R0C1;M0QYG8;M0R1D2;M0QXC2	Glia maturation factor gamma	GMFG	6.31939	20.9925	6.31827	6.33719	6.30269	7.49843	7.34243	7.50843	7.64443	O60234	9535	GMFG	NC_000019	39328357	39336086	reverse	7730	reviewed	Glia maturation factor gamma (GMF-gamma)
P09874;Q5VX84;Q5VX85	P09874	Poly [ADP-ribose] polymerase 1	PARP1	6.31843	20.9894	6.42092	6.29791	6.23648	6.23272	6.4814	6.2116	6.00518	P09874	142	PARP1	NC_000001	226360691	226408100	reverse	47410	reviewed	Poly [ADP-ribose] polymerase 1 (PARP-1) (EC 2.4.2.30) (ADP-ribosyltransferase diphtheria toxin-like 1) (ARTD1) (NAD(+) ADP-ribosyltransferase 1) (ADPRT 1) (Poly[ADP-ribose] synthase 1)
P07741;P07741-2;H3BQB1;H3BQF1;H3BQZ9;H3BSW3	P07741;P07741-2;H3BQB1;H3BQF1;H3BQZ9	Adenine phosphoribosyltransferase	APRT	6.31724	20.9854	6.28426	6.31428	6.3532	7.98438	8.19736	7.85281	7.90298	P07741	353	APRT	NC_000016	88809469	88811934	reverse	2466	reviewed	Adenine phosphoribosyltransferase (APRT) (EC 2.4.2.7)
P61289;P61289-2;K9J957;P61289-3;A0A087WTV2;K7ENH2;K7ESG5;B3KQ25;B7Z8D3;K7EPX6;K7EKR3;K7EMD0	P61289;P61289-2;K9J957;P61289-3;A0A087WTV2;K7ENH2;K7ESG5;B3KQ25	Proteasome activator complex subunit 3	PSME3	6.31631	20.9823	6.35513	6.29031	6.3035	7.45645	7.82146	7.35658	7.19131	P61289	10197	PSME3	NC_000017	42833142	42843760	forward	10619	reviewed	Proteasome activator complex subunit 3 (11S regulator complex subunit gamma) (REG-gamma) (Activator of multicatalytic protease subunit 3) (Ki nuclear autoantigen) (Proteasome activator 28 subunit gamma) (PA28g) (PA28gamma)
P16401	P16401	Histone H1.5	HIST1H1B	6.31561	20.98	6.24101	6.31837	6.38746	#N/A	#N/A	#N/A	#N/A	#N/A	#N/A	#N/A	#N/A	#N/A	#N/A	#N/A	#N/A	#N/A	#N/A
P25788-2;P25788;G3V4X5;H0YJ03;G3V3W4;G3V5N4	P25788-2;P25788;G3V4X5	Proteasome subunit alpha type-3	PSMA3	6.31538	20.9792	6.29323	6.31003	6.3429	7.04876	7.07703	7.03683	7.03243	P25788	5684	PSMA3	NC_000014	58244805	58272009	forward	27205	reviewed	Proteasome subunit alpha type-3 (EC 3.4.25.1) (Macropain subunit C8) (Multicatalytic endopeptidase complex subunit C8) (Proteasome component C8)
P05198;G3V4T5;H0YJS4	P05198;G3V4T5;H0YJS4	Eukaryotic translation initiation factor 2 subunit 1	EIF2S1	6.31402	20.9747	6.28968	6.30736	6.34503	5.53563	5.6792	5.52544	5.40224	P05198	1965	EIF2S1	NC_000014	67360317	67386516	forward	26200	reviewed	Eukaryotic translation initiation factor 2 subunit 1 (Eukaryotic translation initiation factor 2 subunit alpha) (eIF-2-alpha) (eIF-2A) (eIF-2alpha)
P61769;H0YLF3;F5H6I0	P61769;H0YLF3;F5H6I0	Beta-2-microglobulin;Beta-2-microglobulin form pI 5.3	B2M	6.31399	20.9746	6.26512	6.3782	6.29864	12.1501	12.0852	12.2024	12.1627	P61769	567	B2M	NC_000015	44711487	44718159	forward	6673	reviewed	Beta-2-microglobulin [Cleaved into: Beta-2-microglobulin form pI 5.3]
P45973;F8VNY3	P45973;F8VNY3	Chromobox protein homolog 5	CBX5	6.31131	20.9657	6.28674	6.29608	6.3511	6.28864	6.23304	6.45516	6.17772	P45973	23468	CBX5	NC_000012	54230946	54280131	reverse	49186	reviewed	Chromobox protein homolog 5 (Antigen p25) (Heterochromatin protein 1 homolog alpha) (HP1 alpha)
Q13283;E5RIZ6;E5RH42;E5RJU8;Q13283-2;E5RIF8;E5RI46;E5RH00	Q13283	Ras GTPase-activating protein-binding protein 1	G3BP1	6.3091	20.9584	6.31615	6.29542	6.31575	6.57425	6.73633	6.56788	6.41853	Q13283	10146	G3BP1	NC_000005	151771915	151811352	forward	39438	reviewed	Ras GTPase-activating protein-binding protein 1 (G3BP-1) (EC 3.6.4.12) (EC 3.6.4.13) (ATP-dependent DNA helicase VIII) (hDH VIII) (GAP SH3 domain-binding protein 1)
Q14974;Q14974-2;J3KTM9;J3QR48;J3QKQ5;J3QRG4	Q14974;Q14974-2;J3KTM9	Importin subunit beta-1	KPNB1	6.30743	20.9528	6.32449	6.30842	6.28939	6.93874	7.07189	7.00045	6.74389	Q14974	3837	KPNB1	NC_000017	47649838	47683638	forward	33801	reviewed	Importin subunit beta-1 (Importin-90) (Karyopherin subunit beta-1) (Nuclear factor p97) (Pore targeting complex 97 kDa subunit) (PTAC97)
Q71U36;Q71U36-2;Q13748;Q13748-2;F8VQQ4;Q6PEY2	Q71U36;Q71U36-2;Q13748;Q13748-2	Tubulin alpha-1A chain;Tubulin alpha-3C/D chain	TUBA1A;TUBA3C	6.30738	20.9527	6.34648	6.39865	6.17702	5.77558	5.60881	5.9191	5.79883	Q71U36	7846	TUBA1A	NC_000012	49184795	49189324	reverse	4530	reviewed	Tubulin alpha-1A chain (Alpha-tubulin 3) (Tubulin B-alpha-1) (Tubulin alpha-3 chain) [Cleaved into: Detyrosinated tubulin alpha-1A chain]
O15145;C9JZD1;F8VR50	O15145	Actin-related protein 2/3 complex subunit 3	ARPC3	6.30705	20.9516	6.32861	6.33699	6.25555	6.77006	6.74012	6.77228	6.79779	O15145	10094	ARPC3	NC_000012	110434890	110450411	reverse	15522	reviewed	Actin-related protein 2/3 complex subunit 3 (Arp2/3 complex 21 kDa subunit) (p21-ARC)
O75947;O75947-2;F5H608	O75947;O75947-2	ATP synthase subunit d, mitochondrial	ATP5H	6.30539	20.946	6.31463	6.33242	6.2691	6.7709	6.80632	6.65664	6.84975	O75947	10476	ATP5H	NC_000017	75038860	75046979	reverse	8120	reviewed	ATP synthase subunit d, mitochondrial (ATPase subunit d)
P02786;G3V0E5;H7C3V5;F8WBE5	P02786;G3V0E5	Transferrin receptor protein 1;Transferrin receptor protein 1, serum form	TFRC	6.30522	20.9455	6.32057	6.28665	6.30845	8.09762	7.92345	8.18597	8.18344	P02786	7037	TFRC	NC_000003	196049284	196082161	reverse	32878	reviewed	Transferrin receptor protein 1 (TR) (TfR) (TfR1) (Trfr) (T9) (p90) (CD antigen CD71) [Cleaved into: Transferrin receptor protein 1, serum form (sTfR)]
Q08211;Q08211-2;REV__H0YA90;REV__Q7Z6J0-3	Q08211	ATP-dependent RNA helicase A	DHX9	6.30486	20.9443	6.2955	6.32546	6.29361	6.08252	6.31198	6.0398	5.89579	Q08211	1660	DHX9	NC_000001	182839304	182887982	forward	48679	reviewed	ATP-dependent RNA helicase A (EC 3.6.4.13) (DEAH box protein 9) (DExH-box helicase 9) (Leukophysin) (LKP) (Nuclear DNA helicase II) (NDH II) (RNA helicase A)
P41091;Q2VIR3;H7BZU1	P41091;Q2VIR3	Eukaryotic translation initiation factor 2 subunit 3;Putative eukaryotic translation initiation factor 2 subunit 3-like protein	EIF2S3;EIF2S3L	6.30481	20.9441	6.28866	6.29235	6.33342	7.15058	7.13945	7.21994	7.09233	P41091	1968	EIF2S3	NC_000023	24054948	24078810	forward	23863	reviewed	Eukaryotic translation initiation factor 2 subunit 3 (Eukaryotic translation initiation factor 2 subunit gamma X) (eIF-2-gamma X) (eIF-2gX)
P61513;C9J4Z3;Q6P4E4;E9PEL3;G5E9R3;M0R0A1;M0R2L6;A6NKH3	P61513;C9J4Z3;Q6P4E4;E9PEL3;G5E9R3;M0R0A1;M0R2L6	60S ribosomal protein L37a	RPL37A	6.30271	20.9371	6.31482	6.34438	6.24892	12.2698	12.2848	12.1681	12.3565	P61513	6168	RPL37A	NC_000002	216498797	216501467	forward	2671	reviewed	60S ribosomal protein L37a (Large ribosomal subunit protein eL43)
O00303;H0YDT6;E9PQV8;A0A1W2PP79	O00303	Eukaryotic translation initiation factor 3 subunit F	EIF3F	6.30124	20.9323	6.27807	6.34358	6.28209	6.08338	6.01033	6.04111	6.19869	O00303	8665	EIF3F	NC_000011	7987320	7996171	forward	8852	reviewed	Eukaryotic translation initiation factor 3 subunit F (eIF3f) (Deubiquitinating enzyme eIF3f) (EC 3.4.19.12) (Eukaryotic translation initiation factor 3 subunit 5) (eIF-3-epsilon) (eIF3 p47)
P18859;P18859-2;A8MUH2	P18859;P18859-2	ATP synthase-coupling factor 6, mitochondrial	ATP5J	6.2973	20.9192	6.34748	6.32628	6.21815	7.19998	7.23084	7.16209	7.20701	P18859	522	ATP5J	NC_000021	25724480	25735654	reverse	11175	reviewed	ATP synthase-coupling factor 6, mitochondrial (ATPase subunit F6)
K7EQ55;K7EK33;Q96EP5;Q96EP5-2;K7EQ02	K7EQ55;K7EK33;Q96EP5;Q96EP5-2;K7EQ02	DAZ-associated protein 1	DAZAP1	6.29577	20.9141	6.23421	6.31422	6.33889	5.55748	5.64703	5.51475	5.51065	Q96EP5	26528	DAZAP1	NC_000019	1407569	1435687	forward	28119	reviewed	DAZ-associated protein 1 (Deleted in azoospermia-associated protein 1)
O43707;O43707-2;F5GXS2;O43707-3;H7C144;P12814-2;P12814;P12814-3;P12814-4;H9KV75;P35609-2;P35609;G3V2N5;G3V2W4;F6THM6;H7C5W8;G3V2X9;H0YJW3;K7EP19;G3V5M4;H0YJ11;G3V2E8	O43707;O43707-2	Alpha-actinin-4	ACTN4	6.29456	20.9101	6.25808	6.30325	6.32235	1.41268	1.60881	1.42761	1.20163	O43707	81	ACTN4	NC_000019	38647616	38730532	forward	82917	reviewed	Alpha-actinin-4 (Non-muscle alpha-actinin 4)
Q7L513;Q7L513-2;Q7L513-9;Q7L513-10;Q7L513-5;Q7L513-4;Q7L513-14;Q7L513-11;Q7L513-8;Q5VXA5;Q7L513-6;Q7L513-13;Q7L513-7;Q7L513-15	Q7L513;Q7L513-2;Q7L513-9;Q7L513-10;Q7L513-5;Q7L513-4;Q7L513-14;Q7L513-11;Q7L513-8	Fc receptor-like A	FCRLA	6.29451	20.9099	6.20369	6.2937	6.38613	8.68364	8.81762	8.65703	8.57626	Q7L513	84824	FCRLA	NC_000001	161706972	161714352	forward	7381	reviewed	Fc receptor-like A (Fc receptor homolog expressed in B-cells) (Fc receptor-like and mucin-like protein 1) (Fc receptor-like protein) (Fc receptor-related protein X) (FcRX)
D6RAH7;H9KV45;A0A087WY85;P61077;P61077-3;P61077-2;D6RFM0;A0A0A0MQU3;P62837-2;P62837;D6RAW0	D6RAH7;H9KV45;A0A087WY85;P61077;P61077-3;P61077-2;D6RFM0;A0A0A0MQU3;P62837-2;P62837	Ubiquitin-conjugating enzyme E2 D3;Ubiquitin-conjugating enzyme E2 D2	UBE2D3;UBE2D2	6.29358	20.9068	6.29571	6.373	6.21205	4.2218	4.16189	4.30816	4.19535	P61077	7323	UBE2D3	NC_000004	102794383	102868893	reverse	74511	reviewed	Ubiquitin-conjugating enzyme E2 D3 (EC 2.3.2.23) ((E3-independent) E2 ubiquitin-conjugating enzyme D3) (EC 2.3.2.24) (E2 ubiquitin-conjugating enzyme D3) (Ubiquitin carrier protein D3) (Ubiquitin-conjugating enzyme E2(17)KB 3) (Ubiquitin-conjugating enzyme E2-17 kDa 3) (Ubiquitin-protein ligase D3)
O60506;O60506-2;F6UXX1	O60506;O60506-2	Heterogeneous nuclear ribonucleoprotein Q	SYNCRIP	6.29289	20.9045	6.30672	6.30962	6.26234	6.58087	6.72028	6.57758	6.44477	O60506	10492	SYNCRIP	NC_000006	85607784	85643862	reverse	36079	reviewed	Heterogeneous nuclear ribonucleoprotein Q (hnRNP Q) (Glycine- and tyrosine-rich RNA-binding protein) (GRY-RBP) (NS1-associated protein 1) (Synaptotagmin-binding, cytoplasmic RNA-interacting protein)
Q99733;Q99733-2;C9J6D1;E9PS34;E9PNJ7;A8MXH2;E9PNW0;E9PJJ2;E9PP22;E9PKI2;H0YCI4	Q99733;Q99733-2;C9J6D1;E9PS34;E9PNJ7;A8MXH2;E9PNW0;E9PJJ2	Nucleosome assembly protein 1-like 4	NAP1L4	6.29012	20.8953	6.28852	6.26588	6.31594	5.59516	5.65993	5.59604	5.52951	Q99733	4676	NAP1L4	NC_000011	2944430	2992377	reverse	47948	reviewed	Nucleosome assembly protein 1-like 4 (Nucleosome assembly protein 2) (NAP-2)
O43776;K7EIU7;O43776-2;K7EPK2;K7EJ19;K7EQ35;K7EMQ6	O43776	Asparagine--tRNA ligase, cytoplasmic	NARS	6.28912	20.892	6.29594	6.28175	6.28966	7.51735	7.57387	7.48945	7.48872	O43776	4677	NARS	NC_000018	57600656	57621945	reverse	21290	reviewed	Asparagine--tRNA ligase, cytoplasmic (EC 6.1.1.22) (Asparaginyl-tRNA synthetase) (AsnRS)
P36542	P36542	ATP synthase subunit gamma, mitochondrial	ATP5C1	6.28886	20.8911	6.33761	6.30369	6.22528	7.14604	7.1468	7.15239	7.13894	P36542	509	ATP5C1	NC_000010	7788104	7807801	forward	19698	reviewed	ATP synthase subunit gamma, mitochondrial (F-ATPase gamma subunit)
P09661;H0YKK0;H0YMA0;H0YLR3	P09661;H0YKK0	U2 small nuclear ribonucleoprotein A	SNRPA1	6.28796	20.8882	6.23342	6.32254	6.30794	4.84757	4.86146	4.8089	4.87234	P09661	6627	SNRPA1	NC_000015	101281510	101295282	reverse	13773	reviewed	U2 small nuclear ribonucleoprotein A' (U2 snRNP A')
P13667;C9JMN9	P13667	Protein disulfide-isomerase A4	PDIA4	6.28697	20.8849	6.26982	6.3277	6.26339	6.30028	6.64082	6.18705	6.07296	P13667	9601	PDIA4	NC_000007	149003054	149028690	reverse	25637	reviewed	Protein disulfide-isomerase A4 (EC 5.3.4.1) (Endoplasmic reticulum resident protein 70) (ER protein 70) (ERp70) (Endoplasmic reticulum resident protein 72) (ER protein 72) (ERp-72) (ERp72)
P20618	P20618	Proteasome subunit beta type-1	PSMB1	6.28693	20.8847	6.22599	6.30992	6.32488	7.3298	7.37903	7.30934	7.30104	P20618	5689	PSMB1	NC_000006	170535116	170553329	reverse	18214	reviewed	Proteasome subunit beta type-1 (EC 3.4.25.1) (Macropain subunit C5) (Multicatalytic endopeptidase complex subunit C5) (Proteasome component C5) (Proteasome gamma chain)
Q01581;D6RIW1;P54868-3;P54868-2;P54868	Q01581	Hydroxymethylglutaryl-CoA synthase, cytoplasmic	HMGCS1	6.28443	20.8764	6.24834	6.25888	6.34605	8.61758	8.21985	8.85661	8.77627	Q01581	3157	HMGCS1	NC_000005	43287470	43313512	reverse	26043	reviewed	Hydroxymethylglutaryl-CoA synthase, cytoplasmic (HMG-CoA synthase) (EC 2.3.3.10) (3-hydroxy-3-methylglutaryl coenzyme A synthase)
P06493;A0A024QZP7;A0A087WZZ9;E5RIU6;P06493-2	P06493;A0A024QZP7;A0A087WZZ9;E5RIU6;P06493-2	Cyclin-dependent kinase 1	CDK1;CDC2	6.28338	20.8729	6.28053	6.26279	6.30682	7.90725	7.93275	7.94761	7.84141	P06493	983	CDK1	NC_000010	60778331	60794852	forward	16522	reviewed	Cyclin-dependent kinase 1 (CDK1) (EC 2.7.11.22) (EC 2.7.11.23) (Cell division control protein 2 homolog) (Cell division protein kinase 1) (p34 protein kinase)
P26368-2;P26368;K7ENG2	P26368-2;P26368;K7ENG2	Splicing factor U2AF 65 kDa subunit	U2AF2	6.28276	20.8709	6.24627	6.31233	6.28967	4.99756	5.24374	4.93593	4.81301	P26368	11338	U2AF2	NC_000019	55654050	55674716	forward	20667	reviewed	Splicing factor U2AF 65 kDa subunit (U2 auxiliary factor 65 kDa subunit) (hU2AF(65)) (hU2AF65) (U2 snRNP auxiliary factor large subunit)
P35637-2;P35637	P35637-2;P35637	RNA-binding protein FUS	FUS	6.28265	20.8705	6.21495	6.30139	6.3316	7.4001	7.51049	7.39472	7.29508	P35637	2521	FUS	NC_000016	31179444	31194871	forward	15428	reviewed	RNA-binding protein FUS (75 kDa DNA-pairing protein) (Oncogene FUS) (Oncogene TLS) (POMp75) (Translocated in liposarcoma protein)
P31153;P31153-2;Q00266	P31153;P31153-2	S-adenosylmethionine synthase isoform type-2	MAT2A	6.28143	20.8665	6.28573	6.30813	6.25044	9.19406	9.31023	9.13955	9.1324	P31153	4144	MAT2A	NC_000002	85538978	85545280	forward	6303	reviewed	S-adenosylmethionine synthase isoform type-2 (AdoMet synthase 2) (EC 2.5.1.6) (Methionine adenosyltransferase 2) (MAT 2) (Methionine adenosyltransferase II) (MAT-II)
P22314;P22314-2;Q5JRR6;Q5JRR9;Q5JRS0;Q5JRS2;Q5JRS1;Q5JRS3	P22314;P22314-2	Ubiquitin-like modifier-activating enzyme 1	UBA1	6.28055	20.8635	6.25008	6.28109	6.31049	5.24997	5.41278	5.29756	5.03958	P22314	7317	UBA1	NC_000023	47190800	47215128	forward	24329	reviewed	Ubiquitin-like modifier-activating enzyme 1 (EC 6.2.1.45) (Protein A1S9) (Ubiquitin-activating enzyme E1)
Q15907;Q15907-2;M0R2D0	Q15907;Q15907-2	Ras-related protein Rab-11B	RAB11B	6.28023	20.8625	6.28058	6.28075	6.27935	3.23149	3.21413	3.11437	3.36597	Q15907	9230	RAB11B	NC_000019	8390321	8404434	forward	14114	reviewed	Ras-related protein Rab-11B (GTP-binding protein YPT3)
Q9Y5S9;A0A0J9YW13	Q9Y5S9;A0A0J9YW13	RNA-binding protein 8A	RBM8A	6.27883	20.8578	6.35092	6.26689	6.21866	6.78466	6.92624	6.6605	6.76726	Q9Y5S9	9939	RBM8A	NC_000001	145921556	145927536	reverse	5981	reviewed	RNA-binding protein 8A (Binder of OVCA1-1) (BOV-1) (RNA-binding motif protein 8A) (RNA-binding protein Y14) (Ribonucleoprotein RBM8A)
P62879;E7EP32;C9JXA5;C9JIS1;P62879-2;C9JZN1	P62879;E7EP32;C9JXA5;C9JIS1;P62879-2;C9JZN1	Guanine nucleotide-binding protein G(I)/G(S)/G(T) subunit beta-2	GNB2	6.27634	20.8495	6.25539	6.30347	6.27015	6.87184	7.0568	6.77096	6.78777	P62879	2783	GNB2	NC_000007	100673740	100679169	forward	5430	reviewed	Guanine nucleotide-binding protein G(I)/G(S)/G(T) subunit beta-2 (G protein subunit beta-2) (Transducin beta chain 2)
E5RHG8;Q15369;Q15369-2;R4GMY8	E5RHG8;Q15369;Q15369-2;R4GMY8	Transcription elongation factor B polypeptide 1	TCEB1	6.27395	20.8416	6.26701	6.30617	6.24866	4.4912	4.49761	4.49442	4.48156	Q15369	6921	TCEB1	NC_000008	73945138	73972287	reverse	27150	reviewed	Elongin-C (EloC) (Elongin 15 kDa subunit) (RNA polymerase II transcription factor SIII subunit C) (SIII p15) (Transcription elongation factor B polypeptide 1)
P49321;P49321-3;P49321-2;Q5T624;E9PI86;H0YF33;H0YDS9;E9PAU3;E9PJQ2	P49321;P49321-3;P49321-2;Q5T624	Nuclear autoantigenic sperm protein	NASP	6.27176	20.8343	6.27782	6.25703	6.28045	6.89068	6.90376	6.89324	6.87504	P49321	4678	NASP	NC_000001	45583988	45618906	forward	34919	reviewed	Nuclear autoantigenic sperm protein (NASP)
P14324;P14324-2;A0A087WVN4;A0A087X090;A0A087X1D8;A0A087WTP2	P14324;P14324-2;A0A087WVN4;A0A087X090	Farnesyl pyrophosphate synthase	FDPS	6.27126	20.8327	6.27692	6.25	6.28685	7.62838	7.4407	7.72513	7.71932	P14324	2224	FDPS	NC_000001	155308748	155320666	forward	11919	reviewed	Farnesyl pyrophosphate synthase (FPP synthase) (FPS) (EC 2.5.1.10) ((2E,6E)-farnesyl diphosphate synthase) (Dimethylallyltranstransferase) (EC 2.5.1.1) (Farnesyl diphosphate synthase) (Geranyltranstransferase)
P13073;H3BN72;H3BNV9;H3BPG0;Q86WV2;H3BNI5	P13073;H3BN72;H3BNV9;H3BPG0;Q86WV2	Cytochrome c oxidase subunit 4 isoform 1, mitochondrial	COX4I1	6.26744	20.82	6.25731	6.30165	6.24336	8.46808	8.56522	8.33945	8.49957	P13073	1327	COX4I1	NC_000016	85799567	85807003	forward	7437	reviewed	Cytochrome c oxidase subunit 4 isoform 1, mitochondrial (Cytochrome c oxidase polypeptide IV) (Cytochrome c oxidase subunit IV isoform 1) (COX IV-1)
Q15084-3;Q15084;Q15084-4;Q15084-5;Q15084-2	Q15084-3;Q15084;Q15084-4;Q15084-5;Q15084-2	Protein disulfide-isomerase A6	PDIA6	6.26303	20.8053	6.24484	6.31551	6.22873	5.52846	5.75355	5.49697	5.33485	Q15084	10130	PDIA6	NC_000002	10783391	10837977	reverse	54587	reviewed	Protein disulfide-isomerase A6 (EC 5.3.4.1) (Endoplasmic reticulum protein 5) (ER protein 5) (ERp5) (Protein disulfide isomerase P5) (Thioredoxin domain-containing protein 7)
Q16543;K7EQA9;K7EIU0	Q16543;K7EQA9	Hsp90 co-chaperone Cdc37;Hsp90 co-chaperone Cdc37, N-terminally processed	CDC37	6.26214	20.8024	6.21194	6.25325	6.32123	6.25221	6.48784	6.12557	6.14323	Q16543	11140	CDC37	NC_000019	10391128	10403595	reverse	12468	reviewed	Hsp90 co-chaperone Cdc37 (Hsp90 chaperone protein kinase-targeting subunit) (p50Cdc37) [Cleaved into: Hsp90 co-chaperone Cdc37, N-terminally processed]
P78417;Q5TA02;P78417-3;P78417-2;Q5TA01	P78417;Q5TA02;P78417-3;P78417-2;Q5TA01	Glutathione S-transferase omega-1	GSTO1	6.26036	20.7965	6.2462	6.24306	6.29181	6.29786	6.20711	6.28114	6.40531	P78417	9446	GSTO1	NC_000010	104254194	104267464	forward	13271	reviewed	Glutathione S-transferase omega-1 (GSTO-1) (EC 2.5.1.18) (Glutathione S-transferase omega 1-1) (GSTO 1-1) (Glutathione-dependent dehydroascorbate reductase) (EC 1.8.5.1) (Monomethylarsonic acid reductase) (MMA(V) reductase) (EC 1.20.4.2) (S-(Phenacyl)glutathione reductase) (SPG-R)
D6RFG8;P27707;D6RCP9;D6RG38	D6RFG8;P27707;D6RCP9	Deoxycytidine kinase	DCK	6.25784	20.7881	6.25945	6.29581	6.21826	6.23492	6.1643	6.38543	6.15502	P27707	1633	DCK	NC_000004	70993548	71030914	forward	37367	reviewed	Deoxycytidine kinase (dCK) (EC 2.7.1.74)
P09012;M0R268;M0R221;M0R2B8;M0QZG7;M0QXK2;M0R0G9	P09012;M0R268;M0R221;M0R2B8;M0QZG7;M0QXK2	U1 small nuclear ribonucleoprotein A	SNRPA	6.257	20.7853	6.22916	6.28273	6.25911	4.52263	4.61706	4.58556	4.36527	P09012	6626	SNRPA	NC_000019	40750854	40765392	forward	14539	reviewed	U1 small nuclear ribonucleoprotein A (U1 snRNP A) (U1-A) (U1A)
Q13151	Q13151	Heterogeneous nuclear ribonucleoprotein A0	HNRNPA0	6.25675	20.7845	6.18209	6.31064	6.27751	7.65023	7.8495	7.73897	7.36221	Q13151	10949	HNRNPA0	NC_000005	137751384	137754350	reverse	2967	reviewed	Heterogeneous nuclear ribonucleoprotein A0 (hnRNP A0)
P84101-4;P84101;F8WBN3;B9A031;C9JQZ0;B8ZZY7;F8WBV6;P84101-3;P84101-2	P84101-4;P84101;F8WBN3;B9A031;C9JQZ0;B8ZZY7;F8WBV6;P84101-3;P84101-2	Small EDRK-rich factor 2	SERF2	6.25406	20.7755	6.22727	6.19376	6.34115	6.34897	6.29425	6.28392	6.46875	P84101	10169	SERF2	NC_000015	43777096	43796089	forward	18994	reviewed	Small EDRK-rich factor 2 (Gastric cancer-related protein VRG107) (Protein 4F5-related) (4F5rel) (h4F5rel)
E7EMN6;P41236;E7EUI7;G1AUC5;Q6NXS1	E7EMN6;P41236;E7EUI7	Protein phosphatase inhibitor 2	PPP1R2	6.25236	20.7699	6.25542	6.31221	6.18946	5.81505	5.79312	5.86938	5.78267	P41236	5504	PPP1R2	NC_000003	195514422	195543401	reverse	28980	reviewed	Protein phosphatase inhibitor 2 (IPP-2)
A0A087WVQ6;Q00610-2;Q00610;J3KS13;K7EJJ5;J3KRF5;J3KSQ2;J3QL20;F5H5N6;A0A087WV74;A0A087WXH4	A0A087WVQ6;Q00610-2;Q00610	Clathrin heavy chain;Clathrin heavy chain 1	CLTC	6.25224	20.7695	6.23964	6.25682	6.26025	5.30899	5.50399	5.37817	5.04483	Q00610	1213	CLTC	NC_000017	59619689	59696956	forward	77268	reviewed	Clathrin heavy chain 1 (Clathrin heavy chain on chromosome 17) (CLH-17)
Q9H3K6;A0A087WZT3;Q9H3K6-2;H3BV85;H3BTW0;A0A0B4J295	Q9H3K6;A0A087WZT3;Q9H3K6-2	BolA-like protein 2	BOLA2	6.25114	20.7658	6.24927	6.19251	6.31163	3.40134	3.81044	2.91073	3.48285	Q9H3K6	552900	BOLA2	NC_000016	29453588	29454964	reverse	1377	reviewed	BolA-like protein 2
Q9UMS4;F5GY56;F5H2I0;H0YGZ5;H0YGF3	Q9UMS4	Pre-mRNA-processing factor 19	PRPF19	6.24467	20.7443	6.21819	6.25067	6.26515	5.85681	6.19397	5.83668	5.53978	Q9UMS4	27339	PRPF19	NC_000011	60890547	60906589	reverse	16043	reviewed	Pre-mRNA-processing factor 19 (EC 2.3.2.27) (Nuclear matrix protein 200) (PRP19/PSO4 homolog) (hPso4) (RING-type E3 ubiquitin transferase PRP19) (Senescence evasion factor)
P30153;B3KQV6;E9PH38;M0QXG4;M0R0K6	P30153;B3KQV6	Serine/threonine-protein phosphatase 2A 65 kDa regulatory subunit A alpha isoform	PPP2R1A	6.24406	20.7423	6.24319	6.295	6.19398	3.43559	3.67016	3.44758	3.18903	P30153	5518	PPP2R1A	NC_000019	52189802	52226425	forward	36624	reviewed	Serine/threonine-protein phosphatase 2A 65 kDa regulatory subunit A alpha isoform (Medium tumor antigen-associated 61 kDa protein) (PP2A subunit A isoform PR65-alpha) (PP2A subunit A isoform R1-alpha)
Q86V81	Q86V81	THO complex subunit 4	ALYREF	6.24235	20.7366	6.26381	6.29201	6.17123	7.77665	8.07569	7.62322	7.63103	Q86V81	10189	ALYREF	NC_000017	81887835	81891622	reverse	3788	reviewed	THO complex subunit 4 (Tho4) (Ally of AML-1 and LEF-1) (Aly/REF export factor) (Transcriptional coactivator Aly/REF) (bZIP-enhancing factor BEF)
Q5T4U5;P11310;P11310-2;B7Z9I1;E9PJM9;E9PRX4;H0YDT5	Q5T4U5;P11310;P11310-2;B7Z9I1	Medium-chain specific acyl-CoA dehydrogenase, mitochondrial	ACADM	6.24	20.7288	6.21539	6.26014	6.24448	6.0027	5.94743	6.10161	5.95907	P11310	34	ACADM	NC_000001	75724347	75763679	forward	39333	reviewed	Medium-chain specific acyl-CoA dehydrogenase, mitochondrial (MCAD) (EC 1.3.8.7)
P60900;G3V5Z7;G3V295;P60900-2;G3V3I1;P60900-3;G3V3U4;G3V4S5;G3V2S7;H0YJC4	P60900;G3V5Z7;G3V295;P60900-2;G3V3I1;P60900-3	Proteasome subunit alpha type-6;Proteasome subunit alpha type	PSMA6	6.23785	20.7217	6.19173	6.26581	6.25601	5.15631	5.22226	5.1643	5.08236	P60900	5687	PSMA6	NC_000014	35278558	35317479	forward	38922	reviewed	Proteasome subunit alpha type-6 (EC 3.4.25.1) (27 kDa prosomal protein) (PROS-27) (p27K) (Macropain iota chain) (Multicatalytic endopeptidase complex iota chain) (Proteasome iota chain)
A6NF51;F8VVW8	A6NF51;F8VVW8		BPNT1	6.23732	20.7199	6.22092	6.25815	6.2329	5.41199	5.48059	5.39985	5.35262	O95861	10380	BPNT1	NC_000001	220057482	220089916	reverse	32435	reviewed	3'(2'),5'-bisphosphate nucleotidase 1 (EC 3.1.3.7) (Bisphosphate 3'-nucleotidase 1) (PAP-inositol 1,4-phosphatase) (PIP)
A0A0G2JMH6;P01903;Q30118;A0A0G2JH46;A0A140TA34;P01906	A0A0G2JMH6;P01903;Q30118;A0A0G2JH46	HLA class II histocompatibility antigen, DR alpha chain	HLA-DRA	6.23586	20.7151	6.22745	6.27484	6.20529	10.6361	10.7683	10.5547	10.5853	P01903	3122	HLA-DRA	NC_000006	32439842	32445046	forward	5205	reviewed	HLA class II histocompatibility antigen, DR alpha chain (MHC class II antigen DRA)
Q9BWD1;Q9BWD1-2	Q9BWD1;Q9BWD1-2	Acetyl-CoA acetyltransferase, cytosolic	ACAT2	6.23409	20.7092	6.23698	6.25166	6.21365	7.30246	7.00338	7.46156	7.44245	Q9BWD1	39	ACAT2	NC_000006	159761957	159779112	forward	17156	reviewed	Acetyl-CoA acetyltransferase, cytosolic (EC 2.3.1.9) (Acetyl-CoA transferase-like protein) (Cytosolic acetoacetyl-CoA thiolase)
P50914;E7EPB3	P50914;E7EPB3	60S ribosomal protein L14	RPL14	6.23357	20.7075	6.38187	6.11495	6.2039	9.32796	9.31746	9.32445	9.34196	P50914	9045	RPL14	NC_000003	40457292	40462372	forward	5081	reviewed	60S ribosomal protein L14 (CAG-ISL 7) (Large ribosomal subunit protein eL14)
F8VVA7;P61923;P61923-4;F8VYZ4;P61923-5;F8VXB1;F8W156;F8W651;P61923-3;F8VXR1;F8VYK5;F8VUC5;F8VYE0;P61923-2	F8VVA7;P61923;P61923-4;F8VYZ4;P61923-5;F8VXB1;F8W156;F8W651;P61923-3;F8VXR1	Coatomer subunit zeta-1	COPZ1	6.23101	20.699	6.31883	6.1848	6.1894	5.60851	5.67356	5.5601	5.59186	P61923	22818	COPZ1	NC_000012	54325090	54351851	forward	26762	reviewed	Coatomer subunit zeta-1 (Zeta-1-coat protein) (Zeta-1 COP)
Q01518;Q5T0R1;Q5T0R4;Q5T0R3;Q5T0R2;Q5T0R7;Q5T0R6;Q5T0R5;Q5T0S3	Q01518	Adenylyl cyclase-associated protein 1	CAP1	6.23037	20.6968	6.18678	6.21725	6.28708	5.18174	5.31361	5.15137	5.08023	Q01518	10487	CAP1	NC_000001	40040070	40072649	forward	32580	reviewed	Adenylyl cyclase-associated protein 1 (CAP 1)
Q15717;Q15717-2;M0QZR9;M0R055;B1APY9;B1APY8;A0A0A0MRX1;A0A0R4J2E6;Q12926-2;Q12926;P26378-4;P26378-2;P26378-5;P26378;P26378-3;B1AM48	Q15717;Q15717-2	ELAV-like protein 1	ELAVL1	6.22955	20.6941	6.15738	6.27943	6.25183	4.01289	4.13914	4.02768	3.87184	Q15717	1994	ELAVL1	NC_000019	7958573	8005645	reverse	47073	reviewed	ELAV-like protein 1 (Hu-antigen R) (HuR)
P67936;P67936-2;K7ENT6;K7EMU5;K7ERG3;K7EPV9;K7EPB9	P67936;P67936-2;K7ENT6	Tropomyosin alpha-4 chain	TPM4	6.22775	20.6881	6.2291	6.20313	6.25102	4.38889	4.25248	4.44692	4.46728	P67936	7171	TPM4	NC_000019	16067507	16103005	forward	35499	reviewed	Tropomyosin alpha-4 chain (TM30p1) (Tropomyosin-4)
P00492	P00492	Hypoxanthine-guanine phosphoribosyltransferase	HPRT1	6.22732	20.6867	6.20206	6.20859	6.27131	5.41613	5.32697	5.52293	5.39849	P00492	3251	HPRT1	NC_000023	134460145	134500668	forward	40524	reviewed	Hypoxanthine-guanine phosphoribosyltransferase (HGPRT) (HGPRTase) (EC 2.4.2.8)
Q9H4M9;A0A024R571;C9JC03;C9J2Z4;C9JDQ8;C9JIJ3;C9IZH1	Q9H4M9;A0A024R571;C9JC03;C9J2Z4	EH domain-containing protein 1	EHD1	6.22596	20.6822	6.2459	6.21846	6.21351	3.50052	3.67243	3.54226	3.28688	Q9H4M9	10938	EHD1	NC_000011	64852727	64879713	reverse	26987	reviewed	EH domain-containing protein 1 (PAST homolog 1) (hPAST1) (Testilin)
P42677;Q5T4L4	P42677;Q5T4L4	40S ribosomal protein S27	RPS27	6.22557	20.6809	6.279	6.19654	6.20119	6.42754	6.48655	6.23841	6.55765	P42677	6232	RPS27	NC_000001	153990763	153992155	forward	1393	reviewed	40S ribosomal protein S27 (Metallopan-stimulin 1) (MPS-1) (Small ribosomal subunit protein eS27)
Q9Y265;Q9Y265-2;E7ETR0;H7C4G5;J3QLR1;H7C4I3	Q9Y265;Q9Y265-2;E7ETR0	RuvB-like 1	RUVBL1	6.22412	20.6761	6.23863	6.20563	6.22809	4.86617	5.15097	4.75489	4.69265	Q9Y265	8607	RUVBL1	NC_000003	128064612	128153914	reverse	89303	reviewed	RuvB-like 1 (EC 3.6.4.12) (49 kDa TATA box-binding protein-interacting protein) (49 kDa TBP-interacting protein) (54 kDa erythrocyte cytosolic protein) (ECP-54) (INO80 complex subunit H) (Nuclear matrix protein 238) (NMP 238) (Pontin 52) (TIP49a) (TIP60-associated protein 54-alpha) (TAP54-alpha)
P60891;P60891-2;B1ALA9;B7ZB02;B1ALA7	P60891;P60891-2;B1ALA9	Ribose-phosphate pyrophosphokinase 1	PRPS1	6.2236	20.6744	6.23165	6.18644	6.25272	5.93134	6.01703	5.89069	5.88631	P60891	5631	PRPS1	NC_000023	107628424	107651026	forward	22603	reviewed	Ribose-phosphate pyrophosphokinase 1 (EC 2.7.6.1) (PPRibP) (Phosphoribosyl pyrophosphate synthase I) (PRS-I)
C9J0K6;P30626-2;P30626;P30626-3;B4DHQ6	C9J0K6;P30626-2;P30626;P30626-3;B4DHQ6	Sorcin	SRI	6.22191	20.6687	6.2531	6.23507	6.17756	6.33479	6.41075	6.29223	6.3014	P30626	6717	SRI	NC_000007	88205115	88226993	reverse	21879	reviewed	Sorcin (22 kDa protein) (CP-22) (CP22) (V19)
P30048;P30048-2	P30048;P30048-2	Thioredoxin-dependent peroxide reductase, mitochondrial	PRDX3	6.22166	20.6679	6.26117	6.21558	6.18823	8.11281	8.11551	8.14103	8.08188	P30048	10935	PRDX3	NC_000010	119167699	119178865	reverse	11167	reviewed	Thioredoxin-dependent peroxide reductase, mitochondrial (EC 1.11.1.15) (Antioxidant protein 1) (AOP-1) (HBC189) (Peroxiredoxin III) (Prx-III) (Peroxiredoxin-3) (Protein MER5 homolog)
P54577;A0A0C4DGZ5	P54577;A0A0C4DGZ5	Tyrosine--tRNA ligase, cytoplasmic;Tyrosine--tRNA ligase, cytoplasmic, N-terminally processed;Tyrosine--tRNA ligase	YARS	6.21789	20.6554	6.21449	6.25327	6.1859	5.17713	5.18666	5.24374	5.10098	P54577	8565	YARS	NC_000001	32775237	32818032	reverse	42796	reviewed	Tyrosine--tRNA ligase, cytoplasmic (EC 6.1.1.1) (Tyrosyl-tRNA synthetase) (TyrRS) [Cleaved into: Tyrosine--tRNA ligase, cytoplasmic, N-terminally processed]
P28838-2;P28838;H0Y9Q1	P28838-2;P28838	Cytosol aminopeptidase	LAP3	6.21784	20.6552	6.21006	6.21837	6.22508	5.67269	5.8846	5.54102	5.59246	P28838	51056	LAP3	NC_000004	17577304	17607967	forward	30664	reviewed	Cytosol aminopeptidase (EC 3.4.11.1) (Leucine aminopeptidase 3) (LAP-3) (Leucyl aminopeptidase) (Peptidase S) (Proline aminopeptidase) (EC 3.4.11.5) (Prolyl aminopeptidase)
P56537;P56537-2;B7ZBH1;A0A0B4J1Y7;A0A0U1RQV5;F8WD20;F8WDS6	P56537;P56537-2	Eukaryotic translation initiation factor 6	EIF6	6.21559	20.6477	6.20929	6.22419	6.21329	6.88313	7.10894	6.73308	6.80736	P56537	3692	EIF6	NC_000020	35278906	35284816	reverse	5911	reviewed	Eukaryotic translation initiation factor 6 (eIF-6) (B(2)GCN homolog) (B4 integrin interactor) (CAB) (p27(BBP))
O75083;O75083-3;D6RD66	O75083;O75083-3	WD repeat-containing protein 1	WDR1	6.21417	20.643	6.2271	6.21633	6.1991	4.31228	4.47444	4.34056	4.12184	O75083	9948	WDR1	NC_000004	10074339	10116983	reverse	42645	reviewed	WD repeat-containing protein 1 (Actin-interacting protein 1) (AIP1) (NORI-1)
Q14152;Q14152-2	Q14152;Q14152-2	Eukaryotic translation initiation factor 3 subunit A	EIF3A	6.21169	20.6348	6.18418	6.22011	6.23079	6.79061	6.83302	6.8363	6.70252	Q14152	8661	EIF3A	NC_000010	119035029	119080822	reverse	45794	reviewed	Eukaryotic translation initiation factor 3 subunit A (eIF3a) (Eukaryotic translation initiation factor 3 subunit 10) (eIF-3-theta) (eIF3 p167) (eIF3 p180) (eIF3 p185)
P14625;Q96GW1;A0A1W2PRR1;H0YIV0;F8W026;F8VPC7	P14625	Endoplasmin	HSP90B1	6.21164	20.6346	6.19498	6.26492	6.17501	8.84512	8.88603	8.8604	8.78891	P14625	7184	HSP90B1	NC_000012	103930334	103947930	forward	17597	reviewed	Endoplasmin (94 kDa glucose-regulated protein) (GRP-94) (Heat shock protein 90 kDa beta member 1) (Tumor rejection antigen 1) (gp96 homolog)
Q13243;Q13243-3;B4DJK0;B4DUA4;G3V5K8;Q13243-2	Q13243;Q13243-3;B4DJK0;B4DUA4;G3V5K8;Q13243-2	Serine/arginine-rich splicing factor 5	SRSF5	6.20869	20.6248	6.21267	6.17571	6.2377	9.0646	9.1074	9.03576	9.05064	Q13243	6430	SRSF5	NC_000014	69767087	69772005	forward	4919	reviewed	Serine/arginine-rich splicing factor 5 (Delayed-early protein HRS) (Pre-mRNA-splicing factor SRP40) (Splicing factor, arginine/serine-rich 5)
Q13509;A0A0B4J269;Q13509-2;G3V2A3;G3V5W4;G3V2R8;G3V3R4;G3V2N6;G3V3J6;G3V3W7	Q13509;A0A0B4J269;Q13509-2	Tubulin beta-3 chain	TUBB3	6.20774	20.6217	6.26243	6.24765	6.11313	4.86177	4.88117	4.81711	4.88704	Q13509	10381	TUBB3	NC_000016	89922009	89936097	forward	14089	reviewed	Tubulin beta-3 chain (Tubulin beta-4 chain) (Tubulin beta-III)
Q02543;M0R117;M0R0P7	Q02543;M0R117;M0R0P7	60S ribosomal protein L18a	RPL18A	6.20523	20.6133	6.34105	6.13838	6.13626	8.16922	8.2604	8.03089	8.21636	Q02543	6142	RPL18A	NC_000019	17859878	17863324	forward	3447	reviewed	60S ribosomal protein L18a (Large ribosomal subunit protein eL20)
P62195;P62195-2;J3QQM1;J3QSA9;J3KRP2;J3QLH6;J3QSE0;J3QRW1;J3QRR3;J3KTQ9	P62195;P62195-2;J3QQM1;J3QSA9;J3KRP2	26S protease regulatory subunit 8	PSMC5	6.20325	20.6068	6.22534	6.20531	6.17911	8.07221	8.30163	7.94275	7.97223	P62195	5705	PSMC5	NC_000017	63827410	63832027	forward	4618	reviewed	26S proteasome regulatory subunit 8 (26S proteasome AAA-ATPase subunit RPT6) (Proteasome 26S subunit ATPase 5) (Proteasome subunit p45) (Thyroid hormone receptor-interacting protein 1) (TRIP1) (p45/SUG)
Q13242;H0YIB4;S4R3G0	Q13242;H0YIB4;S4R3G0	Serine/arginine-rich splicing factor 9	SRSF9	6.20164	20.6014	6.22758	6.17118	6.20616	7.02812	7.16209	6.9847	6.93758	Q13242	8683	SRSF9	NC_000012	120461668	120469755	reverse	8088	reviewed	Serine/arginine-rich splicing factor 9 (Pre-mRNA-splicing factor SRp30C) (Splicing factor, arginine/serine-rich 9)
F5GZS6;P08195;J3KPF3;P08195-3;P08195-4;F5GZI0;H0YFS2;H0YFX4	F5GZS6;P08195;J3KPF3;P08195-3;P08195-4	4F2 cell-surface antigen heavy chain	SLC3A2	6.20031	20.597	6.18955	6.21399	6.19738	4.68176	4.84046	4.69766	4.50716	P08195	6520	SLC3A2	NC_000011	62856012	62888883	forward	32872	reviewed	4F2 cell-surface antigen heavy chain (4F2hc) (4F2 heavy chain antigen) (Lymphocyte activation antigen 4F2 large subunit) (Solute carrier family 3 member 2) (CD antigen CD98)
Q07021;I3L3Q7;I3L3B0	Q07021;I3L3Q7;I3L3B0	Complement component 1 Q subcomponent-binding protein, mitochondrial	C1QBP	6.19935	20.5938	6.19056	6.26706	6.14043	7.95088	8.17946	7.86127	7.81192	Q07021	708	C1QBP	NC_000017	5432779	5439151	reverse	6373	reviewed	Complement component 1 Q subcomponent-binding protein, mitochondrial (ASF/SF2-associated protein p32) (Glycoprotein gC1qBP) (C1qBP) (Hyaluronan-binding protein 1) (Mitochondrial matrix protein p32) (gC1q-R protein) (p33)
Q13442;F8WBW6	Q13442	28 kDa heat- and acid-stable phosphoprotein	PDAP1	6.19903	20.5927	6.19329	6.22344	6.18035	6.10625	6.1534	6.0781	6.08725	Q13442	11333	PDAP1	NC_000007	99394673	99408682	reverse	14010	reviewed	28 kDa heat- and acid-stable phosphoprotein (PDGF-associated protein) (PAP) (PDGFA-associated protein 1) (PAP1)
E9PQ56	E9PQ56		PUF60	6.1988	20.592	6.16399	6.20778	6.22463	5.39757	5.72928	5.26078	5.13216	Q9UHX1	22827	PUF60	NC_000008	143816344	143829386	reverse	13043	reviewed	Poly(U)-binding-splicing factor PUF60 (60 kDa poly(U)-binding-splicing factor) (FUSE-binding protein-interacting repressor) (FBP-interacting repressor) (Ro-binding protein 1) (RoBP1) (Siah-binding protein 1) (Siah-BP1)
Q02790;F5H1U3;H0YFG2;F5H120	Q02790	Peptidyl-prolyl cis-trans isomerase FKBP4;Peptidyl-prolyl cis-trans isomerase FKBP4, N-terminally processed	FKBP4	6.19845	20.5908	6.13768	6.2277	6.22996	7.29807	7.68053	7.19131	7.02237	Q02790	2288	FKBP4	NC_000012	2794942	2805423	forward	10482	reviewed	Peptidyl-prolyl cis-trans isomerase FKBP4 (PPIase FKBP4) (EC 5.2.1.8) (51 kDa FK506-binding protein) (FKBP51) (52 kDa FK506-binding protein) (52 kDa FKBP) (FKBP-52) (59 kDa immunophilin) (p59) (FK506-binding protein 4) (FKBP-4) (FKBP59) (HSP-binding immunophilin) (HBI) (Immunophilin FKBP52) (Rotamase) [Cleaved into: Peptidyl-prolyl cis-trans isomerase FKBP4, N-terminally processed]
P04843;B7Z4L4;F8WF32	P04843;B7Z4L4	Dolichyl-diphosphooligosaccharide--protein glycosyltransferase subunit 1	RPN1	6.1984	20.5906	6.16126	6.21212	6.22181	6.06162	6.2778	5.99729	5.90977	P04843	6184	RPN1	NC_000003	128619970	128650876	reverse	30907	reviewed	Dolichyl-diphosphooligosaccharide--protein glycosyltransferase subunit 1 (Dolichyl-diphosphooligosaccharide--protein glycosyltransferase 67 kDa subunit) (Ribophorin I) (RPN-I) (Ribophorin-1)
Q9P258	Q9P258	Protein RCC2	RCC2	6.19696	20.5859	6.17827	6.25454	6.15808	4.66322	4.80478	4.69432	4.49057	Q9P258	55920	RCC2	NC_000001	17406755	17439754	reverse	33000	reviewed	Protein RCC2 (RCC1-like protein TD-60) (Telophase disk protein of 60 kDa)
P15121;E9PCX2;E9PEF9	P15121;E9PCX2	Aldose reductase	AKR1B1	6.19657	20.5846	6.19313	6.20696	6.18962	6.13488	6.21237	6.09508	6.09719	P15121	231	AKR1B1	NC_000007	134442352	134459136	reverse	16785	reviewed	Aldose reductase (AR) (EC 1.1.1.21) (Aldehyde reductase) (Aldo-keto reductase family 1 member B1)
Q9Y2V2;H3BUY4;H3BPY5;H3BNU9;H3BSW7;H3BTK3;I3L3X8	Q9Y2V2;H3BUY4;H3BPY5;H3BNU9;H3BSW7	Calcium-regulated heat stable protein 1	CARHSP1	6.19529	20.5803	6.12997	6.24632	6.20959	4.27989	4.04614	4.40327	4.39025	Q9Y2V2	23589	CARHSP1	NC_000016	8852942	8869012	reverse	16071	reviewed	Calcium-regulated heat-stable protein 1 (Calcium-regulated heat-stable protein of 24 kDa) (CRHSP-24)
O00571;A0A0D9SFB3;A0A0D9SG12;A0A0D9SF53;O00571-2;O15523-2;O15523;A0A0J9YYH6;O15523-3;B4DLA0;C9J081;A0A087WVZ1;C9J8G5;A0A087WX09;D6RCM4;Q9NQI0-3;Q9NQI0-2;Q9NQI0-4;Q9NQI0;H0Y960	O00571;A0A0D9SFB3;A0A0D9SG12;A0A0D9SF53;O00571-2;O15523-2;O15523	ATP-dependent RNA helicase DDX3X;ATP-dependent RNA helicase DDX3Y	DDX3X;DDX3Y	6.19328	20.5736	6.15714	6.20451	6.21819	7.10951	7.24963	7.07146	7.00742	O00571	1654	DDX3X	NC_000023	41333308	41364472	forward	31165	reviewed	ATP-dependent RNA helicase DDX3X (EC 3.6.4.13) (DEAD box protein 3, X-chromosomal) (DEAD box, X isoform) (Helicase-like protein 2) (HLP2)
Q13148;A0A087WX29;Q13148-4	Q13148;A0A087WX29	TAR DNA-binding protein 43	TARDBP	6.19297	20.5726	6.21188	6.24187	6.12515	6.78358	6.81506	6.77452	6.76115	Q13148	23435	TARDBP	NC_000001	11012622	11030528	forward	17907	reviewed	TAR DNA-binding protein 43 (TDP-43)
P53396;P53396-2;P53396-3;K7EIE7;K7ESG8	P53396;P53396-2;P53396-3	ATP-citrate synthase	ACLY	6.19238	20.5707	6.19366	6.19593	6.18755	4.75713	4.76075	4.88362	4.62702	P53396	47	ACLY	NC_000017	41866916	41930542	reverse	63627	reviewed	ATP-citrate synthase (EC 2.3.3.8) (ATP-citrate (pro-S-)-lyase) (ACL) (Citrate cleavage enzyme)
Q96AE4;E9PEB5	Q96AE4;E9PEB5	Far upstream element-binding protein 1	FUBP1	6.19055	20.5645	6.151	6.23674	6.1839	6.29522	6.32175	6.33414	6.22978	Q96AE4	8880	FUBP1	NC_000001	77944055	77979494	reverse	35440	reviewed	Far upstream element-binding protein 1 (FBP) (FUSE-binding protein 1) (DNA helicase V) (hDH V)
Q16181;E7ES33;E7EPK1;Q16181-2;G3V1Q4;A0A0U1RRM2;Q5JXL7;A0A0U1RRE1;A0A0U1RRH9;A0A0U1RRD1;A0A0U1RQK0;Q6ZU15	Q16181;E7ES33;E7EPK1;Q16181-2;G3V1Q4	Septin-7	42985	6.19041	20.5641	6.15684	6.17008	6.24432	4.46121	4.42828	4.48091	4.47444	Q16181	989	43350	NC_000007	35800986	35915763	forward	114778	reviewed	Septin-7 (CDC10 protein homolog)
P25786;P25786-2;F5GX11;B4DEV8;F5H112	P25786;P25786-2;F5GX11	Proteasome subunit alpha type-1	PSMA1	6.18809	20.5564	6.14313	6.21471	6.20641	4.69489	4.7021	4.73064	4.65191	P25786	5682	PSMA1	NC_000011	14504876	14643634	reverse	138759	reviewed	Proteasome subunit alpha type-1 (EC 3.4.25.1) (30 kDa prosomal protein) (PROS-30) (Macropain subunit C2) (Multicatalytic endopeptidase complex subunit C2) (Proteasome component C2) (Proteasome nu chain)
Q15819;G3V113;H0YBP9;H0YBX6	Q15819;G3V113;H0YBP9;H0YBX6	Ubiquitin-conjugating enzyme E2 variant 2	UBE2V2	6.187	20.5528	6.15208	6.23825	6.17068	4.43326	4.34837	4.48478	4.46663	Q15819	7336	UBE2V2	NC_000008	47997527	48063545	forward	66019	reviewed	Ubiquitin-conjugating enzyme E2 variant 2 (DDVit 1) (Enterocyte differentiation-associated factor 1) (EDAF-1) (Enterocyte differentiation-promoting factor 1) (EDPF-1) (MMS2 homolog) (Vitamin D3-inducible protein)
P41250;H7C443;F8WCK4	P41250	Glycine--tRNA ligase	GARS	6.18626	20.5503	6.16355	6.22102	6.1742	6.39007	6.4266	6.4759	6.26772	P41250	2617	GARS	NC_000007	30594735	30634033	forward	39299	reviewed	Glycine--tRNA ligase (EC 3.6.1.17) (EC 6.1.1.14) (Diadenosine tetraphosphate synthetase) (AP-4-A synthetase) (Glycyl-tRNA synthetase) (GlyRS)
Q14444-2;Q14444;G3V153;E9PLA9	Q14444-2;Q14444;G3V153;E9PLA9	Caprin-1	CAPRIN1	6.18099	20.5328	6.17393	6.15341	6.21564	6.18717	6.24774	6.23611	6.07767	Q14444	4076	CAPRIN1	NC_000011	34051617	34102610	forward	50994	reviewed	Caprin-1 (Cell cycle-associated protein 1) (Cytoplasmic activation- and proliferation-associated protein 1) (GPI-anchored membrane protein 1) (GPI-anchored protein p137) (GPI-p137) (p137GPI) (Membrane component chromosome 11 surface marker 1) (RNA granule protein 105)
P27824;P27824-2;P27824-3;H0Y9Q7;D6RDP7;D6RGY2;D6RB85;D6RFL1;D6RAU8;H0Y9H1;D6RAQ8;D6RHJ3;D6RD16	P27824;P27824-2;P27824-3	Calnexin	CANX	6.18004	20.5296	6.08399	6.27052	6.1856	7.73522	7.85904	7.72479	7.62183	P27824	821	CANX	NC_000005	179678631	179731641	forward	53011	reviewed	Calnexin (IP90) (Major histocompatibility complex class I antigen-binding protein p88) (p90)
Q9Y696;A6PVS0;O15247	Q9Y696	Chloride intracellular channel protein 4	CLIC4	6.17947	20.5278	6.15858	6.151	6.22884	3.8501	3.80941	3.96901	3.77189	Q9Y696	25932	CLIC4	NC_000001	24745269	24844324	forward	99056	reviewed	Chloride intracellular channel protein 4 (Intracellular chloride ion channel protein p64H1)
Q9Y333	Q9Y333	U6 snRNA-associated Sm-like protein LSm2	LSM2	6.17853	20.5246	6.23576	6.17772	6.12212	5.66657	5.88533	5.55459	5.5598	Q9Y333	57819	LSM2	NC_000006	31797392	31806984	reverse	9593	reviewed	U6 snRNA-associated Sm-like protein LSm2 (Protein G7b) (Small nuclear ribonuclear protein D homolog) (snRNP core Sm-like protein Sm-x5)
O43396;K7ER96;K7EML9;K7EPB7;K7EKG2;K7EME7	O43396;K7ER96	Thioredoxin-like protein 1	TXNL1	6.17759	20.5215	6.12106	6.18098	6.23073	4.8771	4.90159	4.98823	4.74147	O43396	9352	TXNL1	NC_000018	56602822	56651276	reverse	48455	reviewed	Thioredoxin-like protein 1 (32 kDa thioredoxin-related protein)
P43490;A0A0C4DFS8;C9JG65;C9JF35	P43490;A0A0C4DFS8	Nicotinamide phosphoribosyltransferase	NAMPT	6.17757	20.5215	6.17547	6.18597	6.17128	4.49197	4.36667	4.62702	4.4822	P43490	10135	NAMPT	NC_000007	106248285	106285732	reverse	37448	reviewed	Nicotinamide phosphoribosyltransferase (NAmPRTase) (Nampt) (EC 2.4.2.12) (Pre-B-cell colony-enhancing factor 1) (Pre-B cell-enhancing factor) (Visfatin)
O14579;O14579-3;O14579-2;M0R061	O14579;O14579-3;O14579-2	Coatomer subunit epsilon	COPE	6.17508	20.5132	6.11808	6.18529	6.22188	5.00115	5.10392	4.99458	4.90497	O14579	11316	COPE	NC_000019	18899514	18919464	reverse	19951	reviewed	Coatomer subunit epsilon (Epsilon-coat protein) (Epsilon-COP)
P17096;P17096-3	P17096;P17096-3	High mobility group protein HMG-I/HMG-Y	HMGA1	6.17344	20.5077	6.17858	6.24516	6.09657	6.52514	6.68874	6.49009	6.39661	P17096	3159	HMGA1	NC_000006	34236800	34246231	forward	9432	reviewed	High mobility group protein HMG-I/HMG-Y (HMG-I(Y)) (High mobility group AT-hook protein 1) (High mobility group protein A1) (High mobility group protein R)
O43324;D6RBD7;C9J1V9;O43324-2;H0YAL7;D6RCQ0;H0YAH9	O43324;D6RBD7;C9J1V9;O43324-2;H0YAL7	Eukaryotic translation elongation factor 1 epsilon-1	EEF1E1;EEF1E1-BLOC1S5	6.17133	20.5007	6.18155	6.14863	6.18382	4.69485	4.7252	4.71204	4.64731	O43324	9521	EEF1E1	NC_000006	8073360	8102595	reverse	29236	reviewed	Eukaryotic translation elongation factor 1 epsilon-1 (Aminoacyl tRNA synthetase complex-interacting multifunctional protein 3) (Elongation factor p18) (Multisynthase complex auxiliary component p18)
P09496-2;P09496-4;P09496-3;P09496;F8WF69;P09496-5;C9J8P9	P09496-2;P09496-4;P09496-3;P09496;F8WF69;P09496-5	Clathrin light chain A	CLTA	6.1703	20.4973	6.1868	6.19386	6.13026	5.89723	5.98277	5.82018	5.88874	P09496	1211	CLTA	NC_000009	36190856	36212062	forward	21207	reviewed	Clathrin light chain A (Lca)
Q15691	Q15691	Microtubule-associated protein RP/EB family member 1	MAPRE1	6.16254	20.4715	6.17983	6.15318	6.15461	5.02186	5.10392	4.99865	4.96301	Q15691	22919	MAPRE1	NC_000020	32819780	32850405	forward	30626	reviewed	Microtubule-associated protein RP/EB family member 1 (APC-binding protein EB1) (End-binding protein 1) (EB1)
Q96AG4;I3L223	Q96AG4	Leucine-rich repeat-containing protein 59	LRRC59	6.16236	20.4709	6.19971	6.14397	6.14339	6.42099	6.69321	6.35526	6.21451	Q96AG4	55379	LRRC59	NC_000017	50381233	50397553	reverse	16321	reviewed	Leucine-rich repeat-containing protein 59 (Ribosome-binding protein p34) (p34) [Cleaved into: Leucine-rich repeat-containing protein 59, N-terminally processed]
Q14011;K7EJV1;K7EMY9;K7EQR7;D6W5Y5;Q14011-2;K7EJV5;K7ER40;K7ENX8;K7ELV6;K7ELT6;Q14011-3;K7EQX4;K7ENN6;K7EIF7;K7EQL0	Q14011;K7EJV1;K7EMY9;K7EQR7;D6W5Y5;Q14011-2;K7EJV5;K7ER40	Cold-inducible RNA-binding protein	CIRBP	6.1611	20.4667	6.1303	6.20699	6.14602	7.56637	7.51381	7.60073	7.58459	Q14011	1153	CIRBP	NC_000019	1269266	1274810	forward	5545	reviewed	Cold-inducible RNA-binding protein (A18 hnRNP) (Glycine-rich RNA-binding protein CIRP)
P51149;C9J592;C9J8S3;C9J4V0;C9J4S4;C9IZZ0;C9J7D1	P51149;C9J592;C9J8S3;C9J4V0	Ras-related protein Rab-7a	RAB7A	6.16057	20.465	6.1521	6.22218	6.10744	3.33097	3.52732	3.32481	3.14078	P51149	7879	RAB7A	NC_000003	128726136	128814798	forward	88663	reviewed	Ras-related protein Rab-7a
Q13347;Q5TFK1	Q13347	Eukaryotic translation initiation factor 3 subunit I	EIF3I	6.1572	20.4538	6.1492	6.15589	6.16651	7.92227	8.07184	7.83706	7.85792	Q13347	8668	EIF3I	NC_000001	32221584	32231604	forward	10021	reviewed	Eukaryotic translation initiation factor 3 subunit I (eIF3i) (Eukaryotic translation initiation factor 3 subunit 2) (TGF-beta receptor-interacting protein 1) (TRIP-1) (eIF-3-beta) (eIF3 p36)
Q15019;Q15019-2;Q15019-3;B5MCX3;C9J2Q4;C9JB25;H7C2Y0;C9J938;C9IY94;C9IZU3;H7C310;C9JQJ4;C9JZI2;B5MD47;A0A1B0GXJ2;C9JFT1;F8WB65;C9JT15;C9JSE7;H7C1T1	Q15019;Q15019-2;Q15019-3;B5MCX3;C9J2Q4	Septin-2	42980	6.15528	20.4474	6.13869	6.15795	6.16919	6.4365	6.52623	6.44128	6.34199	Q15019	4735	43345	NC_000002	241315187	241354027	forward	38841	reviewed	Septin-2 (Neural precursor cell expressed developmentally down-regulated protein 5) (NEDD-5)
Q92945;A0A087WTP3;M0R0I5;M0QYH3;M0R3J3;M0QXW7;M0R0C6;M0R251;M0QYG1;M0R263	Q92945;A0A087WTP3	Far upstream element-binding protein 2	KHSRP	6.15467	20.4454	6.15647	6.15843	6.1491	6.01179	6.22419	5.96417	5.84699	Q92945	8570	KHSRP	NC_000019	6413104	6424811	reverse	11708	reviewed	Far upstream element-binding protein 2 (FUSE-binding protein 2) (KH type-splicing regulatory protein) (KSRP) (p75)
Q9C005	Q9C005	Protein dpy-30 homolog	DPY30	6.15109	20.4335	6.24895	6.10481	6.09951	4.10564	4.14649	4.04527	4.12516	Q9C005	84661	DPY30	NC_000002	32011649	32039840	reverse	28192	reviewed	Protein dpy-30 homolog (Dpy-30-like protein) (Dpy-30L)
O95336;M0R261;M0R0U3;M0R1L2	O95336;M0R261	6-phosphogluconolactonase	PGLS	6.151	20.4332	6.14504	6.16326	6.14471	5.07693	5.03166	5.07852	5.1206	O95336	25796	PGLS	NC_000019	17511623	17521291	forward	9669	reviewed	6-phosphogluconolactonase (6PGL) (EC 3.1.1.31)
Q99471;H3BPF6;Q99471-3;H3BMQ1;Q99471-2;F8VNW6;F8VQZ2	Q99471;H3BPF6;Q99471-3;H3BMQ1	Prefoldin subunit 5	PFDN5	6.15013	20.4303	6.17005	6.11961	6.16074	9.58734	9.59167	9.53842	9.63192	Q99471	5204	PFDN5	NC_000012	53295451	53299450	forward	4000	reviewed	Prefoldin subunit 5 (Myc modulator 1) (c-Myc-binding protein Mm-1)
O14737;O14737-2;K7ESJ4;K7EQA1;Q3HM38;X6R2P6	O14737;O14737-2;K7ESJ4;K7EQA1	Programmed cell death protein 5	PDCD5	6.14644	20.418	6.16652	6.05684	6.21595	8.31926	8.34296	8.3102	8.3046	O14737	9141	PDCD5	NC_000019	32581161	32587452	forward	6292	reviewed	Programmed cell death protein 5 (TF-1 cell apoptosis-related protein 19) (Protein TFAR19)
Q15370;Q15370-2;B8ZZU8;A0A0B4J296;I3L0M9	Q15370;Q15370-2;B8ZZU8;A0A0B4J296;I3L0M9	Transcription elongation factor B polypeptide 2	TCEB2	6.14595	20.4164	6.16613	6.12972	6.14199	7.36966	7.57236	7.2466	7.29002	Q15370	6923	TCEB2	NC_000016	2771414	2777296	reverse	5883	reviewed	Elongin-B (EloB) (Elongin 18 kDa subunit) (RNA polymerase II transcription factor SIII subunit B) (SIII p18) (Transcription elongation factor B polypeptide 2)
Q9Y285;Q9Y285-2;K7EPH2;K7ER16;K7EK06;K7ERS0	Q9Y285;Q9Y285-2;K7EPH2;K7ER16	Phenylalanine--tRNA ligase alpha subunit	FARSA	6.14476	20.4125	6.17584	6.12703	6.13142	5.20243	5.63023	5.05485	4.9222	Q9Y285	2193	FARSA	NC_000019	12922470	12933744	reverse	11275	reviewed	Phenylalanine--tRNA ligase alpha subunit (EC 6.1.1.20) (CML33) (Phenylalanyl-tRNA synthetase alpha subunit) (PheRS)
Q9UI30;Q9UI30-2;F5GX77;F5GYQ2	Q9UI30;Q9UI30-2;F5GX77;F5GYQ2	Multifunctional methyltransferase subunit TRM112-like protein	TRMT112	6.14224	20.4041	6.16169	6.16923	6.09578	8.34613	8.54744	8.24351	8.24745	Q9UI30	51504	TRMT112	NC_000011	64316492	64318084	reverse	1593	reviewed	Multifunctional methyltransferase subunit TRM112-like protein (tRNA methyltransferase 112 homolog)
P07814;V9GYZ6;V9GZ76	P07814;V9GYZ6	Bifunctional glutamate/proline--tRNA ligase;Glutamate--tRNA ligase;Proline--tRNA ligase	EPRS	6.14212	20.4037	6.13694	6.15056	6.13887	6.41991	6.36071	6.49969	6.39934	P07814	2058	EPRS	NC_000001	219968600	220046658	reverse	78059	reviewed	Bifunctional glutamate/proline--tRNA ligase (Bifunctional aminoacyl-tRNA synthetase) (Cell proliferation-inducing gene 32 protein) (Glutamatyl-prolyl-tRNA synthetase) [Includes: Glutamate--tRNA ligase (EC 6.1.1.17) (Glutamyl-tRNA synthetase) (GluRS); Proline--tRNA ligase (EC 6.1.1.15) (Prolyl-tRNA synthetase)]
P51571;A6NLM8	P51571;A6NLM8	Translocon-associated protein subunit delta	SSR4	6.14207	20.4035	6.13641	6.16557	6.12424	8.5687	8.70998	8.4456	8.55052	P51571	6748	SSR4	NC_000023	153794175	153798512	forward	4338	reviewed	Translocon-associated protein subunit delta (TRAP-delta) (Signal sequence receptor subunit delta) (SSR-delta)
P10768;X6RA14;H7BZT7;U3KQT1	P10768;X6RA14;H7BZT7	S-formylglutathione hydrolase	ESD	6.13869	20.3923	6.13827	6.13728	6.14053	3.04274	2.94486	3.0993	3.08406	P10768	2098	ESD	NC_000013	46771256	46797681	reverse	26426	reviewed	S-formylglutathione hydrolase (FGH) (EC 3.1.2.12) (Esterase D) (Methylumbelliferyl-acetate deacetylase) (EC 3.1.1.56)
O43852;O43852-3;O43852-6;O43852-5;O43852-10;O43852-15;O43852-9;H0Y875;O43852-11;O43852-13;O43852-14;O43852-12	O43852;O43852-3;O43852-6;O43852-5;O43852-10;O43852-15;O43852-9	Calumenin	CALU	6.13706	20.3869	6.10144	6.18945	6.12028	6.60884	6.64256	6.6091	6.57486	O43852	813	CALU	NC_000007	128739292	128773423	forward	34132	reviewed	Calumenin (Crocalbin) (IEF SSP 9302)
P31689;P31689-2	P31689;P31689-2	DnaJ homolog subfamily A member 1	DNAJA1	6.13693	20.3864	6.12379	6.11931	6.16769	7.77999	8.04789	7.67716	7.61493	P31689	3301	DNAJA1	NC_000009	33025203	33039907	forward	14705	reviewed	DnaJ homolog subfamily A member 1 (DnaJ protein homolog 2) (HSDJ) (Heat shock 40 kDa protein 4) (Heat shock protein J2) (HSJ-2) (Human DnaJ protein 2) (hDj-2)
P29692-2;E9PRY8;A0A087X1X7;E9PIZ1;H0YE72;H0YCK7;H0YE58;E9PQC9;E9PQR8;E9PKH7;E9PNC8;E9PPY1;E9PJV8;E9PN56;E9PN71;E9PRL0	P29692-2;E9PRY8;A0A087X1X7		EEF1D	6.13651	20.3851	6.12478	6.14609	6.13867	6.01212	5.98982	5.97315	6.07339	P29692	1936	EEF1D	NC_000008	143579697	143597675	reverse	17979	reviewed	Elongation factor 1-delta (EF-1-delta) (Antigen NY-CO-4)
Q13247-3;Q13247;Q13247-2	Q13247-3;Q13247	Serine/arginine-rich splicing factor 6	SRSF6	6.13624	20.3841	6.13158	6.1837	6.09342	7.97266	8.18185	7.9166	7.81954	Q13247	6431	SRSF6	NC_000020	43457864	43463605	forward	5742	reviewed	Serine/arginine-rich splicing factor 6 (Pre-mRNA-splicing factor SRP55) (Splicing factor, arginine/serine-rich 6)
Q5T5C7	Q5T5C7		SARS	6.13588	20.383	6.14	6.11385	6.1538	6.21023	6.21296	6.23132	6.18607	P49591	6301	SARS	NC_000001	109213893	109238182	forward	24290	reviewed	Serine--tRNA ligase, cytoplasmic (EC 6.1.1.11) (Seryl-tRNA synthetase) (SerRS) (Seryl-tRNA(Ser/Sec) synthetase)
Q58FF8	Q58FF8	Putative heat shock protein HSP 90-beta 2	HSP90AB2P	6.13548	20.3816	6.10238	6.20382	6.10023	-2.41927	-2.47393	-1.59946	-3.18443	0	391634	HSP90AB2P	NC_000004	13336387	13338931	forward	2545
P22102;P22102-2;F8WD69;C9JBJ1;C9JTV6;C9JZG2;C9JKQ7;A0A140TA71;H7C366	P22102	Trifunctional purine biosynthetic protein adenosine-3;Phosphoribosylamine--glycine ligase;Phosphoribosylformylglycinamidine cyclo-ligase;Phosphoribosylglycinamide formyltransferase	GART	6.13326	20.3743	6.13778	6.12292	6.1391	6.28775	6.37191	6.2854	6.20594	P22102	2618	GART	NC_000021	33503931	33542917	reverse	38987	reviewed	Trifunctional purine biosynthetic protein adenosine-3 [Includes: Phosphoribosylamine--glycine ligase (EC 6.3.4.13) (Glycinamide ribonucleotide synthetase) (GARS) (Phosphoribosylglycinamide synthetase); Phosphoribosylformylglycinamidine cyclo-ligase (EC 6.3.3.1) (AIR synthase) (AIRS) (Phosphoribosyl-aminoimidazole synthetase); Phosphoribosylglycinamide formyltransferase (EC 2.1.2.2) (5'-phosphorib…
P13761;A0A140T958;Q9TQE0;P79483;A0A182DWH4	P13761;A0A140T958;Q9TQE0	HLA class II histocompatibility antigen, DRB1-7 beta chain;HLA class II histocompatibility antigen, DRB1-9 beta chain	HLA-DRB1	6.13086	20.3663	6.04607	6.18486	6.16163	5.81053	5.97545	5.67525	5.76421	P01911	3123	HLA-DRB1	NC_000006	32578769	32589836	reverse	11068	reviewed	HLA class II histocompatibility antigen, DRB1-15 beta chain (DW2.2/DR2.2) (MHC class II antigen DRB1*15)
O43143	O43143	Pre-mRNA-splicing factor ATP-dependent RNA helicase DHX15	DHX15	6.13078	20.366	6.10965	6.16038	6.1223	6.29618	6.37573	6.29481	6.21801	O43143	1665	DHX15	NC_000004	24527464	24584603	reverse	57140	reviewed	Pre-mRNA-splicing factor ATP-dependent RNA helicase DHX15 (EC 3.6.4.13) (ATP-dependent RNA helicase #46) (DEAH box protein 15)
P68431	P68431	Histone H3.1	HIST1H3A	6.12981	20.3628	5.83621	6.27453	6.27868	0.0313263	-1.152	1.0072	0.238787	P68431	8351	HIST1H3D	NC_000006	26196784	26199293	reverse	2510	reviewed	Histone H3.1 (Histone H3/a) (Histone H3/b) (Histone H3/c) (Histone H3/d) (Histone H3/f) (Histone H3/h) (Histone H3/i) (Histone H3/j) (Histone H3/k) (Histone H3/l)
P52815	P52815	39S ribosomal protein L12, mitochondrial	MRPL12	6.12921	20.3608	6.12779	6.13083	6.129	7.73503	8.04232	7.49345	7.66931	P52815	6182	MRPL12	NC_000017	81703370	81707526	forward	4157	reviewed	39S ribosomal protein L12, mitochondrial (L12mt) (MRP-L12) (5c5-2) (Mitochondrial large ribosomal subunit protein bL12m)
P49721;A0A087WVV1	P49721	Proteasome subunit beta type-2	PSMB2	6.12732	20.3545	6.13476	6.15256	6.09465	5.60201	5.74174	5.5373	5.52701	P49721	5690	PSMB2	NC_000001	35599541	35641844	reverse	42304	reviewed	Proteasome subunit beta type-2 (EC 3.4.25.1) (Macropain subunit C7-I) (Multicatalytic endopeptidase complex subunit C7-I) (Proteasome component C7-I)
Q9UHD8-4;Q9UHD8-9;Q9UHD8-3;Q9UHD8-8;Q9UHD8-7;Q9UHD8-2;Q9UHD8-5;Q9UHD8;K7EL40;K7EK18;K7ER52;K7EIE4;K7EQD7;K7ELJ9;K7EJZ2;K7EIR4;K7EKN4;K7EN52;K7ENQ5;K7ER14;K7EQ08;K7EJL9	Q9UHD8-4;Q9UHD8-9;Q9UHD8-3;Q9UHD8-8;Q9UHD8-7;Q9UHD8-2;Q9UHD8-5;Q9UHD8;K7EL40;K7EK18	Septin-9	42987	6.12657	20.352	6.1512	6.14812	6.08038	2.9622	3.19062	2.94111	2.75489	Q9UHD8	10801	43352	NC_000017	77281410	77500596	forward	219187	reviewed	Septin-9 (MLL septin-like fusion protein MSF-A) (MLL septin-like fusion protein) (Ovarian/Breast septin) (Ov/Br septin) (Septin D1)
J3QT28;O43684-2;O43684;J3QSX4	J3QT28;O43684-2;O43684	Mitotic checkpoint protein BUB3	BUB3	6.1254	20.3481	6.13868	6.16461	6.0729	8.22772	8.3231	8.21621	8.14384	O43684	9184	BUB3	NC_000010	123154244	123165370	forward	11127	reviewed	Mitotic checkpoint protein BUB3
P47756-2;B1AK87;B1AK88;P47756;B1AK85	P47756-2;B1AK87;B1AK88;P47756;B1AK85	F-actin-capping protein subunit beta	CAPZB	6.1229	20.3398	6.10851	6.16066	6.09955	2.64953	2.852	2.61117	2.48543	P47756	832	CAPZB	NC_000001	19338773	19485641	reverse	146869	reviewed	F-actin-capping protein subunit beta (CapZ beta)
Q00325-2;Q00325;F8VVM2;F8VWQ0;F8VZL5;F8VWR4;F8VY00;F8VYH5	Q00325-2;Q00325;F8VVM2	Phosphate carrier protein, mitochondrial	SLC25A3	6.12249	20.3385	6.1008	6.10723	6.15945	9.50357	9.54392	9.50436	9.46244	Q00325	5250	SLC25A3	NC_000012	98593625	98602000	forward	8376	reviewed	Phosphate carrier protein, mitochondrial (Phosphate transport protein) (PTP) (Solute carrier family 25 member 3)
Q9UKY7;Q9UKY7-2;H0Y8K3;D6R9V8;D6RFH2;Q9UKY7-3;D6RDN0;D6RAV0;D6R973	Q9UKY7;Q9UKY7-2;H0Y8K3	Protein CDV3 homolog	CDV3	6.12116	20.334	6.09556	6.13166	6.13626	7.39015	7.55551	7.38776	7.22718	Q9UKY7	55573	CDV3	NC_000003	133573563	133590274	forward	16712	reviewed	Protein CDV3 homolog
A0A087WUK2;O14979	A0A087WUK2;O14979	Heterogeneous nuclear ribonucleoprotein D-like	HNRNPDL	6.11978	20.3295	6.0673	6.13115	6.16088	9.22268	9.24067	9.24909	9.17827	O14979	9987	HNRNPDL	NC_000004	82422564	82430225	reverse	7662	reviewed	Heterogeneous nuclear ribonucleoprotein D-like (hnRNP D-like) (hnRNP DL) (AU-rich element RNA-binding factor) (JKT41-binding protein) (Protein laAUF1)
P50453;H7BXK7;C9J7N5;A0A0C4DGW9;P50452-3;O75830	P50453	Serpin B9	SERPINB9	6.11905	20.327	6.10126	6.10323	6.15267	4.81109	4.83441	4.9458	4.65306	P50453	5272	SERPINB9	NC_000006	2887265	2903318	reverse	16054	reviewed	Serpin B9 (Cytoplasmic antiproteinase 3) (CAP-3) (CAP3) (Peptidase inhibitor 9) (PI-9)
Q9Y230;Q9Y230-2;M0R0Y3;X6R2L4;M0QXI6;M0R0Z0;M0QXZ7;A0A1W2PS48;A0A1W2PS22	Q9Y230;Q9Y230-2;M0R0Y3	RuvB-like 2	RUVBL2	6.11526	20.3144	6.14179	6.12626	6.07771	3.60107	3.81967	3.5373	3.44626	Q9Y230	10856	RUVBL2	NC_000019	48993448	49015995	forward	22548	reviewed	RuvB-like 2 (EC 3.6.4.12) (48 kDa TATA box-binding protein-interacting protein) (48 kDa TBP-interacting protein) (51 kDa erythrocyte cytosolic protein) (ECP-51) (INO80 complex subunit J) (Repressing pontin 52) (Reptin 52) (TIP49b) (TIP60-associated protein 54-beta) (TAP54-beta)
A8K878;P55145;H7C2D6	A8K878;P55145	Mesencephalic astrocyte-derived neurotrophic factor	MANF	6.11497	20.3135	6.06801	6.08545	6.19145	7.38275	7.7343	7.23055	7.18339	P55145	7873	MANF	NC_000003	51385237	51389397	forward	4161	reviewed	Mesencephalic astrocyte-derived neurotrophic factor (Arginine-rich protein) (Protein ARMET)
Q9UKK9;A6NFX8;A6NJU6;A6NCQ0;C9JYY9;H0YEY4	Q9UKK9;A6NFX8;A6NJU6	ADP-sugar pyrophosphatase	NUDT5	6.1146	20.3123	6.1114	6.07472	6.15768	5.76475	5.86963	5.70929	5.71534	Q9UKK9	11164	NUDT5	NC_000010	12165328	12196144	reverse	30817	reviewed	ADP-sugar pyrophosphatase (EC 3.6.1.13) (8-oxo-dGDP phosphatase) (EC 3.6.1.58) (Nuclear ATP-synthesis protein NUDIX5) (EC 2.7.7.96) (Nucleoside diphosphate-linked moiety X motif 5) (Nudix motif 5) (hNUDT5) (YSA1H)
P13995;P13995-2;B9A062;B8ZZU9;F8WF06;F8WF89	P13995;P13995-2;B9A062;B8ZZU9	Bifunctional methylenetetrahydrofolate dehydrogenase/cyclohydrolase, mitochondrial;NAD-dependent methylenetetrahydrofolate dehydrogenase;Methenyltetrahydrofolate cyclohydrolase	MTHFD2	6.11454	20.312	6.08429	6.13755	6.12177	7.93546	7.80484	8.03875	7.96278	P13995	10797	MTHFD2	NC_000002	74198563	74215298	forward	16736	reviewed	Bifunctional methylenetetrahydrofolate dehydrogenase/cyclohydrolase, mitochondrial [Includes: NAD-dependent methylenetetrahydrofolate dehydrogenase (EC 1.5.1.15); Methenyltetrahydrofolate cyclohydrolase (EC 3.5.4.9)]
Q13838;Q13838-2;Q5STU3;F6WLT2;A0A0G2JJZ9;A0A140T9X3;A0A0A0MT12;F6TRA5;F6S4E6;A0A140T996;A0A140T9X9;F6UJC5;A0A140TA18;A0A140T973;A0A140T9K1;A0A140T9L4;F6R6M7;F6QYI9;A0A0G2JJL7;A0A140T9K2;A0A140T9N3;F6U6E2;H0YCC6;A0A0G2JHN7;F6S2B7;H0Y400	Q13838;Q13838-2;Q5STU3;F6WLT2;A0A0G2JJZ9;A0A140T9X3;A0A0A0MT12;F6TRA5;F6S4E6;A0A140T996;A0A140T9X9;F6UJC5;A0A140TA18	Spliceosome RNA helicase DDX39B	DDX39B	6.11435	20.3114	6.08951	6.11191	6.14162	7.18685	7.20134	7.16631	7.19288	Q13838	7919	DDX39B	NC_000006	31530219	31542475	reverse	12257	reviewed	Spliceosome RNA helicase DDX39B (EC 3.6.4.13) (56 kDa U2AF65-associated protein) (ATP-dependent RNA helicase p47) (DEAD box protein UAP56) (HLA-B-associated transcript 1 protein)
Q9Y266;A0A0A0MSU9;A0A0A0MSS4	Q9Y266	Nuclear migration protein nudC	NUDC	6.11394	20.3101	6.06572	6.13932	6.13677	3.11031	3.42358	3.05137	2.85599	Q9Y266	10726	NUDC	NC_000001	26911128	26946871	forward	35744	reviewed	Nuclear migration protein nudC (Nuclear distribution protein C homolog)
P46779;H0YKD8;P46779-2;P46779-3;H0YLP6;H0YMF4;P46779-4;P46779-5	P46779;H0YKD8;P46779-2;P46779-3;H0YLP6;H0YMF4;P46779-4;P46779-5	60S ribosomal protein L28	RPL28	6.11372	20.3094	6.11643	6.13295	6.09179	8.96797	8.97768	8.8514	9.07484	P46779	6158	RPL28	NC_000019	55385932	55392085	forward	6154	reviewed	60S ribosomal protein L28 (Large ribosomal subunit protein eL28)
P61086;D6RDM7;P61086-2;P61086-3;D6RFX1	P61086;D6RDM7;P61086-2;P61086-3	Ubiquitin-conjugating enzyme E2 K	UBE2K	6.11344	20.3084	6.15789	6.13901	6.04344	4.15485	4.18349	4.22882	4.05224	P61086	3093	UBE2K	NC_000004	39698044	39782792	forward	84749	reviewed	Ubiquitin-conjugating enzyme E2 K (EC 2.3.2.23) (E2 ubiquitin-conjugating enzyme K) (Huntingtin-interacting protein 2) (HIP-2) (Ubiquitin carrier protein) (Ubiquitin-conjugating enzyme E2-25 kDa) (Ubiquitin-conjugating enzyme E2(25K)) (Ubiquitin-conjugating enzyme E2-25K) (Ubiquitin-protein ligase)
Q9NR30;Q9NR30-2	Q9NR30;Q9NR30-2	Nucleolar RNA helicase 2	DDX21	6.11261	20.3056	6.16613	6.06194	6.10975	8.31212	8.4082	8.29747	8.23069	Q9NR30	9188	DDX21	NC_000010	68956123	68985069	forward	28947	reviewed	Nucleolar RNA helicase 2 (EC 3.6.4.13) (DEAD box protein 21) (Gu-alpha) (Nucleolar RNA helicase Gu) (Nucleolar RNA helicase II) (RH II/Gu)
O75821;K7ENA8;K7EL20;K7ER90;K7EP16;K7ENH0	O75821;K7ENA8;K7EL20;K7ER90	Eukaryotic translation initiation factor 3 subunit G	EIF3G	6.11257	20.3055	6.07392	6.12993	6.13385	7.59273	7.69174	7.58165	7.50478	O75821	8666	EIF3G	NC_000019	10115014	10119923	reverse	4910	reviewed	Eukaryotic translation initiation factor 3 subunit G (eIF3g) (Eukaryotic translation initiation factor 3 RNA-binding subunit) (eIF-3 RNA-binding subunit) (Eukaryotic translation initiation factor 3 subunit 4) (eIF-3-delta) (eIF3 p42) (eIF3 p44)
P68366;P68366-2;C9JEV8;C9JQ00;C9JJQ8;C9JDL2	P68366;P68366-2	Tubulin alpha-4A chain	TUBA4A	6.11174	20.3028	6.18881	6.05571	6.0907	6.99138	7.3706	6.90809	6.69544	P68366	7277	TUBA4A	NC_000002	219249711	219254608	reverse	4898	reviewed	Tubulin alpha-4A chain (Alpha-tubulin 1) (Testis-specific alpha-tubulin) (Tubulin H2-alpha) (Tubulin alpha-1 chain)
O15143;C9J4Z7;F8VXW2;C9JEY1;C9JQM8;C9JFG9;C9J6C8;C9JBJ7;C9K057;C9JTT6;C9JM51;F8WEB3	O15143	Actin-related protein 2/3 complex subunit 1B	ARPC1B	6.11117	20.3009	6.07725	6.17118	6.08507	6.35674	6.46744	6.29609	6.3067	O15143	10095	ARPC1B	NC_000007	99374675	99394801	forward	20127	reviewed	Actin-related protein 2/3 complex subunit 1B (Arp2/3 complex 41 kDa subunit) (p41-ARC)
O14561;H3BNK3;I3L505;H3BNE8	O14561;H3BNK3	Acyl carrier protein, mitochondrial;Acyl carrier protein	NDUFAB1	6.11116	20.3008	6.19655	6.00404	6.13289	6.73934	6.7939	6.7252	6.69891	O14561	4706	NDUFAB1	NC_000016	23581012	23596329	reverse	15318	reviewed	Acyl carrier protein, mitochondrial (ACP) (CI-SDAP) (NADH-ubiquinone oxidoreductase 9.6 kDa subunit)
P49207	P49207	60S ribosomal protein L34	RPL34	6.11078	20.2996	6.22187	6.00772	6.10275	8.49393	8.51456	8.44195	8.52529	P49207	6164	RPL34	NC_000004	108620558	108630484	forward	9927	reviewed	60S ribosomal protein L34 (Large ribosomal subunit protein eL34)
Q9NR31;Q9NR31-2;H0Y5E8;Q5SQT8	Q9NR31;Q9NR31-2	GTP-binding protein SAR1a	SAR1A	6.11007	20.2972	6.04911	6.17386	6.10725	5.89735	5.9191	5.851	5.92196	Q9NR31	56681	SAR1A	NC_000010	70150204	70170529	reverse	20326	reviewed	GTP-binding protein SAR1a (COPII-associated small GTPase)
O95777;C9JIZ0;F2Z2Y6;C9JNV3	O95777;C9JIZ0;F2Z2Y6;C9JNV3	U6 snRNA-associated Sm-like protein LSm8	LSM8	6.10915	20.2942	6.11553	6.09082	6.12111	6.91523	6.90701	6.96301	6.87566	O95777	51691	LSM8	NC_000007	118184032	118204039	forward	20008	reviewed	U6 snRNA-associated Sm-like protein LSm8
P18754-2;P18754;C9JW69;C9JRH2;C9JMJ4;C9JQZ4;M0R1Q8	P18754-2;P18754;C9JW69;C9JRH2;C9JMJ4;C9JQZ4	Regulator of chromosome condensation	RCC1	6.10887	20.2932	6.09658	6.13349	6.09655	5.57404	5.67073	5.55857	5.49282	P18754	1104	RCC1	NC_000001	28505943	28539196	forward	33254	reviewed	Regulator of chromosome condensation (Cell cycle regulatory protein) (Chromosome condensation protein 1)
Q04917;A2IDB2;F8WEB6;A2IDB1	Q04917	14-3-3 protein eta	YWHAH	6.10772	20.2894	6.07586	6.14028	6.10702	5.93855	6.14995	5.9397	5.72601	Q04917	7533	YWHAH	NC_000022	31944493	31957603	forward	13111	reviewed	14-3-3 protein eta (Protein AS1)
Q16836;A0A0D9SFP2;E9PF18;Q16836-3;Q16836-2;A0A0A0MSE2;A0A1W2PNM1;A0A1W2PQV5;A0A1W2PQC2;A0A1W2PQ78;A0A1W2PRT2	Q16836;A0A0D9SFP2;E9PF18;Q16836-3;Q16836-2;A0A0A0MSE2;A0A1W2PNM1;A0A1W2PQV5;A0A1W2PQC2;A0A1W2PQ78;A0A1W2PRT2	Hydroxyacyl-coenzyme A dehydrogenase, mitochondrial	HADH	6.10699	20.287	6.0518	6.14095	6.12823	4.08919	4.06867	4.12681	4.07211	Q16836	3033	HADH	NC_000004	107989714	108035175	forward	45462	reviewed	Hydroxyacyl-coenzyme A dehydrogenase, mitochondrial (HCDH) (EC 1.1.1.35) (Medium and short-chain L-3-hydroxyacyl-coenzyme A dehydrogenase) (Short-chain 3-hydroxyacyl-CoA dehydrogenase)
Q86U42-2;Q86U42;B4DEH8;G3V4T2;H0YJH9;A6NDY0-2;A6NDY0;A6NDY0-4	Q86U42-2;Q86U42;B4DEH8;G3V4T2	Polyadenylate-binding protein 2	PABPN1	6.10631	20.2847	6.15846	6.1004	6.06008	6.37726	6.31052	6.36545	6.45582	Q86U42	8106	PABPN1	NC_000014	23320188	23326185	forward	5998	reviewed	Polyadenylate-binding protein 2 (PABP-2) (Poly(A)-binding protein 2) (Nuclear poly(A)-binding protein 1) (Poly(A)-binding protein II) (PABII) (Polyadenylate-binding nuclear protein 1)
P43686;P43686-2	P43686;P43686-2	26S protease regulatory subunit 6B	PSMC4	6.10618	20.2843	6.07357	6.11599	6.12897	5.89956	6.27538	5.7301	5.69321	P43686	5704	PSMC4	NC_000019	39971005	39981764	forward	10760	reviewed	26S proteasome regulatory subunit 6B (26S proteasome AAA-ATPase subunit RPT3) (MB67-interacting protein) (MIP224) (Proteasome 26S subunit ATPase 4) (Tat-binding protein 7) (TBP-7)
Q13263;Q13263-2;M0R0K9;M0R3C0;M0R2I3	Q13263;Q13263-2	Transcription intermediary factor 1-beta	TRIM28	6.10446	20.2786	6.10112	6.14711	6.06515	6.63058	6.80155	6.62863	6.46156	Q13263	10155	TRIM28	NC_000019	58544469	58550715	forward	6247	reviewed	Transcription intermediary factor 1-beta (TIF1-beta) (E3 SUMO-protein ligase TRIM28) (EC 2.3.2.27) (KRAB-associated protein 1) (KAP-1) (KRAB-interacting protein 1) (KRIP-1) (Nuclear corepressor KAP-1) (RING finger protein 96) (RING-type E3 ubiquitin transferase TIF1-beta) (Tripartite motif-containing protein 28)
Q13177;H7C1X3;E9PM17;B3KNX7;Q13153;Q13153-2;H0YCG5;B1AKS5	Q13177	Serine/threonine-protein kinase PAK 2;PAK-2p27;PAK-2p34	PAK2	6.10433	20.2781	6.10083	6.10529	6.10686	3.666	3.85599	3.71039	3.43162	Q13177	5062	PAK2	NC_000003	196739857	196832647	forward	92791	reviewed	Serine/threonine-protein kinase PAK 2 (EC 2.7.11.1) (Gamma-PAK) (PAK65) (S6/H4 kinase) (p21-activated kinase 2) (PAK-2) (p58) [Cleaved into: PAK-2p27 (p27); PAK-2p34 (p34) (C-t-PAK2)]
Q9Y4L1;A0A087X054;E9PJ21;A0A087WWI4;K7EQK2;Q9Y4L1-2;J3KTF1;J3QL06;Q9BST8;J3QQH7;J3QLE9;A0A087WW13;A0A087X214	Q9Y4L1;A0A087X054;E9PJ21;A0A087WWI4;K7EQK2;Q9Y4L1-2	Hypoxia up-regulated protein 1	HYOU1	6.10415	20.2775	6.0761	6.14301	6.09334	5.89308	6.30652	5.78895	5.58376	Q9Y4L1	10525	HYOU1	NC_000011	119044185	119057246	reverse	13062	reviewed	Hypoxia up-regulated protein 1 (150 kDa oxygen-regulated protein) (ORP-150) (170 kDa glucose-regulated protein) (GRP-170)
P31942-2;P31942;P31942-3;P31942-4;P31942-6;P31942-5	P31942-2;P31942;P31942-3;P31942-4	Heterogeneous nuclear ribonucleoprotein H3	HNRNPH3	6.10302	20.2738	6.06884	6.048	6.1922	7.63778	7.49345	7.68937	7.7305	P31942	3189	HNRNPH3	NC_000010	68331174	68343196	forward	12023	reviewed	Heterogeneous nuclear ribonucleoprotein H3 (hnRNP H3) (Heterogeneous nuclear ribonucleoprotein 2H9) (hnRNP 2H9)
P24539;Q5QNZ2	P24539;Q5QNZ2	ATP synthase F(0) complex subunit B1, mitochondrial	ATP5F1	6.10298	20.2737	6.08553	6.07457	6.14885	7.65699	7.73437	7.60296	7.63365	P24539	515	ATP5F1	NC_000001	111449121	111461918	forward	12798	reviewed	ATP synthase F(0) complex subunit B1, mitochondrial (ATP synthase proton-transporting mitochondrial F(0) complex subunit B1) (ATP synthase subunit b) (ATPase subunit b)
P78347-2;P78347-4;P78347-3;P78347;P78347-5;C9J6M0;A0A087WW90;A0A0D9SF80;A0A0A0MSY2;Q86UP8-3;Q6EKJ0;Q86UP8-4;Q86UP8-2;Q6EKJ0-2;Q86UP8-5	P78347-2;P78347-4;P78347-3;P78347	General transcription factor II-I	GTF2I	6.09975	20.2629	6.09889	6.11758	6.08278	4.07729	4.18269	4.13175	3.91743	P78347	2969	GTF2I	NC_000007	74657665	74760692	forward	103028	reviewed	General transcription factor II-I (GTFII-I) (TFII-I) (Bruton tyrosine kinase-associated protein 135) (BAP-135) (BTK-associated protein 135) (SRF-Phox1-interacting protein) (SPIN) (Williams-Beuren syndrome chromosomal region 6 protein)
P62495;B7Z7P8;P62495-2;I3L492;D6RJE8;D6RCB3	P62495;B7Z7P8;P62495-2	Eukaryotic peptide chain release factor subunit 1	ETF1	6.09924	20.2612	6.0473	6.06756	6.18285	6.14693	6.25701	6.10035	6.08343	P62495	2107	ETF1	NC_000005	138506093	138543300	reverse	37208	reviewed	Eukaryotic peptide chain release factor subunit 1 (Eukaryotic release factor 1) (eRF1) (Protein Cl1) (TB3-1)
P04899;P04899-4;P04899-6;P04899-3;P04899-5;P04899-2;P63096-2;P09471-2;P11488;P19087;A8MTJ3;P09471;A0A1W2PRE1;A2A2R6;A0A1W2PQK2;A0A087WTB6;A0A1W2PRJ7;A0A087WZE5;F8WE78;C9JPP4;A0A1W2PS82;H3BTM2;A0A1W2PP38	P04899;P04899-4;P04899-6;P04899-3;P04899-5;P04899-2	Guanine nucleotide-binding protein G(i) subunit alpha-2	GNAI2	6.09774	20.2563	6.07317	6.10108	6.11899	3.87221	3.96993	3.92315	3.72356	P04899	2771	GNAI2	NC_000003	50226688	50259354	forward	32667	reviewed	Guanine nucleotide-binding protein G(i) subunit alpha-2 (Adenylate cyclase-inhibiting G alpha protein)
P62191;P62191-2;G3V4X1	P62191;P62191-2	26S protease regulatory subunit 4	PSMC1	6.09665	20.2526	6.09584	6.12044	6.07366	4.30541	4.30451	4.3427	4.26903	P62191	5700	PSMC1	NC_000014	90256550	90272625	forward	16076	reviewed	26S proteasome regulatory subunit 4 (P26s4) (26S proteasome AAA-ATPase subunit RPT2) (Proteasome 26S subunit ATPase 1)
Q5JRI1;O75494-5;O75494-4;O75494-6;O75494-3;O75494-2;O75494;Q6IQ42;Q8WXF0;R4GMP8	Q5JRI1;O75494-5;O75494-4;O75494-6;O75494-3;O75494-2;O75494	Serine/arginine-rich splicing factor 10	SRSF10	6.09646	20.252	6.06243	6.09851	6.12843	7.66771	7.6453	7.70929	7.64854	O75494	10772	SRSF10	NC_000001	23964347	23980927	reverse	16581	reviewed	Serine/arginine-rich splicing factor 10 (40 kDa SR-repressor protein) (SRrp40) (FUS-interacting serine-arginine-rich protein 1) (Splicing factor SRp38) (Splicing factor, arginine/serine-rich 13A) (TLS-associated protein with Ser-Arg repeats) (TASR) (TLS-associated protein with SR repeats) (TLS-associated serine-arginine protein) (TLS-associated SR protein)
P28070	P28070	Proteasome subunit beta type-4	PSMB4	6.09609	20.2508	6.06183	6.12607	6.10036	9.86798	10.0356	9.72969	9.83865	P28070	5692	PSMB4	NC_000001	151399565	151401936	forward	2372	reviewed	Proteasome subunit beta type-4 (EC 3.4.25.1) (26 kDa prosomal protein) (HsBPROS26) (PROS-26) (Macropain beta chain) (Multicatalytic endopeptidase complex beta chain) (Proteasome beta chain) (Proteasome chain 3) (HsN3)
Q9Y383;V9GZ75;F8WEU3	Q9Y383	Putative RNA-binding protein Luc7-like 2	LUC7L2	6.09483	20.2466	6.088	6.07635	6.12015	4.26851	4.15218	4.38957	4.26379	Q9Y383	51631	LUC7L2	NC_000007	139340359	139423457	forward	83099	reviewed	Putative RNA-binding protein Luc7-like 2
P35998;A0A1W2PQS1;P35998-2;C9JLS9	P35998;A0A1W2PQS1;P35998-2	26S protease regulatory subunit 7	PSMC2	6.09437	20.2451	6.082	6.09436	6.10674	5.56789	5.64588	5.54936	5.50843	P35998	5701	PSMC2	NC_000007	103344405	103369395	forward	24991	reviewed	26S proteasome regulatory subunit 7 (26S proteasome AAA-ATPase subunit RPT1) (Proteasome 26S subunit ATPase 2) (Protein MSS1)
Q9UBQ5;Q9UBQ5-2;K7ERF1;K7ES31;A0A087WVB9;K7EQM4	Q9UBQ5;Q9UBQ5-2;K7ERF1;K7ES31;A0A087WVB9;K7EQM4	Eukaryotic translation initiation factor 3 subunit K	EIF3K	6.09335	20.2417	6.0307	6.10219	6.14717	7.33157	7.40616	7.23592	7.35262	Q9UBQ5	27335	EIF3K	NC_000019	38619072	38636959	forward	17888	reviewed	Eukaryotic translation initiation factor 3 subunit K (eIF3k) (Eukaryotic translation initiation factor 3 subunit 12) (Muscle-specific gene M9 protein) (PLAC-24) (eIF-3 p25) (eIF-3 p28)
P34932;A0A087WYC1;A0A087WTS8;P34932-2	P34932;A0A087WYC1;A0A087WTS8	Heat shock 70 kDa protein 4	HSPA4	6.09323	20.2413	6.07393	6.10268	6.10306	6.24534	6.37313	6.21743	6.14547	P34932	3308	HSPA4	NC_000005	133051970	133105017	forward	53048	reviewed	Heat shock 70 kDa protein 4 (HSP70RY) (Heat shock 70-related protein APG-2)
P62993;P62993-2;J3KT38;J3QRL5;J3QLF6	P62993;P62993-2	Growth factor receptor-bound protein 2	GRB2	6.09244	20.2386	6.04775	6.13414	6.09542	3.59591	3.71589	3.67129	3.40054	P62993	2885	GRB2	NC_000017	75318076	75405709	reverse	87634	reviewed	Growth factor receptor-bound protein 2 (Adapter protein GRB2) (Protein Ash) (SH2/SH3 adapter GRB2)
P63208;E5RJR5;E7ERH2;F8W8N3;P63208-2;E5RGM3;E5RHM3;E5RGM4	P63208;E5RJR5;E7ERH2;F8W8N3;P63208-2	S-phase kinase-associated protein 1	SKP1	6.09122	20.2346	6.06845	6.11294	6.09228	5.94085	6.00764	5.88582	5.92908	P63208	6500	SKP1	NC_000005	134156391	134177033	reverse	20643	reviewed	S-phase kinase-associated protein 1 (Cyclin-A/CDK2-associated protein p19) (p19A) (Organ of Corti protein 2) (OCP-2) (Organ of Corti protein II) (OCP-II) (RNA polymerase II elongation factor-like protein) (SIII) (Transcription elongation factor B polypeptide 1-like) (p19skp1)
P54727;P54727-2;Q5W0S5;H0Y579;Q5W0S4	P54727;P54727-2	UV excision repair protein RAD23 homolog B	RAD23B	6.08956	20.2291	6.02008	6.1151	6.13351	5.45278	5.48446	5.49538	5.37851	P54727	5887	RAD23B	NC_000009	107283236	107332194	forward	48959	reviewed	UV excision repair protein RAD23 homolog B (HR23B) (hHR23B) (XP-C repair-complementing complex 58 kDa protein) (p58)
P35249;C9JZI1;P35249-2;C9J8M3;C9JTT7;C9JXZ7;C9JGY5;F8WE44;H7C1P0;C9JW34	P35249;C9JZI1;P35249-2;C9J8M3;C9JTT7	Replication factor C subunit 4	RFC4	6.08726	20.2214	6.07431	6.0451	6.14238	7.14155	7.07082	7.17473	7.17911	P35249	5984	RFC4	NC_000003	186789892	186806695	reverse	16804	reviewed	Replication factor C subunit 4 (Activator 1 37 kDa subunit) (A1 37 kDa subunit) (Activator 1 subunit 4) (Replication factor C 37 kDa subunit) (RF-C 37 kDa subunit) (RFC37)
O00231;O00231-2;J3QRY4;J3QS13;J3KSW3	O00231;O00231-2	26S proteasome non-ATPase regulatory subunit 11	PSMD11	6.08623	20.218	6.09166	6.08861	6.07841	5.04834	5.26191	5.02414	4.85898	O00231	5717	PSMD11	NC_000017	32444463	32483319	forward	38857	reviewed	26S proteasome non-ATPase regulatory subunit 11 (26S proteasome regulatory subunit RPN6) (26S proteasome regulatory subunit S9) (26S proteasome regulatory subunit p44.5)
Q16851;A0A087WYS1;E7EUC7;C9JQU9;C9J6Q0	Q16851;A0A087WYS1;E7EUC7	UTP--glucose-1-phosphate uridylyltransferase	UGP2	6.08605	20.2174	6.10008	6.0838	6.07427	5.05557	4.98048	5.14445	5.04177	Q16851	7360	UGP2	NC_000002	63840950	63891562	forward	50613	reviewed	UTP--glucose-1-phosphate uridylyltransferase (EC 2.7.7.9) (UDP-glucose pyrophosphorylase) (UDPGP) (UGPase)
Q9BUL8;C9J5C3;C9J6F3;C9J363;C9JND6;C9JSA3;H7C5M9;C9J932;F8WDF3	Q9BUL8;C9J5C3;C9J6F3;C9J363;C9JND6;C9JSA3;H7C5M9	Programmed cell death protein 10	PDCD10	6.08603	20.2174	6.09406	6.03745	6.12659	4.93056	4.80064	5.0387	4.95233	Q9BUL8	11235	PDCD10	NC_000003	167683891	167735690	reverse	51800	reviewed	Programmed cell death protein 10 (Cerebral cavernous malformations 3 protein) (TF-1 cell apoptosis-related protein 15)
P0DN76;Q01081;Q01081-2;Q01081-4;Q8WU68-3;Q8WU68;A0A1B0GW87;M0QYK5;M0R2N4;Q01081-3;Q8WU68-2;K7EJH3;K7EJM7	P0DN76;Q01081;Q01081-2;Q01081-4	Splicing factor U2AF 35 kDa subunit	U2AF1	6.08343	20.2087	6.1292	6.10857	6.01253	-3.49829	-3.47393	-3.8365	-3.18443	P0DN76	7307	U2AF1	NC_000021	43092956	43108291	reverse	15336	reviewed	Splicing factor U2AF 35 kDa subunit-like protein (U2 small nuclear RNA auxiliary factor 1-like protein 5)
Q15046;Q15046-2;H3BVA8;J3KRL2;H3BPV7;H3BRC9	Q15046;Q15046-2	Lysine--tRNA ligase	KARS	6.08135	20.2018	6.07086	6.09113	6.08204	7.45555	7.59991	7.4143	7.35244	Q15046	3735	KARS	NC_000016	75627724	75647687	reverse	19964	reviewed	Lysine--tRNA ligase (EC 2.7.7.-) (EC 6.1.1.6) (Lysyl-tRNA synthetase) (LysRS)
O15212;A2AB88	O15212;A2AB88	Prefoldin subunit 6	PFDN6	6.08025	20.1981	6.1259	5.97178	6.14306	8.51471	8.74933	8.28207	8.51274	O15212	10471	PFDN6	NC_000006	33289597	33290934	forward	1338	reviewed	Prefoldin subunit 6 (Protein Ke2)
P54687-4;P54687;P54687-5;P54687-3;P54687-2;F5H2F2;A0A087WYF2	P54687-4;P54687;P54687-5;P54687-3;P54687-2	Branched-chain-amino-acid aminotransferase, cytosolic	BCAT1	6.07912	20.1944	6.02488	6.12844	6.08403	5.20039	5.15178	5.31723	5.13216	P54687	586	BCAT1	NC_000012	24810024	24949459	reverse	139436	reviewed	Branched-chain-amino-acid aminotransferase, cytosolic (BCAT(c)) (EC 2.6.1.42) (Protein ECA39)
Q9UHD1;Q9UHD1-2;E9PHZ2	Q9UHD1;Q9UHD1-2	Cysteine and histidine-rich domain-containing protein 1	CHORDC1	6.07678	20.1866	5.99798	6.17379	6.05857	5.3721	5.48091	5.33235	5.30305	Q9UHD1	26973	CHORDC1	NC_000011	90200429	90223364	reverse	22936	reviewed	Cysteine and histidine-rich domain-containing protein 1 (CHORD domain-containing protein 1) (CHORD-containing protein 1) (CHP-1) (Protein morgana)
P51665;H3BNT7;H3BTM8;H3BQV2	P51665;H3BNT7;H3BTM8	26S proteasome non-ATPase regulatory subunit 7	PSMD7	6.07608	20.1843	6.10499	6.14626	5.97698	7.90181	7.98914	7.81397	7.90231	P51665	5713	PSMD7	NC_000016	74296775	74306288	forward	9514	reviewed	26S proteasome non-ATPase regulatory subunit 7 (26S proteasome regulatory subunit RPN8) (26S proteasome regulatory subunit S12) (Mov34 protein homolog) (Proteasome subunit p40)
P46940;A0A0J9YXZ5;H0YLE8;A0A087X225;A0A087WWP1;H0YKA5	P46940;A0A0J9YXZ5;H0YLE8	Ras GTPase-activating-like protein IQGAP1	IQGAP1	6.07573	20.1832	6.10173	6.04277	6.0827	4.48326	4.51475	4.55028	4.38474	P46940	8826	IQGAP1	NC_000015	90388241	90502243	forward	114003	reviewed	Ras GTPase-activating-like protein IQGAP1 (p195)
Q8IUE6	Q8IUE6	Histone H2A type 2-B	HIST2H2AB	6.07158	20.1694	6.11289	6.05798	6.04388	#N/A	#N/A	#N/A	#N/A	#N/A	#N/A	#N/A	#N/A	#N/A	#N/A	#N/A	#N/A	#N/A	#N/A
P33993;P33993-3;P33993-2;C9J8M6	P33993;P33993-3	DNA replication licensing factor MCM7	MCM7	6.0675	20.1558	6.06206	6.07349	6.06695	8.45349	8.68531	8.43446	8.2407	P33993	4176	MCM7	NC_000007	100092728	100101940	reverse	9213	reviewed	DNA replication licensing factor MCM7 (EC 3.6.4.12) (CDC47 homolog) (P1.1-MCM3)
A0A087X2I1;P62333;H0YJC0;H0YJS8;H0YJX2;H0YJT1;H0YJE9	A0A087X2I1;P62333	26S protease regulatory subunit 10B	PSMC6	6.06731	20.1552	6.12289	6.04969	6.02936	5.63388	5.63778	5.6946	5.56925	P62333	5706	PSMC6	NC_000014	52707163	52727998	forward	20836	reviewed	26S proteasome regulatory subunit 10B (26S proteasome AAA-ATPase subunit RPT4) (Proteasome 26S subunit ATPase 6) (Proteasome subunit p42)
Q9Y4Y9;Q9Y4Y9-2;B8ZZF8	Q9Y4Y9;Q9Y4Y9-2	U6 snRNA-associated Sm-like protein LSm5	LSM5	6.06686	20.1537	6.083	6.11528	6.00231	7.53211	7.41878	7.63793	7.53962	Q9Y4Y9	23658	LSM5	NC_000007	32485333	32495258	reverse	9926	reviewed	U6 snRNA-associated Sm-like protein LSm5
Q14697;F5H6X6	Q14697;F5H6X6	Neutral alpha-glucosidase AB	GANAB	6.06586	20.1503	6.03276	6.11238	6.05243	5.50681	5.64501	5.56255	5.31288	Q14697	23193	GANAB	NC_000011	62624826	62646726	reverse	21901	reviewed	Neutral alpha-glucosidase AB (EC 3.2.1.84) (Alpha-glucosidase 2) (Glucosidase II subunit alpha)
O76003	O76003	Glutaredoxin-3	GLRX3	6.06454	20.146	6.07217	6.04724	6.07421	4.84721	4.86047	4.88362	4.79753	O76003	10539	GLRX3	NC_000010	130136375	130182877	forward	46503	reviewed	Glutaredoxin-3 (PKC-interacting cousin of thioredoxin) (PICOT) (PKC-theta-interacting protein) (PKCq-interacting protein) (Thioredoxin-like protein 2)
Q969Q0	Q969Q0	60S ribosomal protein L36a-like	RPL36AL	6.06452	20.1459	6.20228	5.97665	6.01462	8.38417	8.28133	8.38746	8.48373	Q969Q0	6166	RPL36AL	NC_000014	49618688	49620685	reverse	1998	reviewed	60S ribosomal protein L36a-like (Large ribosomal subunit protein eL42-like)
Q15843	Q15843	NEDD8	NEDD8	6.06365	20.143	6.01244	6.09272	6.08578	5.26634	5.35014	5.18547	5.26341	Q15843	4738	NEDD8	NC_000014	24216851	24232370	reverse	15520	reviewed	NEDD8 (Neddylin) (Neural precursor cell expressed developmentally down-regulated protein 8) (NEDD-8) (Ubiquitin-like protein Nedd8)
P19623;K7EKM4;K7ESL0;K7EQ47;K7EL89	P19623	Spermidine synthase	SRM	6.06267	20.1397	6.07513	6.00735	6.10551	7.25202	7.50422	7.15137	7.10045	P19623	6723	SRM	NC_000001	11054592	11060053	reverse	5462	reviewed	Spermidine synthase (SPDSY) (EC 2.5.1.16) (Putrescine aminopropyltransferase)
P49915;P49915-2	P49915;P49915-2	GMP synthase [glutamine-hydrolyzing]	GMPS	6.06253	20.1393	6.03652	6.07149	6.07957	4.36836	4.34837	4.50271	4.25399	P49915	8833	GMPS	NC_000003	155869430	155943679	forward	74250	reviewed	GMP synthase [glutamine-hydrolyzing] (EC 6.3.5.2) (GMP synthetase) (Glutamine amidotransferase)
Q9GZT3-2;Q9GZT3;A0A087WUN7;H0YJ40;G3V4X6;G3V2S9;H0YJW7;H0YJ07;H0YJU7;H0YJI1	Q9GZT3-2;Q9GZT3;A0A087WUN7;H0YJ40;G3V4X6;G3V2S9;H0YJW7	SRA stem-loop-interacting RNA-binding protein, mitochondrial	SLIRP	6.06153	20.136	6.08088	6.04497	6.05873	7.53814	7.64688	7.48204	7.48551	Q9GZT3	81892	SLIRP	NC_000014	77708071	77717598	forward	9528	reviewed	SRA stem-loop-interacting RNA-binding protein, mitochondrial
Q9Y277;Q9Y277-2;E5RJN6;E5RHZ6;E5RFP6;E5RHE1;E5RK27;E5RFL1	Q9Y277;Q9Y277-2;E5RJN6;E5RHZ6;E5RFP6	Voltage-dependent anion-selective channel protein 3	VDAC3	6.06108	20.1345	6.0301	6.11259	6.04056	6.72429	6.67624	6.72356	6.77307	Q9Y277	7419	VDAC3	NC_000008	42391624	42405937	forward	14314	reviewed	Voltage-dependent anion-selective channel protein 3 (VDAC-3) (hVDAC3) (Outer mitochondrial membrane protein porin 3)
Q9BQA1;Q9BQA1-2;H0Y711	Q9BQA1;Q9BQA1-2;H0Y711	Methylosome protein 50	WDR77	6.05868	20.1265	6.03319	6.14705	5.99582	6.81253	7.24574	6.67835	6.51349	Q9BQA1	79084	WDR77	NC_000001	111439890	111449308	reverse	9419	reviewed	Methylosome protein 50 (MEP-50) (Androgen receptor cofactor p44) (WD repeat-containing protein 77) (p44/Mep50)
P52292;J3QLL0;J3KS65;J3QL07	P52292	Importin subunit alpha-1	KPNA2	6.05822	20.125	6.00669	6.11116	6.05681	7.49253	7.72253	7.43646	7.31859	P52292	3838	KPNA2	NC_000017	68035602	68046859	forward	11258	reviewed	Importin subunit alpha-1 (Karyopherin subunit alpha-2) (RAG cohort protein 1) (SRP1-alpha)
P22695;H3BRG4;H3BSJ9;H3BP04;H3BUE4;H3BUI9;A0A087WVZ4	P22695;H3BRG4;H3BSJ9	Cytochrome b-c1 complex subunit 2, mitochondrial	UQCRC2	6.05682	20.1203	6.00703	6.10167	6.06177	6.07545	6.13853	6.05615	6.03166	P22695	7385	UQCRC2	NC_000016	21953064	21983660	forward	30597	reviewed	Cytochrome b-c1 complex subunit 2, mitochondrial (Complex III subunit 2) (Core protein II) (Ubiquinol-cytochrome-c reductase complex core protein 2)
P17980;E9PM69;E9PKD5;E9PMD8	P17980;E9PM69;E9PKD5;E9PMD8	26S protease regulatory subunit 6A	PSMC3	6.05349	20.1093	6.04793	6.05357	6.05898	7.35844	7.6108	7.2386	7.22593	P17980	5702	PSMC3	NC_000011	47418769	47426473	reverse	7705	reviewed	26S proteasome regulatory subunit 6A (26S proteasome AAA-ATPase subunit RPT5) (Proteasome 26S subunit ATPase 3) (Proteasome subunit P50) (Tat-binding protein 1) (TBP-1)
P15170-2;P15170-3;P15170;H3BR35;H3BSV8	P15170-2;P15170-3;P15170;H3BR35	Eukaryotic peptide chain release factor GTP-binding subunit ERF3A	GSPT1	6.0511	20.1013	6.0252	6.06374	6.06436	4.3266	4.50589	4.30961	4.1643	P15170	2935	GSPT1	NC_000016	11868128	11916662	reverse	48535	reviewed	Eukaryotic peptide chain release factor GTP-binding subunit ERF3A (Eukaryotic peptide chain release factor subunit 3a) (eRF3a) (G1 to S phase transition protein 1 homolog)
P35244;B5MC59	P35244;B5MC59	Replication protein A 14 kDa subunit	RPA3	6.04832	20.0921	6.05718	6.00985	6.07793	3.75431	3.50843	3.87774	3.87676	P35244	6119	RPA3	NC_000007	7636563	7718607	reverse	82045	reviewed	Replication protein A 14 kDa subunit (RP-A p14) (Replication factor A protein 3) (RF-A protein 3)
P28074;P28074-3;P28074-2;H0YJM8;G8JLC2;G3V3K3	P28074;P28074-3;P28074-2	Proteasome subunit beta type-5	PSMB5	6.04716	20.0882	6.07756	6.08112	5.9828	5.93674	6.07788	5.86864	5.86369	P28074	5693	PSMB5	NC_000014	23016543	23035220	reverse	18678	reviewed	Proteasome subunit beta type-5 (EC 3.4.25.1) (Macropain epsilon chain) (Multicatalytic endopeptidase complex epsilon chain) (Proteasome chain 6) (Proteasome epsilon chain) (Proteasome subunit MB1) (Proteasome subunit X)
O15511;B1ALC0;O15511-2	O15511;B1ALC0;O15511-2	Actin-related protein 2/3 complex subunit 5	ARPC5	6.04583	20.0838	6.02152	6.01991	6.09607	7.28948	7.21072	7.39103	7.26669	O15511	10092	ARPC5	NC_000001	183626193	183635941	reverse	9749	reviewed	Actin-related protein 2/3 complex subunit 5 (Arp2/3 complex 16 kDa subunit) (p16-ARC)
F8VRH0	F8VRH0		PCBP2	6.04568	20.0833	6.03829	6.08184	6.0169	6.11866	6.17012	6.19967	5.97613	Q15366	5094	PCBP2	NC_000012	53452102	53481162	forward	29061	reviewed	Poly(rC)-binding protein 2 (Alpha-CP2) (Heterogeneous nuclear ribonucleoprotein E2) (hnRNP E2)
B3KS98;O15372;A0A087WZK9;E5RGU4;E5RFH0;E5RFW7;E5RHC7;E5RH59;REV__Q2WGJ6	B3KS98;O15372;A0A087WZK9	Eukaryotic translation initiation factor 3 subunit H	EIF3H	6.04461	20.0798	6.0142	6.09501	6.02462	5.80575	5.74416	5.86987	5.80323	O15372	8667	EIF3H	NC_000008	116644816	116755823	reverse	111008	reviewed	Eukaryotic translation initiation factor 3 subunit H (eIF3h) (Eukaryotic translation initiation factor 3 subunit 3) (eIF-3-gamma) (eIF3 p40 subunit)
P62877	P62877	E3 ubiquitin-protein ligase RBX1;E3 ubiquitin-protein ligase RBX1, N-terminally processed	RBX1	6.0439	20.0774	5.99593	6.11831	6.01745	6.23307	6.21956	6.19554	6.28411	P62877	9978	RBX1	NC_000022	40951347	40973015	forward	21669	reviewed	E3 ubiquitin-protein ligase RBX1 (EC 6.3.2.-) (Protein ZYP) (RING finger protein 75) (RING-box protein 1) (Rbx1) (Regulator of cullins 1) [Cleaved into: E3 ubiquitin-protein ligase RBX1, N-terminally processed]
Q9BWJ5	Q9BWJ5	Splicing factor 3B subunit 5	SF3B5	6.04266	20.0733	6.03672	6.07	6.02126	9.42158	9.39064	9.31996	9.55413	Q9BWJ5	83443	SF3B5	NC_000006	144094881	144095617	reverse	737	reviewed	Splicing factor 3B subunit 5 (SF3b5) (Pre-mRNA-splicing factor SF3b 10 kDa subunit)
O75937;S4R3J5	O75937	DnaJ homolog subfamily C member 8	DNAJC8	6.04087	20.0673	6.00229	6.03473	6.08559	4.79059	4.93121	4.76871	4.67186	O75937	22826	DNAJC8	NC_000001	28200278	28233031	reverse	32754	reviewed	DnaJ homolog subfamily C member 8 (Splicing protein spf31)
Q15631;E9PGT1;H7C1D4;Q15631-2;A0A0J9YVW2	Q15631;E9PGT1;H7C1D4;Q15631-2	Translin	TSN	6.04065	20.0666	5.95436	6.11485	6.05274	7.28649	7.40062	7.27724	7.1816	Q15631	7247	TSN	NC_000002	121755545	121767853	forward	12309	reviewed	Translin (EC 3.1.-.-) (Component 3 of promoter of RISC) (C3PO)
P35659;B4DFG0;P35659-2;D6RDA2;H0Y993;D6R9L5;H0Y8X0	P35659;B4DFG0;P35659-2	Protein DEK	DEK	6.04013	20.0649	5.96501	6.05471	6.10065	7.43944	7.36859	7.55536	7.39438	P35659	7913	DEK	NC_000006	18224169	18264568	reverse	40400	reviewed	Protein DEK
P01591;D6RD17;D6RHJ6;C9JA05	P01591;D6RD17;D6RHJ6	Immunoglobulin J chain	IGJ;JCHAIN	6.03871	20.0602	6.00896	6.09996	6.00723	10.4202	10.604	10.3559	10.3008	P01591	3512	JCHAIN	NC_000004	70655541	70676901	reverse	21361	reviewed	Immunoglobulin J chain (Joining chain of multimeric IgA and IgM)
A0A1W2PPH1;P23368;A0A1W2PQT3;A0A1W2PQH3;A0A1W2PQY8;A0A1W2PR68;A0A1W2PQF8;P23368-2;A0A1W2PQ37;A0A1W2PRS2;A0A1W2PRY9;A0A1W2PQH4;A0A1W2PRH1;A0A1W2PPY2;Q6TCH8;E9PMB9;Q16798-2;Q16798	A0A1W2PPH1;P23368;A0A1W2PQT3;A0A1W2PQH3;A0A1W2PQY8;A0A1W2PR68;A0A1W2PQF8;P23368-2;A0A1W2PQ37	NAD-dependent malic enzyme, mitochondrial	ME2	6.0377	20.0568	5.99867	6.06237	6.05206	5.34448	5.33842	5.40701	5.28799	P23368	4200	ME2	NC_000018	50878604	50949795	forward	71192	reviewed	NAD-dependent malic enzyme, mitochondrial (NAD-ME) (EC 1.1.1.38) (Malic enzyme 2)
P68402;J3KNE3;P68402-3;P68402-2;P68402-4	P68402;J3KNE3;P68402-3;P68402-2;P68402-4	Platelet-activating factor acetylhydrolase IB subunit beta	PAFAH1B2	6.03637	20.0524	6.0405	6.09939	5.96921	4.22916	4.32337	4.22497	4.13914	P68402	5049	PAFAH1B2	NC_000011	117144284	117178173	forward	33890	reviewed	Platelet-activating factor acetylhydrolase IB subunit beta (EC 3.1.1.47) (PAF acetylhydrolase 30 kDa subunit) (PAF-AH 30 kDa subunit) (PAF-AH subunit beta) (PAFAH subunit beta)
D6RGI3;D6RER5;Q9NVA2;Q9NVA2-2;D6RDU5;H0Y961;D6RDP1;D6R9Y6;H0Y9G8;E7EW69;E7EX04;B5ME97;Q9P0V9-3;Q9P0V9;Q9P0V9-2	D6RGI3;D6RER5;Q9NVA2;Q9NVA2-2;D6RDU5	Septin-11	42989	6.03572	20.0502	6.04139	6.03186	6.03393	1.98297	2.0635	1.97085	1.91456	Q9NVA2	55752	43354	NC_000004	76949714	77040154	forward	90441	reviewed	Septin-11
P42704;A0A0C4DG06;B8ZZ38;C9JCA9;H7C3W8	P42704	Leucine-rich PPR motif-containing protein, mitochondrial	LRPPRC	6.03455	20.0463	6.03819	6.02785	6.0376	5.3577	5.4019	5.39506	5.27612	P42704	10128	LRPPRC	NC_000002	43886224	43996005	reverse	109782	reviewed	Leucine-rich PPR motif-containing protein, mitochondrial (130 kDa leucine-rich protein) (LRP 130) (GP130)
Q04760;Q04760-2	Q04760;Q04760-2	Lactoylglutathione lyase	GLO1	6.0345	20.0462	6.05613	6.03755	6.00984	6.80181	6.72928	6.85162	6.82451	Q04760	2739	GLO1	NC_000006	38675925	38703176	reverse	27252	reviewed	Lactoylglutathione lyase (EC 4.4.1.5) (Aldoketomutase) (Glyoxalase I) (Glx I) (Ketone-aldehyde mutase) (Methylglyoxalase) (S-D-lactoylglutathione methylglyoxal lyase)
Q9NSD9;Q9NSD9-2	Q9NSD9;Q9NSD9-2	Phenylalanine--tRNA ligase beta subunit	FARSB	6.03379	20.0438	6.04917	5.97997	6.07223	4.93497	5.08619	4.89142	4.82731	Q9NSD9	10056	FARSB	NC_000002	222571443	222656355	reverse	84913	reviewed	Phenylalanine--tRNA ligase beta subunit (EC 6.1.1.20) (Phenylalanyl-tRNA synthetase beta subunit) (PheRS)
P41252;A0A0A0MSX9;J3KR24;Q5TCD1;Q5TCC6;Q5TCC9	P41252;A0A0A0MSX9;J3KR24	Isoleucine--tRNA ligase, cytoplasmic	IARS	6.03371	20.0435	6.02576	6.04287	6.03249	6.45182	6.46744	6.49554	6.39249	P41252	3376	IARS	NC_000009	92210207	92293756	reverse	83550	reviewed	Isoleucine--tRNA ligase, cytoplasmic (EC 6.1.1.5) (Isoleucyl-tRNA synthetase) (IRS) (IleRS)
O00244;E5RIM7;E5RGN3	O00244;E5RIM7;E5RGN3	Copper transport protein ATOX1	ATOX1	6.02865	20.0267	6.04811	6.02849	6.00935	4.85429	4.94298	4.71589	4.904	O00244	475	ATOX1	NC_000005	151742822	151758649	reverse	15828	reviewed	Copper transport protein ATOX1 (Metal transport protein ATX1)
P60228;E5RGA2;H0YBR5;E5RHS5;H0YAW4;E5RIT4;E5RII3;E5RIP5;E5RJ25;H0YBP5	P60228;E5RGA2	Eukaryotic translation initiation factor 3 subunit E	EIF3E	6.02689	20.0209	6.02191	6.06639	5.99238	7.76382	7.67426	7.82349	7.7937	P60228	3646	EIF3E	NC_000008	108201743	108248802	reverse	47060	reviewed	Eukaryotic translation initiation factor 3 subunit E (eIF3e) (Eukaryotic translation initiation factor 3 subunit 6) (Viral integration site protein INT-6 homolog) (eIF-3 p48)
P10606	P10606	Cytochrome c oxidase subunit 5B, mitochondrial	COX5B	6.02666	20.0201	6.06154	6.07665	5.94178	9.2855	9.43977	9.06644	9.3503	P10606	1329	COX5B	NC_000002	97646058	97648194	forward	2137	reviewed	Cytochrome c oxidase subunit 5B, mitochondrial (Cytochrome c oxidase polypeptide Vb)
P49588;H3BPK7	P49588	Alanine--tRNA ligase, cytoplasmic	AARS	6.02632	20.019	6.0183	6.06546	5.99518	4.65125	4.64501	4.77083	4.53792	P49588	16	AARS	NC_000016	70252295	70289552	reverse	37258	reviewed	Alanine--tRNA ligase, cytoplasmic (EC 6.1.1.7) (Alanyl-tRNA synthetase) (AlaRS) (Renal carcinoma antigen NY-REN-42)
A0A1W2PQ51;Q92841-3;A0A0U1RQJ0	A0A1W2PQ51;Q92841-3	Probable ATP-dependent RNA helicase DDX17	DDX17	6.02168	20.0036	5.97988	6.05827	6.02689	7.98767	7.93192	8.08752	7.94357	Q92841	10521	DDX17	NC_000022	38483438	38506340	reverse	22903	reviewed	Probable ATP-dependent RNA helicase DDX17 (EC 3.6.4.13) (DEAD box protein 17) (DEAD box protein p72) (DEAD box protein p82) (RNA-dependent helicase p72)
Q96C36;A0A087WTV6;A0A087WZR9;J3KR12;A0A087WX69;A0A087WZF0	Q96C36;A0A087WTV6;A0A087WZR9;J3KR12	Pyrroline-5-carboxylate reductase 2;Pyrroline-5-carboxylate reductase	PYCR2	6.02047	19.9996	5.97776	6.01825	6.0654	7.34225	7.51239	7.28383	7.23055	Q96C36	29920	PYCR2	NC_000001	225919877	225924340	reverse	4464	reviewed	Pyrroline-5-carboxylate reductase 2 (P5C reductase 2) (P5CR 2) (EC 1.5.1.2)
Q16555;A0A1C7CYX9;Q16555-2;Q14195;E5RFU4;Q14195-2;H0YBT4;E9PD68;Q14194;Q14194-2;D6RF19	Q16555;A0A1C7CYX9;Q16555-2	Dihydropyrimidinase-related protein 2	DPYSL2	6.01976	19.9972	6.04361	6.01354	6.00212	1.22419	1.26303	1.33914	1.07039	Q16555	1808	DPYSL2	NC_000008	26514193	26658177	forward	143985	reviewed	Dihydropyrimidinase-related protein 2 (DRP-2) (Collapsin response mediator protein 2) (CRMP-2) (N2A3) (Unc-33-like phosphoprotein 2) (ULIP-2)
O75367-3;O75367;B4DJC3;D6RCF2;Q9P0M6;Q5SQT3	O75367-3;O75367;B4DJC3	Core histone macro-H2A.1;Histone H2A	H2AFY	6.01946	19.9962	6.04518	5.98833	6.02488	4.94083	4.94439	4.99594	4.88215	O75367	9555	H2AFY	NC_000005	135334381	135399887	reverse	65507	reviewed	Core histone macro-H2A.1 (Histone macroH2A1) (mH2A1) (Histone H2A.y) (H2A/y) (Medulloblastoma antigen MU-MB-50.205)
Q13907;Q13907-2;C9JKM8;C9JD53;Q9BXS1	Q13907;Q13907-2	Isopentenyl-diphosphate Delta-isomerase 1	IDI1	6.01905	19.9949	6.01214	6.01643	6.02858	6.72179	6.36755	6.94732	6.8505	Q13907	3422	IDI1	NC_000010	1039419	1056716	reverse	17298	reviewed	Isopentenyl-diphosphate Delta-isomerase 1 (EC 5.3.3.2) (Isopentenyl pyrophosphate isomerase 1) (IPP isomerase 1) (IPPI1)
P52209-2;P52209;K7EM49;K7EPF6;K7EMN2;K7ELN9	P52209-2;P52209	6-phosphogluconate dehydrogenase, decarboxylating	PGD	6.01788	19.991	5.99817	6.06354	5.99191	5.47989	5.50367	5.54164	5.39438	P52209	5226	PGD	NC_000001	10398992	10420511	forward	21520	reviewed	6-phosphogluconate dehydrogenase, decarboxylating (EC 1.1.1.44)
Q16718;A0A087X1G1;H7BYD0;Q16718-2;F8WAS3;A0A087WXR5;C9IZN5	Q16718;A0A087X1G1;H7BYD0;Q16718-2;F8WAS3;A0A087WXR5	NADH dehydrogenase [ubiquinone] 1 alpha subcomplex subunit 5	NDUFA5	6.01772	19.9904	5.99076	6.01764	6.04477	3.92662	3.847	4.03562	3.89724	Q16718	4698	NDUFA5	NC_000007	123536997	123601651	reverse	64655	reviewed	NADH dehydrogenase [ubiquinone] 1 alpha subcomplex subunit 5 (Complex I subunit B13) (Complex I-13kD-B) (CI-13kD-B) (NADH-ubiquinone oxidoreductase 13 kDa-B subunit)
Q9Y262;B0QY89;Q9Y262-2;B0QY90;C9JHP4;C9K0Q7;H7C3A0;H0Y7E6	Q9Y262;B0QY89;Q9Y262-2;B0QY90	Eukaryotic translation initiation factor 3 subunit L	EIF3L	6.01694	19.9878	6.06362	5.99867	5.98853	6.96604	6.93934	6.94509	7.01369	Q9Y262	51386	EIF3L	NC_000022	37848774	37888782	forward	40009	reviewed	Eukaryotic translation initiation factor 3 subunit L (eIF3l) (Eukaryotic translation initiation factor 3 subunit 6-interacting protein) (Eukaryotic translation initiation factor 3 subunit E-interacting protein)
P60981;P60981-2;F6RFD5	P60981;P60981-2;F6RFD5	Destrin	DSTN	6.01447	19.9796	6.00233	5.98491	6.05617	4.93475	4.88509	5.02192	4.89724	P60981	11034	DSTN	NC_000020	17569173	17608242	forward	39070	reviewed	Destrin (Actin-depolymerizing factor) (ADF)
Q96PK6;Q96PK6-2;A0A0A6YYI9;F8WDX3;A0A0A0MSL8;B8ZZ74;Q96PK6-3;Q96PK6-4	Q96PK6	RNA-binding protein 14	RBM14	6.01389	19.9777	5.9726	6.06392	6.00515	3.60182	3.69711	3.62293	3.48543	Q96PK6	10432	RBM14	NC_000011	66616582	66629934	forward	13353	reviewed	RNA-binding protein 14 (Paraspeckle protein 2) (PSP2) (RNA-binding motif protein 14) (RRM-containing coactivator activator/modulator) (Synaptotagmin-interacting protein) (SYT-interacting protein)
Q9Y5V0;H0YC70;E5RHV4;H0YAP1;E5RHR6	Q9Y5V0;H0YC70;E5RHV4;H0YAP1;E5RHR6	Zinc finger protein 706	ZNF706	6.01175	19.9706	5.88522	5.98903	6.16099	5.70648	5.46597	5.89166	5.76182	Q9Y5V0	51123	ZNF706	NC_000008	101197038	101206064	reverse	9027	reviewed	Zinc finger protein 706
P28907;H0Y950;P28907-2	P28907	ADP-ribosyl cyclase/cyclic ADP-ribose hydrolase 1	CD38	6.01032	19.9658	5.9738	6.06815	5.989	4.95926	4.98959	5.0036	4.8846	P28907	952	CD38	NC_000004	15778265	15853243	forward	74979	reviewed	ADP-ribosyl cyclase/cyclic ADP-ribose hydrolase 1 (EC 3.2.2.6) (2'-phospho-ADP-ribosyl cyclase) (2'-phospho-ADP-ribosyl cyclase/2'-phospho-cyclic-ADP-ribose transferase) (EC 2.4.99.20) (2'-phospho-cyclic-ADP-ribose transferase) (ADP-ribosyl cyclase 1) (ADPRC 1) (Cyclic ADP-ribose hydrolase 1) (cADPr hydrolase 1) (T10) (CD antigen CD38)
C9J6N5;C9JQ40;C9JW51;A0A1C7CYX8;Q9H098;Q9H098-2;C9J3Q3;X6RET8;C9JP05;C9JYP1;C9J6Y8;F8WCJ2	C9J6N5;C9JQ40;C9JW51;A0A1C7CYX8;Q9H098;Q9H098-2;C9J3Q3;X6RET8;C9JP05	Protein FAM107B	FAM107B	6.00797	19.958	5.95757	5.95729	6.10904	3.99604	4.02325	4.03034	3.93452	Q9H098	83641	FAM107B	NC_000010	14518557	14774897	reverse	256341	reviewed	Protein FAM107B
Q9Y224;G3V4C6;H0YJB9;G3V4E7	Q9Y224;G3V4C6	UPF0568 protein C14orf166	C14orf166	6.00738	19.9561	6.03049	6.03716	5.95448	7.57843	7.5575	7.59283	7.58496	Q9Y224	51637	C14orf166	NC_000014	51989510	52004702	forward	15193	reviewed	RNA transcription, translation and transport factor protein (CLE7 homolog) (CLE) (hCLE)
O75995	O75995	SAM and SH3 domain-containing protein 3	SASH3	6.00637	19.9527	5.94948	6.01454	6.0551	5.83984	6.06587	5.87258	5.58105	O75995	54440	SASH3	NC_000023	129779916	129795201	forward	15286	reviewed	SAM and SH3 domain-containing protein 3 (SH3 protein expressed in lymphocytes homolog)
B8ZZN6;P63165;B8ZZJ0;B9A032;B8ZZ67;P63165-2	B8ZZN6;P63165;B8ZZJ0;B9A032	Small ubiquitin-related modifier 1	SUMO1	6.00606	19.9517	5.98143	6.0082	6.02857	4.92124	4.88215	4.98094	4.90062	P63165	7341	SUMO1	NC_000002	202206180	202238599	reverse	32420	reviewed	Small ubiquitin-related modifier 1 (SUMO-1) (GAP-modifying protein 1) (GMP1) (SMT3 homolog 3) (Sentrin) (Ubiquitin-homology domain protein PIC1) (Ubiquitin-like protein SMT3C) (Smt3C) (Ubiquitin-like protein UBL1)
Q14739;C9JXK0;C9JES9	Q14739;C9JXK0	Lamin-B receptor	LBR	6.00358	19.9435	5.92251	6.04618	6.04206	7.32337	7.27426	7.42962	7.26622	Q14739	3930	LBR	NC_000001	225401502	225428855	reverse	27354	reviewed	Lamin-B receptor (Integral nuclear envelope inner membrane protein) (LMN2R)
P61221;D6R9I9;D6RGF4;H0Y990	P61221;D6R9I9	ATP-binding cassette sub-family E member 1	ABCE1	6.00312	19.9419	6.00291	6.00216	6.00429	6.86116	6.86987	6.89191	6.82171	P61221	6059	ABCE1	NC_000004	145098004	145129524	forward	31521	reviewed	ATP-binding cassette sub-family E member 1 (2'-5'-oligoadenylate-binding protein) (HuHP68) (RNase L inhibitor) (Ribonuclease 4 inhibitor) (RNS4I)
P50995-2;P50995;H0Y6E1	P50995-2;P50995	Annexin A11	ANXA11	6.0026	19.9402	5.9941	5.91996	6.09375	2.18192	2.12101	2.40327	2.02148	P50995	311	ANXA11	NC_000010	80153953	80205677	reverse	51725	reviewed	Annexin A11 (56 kDa autoantigen) (Annexin XI) (Annexin-11) (Calcyclin-associated annexin 50) (CAP-50)
B4DUT8;Q99439;B4DDF4;Q99439-2;A0A087X1X5;A0A087X271;H3BVI6;K7ES69;H3BQH0;U3KPS3;Q15417-3;Q15417;A0A087WV51;K7EQ72;E9PDU6;Q15417-2	B4DUT8;Q99439;B4DDF4;Q99439-2;A0A087X1X5;A0A087X271;H3BVI6	Calponin;Calponin-2	CNN2	6.00258	19.9402	6.00433	6.06631	5.93712	4.75627	4.8495	4.73281	4.6865	Q99439	1265	CNN2	NC_000019	1026275	1039068	forward	12794	reviewed	Calponin-2 (Calponin H2, smooth muscle) (Neutral calponin)
K7EKE6;P36776-2;P36776;K7EJE8;P36776-3;K7ER27;K7ERR6;K7EQF8;K7ER56	K7EKE6;P36776-2;P36776;K7EJE8;P36776-3	Lon protease homolog, mitochondrial	LONP1	6.00213	19.9387	6.02069	6.00586	5.97985	4.09396	4.08066	4.15947	4.04177	P36776	9361	LONP1	NC_000019	5691834	5720452	reverse	28619	reviewed	Lon protease homolog, mitochondrial (EC 3.4.21.53) (LONHs) (Lon protease-like protein) (LONP) (Mitochondrial ATP-dependent protease Lon) (Serine protease 15)
Q9NPE3;H0YM60	Q9NPE3	H/ACA ribonucleoprotein complex subunit 3	NOP10	6.00174	19.9373	5.96417	5.9891	6.05195	9.32801	9.42093	9.26386	9.29923	Q9NPE3	55505	NOP10	NC_000015	34341716	34343161	reverse	1446	reviewed	H/ACA ribonucleoprotein complex subunit 3 (Nucleolar protein 10) (Nucleolar protein family A member 3) (snoRNP protein NOP10)
O00170;E9PMH2;V9GYQ3	O00170;E9PMH2	AH receptor-interacting protein	AIP	6.0002	19.9322	5.97214	5.97778	6.05069	5.44067	5.48059	5.42156	5.41988	O00170	9049	AIP	NC_000011	67483029	67491108	forward	8080	reviewed	AH receptor-interacting protein (AIP) (Aryl-hydrocarbon receptor-interacting protein) (HBV X-associated protein 2) (XAP-2) (Immunophilin homolog ARA9)
P30040;F8VY02;F8W1G0;P30040-2	P30040;F8VY02	Endoplasmic reticulum resident protein 29	ERP29	5.99939	19.9295	6.00419	6.01287	5.98112	5.9442	5.82069	6.00585	6.00607	P30040	10961	ERP29	NC_000012	112013340	112023220	forward	9881	reviewed	Endoplasmic reticulum resident protein 29 (ERp29) (Endoplasmic reticulum resident protein 28) (ERp28) (Endoplasmic reticulum resident protein 31) (ERp31)
Q08945;E9PMD4;A0A0U1RRK2;E9PPZ7	Q08945	FACT complex subunit SSRP1	SSRP1	5.9992	19.9289	6.008	6.0194	5.97019	8.01369	8.16556	8.05436	7.82114	Q08945	6749	SSRP1	NC_000011	57325985	57335877	reverse	9893	reviewed	FACT complex subunit SSRP1 (Chromatin-specific transcription elongation factor 80 kDa subunit) (Facilitates chromatin transcription complex 80 kDa subunit) (FACT 80 kDa subunit) (FACTp80) (Facilitates chromatin transcription complex subunit SSRP1) (Recombination signal sequence recognition protein 1) (Structure-specific recognition protein 1) (hSSRP1) (T160)
Q9NZI8;Q9NZI8-2	Q9NZI8;Q9NZI8-2	Insulin-like growth factor 2 mRNA-binding protein 1	IGF2BP1	5.998	19.9249	5.98851	5.99698	6.0085	3.64067	3.61235	3.7761	3.53356	Q9NZI8	10642	IGF2BP1	NC_000017	48997412	49056145	forward	58734	reviewed	Insulin-like growth factor 2 mRNA-binding protein 1 (IGF2 mRNA-binding protein 1) (IMP-1) (IMP1) (Coding region determinant-binding protein) (CRD-BP) (IGF-II mRNA-binding protein 1) (VICKZ family member 1) (Zipcode-binding protein 1) (ZBP-1)
Q9Y2Z0	Q9Y2Z0	Suppressor of G2 allele of SKP1 homolog	SUGT1	5.9978	19.9243	5.93166	6.04031	6.02144	4.94031	4.91504	4.99277	4.91313	Q9Y2Z0	10910	SUGT1	NC_000013	52652691	52700756	forward	48066	reviewed	Protein SGT1 homolog (Protein 40-6-3) (Sgt1) (Suppressor of G2 allele of SKP1 homolog)
Q9BRT6	Q9BRT6	Protein LLP homolog	LLPH	5.99736	19.9228	5.98191	5.95101	6.05918	4.89373	5.02768	4.765	4.8885	Q9BRT6	84298	LLPH	NC_000012	66123069	66130753	reverse	7685	reviewed	Protein LLP homolog (Protein LAPS18-like)
P05091;P05091-2;F8VP50;S4R3S4;H0YMG7;O94788-4;O94788-2;O94788-3;O94788;H0YKL3	P05091;P05091-2	Aldehyde dehydrogenase, mitochondrial	ALDH2	5.99718	19.9222	5.95839	6.02642	6.00674	1.69433	1.96717	1.58976	1.52607	P05091	217	ALDH2	NC_000012	111766887	111809985	forward	43099	reviewed	Aldehyde dehydrogenase, mitochondrial (EC 1.2.1.3) (ALDH class 2) (ALDH-E2) (ALDHI)
C9JXB8;C9JNW5;P83731	C9JXB8;C9JNW5;P83731	60S ribosomal protein L24	RPL24	5.99701	19.9216	6.07154	5.95967	5.95982	9.4719	9.52211	9.39723	9.49635	P83731	6152	RPL24	NC_000003	101681090	101686719	reverse	5630	reviewed	60S ribosomal protein L24 (60S ribosomal protein L30) (Large ribosomal subunit protein eL24)
P53618;E9PP73;E9PP63;E9PKQ1	P53618;E9PP73	Coatomer subunit beta	COPB1	5.9964	19.9196	5.99392	6.00654	5.98874	6.08076	6.04985	6.08831	6.10413	P53618	1315	COPB1	NC_000011	14457503	14499895	reverse	42393	reviewed	Coatomer subunit beta (Beta-coat protein) (Beta-COP)
E7EU96;P68400;Q8NEV1;P68400-2;A0A087WY74;V9GYA2;V9GY80;V9GYW6	E7EU96;P68400;Q8NEV1;P68400-2	Casein kinase II subunit alpha;Casein kinase II subunit alpha 3	CSNK2A1;CSNK2A3	5.99515	19.9154	5.96488	6.01291	6.00765	3.92339	3.96255	3.94767	3.85997	P68400	1457	CSNK2A1	NC_000020	482694	543838	reverse	61145	reviewed	Casein kinase II subunit alpha (CK II alpha) (EC 2.7.11.1)
Q969H8;M0QXF7;M0QYN0	Q969H8;M0QXF7;M0QYN0	Myeloid-derived growth factor	MYDGF	5.99416	19.9122	5.94332	5.99168	6.04748	4.92927	5.12557	4.83289	4.82934	Q969H8	56005	MYDGF	NC_000019	4657545	4670403	reverse	12859	reviewed	Myeloid-derived growth factor (MYDGF) (Interleukin-25) (IL-25) (Stromal cell-derived growth factor SF20)
P30085;Q5T0D2;P30085-2;E9PJD2	P30085;Q5T0D2;P30085-2	UMP-CMP kinase	CMPK1	5.99412	19.912	5.95688	6.04002	5.98545	5.19166	5.17353	5.23112	5.17033	P30085	51727	CMPK1	NC_000001	47333797	47378839	forward	45043	reviewed	UMP-CMP kinase (EC 2.7.4.14) (Deoxycytidylate kinase) (CK) (dCMP kinase) (Nucleoside-diphosphate kinase) (EC 2.7.4.6) (Uridine monophosphate/cytidine monophosphate kinase) (UMP/CMP kinase) (UMP/CMPK)
P11766;H0YAG8;D6RFE4;D6R9G2;D6RAY0	P11766;H0YAG8	Alcohol dehydrogenase class-3	ADH5	5.99401	19.9117	5.97479	6.02036	5.98689	5.24417	5.31325	5.2032	5.21607	P11766	128	ADH5	NC_000004	99070978	99088788	reverse	17811	reviewed	Alcohol dehydrogenase class-3 (EC 1.1.1.1) (Alcohol dehydrogenase 5) (Alcohol dehydrogenase class chi chain) (Alcohol dehydrogenase class-III) (Glutathione-dependent formaldehyde dehydrogenase) (FALDH) (FDH) (GSH-FDH) (EC 1.1.1.-) (S-(hydroxymethyl)glutathione dehydrogenase) (EC 1.1.1.284)
P27708;F8VPD4;H7C2E4;H7C3Z5	P27708;F8VPD4	CAD protein;Glutamine-dependent carbamoyl-phosphate synthase;Aspartate carbamoyltransferase;Dihydroorotase	CAD	5.99349	19.9099	5.98287	5.98599	6.01161	4.40373	4.52982	4.44029	4.24108	P27708	790	CAD	NC_000002	27217257	27243792	forward	26536	reviewed	CAD protein [Includes: Glutamine-dependent carbamoyl-phosphate synthase (EC 6.3.5.5); Aspartate carbamoyltransferase (EC 2.1.3.2); Dihydroorotase (EC 3.5.2.3)]
P23919;P23919-2;H7C312;H7BZ20;G5E9E9;H7C3A4	P23919;P23919-2;H7C312;H7BZ20	Thymidylate kinase	DTYMK	5.99324	19.9091	5.97985	6.03777	5.96208	5.75479	5.88435	5.70929	5.67073	P23919	1841	DTYMK	NC_000002	241675742	241686968	reverse	11227	reviewed	Thymidylate kinase (EC 2.7.4.9) (dTMP kinase)
P09622;E9PEX6;P09622-2;P09622-3;F8WDM5;A0A1W2PR83;F2Z2E3	P09622;E9PEX6;P09622-2;P09622-3	Dihydrolipoyl dehydrogenase, mitochondrial;Dihydrolipoyl dehydrogenase	DLD	5.99305	19.9085	5.9996	5.94545	6.03411	6.5156	6.52998	6.5016	6.51523	P09622	1738	DLD	NC_000007	107891107	107921198	forward	30092	reviewed	Dihydrolipoyl dehydrogenase, mitochondrial (EC 1.8.1.4) (Dihydrolipoamide dehydrogenase) (Glycine cleavage system L protein)
P33991;E5RG31;E5RFJ8;E5RFR3	P33991	DNA replication licensing factor MCM4	MCM4	5.99288	19.9079	5.98195	5.9934	6.00328	7.53459	7.72601	7.53052	7.34722	P33991	4173	MCM4	NC_000008	47960203	47978160	forward	17958	reviewed	DNA replication licensing factor MCM4 (EC 3.6.4.12) (CDC21 homolog) (P1-CDC21)
Q14498-2;Q14498;Q14498-3;G3XAC6;H0Y4X3;A0A0U1RQH7;Q5QP23;A0A0U1RQW2;Q5QP22;F8WF24;F2Z2Z5;A8MYG5;F2Z3E6;A0A087X122	Q14498-2;Q14498;Q14498-3;G3XAC6;H0Y4X3;A0A0U1RQH7	RNA-binding protein 39	RBM39	5.9919	19.9047	5.99277	6.0001	5.98282	7.03708	7.02956	7.05853	7.02315	Q14498	9584	RBM39	NC_000020	35703609	35742336	reverse	38728	reviewed	RNA-binding protein 39 (CAPER alpha) (Hepatocellular carcinoma protein 1) (RNA-binding motif protein 39) (RNA-binding region-containing protein 2) (Splicing factor HCC1)
P17174;P17174-2	P17174;P17174-2	Aspartate aminotransferase, cytoplasmic	GOT1	5.99187	19.9046	5.97294	6.01546	5.98721	4.58207	4.75969	4.61706	4.36947	P17174	2805	GOT1	NC_000010	99396870	99430773	reverse	33904	reviewed	Aspartate aminotransferase, cytoplasmic (cAspAT) (EC 2.6.1.1) (EC 2.6.1.3) (Cysteine aminotransferase, cytoplasmic) (Cysteine transaminase, cytoplasmic) (cCAT) (Glutamate oxaloacetate transaminase 1) (Transaminase A)
Q92621;U3KPX2;U3KQ97;U3KQ47	Q92621	Nuclear pore complex protein Nup205	NUP205	5.99168	19.9039	5.99867	5.99037	5.98602	4.89471	5.02459	4.93216	4.72738	Q92621	23165	NUP205	NC_000007	135557914	135648753	forward	90840	reviewed	Nuclear pore complex protein Nup205 (205 kDa nucleoporin) (Nucleoporin Nup205)
P30049	P30049	ATP synthase subunit delta, mitochondrial	ATP5D	5.9913	19.9027	5.9564	5.95972	6.05778	6.31876	6.5421	6.12969	6.28448	P30049	513	ATP5D	NC_000019	1241750	1244825	forward	3076	reviewed	ATP synthase subunit delta, mitochondrial (F-ATPase delta subunit)
Q9H299;Q5T123	Q9H299;Q5T123	SH3 domain-binding glutamic acid-rich-like protein 3	SH3BGRL3	5.99091	19.9014	5.91866	5.97625	6.07782	6.16088	6.49282	5.99277	5.99707	Q9H299	83442	SH3BGRL3	NC_000001	26279722	26281522	forward	1801	reviewed	SH3 domain-binding glutamic acid-rich-like protein 3 (SH3 domain-binding protein 1) (SH3BP-1)
P08621;P08621-2;P08621-4;P08621-3;M0QYR1;M0QX04	P08621;P08621-2;P08621-4	U1 small nuclear ribonucleoprotein 70 kDa	SNRNP70	5.98984	19.8978	5.98081	6.00007	5.98864	4.40659	4.59096	4.44692	4.1819	P08621	6625	SNRNP70	NC_000019	49085140	49108613	forward	23474	reviewed	U1 small nuclear ribonucleoprotein 70 kDa (U1 snRNP 70 kDa) (U1-70K) (snRNP70)
O43809;H3BND3;H3BV41	O43809;H3BND3	Cleavage and polyadenylation specificity factor subunit 5	NUDT21	5.98803	19.8918	5.91308	5.98899	6.06203	7.25344	7.23285	7.34367	7.18378	O43809	11051	NUDT21	NC_000016	56429136	56451349	reverse	22214	reviewed	Cleavage and polyadenylation specificity factor subunit 5 (Cleavage and polyadenylation specificity factor 25 kDa subunit) (CFIm25) (CPSF 25 kDa subunit) (Nucleoside diphosphate-linked moiety X motif 21) (Nudix motif 21) (Pre-mRNA cleavage factor Im 25 kDa subunit)
P42166	P42166	Lamina-associated polypeptide 2, isoform alpha;Thymopoietin;Thymopentin	TMPO	5.98675	19.8876	5.95995	5.98076	6.01955	6.75419	6.85773	6.82591	6.57894	P42166	7112	TMPO	NC_000012	98515573	98550379	forward	34807	reviewed	Lamina-associated polypeptide 2, isoform alpha (Thymopoietin isoform alpha) (TP alpha) (Thymopoietin-related peptide isoform alpha) (TPRP isoform alpha) [Cleaved into: Thymopoietin (TP) (Splenin); Thymopentin (TP5)]
Q9NX55;J3QT56;Q9NX55-3	Q9NX55	Huntingtin-interacting protein K	HYPK	5.98577	19.8843	5.96613	5.95965	6.03154	7.43368	7.60296	7.32688	7.37121	Q9NX55	25764	HYPK	NC_000015	43800421	43802589	forward	2169	reviewed	Huntingtin-interacting protein K (Huntingtin yeast partner K)
O96008;O96008-2;K7EJ57;K7EKG4	O96008;O96008-2	Mitochondrial import receptor subunit TOM40 homolog	TOMM40	5.98539	19.883	5.96529	6.05975	5.93113	3.37163	3.77189	3.17951	3.1635	O96008	10452	TOMM40	NC_000019	44891220	44903689	forward	12470	reviewed	Mitochondrial import receptor subunit TOM40 homolog (Protein Haymaker) (Translocase of outer membrane 40 kDa subunit homolog) (p38.5)
Q86VP6;Q86VP6-2;A0A0C4DGH5;H0YH27;Q86VP6-3;F5H6I6;O75155-2;O75155;F8WBB8	Q86VP6;Q86VP6-2;A0A0C4DGH5	Cullin-associated NEDD8-dissociated protein 1	CAND1	5.98291	19.8748	5.96119	5.98519	6.00234	6.51883	6.48704	6.57984	6.48961	Q86VP6	55832	CAND1	NC_000012	67269281	67314692	forward	45412	reviewed	Cullin-associated NEDD8-dissociated protein 1 (Cullin-associated and neddylation-dissociated protein 1) (TBP-interacting protein of 120 kDa A) (TBP-interacting protein 120A) (p120 CAND1)
P56192;P56192-2;H0YIP0;F5H2V6;H0YHV5;H0YI94;F8VS26;F8W0M7;F8W0S4;F8VZZ9;F8VPL7;H0YHL6;H0YI27	P56192;P56192-2	Methionine--tRNA ligase, cytoplasmic	MARS	5.9815	19.8701	5.96873	6.00559	5.97017	5.60304	5.69349	5.59962	5.51602	P56192	4141	MARS	NC_000012	57487953	57516655	forward	28703	reviewed	Methionine--tRNA ligase, cytoplasmic (EC 6.1.1.10) (Methionyl-tRNA synthetase) (MetRS)
P11586;F5H2F4;V9GYY3;V9GY75	P11586;F5H2F4	C-1-tetrahydrofolate synthase, cytoplasmic;Methylenetetrahydrofolate dehydrogenase;Methenyltetrahydrofolate cyclohydrolase;Formyltetrahydrofolate synthetase;C-1-tetrahydrofolate synthase, cytoplasmic, N-terminally processed	MTHFD1	5.98144	19.8699	5.98005	6.00299	5.96128	3.44656	3.7366	3.34908	3.25399	P11586	4522	MTHFD1	NC_000014	64388041	64460007	forward	71967	reviewed	C-1-tetrahydrofolate synthase, cytoplasmic (C1-THF synthase) [Cleaved into: C-1-tetrahydrofolate synthase, cytoplasmic, N-terminally processed] [Includes: Methylenetetrahydrofolate dehydrogenase (EC 1.5.1.5); Methenyltetrahydrofolate cyclohydrolase (EC 3.5.4.9); Formyltetrahydrofolate synthetase (EC 6.3.4.3)]
O96019;O96019-2;H7C5S0;C9JQT2;O94805	O96019;O96019-2	Actin-like protein 6A	ACTL6A	5.98075	19.8676	5.96957	6.05644	5.91624	6.80512	6.82043	6.7939	6.80103	O96019	86	ACTL6A	NC_000003	179562880	179588405	forward	25526	reviewed	Actin-like protein 6A (53 kDa BRG1-associated factor A) (Actin-related protein Baf53a) (ArpNbeta) (BRG1-associated factor 53A) (BAF53A) (INO80 complex subunit K)
Q9Y3F4;Q9Y3F4-2;H0YH33;F5H1G1	Q9Y3F4;Q9Y3F4-2	Serine-threonine kinase receptor-associated protein	STRAP	5.98001	19.8652	5.94936	5.96477	6.02591	6.12167	6.25229	6.16832	5.94439	Q9Y3F4	11171	STRAP	NC_000012	15882354	15903478	forward	21125	reviewed	Serine-threonine kinase receptor-associated protein (MAP activator with WD repeats) (UNR-interacting protein) (WD-40 repeat protein PT-WD)
Q9H773;H3BSA6;H3BPN2	Q9H773	dCTP pyrophosphatase 1	DCTPP1	5.9792	19.8625	6.03337	5.95846	5.94578	6.85368	7.15805	6.6401	6.76288	Q9H773	79077	DCTPP1	NC_000016	30423698	30430052	reverse	6355	reviewed	dCTP pyrophosphatase 1 (EC 3.6.1.12) (Deoxycytidine-triphosphatase 1) (dCTPase 1) (RS21C6) (XTP3-transactivated gene A protein)
P30047;P30047-2;H0YNM1;H0YNX7;A0A087WTI4	P30047;P30047-2;H0YNM1;H0YNX7	GTP cyclohydrolase 1 feedback regulatory protein	GCHFR	5.97897	19.8617	5.89987	6.05453	5.9825	6.21877	6.16692	6.20105	6.28836	P30047	2644	GCHFR	NC_000015	40764087	40767713	forward	3627	reviewed	GTP cyclohydrolase 1 feedback regulatory protein (GFRP) (GTP cyclohydrolase I feedback regulatory protein) (p35)
Q9BPX5	Q9BPX5	Actin-related protein 2/3 complex subunit 5-like protein	ARPC5L	5.97762	19.8572	6.00253	5.96517	5.96516	5.96008	6.0268	5.96763	5.88582	Q9BPX5	81873	ARPC5L	NC_000009	124862118	124877733	forward	15616	reviewed	Actin-related protein 2/3 complex subunit 5-like protein (Arp2/3 complex 16 kDa subunit 2) (ARC16-2)
P07355;P07355-2;H0YN42;H0YMD0;H0YMU9;H0YM50;A6NMY6;H0YNP5;H0YN28;H0YL33;H0YKS4;H0YMM1;H0YKZ7;H0YLV6;H0YMT9;H0YKX9;H0YKL9;H0YMW4;H0YNA0;H0YKV8;H0YMD9;H0YN52;H0YNB8;H0YKN4;H0YLE2	P07355;P07355-2;H0YN42;H0YMD0;H0YMU9;H0YM50;A6NMY6	Annexin A2;Annexin;Putative annexin A2-like protein	ANXA2;ANXA2P2	5.97592	19.8516	6.0035	5.94914	5.97513	3.9917	3.91361	4.02059	4.04089	P07355	302	ANXA2	NC_000015	60347151	60398025	reverse	50875	reviewed	Annexin A2 (Annexin II) (Annexin-2) (Calpactin I heavy chain) (Calpactin-1 heavy chain) (Chromobindin-8) (Lipocortin II) (Placental anticoagulant protein IV) (PAP-IV) (Protein I) (p36)
Q13200;Q13200-2;C9JPC0;H7C2Q3;H7C1H2;F8WBS8	Q13200;Q13200-2	26S proteasome non-ATPase regulatory subunit 2	PSMD2	5.97578	19.8511	5.95368	5.98965	5.984	7.43029	7.78392	7.33762	7.16932	Q13200	5708	PSMD2	NC_000003	184299098	184309054	forward	9957	reviewed	26S proteasome non-ATPase regulatory subunit 2 (26S proteasome regulatory subunit RPN1) (26S proteasome regulatory subunit S2) (26S proteasome subunit p97) (Protein 55.11) (Tumor necrosis factor type 1 receptor-associated protein 2)
J3QQM5;Q9BT23;J3QL69;J3KRR0	J3QQM5;Q9BT23;J3QL69;J3KRR0	LIM domain-containing protein 2	LIMD2	5.97495	19.8484	5.9617	6.00328	5.95989	6.65915	6.70376	6.66192	6.61176	Q9BT23	80774	LIMD2	NC_000017	63695889	63701222	reverse	5334	reviewed	LIM domain-containing protein 2
Q1KMD3;H3BQZ7	Q1KMD3;H3BQZ7	Heterogeneous nuclear ribonucleoprotein U-like protein 2	HNRNPUL2;HNRNPUL2-BSCL2	5.97409	19.8455	5.96649	5.98869	5.96711	3.84917	3.94486	3.89336	3.70929	Q1KMD3	221092	HNRNPUL2	NC_000011	62712625	62727385	reverse	14761	reviewed	Heterogeneous nuclear ribonucleoprotein U-like protein 2 (Scaffold-attachment factor A2) (SAF-A2)
Q15393;Q15393-3;Q15393-2;I3L4G7;J3QL37;H3BMB0;J3QRB2;J3QKV4	Q15393	Splicing factor 3B subunit 3	SF3B3	5.97228	19.8395	5.9528	5.96738	5.99665	4.84363	5.06609	4.81865	4.64616	Q15393	23450	SF3B3	NC_000016	70523788	70577668	forward	53881	reviewed	Splicing factor 3B subunit 3 (Pre-mRNA-splicing factor SF3b 130 kDa subunit) (SF3b130) (STAF130) (Spliceosome-associated protein 130) (SAP 130)
P54136;E5RJM9;E5RH09	P54136	Arginine--tRNA ligase, cytoplasmic	RARS	5.97199	19.8385	5.97978	5.92633	6.00985	5.97593	6.06307	5.94087	5.92386	P54136	5917	RARS	NC_000005	168486458	168519306	forward	32849	reviewed	Arginine--tRNA ligase, cytoplasmic (EC 6.1.1.19) (Arginyl-tRNA synthetase) (ArgRS)
Q9H9B4;D6RFI0;S4R2X2;D6RDG7;D6RAE9	Q9H9B4;D6RFI0	Sideroflexin-1	SFXN1	5.97149	19.8369	5.88823	6.00195	6.02428	4.89012	4.8846	4.91886	4.86691	Q9H9B4	94081	SFXN1	NC_000005	175478498	175529742	forward	51245	reviewed	Sideroflexin-1 (Tricarboxylate carrier protein) (TCC)
P31930	P31930	Cytochrome b-c1 complex subunit 1, mitochondrial	UQCRC1	5.96991	19.8316	5.93838	6.00699	5.96437	6.33951	6.61309	6.23974	6.16571	P31930	7384	UQCRC1	NC_000003	48598999	48609665	reverse	10667	reviewed	Cytochrome b-c1 complex subunit 1, mitochondrial (Complex III subunit 1) (Core protein I) (Ubiquinol-cytochrome-c reductase complex core protein 1)
P60520;H3BSM5;H3BQ50;H3BU36	P60520;H3BSM5	Gamma-aminobutyric acid receptor-associated protein-like 2	GABARAPL2	5.96983	19.8313	5.93099	5.96835	6.01015	6.29223	6.2891	6.32193	6.26566	P60520	11345	GABARAPL2	NC_000016	75566351	75577881	forward	11531	reviewed	Gamma-aminobutyric acid receptor-associated protein-like 2 (GABA(A) receptor-associated protein-like 2) (Ganglioside expression factor 2) (GEF-2) (General protein transport factor p16) (Golgi-associated ATPase enhancer of 16 kDa) (GATE-16) (MAP1 light chain 3-related protein)
O75822;O75822-3;O75822-2;H0YLP3;H0YGJ7	O75822;O75822-3;O75822-2;H0YLP3	Eukaryotic translation initiation factor 3 subunit J	EIF3J	5.9696	19.8306	5.9202	5.98683	6.00176	6.30736	6.38301	6.32048	6.21859	O75822	8669	EIF3J	NC_000015	44537068	44562803	forward	25736	reviewed	Eukaryotic translation initiation factor 3 subunit J (eIF3j) (Eukaryotic translation initiation factor 3 subunit 1) (eIF-3-alpha) (eIF3 p35)
P51148;P51148-2;K7ENY4;K7ERI8;F8VVK3;F8VWU4;F8VSF8;K7EIP6	P51148;P51148-2;K7ENY4;K7ERI8;F8VVK3	Ras-related protein Rab-5C	RAB5C	5.96901	19.8286	5.90609	6.04399	5.95694	4.09351	4.28688	4.0045	3.98914	P51148	5878	RAB5C	NC_000017	42124976	42155044	reverse	30069	reviewed	Ras-related protein Rab-5C (L1880) (RAB5L)
P55010;H0YLZ1;H0YN40;H0YMJ8;H0YM54;H0YK11;H0YK29	P55010	Eukaryotic translation initiation factor 5	EIF5	5.96886	19.8281	5.92928	5.99133	5.98597	8.43144	8.54709	8.4429	8.30433	P55010	1983	EIF5	NC_000014	103334002	103345025	forward	11024	reviewed	Eukaryotic translation initiation factor 5 (eIF-5)
P20340-2;P20340-4;Q53S08;Q9H0N0	P20340-2;P20340-4	Ras-related protein Rab-6A	RAB6A	5.96809	19.8256	5.87026	6.00749	6.02653	2.56387	2.45943	2.66903	2.56316	P20340	5870	RAB6A	NC_000011	73675638	73761156	reverse	85519	reviewed	Ras-related protein Rab-6A (Rab-6)
Q9NQP4;E9PQY2	Q9NQP4;E9PQY2	Prefoldin subunit 4	PFDN4	5.96642	19.82	6.0078	5.92807	5.96339	5.90875	5.81173	6.02215	5.89239	Q9NQP4	5203	PFDN4	NC_000020	54207963	54219953	forward	11991	reviewed	Prefoldin subunit 4 (Protein C-1)
P26038;V9GZ54	P26038	Moesin	MSN	5.96614	19.8191	5.93583	5.94844	6.01416	2.69126	2.86987	2.71589	2.488	P26038	4478	MSN	NC_000023	65588382	65741931	forward	153550	reviewed	Moesin (Membrane-organizing extension spike protein)
P00367;P00367-3;P00367-2;P49448	P00367;P00367-3;P00367-2;P49448	Glutamate dehydrogenase 1, mitochondrial;Glutamate dehydrogenase 2, mitochondrial	GLUD1;GLUD2	5.96596	19.8185	5.96889	5.96447	5.96452	5.11363	5.16631	5.19456	4.98003	P00367	2746	GLUD1	NC_000010	87050202	87095047	reverse	44846	reviewed	Glutamate dehydrogenase 1, mitochondrial (GDH 1) (EC 1.4.1.3)
Q9Y6A9;C9JBL1;X6R2S6	Q9Y6A9;C9JBL1;X6R2S6	Signal peptidase complex subunit 1	SPCS1	5.96427	19.8129	5.85746	6.11878	5.91656	7.32533	7.34509	7.27081	7.3601	Q9Y6A9	28972	SPCS1	NC_000003	52705841	52708182	forward	2342	reviewed	Signal peptidase complex subunit 1 (EC 3.4.-.-) (Microsomal signal peptidase 12 kDa subunit) (SPase 12 kDa subunit)
Q12874	Q12874	Splicing factor 3A subunit 3	SF3A3	5.96408	19.8122	5.94579	5.96771	5.97874	5.72705	5.92955	5.63778	5.61383	Q12874	10946	SF3A3	NC_000001	37956975	37990110	reverse	33136	reviewed	Splicing factor 3A subunit 3 (SF3a60) (Spliceosome-associated protein 61) (SAP 61)
Q15555;Q15555-3;Q15555-4;Q15555-2	Q15555;Q15555-3;Q15555-4;Q15555-2	Microtubule-associated protein RP/EB family member 2	MAPRE2	5.96199	19.8053	5.90869	5.94876	6.02852	2.48976	2.54102	2.50335	2.42492	Q15555	10982	MAPRE2	NC_000018	34976928	35143470	forward	166543	reviewed	Microtubule-associated protein RP/EB family member 2 (APC-binding protein EB2) (End-binding protein 2) (EB2)
B4DR80;Q9Y6E0-2;Q9Y6E0;H0Y630;Q5JV98;Q5JV99	B4DR80;Q9Y6E0-2;Q9Y6E0;H0Y630;Q5JV98	Serine/threonine-protein kinase 24;Serine/threonine-protein kinase 24 36 kDa subunit;Serine/threonine-protein kinase 24 12 kDa subunit	STK24	5.9618	19.8047	5.95568	5.95291	5.9768	1.57106	1.52105	1.64616	1.54597	Q9Y6E0	8428	STK24	NC_000013	98450199	98577151	reverse	126953	reviewed	Serine/threonine-protein kinase 24 (EC 2.7.11.1) (Mammalian STE20-like protein kinase 3) (MST-3) (STE20-like kinase MST3) [Cleaved into: Serine/threonine-protein kinase 24 36 kDa subunit (Mammalian STE20-like protein kinase 3 N-terminal) (MST3/N); Serine/threonine-protein kinase 24 12 kDa subunit (Mammalian STE20-like protein kinase 3 C-terminal) (MST3/C)]
P55884;P55884-2;C9JZG1;C9JQN7	P55884;P55884-2	Eukaryotic translation initiation factor 3 subunit B	EIF3B	5.96018	19.7993	5.96523	5.95827	5.95704	5.92837	6.20945	5.92029	5.65535	P55884	8662	EIF3B	NC_000007	2354540	2380745	forward	26206	reviewed	Eukaryotic translation initiation factor 3 subunit B (eIF3b) (Eukaryotic translation initiation factor 3 subunit 9) (Prt1 homolog) (hPrt1) (eIF-3-eta) (eIF3 p110) (eIF3 p116)
P42765;A0A0B4J2A4;K7EME0;K7EJ68;K7EJB1;K7ER88	P42765;A0A0B4J2A4;K7EME0	3-ketoacyl-CoA thiolase, mitochondrial	ACAA2	5.96004	19.7988	5.96771	5.97984	5.93257	4.82292	4.749	4.87627	4.84348	P42765	10449	ACAA2	NC_000018	49783504	49813881	reverse	30378	reviewed	3-ketoacyl-CoA thiolase, mitochondrial (EC 2.3.1.16) (Acetyl-CoA acyltransferase) (Beta-ketothiolase) (Mitochondrial 3-oxoacyl-CoA thiolase) (T1)
P25205;P25205-2	P25205;P25205-2	DNA replication licensing factor MCM3	MCM3	5.95874	19.7945	5.96267	5.96961	5.94394	7.28697	7.4801	7.27165	7.10915	P25205	4172	MCM3	NC_000006	52264014	52284881	reverse	20868	reviewed	DNA replication licensing factor MCM3 (EC 3.6.4.12) (DNA polymerase alpha holoenzyme-associated protein P1) (P1-MCM3) (RLF subunit beta) (p102)
Q12931-2;Q12931;I3L0K7;I3L239;I3L253;I3L2D5	Q12931-2;Q12931;I3L0K7	Heat shock protein 75 kDa, mitochondrial	TRAP1	5.95728	19.7896	5.93914	5.97299	5.95971	4.14111	4.41278	4.02414	3.98641	Q12931	10131	TRAP1	NC_000016	3658037	3717597	reverse	59561	reviewed	Heat shock protein 75 kDa, mitochondrial (HSP 75) (TNFR-associated protein 1) (Tumor necrosis factor type 1 receptor-associated protein) (TRAP-1)
P09960;P09960-4;P09960-2;P09960-3;B4DEH5	P09960;P09960-4;P09960-2;P09960-3	Leukotriene A-4 hydrolase	LTA4H	5.95698	19.7887	5.96793	5.98614	5.91687	6.14103	6.02237	6.19849	6.20222	P09960	4048	LTA4H	NC_000012	96000753	96043520	reverse	42768	reviewed	Leukotriene A-4 hydrolase (LTA-4 hydrolase) (EC 3.3.2.6) (Leukotriene A(4) hydrolase)
Q9NR45;Q5TBR1;Q5TBR0	Q9NR45	Sialic acid synthase	NANS	5.95494	19.7819	5.92893	6.00141	5.93448	4.17829	4.38612	3.99819	4.15056	Q9NR45	54187	NANS	NC_000009	98056677	98083083	forward	26407	reviewed	Sialic acid synthase (N-acetylneuraminate synthase) (EC 2.5.1.56) (N-acetylneuraminate-9-phosphate synthase) (EC 2.5.1.57) (N-acetylneuraminic acid phosphate synthase) (N-acetylneuraminic acid synthase)
P33992;B1AHB1;B1AHA9;F8WFD7	P33992;B1AHB1	DNA replication licensing factor MCM5;DNA helicase	MCM5	5.95313	19.7759	6.03723	5.89331	5.92885	4.26652	4.38267	4.3067	4.1102	P33992	4174	MCM5	NC_000022	35400068	35454942	forward	54875	reviewed	DNA replication licensing factor MCM5 (EC 3.6.4.12) (CDC46 homolog) (P1-CDC46)
P54578;P54578-2;P54578-3;A6NJA2;J3QQT6;J3KS55	P54578;P54578-2;P54578-3;A6NJA2	Ubiquitin carboxyl-terminal hydrolase 14;Ubiquitin carboxyl-terminal hydrolase	USP14	5.95255	19.7739	5.90618	5.98716	5.96431	3.31363	3.47119	3.33056	3.13914	P54578	9097	USP14	NC_000018	158483	213739	forward	55257	reviewed	Ubiquitin carboxyl-terminal hydrolase 14 (EC 3.4.19.12) (Deubiquitinating enzyme 14) (Ubiquitin thioesterase 14) (Ubiquitin-specific-processing protease 14)
Q13435;E9PPJ0;E9PJ04;H0YCG1;E9PJT3;H0YEX5;E9PIL8	Q13435;E9PPJ0	Splicing factor 3B subunit 2	SF3B2	5.95235	19.7733	5.91097	5.96325	5.98284	5.91614	6.08194	5.9191	5.74739	Q13435	10992	SF3B2	NC_000011	66051772	66068911	forward	17140	reviewed	Splicing factor 3B subunit 2 (Pre-mRNA-splicing factor SF3b 145 kDa subunit) (SF3b145) (Spliceosome-associated protein 145) (SAP 145)
O15371-3;O15371;O15371-2;B0QYA5;B0QYA6;B0QYA4;B0QYA8;A0A0D9SGB5	O15371-3;O15371;O15371-2	Eukaryotic translation initiation factor 3 subunit D	EIF3D	5.94858	19.7607	5.94232	5.9821	5.9213	7.08438	7.13802	7.03661	7.07852	O15371	8664	EIF3D	NC_000022	36510850	36529431	reverse	18582	reviewed	Eukaryotic translation initiation factor 3 subunit D (eIF3d) (Eukaryotic translation initiation factor 3 subunit 7) (eIF-3-zeta) (eIF3 p66)
P46060;H0Y4Q3;B0QYT5;B0QYT4;B0QYT6	P46060	Ran GTPase-activating protein 1	RANGAP1	5.94759	19.7575	5.92615	5.91137	6.00525	3.55821	3.80426	3.52982	3.34056	P46060	5905	RANGAP1	NC_000022	41244777	41302213	reverse	57437	reviewed	Ran GTPase-activating protein 1 (RanGAP1)
Q13363;Q13363-2;D6RAX2;E7ESU7;E7EPF8;E9PGB1;H0Y8W7;Q5SQP8;P56545;P56545-3;P56545-2;H0Y9M9;E7EUB3;H0Y8U5;A0A087WYL1	Q13363;Q13363-2;D6RAX2;E7ESU7;E7EPF8	C-terminal-binding protein 1	CTBP1	5.9473	19.7565	5.89981	5.94984	5.99225	3.27849	3.32049	3.31179	3.2032	Q13363	1487	CTBP1	NC_000004	1211440	1250329	reverse	38890	reviewed	C-terminal-binding protein 1 (CtBP1) (EC 1.1.1.-)
Q12907;D6RBV2;D6RDX1;D6RIU4;D6RBH1	Q12907;D6RBV2;D6RDX1;D6RIU4	Vesicular integral-membrane protein VIP36	LMAN2	5.94554	19.7507	5.88715	6.01042	5.93906	4.69988	4.86344	4.63807	4.59813	Q12907	10960	LMAN2	NC_000005	177331562	177351884	reverse	20323	reviewed	Vesicular integral-membrane protein VIP36 (Glycoprotein GP36b) (Lectin mannose-binding 2) (Vesicular integral-membrane protein 36) (VIP36)
Q16881-4;A0A087WSW9;A0A087WSY9;Q16881-3;Q16881;F8W809;A0A182DWI3;Q16881-5;Q16881-2;Q16881-6;E9PIR7;E2QRB9;Q16881-7;E9PKD3;A0A0B4J225;E9PIZ5;E9PLT3;E9PKI4;E9PQI3;E9PRI8;E9PJU2	Q16881-4;A0A087WSW9;A0A087WSY9;Q16881-3;Q16881;F8W809;A0A182DWI3;Q16881-5;Q16881-2;Q16881-6;E9PIR7;E2QRB9;Q16881-7	Thioredoxin reductase 1, cytoplasmic	TXNRD1	5.94468	19.7478	5.95928	5.90721	5.96756	4.70158	4.80323	4.69153	4.60999	Q16881	7296	TXNRD1	NC_000012	104215779	104350307	forward	134529	reviewed	Thioredoxin reductase 1, cytoplasmic (TR) (EC 1.8.1.9) (Gene associated with retinoic and interferon-induced mortality 12 protein) (GRIM-12) (Gene associated with retinoic and IFN-induced mortality 12 protein) (KM-102-derived reductase-like factor) (Thioredoxin reductase TR1)
P41227;P41227-2;F8W808;C9JN83;C9JW55;Q9BSU3;H0Y8T0	P41227;P41227-2;F8W808;C9JN83	N-alpha-acetyltransferase 10	NAA10	5.94348	19.7438	5.90515	5.96192	5.96337	6.76306	7.00585	6.65076	6.63256	P41227	8260	NAA10	NC_000023	153929827	153935154	reverse	5328	reviewed	N-alpha-acetyltransferase 10 (EC 2.3.1.255) (N-terminal acetyltransferase complex ARD1 subunit homolog A) (hARD1) (NatA catalytic subunit Naa10)
A0A0A0MRJ6;H7BY58;P22061;P22061-2;F6S8N6;F8WDT3;F8WAV5;F8WAX2;C9J0F2;H7C4X2	A0A0A0MRJ6;H7BY58;P22061;P22061-2;F6S8N6	Protein-L-isoaspartate O-methyltransferase;Protein-L-isoaspartate(D-aspartate) O-methyltransferase	PCMT1	5.93967	19.7311	5.9217	5.88952	6.00778	4.73047	4.73877	4.75221	4.70044	P22061	5110	PCMT1	NC_000006	149749695	149811421	forward	61727	reviewed	Protein-L-isoaspartate(D-aspartate) O-methyltransferase (PIMT) (EC 2.1.1.77) (L-isoaspartyl protein carboxyl methyltransferase) (Protein L-isoaspartyl/D-aspartyl methyltransferase) (Protein-beta-aspartate methyltransferase)
P24666;G5E9R5;P24666-4;P24666-3;F2Z2Q9	P24666;G5E9R5;P24666-4;P24666-3	Low molecular weight phosphotyrosine protein phosphatase	ACP1	5.93939	19.7302	5.91434	5.97989	5.92394	6.59439	6.47881	6.64386	6.6605	P24666	52	ACP1	NC_000002	264869	278283	forward	13415	reviewed	Low molecular weight phosphotyrosine protein phosphatase (LMW-PTP) (LMW-PTPase) (EC 3.1.3.48) (Adipocyte acid phosphatase) (Low molecular weight cytosolic acid phosphatase) (EC 3.1.3.2) (Red cell acid phosphatase 1)
Q9ULC4;Q9ULC4-3;Q9ULC4-2	Q9ULC4;Q9ULC4-3;Q9ULC4-2	Malignant T-cell-amplified sequence 1	MCTS1	5.93927	19.7298	6.00207	5.89776	5.91799	6.0582	6.11061	6.10978	5.9542	Q9ULC4	28985	MCTS1	NC_000023	120603889	120621159	forward	17271	reviewed	Malignant T-cell-amplified sequence 1 (MCT-1) (Multiple copies T-cell malignancies)
Q99613;B5ME19;Q99613-2;H3BPE4;H3BPE3;H3BTY8	Q99613;B5ME19;Q99613-2	Eukaryotic translation initiation factor 3 subunit C;Eukaryotic translation initiation factor 3 subunit C-like protein	EIF3C;EIF3CL	5.9389	19.7286	5.90723	5.97102	5.93845	-1.43957	-1.64386	-0.785875	-1.88897	Q99613	8663	EIF3C	NC_000016	28688558	28735730	forward	47173	reviewed	Eukaryotic translation initiation factor 3 subunit C (eIF3c) (Eukaryotic translation initiation factor 3 subunit 8) (eIF3 p110)
Q99436;Q5TBG5;Q99436-2	Q99436	Proteasome subunit beta type-7	PSMB7	5.93816	19.7261	5.9843	5.97219	5.858	4.85683	4.96255	4.76394	4.84398	Q99436	5695	PSMB7	NC_000009	124353465	124415473	reverse	62009	reviewed	Proteasome subunit beta type-7 (EC 3.4.25.1) (Macropain chain Z) (Multicatalytic endopeptidase complex chain Z) (Proteasome subunit Z)
Q13547;Q5TEE2	Q13547	Histone deacetylase 1	HDAC1	5.93782	19.725	5.86145	5.9901	5.96192	5.53586	5.73877	5.51444	5.35438	Q13547	3065	HDAC1	NC_000001	32292103	32333628	forward	41526	reviewed	Histone deacetylase 1 (HD1) (EC 3.5.1.98)
Q13162;H7C3T4;A6NJJ0;A6NG45	Q13162;H7C3T4	Peroxiredoxin-4	PRDX4	5.93778	19.7249	5.86308	6.01386	5.93641	5.58412	5.73742	5.55059	5.46434	Q13162	10549	PRDX4	NC_000023	23664260	23686399	forward	22140	reviewed	Peroxiredoxin-4 (EC 1.11.1.15) (Antioxidant enzyme AOE372) (AOE37-2) (Peroxiredoxin IV) (Prx-IV) (Thioredoxin peroxidase AO372) (Thioredoxin-dependent peroxide reductase A0372)
P61024;Q5T179;Q9BZU3	P61024;Q5T179	Cyclin-dependent kinases regulatory subunit 1;Cyclin-dependent kinases regulatory subunit	CKS1B	5.93707	19.7225	5.95048	5.96441	5.89634	4.42693	4.38681	4.3505	4.5435	P61024	1163	CKS1B	NC_000001	154974642	154979249	forward	4608	reviewed	Cyclin-dependent kinases regulatory subunit 1 (CKS-1)
O60925;E5RGS4;D6RGG5	O60925;E5RGS4	Prefoldin subunit 1	PFDN1	5.93642	19.7204	5.93092	5.91415	5.9642	3.04359	3.11103	3.01792	3.0018	O60925	5201	PFDN1	NC_000005	140245050	140303141	reverse	58092	reviewed	Prefoldin subunit 1
J3KNF8;J3QR91	J3KNF8		CYB5B	5.93488	19.7153	5.89544	5.99074	5.91847	5.52826	5.42055	5.55643	5.6017	O43169	80777	CYB5B	NC_000016	69424595	69466264	forward	41670	reviewed	Cytochrome b5 type B (Cytochrome b5 outer mitochondrial membrane isoform)
C9JLU1;P52434;P52434-4;P52434-3;P52434-2;P52434-5	C9JLU1;P52434;P52434-4;P52434-3	DNA-directed RNA polymerases I, II, and III subunit RPABC3	POLR2H	5.9347	19.7146	5.90922	5.96084	5.93403	7.55699	7.64378	7.46915	7.55804	P52434	5437	POLR2H	NC_000003	184361710	184368595	forward	6886	reviewed	DNA-directed RNA polymerases I, II, and III subunit RPABC3 (RNA polymerases I, II, and III subunit ABC3) (DNA-directed RNA polymerase II subunit H) (DNA-directed RNA polymerases I, II, and III 17.1 kDa polypeptide) (RPB17) (RPB8 homolog) (hRPB8)
Q9BZZ5-2;Q9BZZ5-5	Q9BZZ5-2;Q9BZZ5-5	Apoptosis inhibitor 5	API5	5.93448	19.7139	5.94787	5.96063	5.89494	5.73268	5.73471	5.76288	5.70044	Q9BZZ5	8539	API5	NC_000011	43311955	43344530	forward	32576	reviewed	Apoptosis inhibitor 5 (API-5) (Antiapoptosis clone 11 protein) (AAC-11) (Cell migration-inducing gene 8 protein) (Fibroblast growth factor 2-interacting factor) (FIF) (Protein XAGL)
E7EX17;P23588;P23588-2;F8VX11;F8VP89;F8VSC7;F8W0K0;F8VYE9;F8VRU1;REV__F8VX11;REV__P23588-2;REV__P23588;REV__E7EX17	E7EX17;P23588;P23588-2;F8VX11	Eukaryotic translation initiation factor 4B	EIF4B	5.93416	19.7129	5.8452	5.92197	6.03531	5.90085	5.86022	5.97269	5.86963	P23588	1975	EIF4B	NC_000012	53006258	53042209	forward	35952	reviewed	Eukaryotic translation initiation factor 4B (eIF-4B)
A0A0G2JIW1;P0DMV9;P0DMV8;P0DMV8-2;V9GZ37	A0A0G2JIW1;P0DMV9;P0DMV8;P0DMV8-2;V9GZ37	Heat shock 70 kDa protein 1B;Heat shock 70 kDa protein 1A	HSPA1B;HSPA1A	5.93316	19.7095	5.90722	5.92126	5.97099	1.27715	1.32193	1.73552	0.773996	P0DMV8	3304	HSPA1B	NC_000006	31827735	31830254	forward	2520	reviewed	Heat shock 70 kDa protein 1A (Heat shock 70 kDa protein 1) (HSP70-1) (HSP70.1)
P14317;E7EVW7;P14317-2;F8WDD5;F8WEZ6	P14317;E7EVW7	Hematopoietic lineage cell-specific protein	HCLS1	5.9328	19.7083	5.88583	5.90972	6.00285	5.76947	5.90038	5.7498	5.65821	P14317	3059	HCLS1	NC_000003	121631398	121660948	reverse	29551	reviewed	Hematopoietic lineage cell-specific protein (Hematopoietic cell-specific LYN substrate 1) (LckBP1) (p75)
P11912;M0QX61;P11912-2	P11912	B-cell antigen receptor complex-associated protein alpha chain	CD79A	5.93146	19.7039	5.86728	6.02907	5.89804	7.25475	7.63154	7.03067	7.10203	P11912	973	CD79A	NC_000019	41877120	41881372	forward	4253	reviewed	B-cell antigen receptor complex-associated protein alpha chain (Ig-alpha) (MB-1 membrane glycoprotein) (Membrane-bound immunoglobulin-associated protein) (Surface IgM-associated protein) (CD antigen CD79a)
Q15459;Q15459-2;H7C1L2;F8WB66;F8WC79	Q15459;Q15459-2	Splicing factor 3A subunit 1	SF3A1	5.93107	19.7026	5.89605	5.91857	5.97859	3.81809	4.1416	3.75809	3.55459	Q15459	10291	SF3A1	NC_000022	30331988	30356947	reverse	24960	reviewed	Splicing factor 3A subunit 1 (SF3a120) (Spliceosome-associated protein 114) (SAP 114)
O14929;O14929-2;F8W9G7;F8WEW1	O14929;O14929-2	Histone acetyltransferase type B catalytic subunit	HAT1	5.92907	19.696	5.90638	5.87757	6.00326	5.00022	4.97957	5.01346	5.00764	O14929	8520	HAT1	NC_000002	171922425	171983686	forward	61262	reviewed	Histone acetyltransferase type B catalytic subunit (EC 2.3.1.48) (Histone acetyltransferase 1)
P05023-4;P05023;P05023-3;P05023-2;Q5TC01;P20648;Q5TC02;Q5TC05	P05023-4;P05023;P05023-3;P05023-2	Sodium/potassium-transporting ATPase subunit alpha-1	ATP1A1	5.92827	19.6933	5.90699	5.96155	5.91626	5.2093	5.38957	5.22843	5.00988	P05023	476	ATP1A1	NC_000001	116373173	116404774	forward	31602	reviewed	Sodium/potassium-transporting ATPase subunit alpha-1 (Na(+)/K(+) ATPase alpha-1 subunit) (EC 3.6.3.9) (Sodium pump subunit alpha-1)
Q16531;F5GY55;Q16531-2;F5H2L3;F5GWI0;F5GZY8;F5GYG8;F5H198	Q16531;F5GY55	DNA damage-binding protein 1	DDB1	5.92799	19.6923	5.92744	5.94976	5.90677	5.62492	5.92077	5.64328	5.3107	Q16531	1642	DDB1	NC_000011	61299447	61333212	reverse	33766	reviewed	DNA damage-binding protein 1 (DDB p127 subunit) (DNA damage-binding protein a) (DDBa) (Damage-specific DNA-binding protein 1) (HBV X-associated protein 1) (XAP-1) (UV-damaged DNA-binding factor) (UV-damaged DNA-binding protein 1) (UV-DDB 1) (XPE-binding factor) (XPE-BF) (Xeroderma pigmentosum group E-complementing protein) (XPCe)
E9PKH8;P11836;P11836-2;E9PPL6	E9PKH8;P11836;P11836-2	B-lymphocyte antigen CD20	MS4A1	5.92677	19.6883	5.85596	5.9479	5.97644	8.62253	8.6626	8.63419	8.57081	P11836	931	MS4A1	NC_000011	60455809	60470752	forward	14944	reviewed	B-lymphocyte antigen CD20 (B-lymphocyte surface antigen B1) (Bp35) (Leukocyte surface antigen Leu-16) (Membrane-spanning 4-domains subfamily A member 1) (CD antigen CD20)
O75533;H7C341;B4DGZ4;O75533-2;F8WC19	O75533	Splicing factor 3B subunit 1	SF3B1	5.92593	19.6855	5.89351	5.93295	5.95132	7.37606	7.37756	7.38552	7.3651	O75533	23451	SF3B1	NC_000002	197391974	197435093	reverse	43120	reviewed	Splicing factor 3B subunit 1 (Pre-mRNA-splicing factor SF3b 155 kDa subunit) (SF3b155) (Spliceosome-associated protein 155) (SAP 155)
Q15758;M0QXM4;Q15758-3;Q15758-2;M0QX44	Q15758;M0QXM4;Q15758-3;Q15758-2	Neutral amino acid transporter B(0);Amino acid transporter	SLC1A5	5.92572	19.6848	5.86458	6.01403	5.89857	3.68708	3.80323	3.71699	3.54102	Q15758	6510	SLC1A5	NC_000019	46759685	46788622	reverse	28938	reviewed	Neutral amino acid transporter B(0) (ATB(0)) (Baboon M7 virus receptor) (RD114/simian type D retrovirus receptor) (Sodium-dependent neutral amino acid transporter type 2) (Solute carrier family 1 member 5)
P61106;X6RFL8	P61106;X6RFL8	Ras-related protein Rab-14	RAB14	5.92506	19.6826	5.89934	5.90664	5.9692	4.84754	4.95931	4.95513	4.62819	P61106	51552	RAB14	NC_000009	121178137	121202087	reverse	23951	reviewed	Ras-related protein Rab-14
P47897;P47897-2;B4DDN1;A0A0U1RQT0;C9J165;A0A0U1RQE9;A0A0U1RRI9;A0A0U1RQL2;A0A0U1RQM8;A0A0U1RQU2;F2Z2V6;A0A0U1RQC3	P47897;P47897-2;B4DDN1	Glutamine--tRNA ligase	QARS	5.92382	19.6785	5.92305	5.96913	5.8793	6.77022	6.85062	6.79753	6.66249	P47897	5859	QARS	NC_000003	49095932	49105129	reverse	9198	reviewed	Glutamine--tRNA ligase (EC 6.1.1.18) (Glutaminyl-tRNA synthetase) (GlnRS)
Q9UKD2	Q9UKD2	mRNA turnover protein 4 homolog	MRTO4	5.9231	19.6761	5.9366	5.89976	5.93294	6.99954	7.24555	6.81877	6.93428	Q9UKD2	51154	MRTO4	NC_000001	19251581	19260128	forward	8548	reviewed	mRNA turnover protein 4 homolog (Ribosome assembly factor MRTO4)
O75506	O75506	Heat shock factor-binding protein 1	HSBP1	5.9228	19.6751	5.93037	5.9703	5.86773	7.49403	7.56605	7.48132	7.43471	O75506	3281	HSBP1	NC_000016	83807903	83813002	forward	5100	reviewed	Heat shock factor-binding protein 1 (Nasopharyngeal carcinoma-associated antigen 13) (NPC-A-13)
Q13155;A8MU58	Q13155;A8MU58	Aminoacyl tRNA synthase complex-interacting multifunctional protein 2	AIMP2	5.92161	19.6712	5.88294	5.97856	5.90334	4.66555	5.08108	4.45483	4.46074	Q13155	7965	AIMP2	NC_000007	6009241	6023834	forward	14594	reviewed	Aminoacyl tRNA synthase complex-interacting multifunctional protein 2 (Multisynthase complex auxiliary component p38) (Protein JTV-1)
Q8WXF1;Q8WXF1-2;X6RDA4;A0A0U1RQF9	Q8WXF1;Q8WXF1-2	Paraspeckle component 1	PSPC1	5.92113	19.6696	5.92068	5.90022	5.94248	1.87995	2.01436	1.85997	1.76554	Q8WXF1	55269	PSPC1	NC_000013	19674752	19783047	reverse	108296	reviewed	Paraspeckle component 1 (Paraspeckle protein 1)
P47813;O14602;X6RAC9;A6NJH9	P47813;O14602;X6RAC9	Eukaryotic translation initiation factor 1A, X-chromosomal;Eukaryotic translation initiation factor 1A, Y-chromosomal	EIF1AX;EIF1AY	5.92033	19.6669	5.90008	5.90551	5.9554	5.90004	6.0054	5.89409	5.80064	P47813	1964	EIF1AX	NC_000023	20124518	20141848	reverse	17331	reviewed	Eukaryotic translation initiation factor 1A, X-chromosomal (eIF-1A X isoform) (Eukaryotic translation initiation factor 4C) (eIF-4C)
E9PES6;E7ES08;E7EQU1;O15347	E9PES6;E7ES08;E7EQU1;O15347	High mobility group protein B3	HMGB3	5.9199	19.6655	5.96728	5.8993	5.89311	4.86618	4.6605	4.94392	4.99413	O15347	3149	HMGB3	NC_000023	150980508	150990775	forward	10268	reviewed	High mobility group protein B3 (High mobility group protein 2a) (HMG-2a) (High mobility group protein 4) (HMG-4)
P30043;M0R192;M0QZL1	P30043;M0R192	Flavin reductase (NADPH)	BLVRB	5.9195	19.6642	5.90232	5.92791	5.92828	2.45246	2.28096	2.35614	2.72028	P30043	645	BLVRB	NC_000019	40447784	40465818	reverse	18035	reviewed	Flavin reductase (NADPH) (FR) (EC 1.5.1.30) (Biliverdin reductase B) (BVR-B) (EC 1.3.1.24) (Biliverdin-IX beta-reductase) (Green heme-binding protein) (GHBP) (NADPH-dependent diaphorase) (NADPH-flavin reductase) (FLR)
P51858;P51858-2;P51858-3	P51858;P51858-2;P51858-3	Hepatoma-derived growth factor	HDGF	5.9186	19.6612	5.91146	5.94563	5.89871	7.7466	7.82018	7.77208	7.64753	P51858	3068	HDGF	NC_000001	156742107	156752448	reverse	10342	reviewed	Hepatoma-derived growth factor (HDGF) (High mobility group protein 1-like 2) (HMG-1L2)
Q9UHV9	Q9UHV9	Prefoldin subunit 2	PFDN2	5.91717	19.6564	5.92354	5.89842	5.92956	5.66312	5.73633	5.59425	5.65878	Q9UHV9	5202	PFDN2	NC_000001	161100556	161118076	reverse	17521	reviewed	Prefoldin subunit 2
P04233-2	P04233-2	HLA class II histocompatibility antigen gamma chain	CD74	5.91604	19.6527	5.89998	5.94783	5.90032	8.32374	8.64875	8.2056	8.11686	P04233	972	CD74	NC_000005	150401637	150412936	reverse	11300	reviewed	HLA class II histocompatibility antigen gamma chain (HLA-DR antigens-associated invariant chain) (Ia antigen-associated invariant chain) (Ii) (p33) (CD antigen CD74)
P61960;H0Y614;P61960-2	P61960;H0Y614;P61960-2	Ubiquitin-fold modifier 1	UFM1	5.91598	19.6525	5.85658	5.91336	5.97801	5.66946	5.54442	5.77215	5.69181	P61960	51569	UFM1	NC_000013	38349771	38363007	forward	13237	reviewed	Ubiquitin-fold modifier 1
E7ETZ4;Q9Y6E2;Q75MG1;B5MCH7;E7EMS9;B5MCE7;C9JF98;Q9Y6E2-2;E9PFE3;F8WDX8;E9PFD4	E7ETZ4;Q9Y6E2;Q75MG1;B5MCH7;E7EMS9;B5MCE7	Basic leucine zipper and W2 domain-containing protein 2	BZW2	5.91597	19.6524	5.89141	5.92067	5.93584	5.62343	5.60999	5.64559	5.61471	Q9Y6E2	28969	BZW2	NC_000007	16646134	16706523	forward	60390	reviewed	Basic leucine zipper and W2 domain-containing protein 2
Q96B49	Q96B49	Mitochondrial import receptor subunit TOM6 homolog	TOMM6	5.91574	19.6517	5.85374	5.96017	5.93332	9.74965	9.81259	9.69601	9.74035	Q96B49	100188893	TOMM6	NC_000006	41787443	41789896	forward	2454	reviewed	Mitochondrial import receptor subunit TOM6 homolog (Overexpressed breast tumor protein) (Translocase of outer membrane 6 kDa subunit homolog)
P08579	P08579	U2 small nuclear ribonucleoprotein B	SNRPB2	5.91495	19.6491	5.91572	6.00294	5.8262	7.43391	7.49889	7.35385	7.44898	P08579	6629	SNRPB2	NC_000020	16729964	16741772	forward	11809	reviewed	U2 small nuclear ribonucleoprotein B'' (U2 snRNP B'')
Q9BY44;Q9BY44-3;F8WAE5;Q9BY44-4;Q9BY44-2;H7C5R5;C9IZE1;H7C5Q3;F8WF18;F8WAT3	Q9BY44;Q9BY44-3;F8WAE5;Q9BY44-4;Q9BY44-2	Eukaryotic translation initiation factor 2A;Eukaryotic translation initiation factor 2A, N-terminally processed	EIF2A	5.91484	19.6487	5.90548	5.97898	5.86008	5.52838	5.44526	5.58406	5.55582	Q9BY44	83939	EIF2A	NC_000003	150546678	150586016	forward	39339	reviewed	Eukaryotic translation initiation factor 2A (eIF-2A) (65 kDa eukaryotic translation initiation factor 2A) [Cleaved into: Eukaryotic translation initiation factor 2A, N-terminally processed]
O00487;C9JW37	O00487	26S proteasome non-ATPase regulatory subunit 14	PSMD14	5.91265	19.6414	5.92423	5.90404	5.90968	4.384	4.43763	4.36317	4.3512	O00487	10213	PSMD14	NC_000002	161308275	161411717	forward	103443	reviewed	26S proteasome non-ATPase regulatory subunit 14 (EC 3.4.19.-) (26S proteasome regulatory subunit RPN11) (26S proteasome-associated PAD1 homolog 1)
P30520;Q8N142;Q8N142-2;G3V5D8;G3V232;S4R2Z1;G3V2N1	P30520	Adenylosuccinate synthetase isozyme 2	ADSS	5.91221	19.6399	5.92011	5.85765	5.95886	4.75696	4.87234	4.73064	4.66789	P30520	159	ADSS	NC_000001	244408492	244452134	reverse	43643	reviewed	Adenylosuccinate synthetase isozyme 2 (AMPSase 2) (AdSS 2) (EC 6.3.4.4) (Adenylosuccinate synthetase, acidic isozyme) (Adenylosuccinate synthetase, liver isozyme) (L-type adenylosuccinate synthetase) (IMP--aspartate ligase 2)
Q9UMX0;Q9UMX0-3;Q9UMX0-4;H0YDS0;H0YEZ9	Q9UMX0	Ubiquilin-1	UBQLN1	5.91177	19.6385	5.93167	5.97271	5.83093	4.86899	4.89821	4.92267	4.78607	Q9UMX0	29979	UBQLN1	NC_000009	83659963	83708253	reverse	48291	reviewed	Ubiquilin-1 (Protein linking IAP with cytoskeleton 1) (PLIC-1) (hPLIC-1)
Q12904;D6R937	Q12904	Aminoacyl tRNA synthase complex-interacting multifunctional protein 1;Endothelial monocyte-activating polypeptide 2	AIMP1	5.91111	19.6363	5.8693	5.94248	5.92155	5.57404	5.49153	5.61117	5.61941	Q12904	9255	AIMP1	NC_000004	106315610	106349225	forward	33616	reviewed	Aminoacyl tRNA synthase complex-interacting multifunctional protein 1 (Multisynthase complex auxiliary component p43) [Cleaved into: Endothelial monocyte-activating polypeptide 2 (EMAP-2) (Endothelial monocyte-activating polypeptide II) (EMAP-II) (Small inducible cytokine subfamily E member 1)]
P28072;A0A087X2I4;I3L3X7	P28072;A0A087X2I4	Proteasome subunit beta type-6;Proteasome subunit beta type	PSMB6	5.91102	19.636	5.84231	5.89026	6.0005	7.21518	7.3535	7.22014	7.07189	P28072	5694	PSMB6	NC_000017	4796144	4798503	forward	2360	reviewed	Proteasome subunit beta type-6 (EC 3.4.25.1) (Macropain delta chain) (Multicatalytic endopeptidase complex delta chain) (Proteasome delta chain) (Proteasome subunit Y)
Q9Y5B9;G3V5A4;G3V401;G3V2X0	Q9Y5B9	FACT complex subunit SPT16	SUPT16H	5.91069	19.6349	5.88438	5.91372	5.93398	6.94	7.05647	6.88887	6.87467	Q9Y5B9	11198	SUPT16H	NC_000014	21351472	21384266	reverse	32795	reviewed	FACT complex subunit SPT16 (Chromatin-specific transcription elongation factor 140 kDa subunit) (FACT 140 kDa subunit) (FACTp140) (Facilitates chromatin transcription complex subunit SPT16) (hSPT16)
P62312	P62312	U6 snRNA-associated Sm-like protein LSm6	LSM6	5.91048	19.6342	5.9091	5.85611	5.96622	4.12763	4.12846	4.12681	4.12763	P62312	11157	LSM6	NC_000004	146175683	146204436	forward	28754	reviewed	U6 snRNA-associated Sm-like protein LSm6
C9JP00;A0A0A0MQX8;Q9NR56;Q9NR56-7;Q86VM6;C9JCX1;H7C4Y1;C9J4T8	C9JP00;A0A0A0MQX8;Q9NR56;Q9NR56-7;Q86VM6	Muscleblind-like protein 1	MBNL1	5.90987	19.6322	5.8816	5.92933	5.91868	4.00138	3.93263	4.10434	3.96717	Q9NR56	4154	MBNL1	NC_000003	152243656	152465780	forward	222125	reviewed	Muscleblind-like protein 1 (Triplet-expansion RNA-binding protein)
P00813;F5GWI4;F5GXW0;F5GYD4	P00813;F5GWI4;F5GXW0	Adenosine deaminase	ADA	5.90951	19.631	5.87033	5.95397	5.90423	4.20925	4.16912	4.20085	4.25777	P00813	100	ADA	NC_000020	44619519	44651758	reverse	32240	reviewed	Adenosine deaminase (EC 3.5.4.4) (Adenosine aminohydrolase)
Q9BS26	Q9BS26	Endoplasmic reticulum resident protein 44	ERP44	5.9094	19.6306	5.86447	5.94008	5.92363	2.64736	2.75061	2.58976	2.6017	Q9BS26	23071	ERP44	NC_000009	99979179	100099052	reverse	119874	reviewed	Endoplasmic reticulum resident protein 44 (ER protein 44) (ERp44) (Thioredoxin domain-containing protein 4)
Q9UBE0;M0QZS6;B3KNJ4;Q9UBE0-2;Q9UBE0-3;M0QX65;M0R054;M0QYM8;M0R286;M0R375;M0QYP2	Q9UBE0;M0QZS6;B3KNJ4;Q9UBE0-2;Q9UBE0-3;M0QX65	SUMO-activating enzyme subunit 1;SUMO-activating enzyme subunit 1, N-terminally processed	SAE1	5.90912	19.6297	5.91258	5.89562	5.91915	3.00892	3.11103	3.0321	2.88362	Q9UBE0	10055	SAE1	NC_000019	47130782	47210636	forward	79855	reviewed	SUMO-activating enzyme subunit 1 (Ubiquitin-like 1-activating enzyme E1A) [Cleaved into: SUMO-activating enzyme subunit 1, N-terminally processed]
O75607	O75607	Nucleoplasmin-3	NPM3	5.90832	19.627	5.8751	5.90591	5.94394	9.49626	9.66676	9.3944	9.42763	O75607	10360	NPM3	NC_000010	101781325	101783413	reverse	2089	reviewed	Nucleoplasmin-3
P49736;H0Y8E6;F8WDM3;C9JZ21;C9J013;H7C4N9	P49736;H0Y8E6	DNA replication licensing factor MCM2	MCM2	5.90632	19.6204	5.92946	5.92237	5.86712	4.9798	5.12887	5.08534	4.7252	P49736	4171	MCM2	NC_000003	127598357	127622436	forward	24080	reviewed	DNA replication licensing factor MCM2 (EC 3.6.4.12) (Minichromosome maintenance protein 2 homolog) (Nuclear protein BM28)
P62253;I3L0Q0;I3L2Q4;I3L2H7;K7EPR7	P62253;I3L0Q0;I3L2Q4	Ubiquitin-conjugating enzyme E2 G1;Ubiquitin-conjugating enzyme E2 G1, N-terminally processed	UBE2G1	5.90631	19.6203	5.84094	5.91938	5.95861	3.11299	3.22805	3.20789	2.90304	P62253	7326	UBE2G1	NC_000017	4269217	4366674	reverse	97458	reviewed	Ubiquitin-conjugating enzyme E2 G1 (EC 2.3.2.23) (E2 ubiquitin-conjugating enzyme G1) (E217K) (UBC7) (Ubiquitin carrier protein G1) (Ubiquitin-protein ligase G1) [Cleaved into: Ubiquitin-conjugating enzyme E2 G1, N-terminally processed]
O43242;O43242-2;H0YGV8;F5H8K4	O43242;O43242-2	26S proteasome non-ATPase regulatory subunit 3	PSMD3	5.90595	19.6191	5.90355	5.94273	5.87156	5.77572	5.93617	5.80064	5.59036	O43242	5709	PSMD3	NC_000017	39980768	39997960	forward	17193	reviewed	26S proteasome non-ATPase regulatory subunit 3 (26S proteasome regulatory subunit RPN3) (26S proteasome regulatory subunit S3) (Proteasome subunit p58)
F8VU90;Q9NYL4-2;Q9NYL4;E9PAR0;H0YHM7	F8VU90;Q9NYL4-2;Q9NYL4	Peptidyl-prolyl cis-trans isomerase;Peptidyl-prolyl cis-trans isomerase FKBP11	FKBP11	5.90542	19.6174	5.96618	5.96881	5.78127	7.72512	7.86561	7.67596	7.63379	Q9NYL4	51303	FKBP11	NC_000012	48921959	48925547	reverse	3589	reviewed	Peptidyl-prolyl cis-trans isomerase FKBP11 (PPIase FKBP11) (EC 5.2.1.8) (19 kDa FK506-binding protein) (19 kDa FKBP) (FKBP-19) (FK506-binding protein 11) (FKBP-11) (Rotamase)
Q15637-5;Q15637-7;C9J792	Q15637-5;Q15637-7	Splicing factor 1	SF1	5.90429	19.6136	5.93241	5.91391	5.86655	6.33979	6.42105	6.3107	6.28762	Q15637	7536	SF1	NC_000011	64764604	64779043	reverse	14440	reviewed	Splicing factor 1 (Mammalian branch point-binding protein) (BBP) (mBBP) (Transcription factor ZFM1) (Zinc finger gene in MEN1 locus) (Zinc finger protein 162)
P63218	P63218	Guanine nucleotide-binding protein G(I)/G(S)/G(O) subunit gamma-5	GNG5	5.90289	19.609	5.8899	5.91398	5.9048	5.59225	5.49889	5.63314	5.64472	P63218	2787	GNG5	NC_000001	84498323	84506579	reverse	8257	reviewed	Guanine nucleotide-binding protein G(I)/G(S)/G(O) subunit gamma-5
Q9UJU6;Q9UJU6-2;B4DDD6;H0Y5J4;Q9UJU6-6;Q9UJU6-5;Q9UJU6-4;F8WBG8;F8WC20;F8WBB2;F8WFE1;F2Z2V3;F8WB73;F8WCK3;F2Z3E3;H7C111	Q9UJU6;Q9UJU6-2;B4DDD6;H0Y5J4;Q9UJU6-6;Q9UJU6-5;Q9UJU6-4	Drebrin-like protein	DBNL	5.90117	19.6033	5.89156	5.95046	5.86148	4.74973	4.94298	4.76766	4.53854	Q9UJU6	28988	DBNL	NC_000007	44044640	44061716	forward	17077	reviewed	Drebrin-like protein (Cervical SH3P7) (Cervical mucin-associated protein) (Drebrin-F) (HPK1-interacting protein of 55 kDa) (HIP-55) (SH3 domain-containing protein 7)
O60888-3;O60888;O60888-2;C9IZG4;C9IZQ5	O60888-3;O60888;O60888-2;C9IZG4	Protein CutA	CUTA	5.89919	19.5967	5.94618	5.91884	5.83255	8.26384	8.36282	8.19476	8.23395	O60888	51596	CUTA	NC_000006	33416542	33418288	reverse	1747	reviewed	Protein CutA (Acetylcholinesterase-associated protein) (Brain acetylcholinesterase putative membrane anchor)
P26885;F5H0N4	P26885;F5H0N4	Peptidyl-prolyl cis-trans isomerase FKBP2;Peptidyl-prolyl cis-trans isomerase	FKBP2	5.89896	19.5959	5.90701	5.90256	5.88731	6.44634	6.57728	6.29039	6.47135	P26885	2286	FKBP2	NC_000011	64240941	64244135	forward	3195	reviewed	Peptidyl-prolyl cis-trans isomerase FKBP2 (PPIase FKBP2) (EC 5.2.1.8) (13 kDa FK506-binding protein) (13 kDa FKBP) (FKBP-13) (FK506-binding protein 2) (FKBP-2) (Immunophilin FKBP13) (Rotamase)
A0A1W2PPZ5;P23193;A0A1W2PRL9;P23193-2;E5RIS7;B7Z4S1;E5RJ93;E5RK46;A0A1W2PS15;E5RFI1;A0A1W2PPV7;O75764	A0A1W2PPZ5;P23193;A0A1W2PRL9;P23193-2	Transcription elongation factor A protein 1	TCEA1	5.89734	19.5905	5.86105	5.87526	5.9557	4.63764	4.6094	4.70598	4.59753	P23193	6917	TCEA1	NC_000008	53966554	54022456	reverse	55903	reviewed	Transcription elongation factor A protein 1 (Transcription elongation factor S-II protein 1) (Transcription elongation factor TFIIS.o)
Q14566	Q14566	DNA replication licensing factor MCM6	MCM6	5.89723	19.5902	5.89638	5.87659	5.91872	6.83975	6.94345	6.84285	6.73295	Q14566	4175	MCM6	NC_000002	135839626	135876477	reverse	36852	reviewed	DNA replication licensing factor MCM6 (EC 3.6.4.12) (p105MCM)
Q9UBT2;Q9UBT2-2;K7EPL2;K7ESK7;U3KQ93;U3KQ55;K7ES38	Q9UBT2;Q9UBT2-2	SUMO-activating enzyme subunit 2	UBA2	5.89686	19.589	5.87058	5.88576	5.93425	6.27537	6.20457	6.33539	6.28614	Q9UBT2	10054	UBA2	NC_000019	34428176	34469893	forward	41718	reviewed	SUMO-activating enzyme subunit 2 (EC 6.3.2.-) (Anthracycline-associated resistance ARX) (Ubiquitin-like 1-activating enzyme E1B) (Ubiquitin-like modifier-activating enzyme 2)
P13804;H0YLU7;P13804-2;H0YK49;H0YNX6;H0YKF0;H0YL12;H0YL83;J3KN60;H0YM12	P13804;H0YLU7;P13804-2;H0YK49;H0YNX6;H0YKF0;H0YL12	Electron transfer flavoprotein subunit alpha, mitochondrial	ETFA	5.89575	19.5853	5.9208	5.8794	5.88705	4.31906	4.30232	4.27426	4.38059	P13804	2108	ETFA	NC_000015	76216228	76311469	reverse	95242	reviewed	Electron transfer flavoprotein subunit alpha, mitochondrial (Alpha-ETF)
O60493;O60493-2;O60493-3	O60493;O60493-2;O60493-3	Sorting nexin-3	SNX3	5.89481	19.5821	5.91326	5.90306	5.86811	4.71129	4.69377	4.76713	4.67299	O60493	8724	SNX3	NC_000006	108211217	108261260	reverse	50044	reviewed	Sorting nexin-3 (Protein SDP3)
Q9UG63;Q9UG63-2;C9JHK9;C9JZV3	Q9UG63;Q9UG63-2;C9JHK9;C9JZV3	ATP-binding cassette sub-family F member 2	ABCF2	5.89331	19.5771	5.86659	5.89091	5.92241	4.95613	5.28021	4.96116	4.62702	Q9UG63	10061	ABCF2	NC_000007	151207837	151227374	reverse	19538	reviewed	ATP-binding cassette sub-family F member 2 (Iron-inhibited ABC transporter 2)
Q14232;F5H0D0;Q14232-2;H0YGG4	Q14232;F5H0D0;Q14232-2;H0YGG4	Translation initiation factor eIF-2B subunit alpha	EIF2B1	5.89223	19.5736	5.86988	5.89158	5.91524	6.21299	6.44841	6.13031	6.06026	Q14232	1967	EIF2B1	NC_000012	123621023	123633776	reverse	12754	reviewed	Translation initiation factor eIF-2B subunit alpha (eIF-2B GDP-GTP exchange factor subunit alpha)
Q05519-2;Q5T760;B4DWT1;S4R3C4	Q05519-2;Q5T760	Serine/arginine-rich splicing factor 11	SRSF11	5.89184	19.5723	5.94513	5.88774	5.84266	6.75462	6.66619	6.86567	6.732	Q05519	9295	SRSF11	NC_000001	70205682	70252020	forward	46339	reviewed	Serine/arginine-rich splicing factor 11 (Arginine-rich 54 kDa nuclear protein) (p54) (Splicing factor, arginine/serine-rich 11)
P46976-2;P46976;C9JQ42;G5E9W8;P46976-3;C9J8R8;C9J7C7	P46976-2;P46976;C9JQ42;G5E9W8;P46976-3	Glycogenin-1	GYG1	5.89012	19.5666	5.82269	5.88823	5.95944	4.02043	4.06523	4.10852	3.88753	P46976	2992	GYG1	NC_000003	148991408	149027669	forward	36262	reviewed	Glycogenin-1 (GN-1) (GN1) (EC 2.4.1.186)
Q9UK76;J3KT51;Q9UK76-2;Q9UK76-3;J3KSH8;F2Z3M5	Q9UK76;J3KT51;Q9UK76-2;Q9UK76-3	Hematological and neurological expressed 1 protein;Hematological and neurological expressed 1 protein, N-terminally processed	HN1	5.88991	19.5659	5.9428	5.83789	5.88903	4.13091	4.42223	4.0781	3.89239	Q9UK76	51155	HN1	NC_000017	75135243	75154683	reverse	19441	reviewed	Jupiter microtubule associated homolog 1 (Androgen-regulated protein 2) (Hematological and neurological expressed 1 protein) [Cleaved into: Jupiter microtubule associated homolog 1, N-terminally processed]
Q92598;Q92598-2;Q92598-4;Q92598-3;A0A0A0MSM0;Q5TBM3;R4GN69	Q92598;Q92598-2;Q92598-4;Q92598-3;A0A0A0MSM0	Heat shock protein 105 kDa	HSPH1	5.88984	19.5656	5.84579	5.88597	5.93777	6.06727	6.33378	6.02104	5.84699	Q92598	10808	HSPH1	NC_000013	31134974	31163109	reverse	28136	reviewed	Heat shock protein 105 kDa (Antigen NY-CO-25) (Heat shock 110 kDa protein)
Q99986;H0YJ50;H0YJJ9	Q99986;H0YJ50	Serine/threonine-protein kinase VRK1	VRK1	5.88964	19.565	5.92183	5.85141	5.89567	4.3326	4.20085	4.40599	4.39094	Q99986	7443	VRK1	NC_000014	96797309	96881614	forward	84306	reviewed	Serine/threonine-protein kinase VRK1 (EC 2.7.11.1) (Vaccinia-related kinase 1)
O14980;C9JKM9;C9J673;C9IZS4;C9JQ02;C9JV99;F8WF71;C9IYM2;H7BZC5;C9JF49	O14980	Exportin-1	XPO1	5.8893	19.5638	5.90556	5.88864	5.8737	6.63125	6.59798	6.7185	6.57728	O14980	7514	XPO1	NC_000002	61477934	61538522	reverse	60589	reviewed	Exportin-1 (Exp1) (Chromosome region maintenance 1 protein homolog)
J3KQ32;Q9NTK5;Q9NTK5-3;Q9NTK5-2;C9JCJ9;C9JTK6	J3KQ32;Q9NTK5;Q9NTK5-3;Q9NTK5-2	Obg-like ATPase 1	OLA1	5.88917	19.5634	5.84538	5.89646	5.92568	2.60564	2.59932	2.69153	2.52607	Q9NTK5	29789	OLA1	NC_000002	174072447	174248637	reverse	176191	reviewed	Obg-like ATPase 1 (DNA damage-regulated overexpressed in cancer 45) (DOC45) (GTP-binding protein 9)
C9J406;H7C463	C9J406;H7C463		IMMT	5.88904	19.563	5.85212	5.89434	5.92066	4.88557	4.95373	4.83542	4.86493	Q16891	10989	IMMT	NC_000002	86143932	86195770	reverse	51839	reviewed	MICOS complex subunit MIC60 (Cell proliferation-inducing gene 4/52 protein) (Mitochondrial inner membrane protein) (Mitofilin) (p87/89)
Q9UNM6;A0A087WUL9;Q9UNM6-2;J3KNQ3;E9PL38;H0YD73;E9PQG3;E9PPD2;F8W8J6	Q9UNM6;A0A087WUL9;Q9UNM6-2;J3KNQ3;E9PL38	26S proteasome non-ATPase regulatory subunit 13	PSMD13	5.88885	19.5623	5.92137	5.9028	5.84239	6.9473	7.0227	6.9222	6.897	Q9UNM6	5719	PSMD13	NC_000011	236675	252984	forward	16310	reviewed	26S proteasome non-ATPase regulatory subunit 13 (26S proteasome regulatory subunit RPN9) (26S proteasome regulatory subunit S11) (26S proteasome regulatory subunit p40.5)
P78527;P78527-2;F5GX40;H0YG84	P78527;P78527-2	DNA-dependent protein kinase catalytic subunit	PRKDC	5.88875	19.562	5.86643	5.90302	5.89679	4.32736	4.54164	4.3978	4.04265	P78527	5591	PRKDC	NC_000008	47773108	47960183	reverse	187076	reviewed	DNA-dependent protein kinase catalytic subunit (DNA-PK catalytic subunit) (DNA-PKcs) (EC 2.7.11.1) (DNPK1) (p460)
P50213;H0YL72;P50213-2;H0YMU3;H0YLI6;H0YKD0;H0YNF5;H0YM64;H0YM46;Q68D72;H0YLF8;H0YNF8;H0YL05	P50213;H0YL72;P50213-2;H0YMU3;H0YLI6	Isocitrate dehydrogenase [NAD] subunit alpha, mitochondrial	IDH3A	5.88807	19.5597	5.87713	5.86843	5.91865	5.98853	6.14975	5.96185	5.854	P50213	3419	IDH3A	NC_000015	78149326	78170542	forward	21217	reviewed	Isocitrate dehydrogenase [NAD] subunit alpha, mitochondrial (EC 1.1.1.41) (Isocitric dehydrogenase subunit alpha) (NAD(+)-specific ICDH subunit alpha)
P31350;P31350-2;C9JXC1	P31350;P31350-2;C9JXC1	Ribonucleoside-diphosphate reductase subunit M2	RRM2	5.88691	19.5559	5.91679	5.90837	5.83558	7.58391	7.61567	7.67066	7.4654	P31350	6241	RRM2	NC_000002	10122568	10131419	forward	8852	reviewed	Ribonucleoside-diphosphate reductase subunit M2 (EC 1.17.4.1) (Ribonucleotide reductase small chain) (Ribonucleotide reductase small subunit)
P37268;E9PNM1;A0A1W2PQ47;P37268-2;P37268-3;P37268-4;P37268-5;E9PS69;E9PJG4;E9PQ90;E9PNJ2;E9PSH1	P37268;E9PNM1;A0A1W2PQ47;P37268-2;P37268-3;P37268-4;P37268-5	Squalene synthase	FDFT1	5.88617	19.5534	5.87799	5.92739	5.85312	7.19794	7.02359	7.29057	7.27966	P37268	2222	FDFT1	NC_000008	11795573	11839309	forward	43737	reviewed	Squalene synthase (SQS) (SS) (EC 2.5.1.21) (FPP:FPP farnesyltransferase) (Farnesyl-diphosphate farnesyltransferase)
J3KR44;Q96FW1;F5GYN4;F5H6Q1;F5GYJ8;F5H3F0;Q96FW1-2	J3KR44;Q96FW1;F5GYN4;F5H6Q1;F5GYJ8;F5H3F0	Ubiquitin thioesterase OTUB1	OTUB1	5.88556	19.5514	5.87096	5.9037	5.88202	5.22568	5.38025	5.17911	5.1177	Q96FW1	55611	OTUB1	NC_000011	63985853	63998420	forward	12568	reviewed	Ubiquitin thioesterase OTUB1 (EC 3.4.19.12) (Deubiquitinating enzyme OTUB1) (OTU domain-containing ubiquitin aldehyde-binding protein 1) (Otubain-1) (hOTU1) (Ubiquitin-specific-processing protease OTUB1)
P29692-4;E9PK06	P29692-4			5.88489	19.5492	5.86139	5.88542	5.90785	6.01212	5.98982	5.97315	6.07339	P29692	1936	EEF1D	NC_000008	143579697	143597675	reverse	17979	reviewed	Elongation factor 1-delta (EF-1-delta) (Antigen NY-CO-4)
Q9BV40;B8ZZT4;C9JXZ5	Q9BV40;B8ZZT4	Vesicle-associated membrane protein 8	VAMP8	5.88456	19.5481	5.83796	5.83074	5.98496	7.61996	7.68867	7.56522	7.606	Q9BV40	8673	VAMP8	NC_000002	85577491	85582033	forward	4543	reviewed	Vesicle-associated membrane protein 8 (VAMP-8) (Endobrevin) (EDB)
P49755;G3V2K7	P49755	Transmembrane emp24 domain-containing protein 10	TMED10	5.88347	19.5445	5.82784	5.9137	5.90887	5.63431	5.64328	5.67469	5.58496	P49755	10972	TMED10	NC_000014	75131468	75176646	reverse	45179	reviewed	Transmembrane emp24 domain-containing protein 10 (21 kDa transmembrane-trafficking protein) (S31III125) (S31I125) (Tmp-21-I) (Transmembrane protein Tmp21) (p23) (p24 family protein delta-1) (p24delta1) (p24delta)
P14550;Q5T621;V9GYP9;V9GYG2	P14550;Q5T621	Alcohol dehydrogenase [NADP(+)]	AKR1A1	5.88313	19.5433	5.86996	5.89688	5.88256	5.56936	5.58916	5.52826	5.59066	P14550	10327	AKR1A1	NC_000001	45550779	45570051	forward	19273	reviewed	Alcohol dehydrogenase [NADP(+)] (EC 1.1.1.2) (Aldehyde reductase) (Aldo-keto reductase family 1 member A1)
Q9P0L0;J3QKM9	Q9P0L0	Vesicle-associated membrane protein-associated protein A	VAPA	5.88242	19.541	5.81568	5.88773	5.94386	5.25662	5.11853	5.40531	5.24603	Q9P0L0	9218	VAPA	NC_000018	9913958	9960021	forward	46064	reviewed	Vesicle-associated membrane protein-associated protein A (VAMP-A) (VAMP-associated protein A) (VAP-A) (33 kDa VAMP-associated protein) (VAP-33)
Q16630-2;F8WJN3;Q16630-3;Q16630;F8W084	Q16630-2;F8WJN3;Q16630-3;Q16630	Cleavage and polyadenylation specificity factor subunit 6	CPSF6	5.88108	19.5365	5.83631	5.91142	5.89549	5.90658	5.76155	6.07189	5.88631	Q16630	11052	CPSF6	NC_000012	69239537	69274358	forward	34822	reviewed	Cleavage and polyadenylation specificity factor subunit 6 (Cleavage and polyadenylation specificity factor 68 kDa subunit) (CFIm68) (CPSF 68 kDa subunit) (Pre-mRNA cleavage factor Im 68 kDa subunit) (Protein HPBRII-4/7)
P50579;P50579-3;G3V1U3;F8VSC4	P50579;P50579-3;G3V1U3	Methionine aminopeptidase 2	METAP2	5.87885	19.5291	5.89937	5.8464	5.89079	6.53315	6.51822	6.56285	6.51838	P50579	10988	METAP2	NC_000012	95474046	95515839	forward	41794	reviewed	Methionine aminopeptidase 2 (MAP 2) (MetAP 2) (EC 3.4.11.18) (Initiation factor 2-associated 67 kDa glycoprotein) (p67) (p67eIF2) (Peptidase M)
Q9NP97;B1AKR6;Q8TF09;H3BQI1;H3BNG9;H3BPA0;Q7Z4M1;Q9NP97-2	Q9NP97;B1AKR6	Dynein light chain roadblock-type 1	DYNLRB1	5.87787	19.5259	5.85159	5.90989	5.87215	3.74783	3.86888	3.62293	3.75168	Q9NP97	83658	DYNLRB1	NC_000020	34516384	34540958	forward	24575	reviewed	Dynein light chain roadblock-type 1 (Bithoraxoid-like protein) (BLP) (Dynein light chain 2A, cytoplasmic) (Dynein-associated protein Km23) (Roadblock domain-containing protein 1)
O43447;C9JQD4;O43447-2;H0YEL5;A6NM32	O43447;C9JQD4;O43447-2;H0YEL5	Peptidyl-prolyl cis-trans isomerase H;Peptidyl-prolyl cis-trans isomerase	PPIH	5.87781	19.5257	5.85469	5.858	5.92074	5.57395	5.67129	5.465	5.58556	O43447	10465	PPIH	NC_000001	42657770	42681654	forward	23885	reviewed	Peptidyl-prolyl cis-trans isomerase H (PPIase H) (EC 5.2.1.8) (Rotamase H) (Small nuclear ribonucleoprotein particle-specific cyclophilin H) (CypH) (U-snRNP-associated cyclophilin SnuCyp-20) (USA-CYP)
P30405;R4GN99;P30405-2;H0Y548	P30405	Peptidyl-prolyl cis-trans isomerase F, mitochondrial	PPIF	5.87749	19.5246	5.84452	5.86409	5.92386	6.79871	7.13072	6.65821	6.60718	P30405	10105	PPIF	NC_000010	79347464	79355334	forward	7871	reviewed	Peptidyl-prolyl cis-trans isomerase F, mitochondrial (PPIase F) (EC 5.2.1.8) (Cyclophilin D) (CyP-D) (CypD) (Cyclophilin F) (Mitochondrial cyclophilin) (CyP-M) (Rotamase F)
P32322;E2QRB3;P32322-3;P32322-2;J3KQ22;J3QL24;J3QLK9;J3QL32;J3QKT4;J3QL23;J3QRZ0;J3KTA8;J3QKT3;J3QR88;J3KSA9	P32322;E2QRB3;P32322-3;P32322-2;J3KQ22;J3QL24	Pyrroline-5-carboxylate reductase 1, mitochondrial;Pyrroline-5-carboxylate reductase	PYCR1	5.87672	19.5221	5.81668	5.88809	5.92539	7.81367	7.93428	7.75916	7.74759	P32322	5831	PYCR1	NC_000017	81932384	81937328	reverse	4945	reviewed	Pyrroline-5-carboxylate reductase 1, mitochondrial (P5C reductase 1) (P5CR 1) (EC 1.5.1.2)
Q15428;K7EMT0	Q15428	Splicing factor 3A subunit 2	SF3A2	5.87592	19.5194	5.79375	5.88251	5.95152	3.51442	3.38543	3.57046	3.58737	Q15428	8175	SF3A2	NC_000019	2236817	2248679	forward	11863	reviewed	Splicing factor 3A subunit 2 (SF3a66) (Spliceosome-associated protein 62) (SAP 62)
Q9UN86-2	Q9UN86-2	Ras GTPase-activating protein-binding protein 2	G3BP2	5.87587	19.5192	5.83093	5.92366	5.873	5.43897	5.47897	5.4446	5.39335	Q9UN86	9908	G3BP2	NC_000004	75642769	75724525	reverse	81757	reviewed	Ras GTPase-activating protein-binding protein 2 (G3BP-2) (GAP SH3 domain-binding protein 2)
Q9Y221;Q9Y221-2;J3QLW7;J3QRD6;J3QRR4	Q9Y221;Q9Y221-2;J3QLW7	60S ribosome subunit biogenesis protein NIP7 homolog	NIP7	5.87524	19.5171	5.87313	5.91634	5.83625	7.94647	8.17118	7.87578	7.79246	Q9Y221	51388	NIP7	NC_000016	69339512	69343111	forward	3600	reviewed	60S ribosome subunit biogenesis protein NIP7 homolog (KD93)
A0A087WV05;Q99417;A0A0D9SEI7	A0A087WV05;Q99417	C-Myc-binding protein	MYCBP	5.87417	19.5136	5.8756	5.815	5.9319	5.48	5.4219	5.50335	5.51475	Q99417	26292	MYCBP	NC_000001	38862490	38873378	reverse	10889	reviewed	c-Myc-binding protein (Associate of Myc 1) (AMY-1)
P00374;B4DM58;P00374-2;C9JJ68;Q86XF0	P00374;B4DM58;P00374-2	Dihydrofolate reductase	DHFR	5.87311	19.51	5.94437	5.87713	5.79782	2.26368	2.10434	2.35614	2.33056	P00374	1719	DHFR	NC_000005	80626226	80654981	reverse	28756	reviewed	Dihydrofolate reductase (EC 1.5.1.3)
P27694;I3L4R8;I3L524;I3L2M5	P27694;I3L4R8	Replication protein A 70 kDa DNA-binding subunit;Replication protein A 70 kDa DNA-binding subunit, N-terminally processed	RPA1	5.87226	19.5072	5.86739	5.82064	5.92876	3.55444	3.7301	3.47249	3.46074	P27694	6117	RPA1	NC_000017	1829979	1899554	forward	69576	reviewed	Replication protein A 70 kDa DNA-binding subunit (RP-A p70) (Replication factor A protein 1) (RF-A protein 1) (Single-stranded DNA-binding protein) [Cleaved into: Replication protein A 70 kDa DNA-binding subunit, N-terminally processed]
P48444;B0YIW6;P48444-2;Q6P1Q5;E9PK34	P48444;B0YIW6;P48444-2	Coatomer subunit delta	ARCN1	5.87225	19.5072	5.8037	5.89833	5.91473	5.61854	5.7211	5.56316	5.57137	P48444	372	ARCN1	NC_000011	118572363	118603033	forward	30671	reviewed	Coatomer subunit delta (Archain) (Delta-coat protein) (Delta-COP)
Q9NVI7-2;Q9NVI7;H0Y2W2;Q9NVI7-3;Q5SV16	Q9NVI7-2;Q9NVI7;H0Y2W2;Q9NVI7-3	ATPase family AAA domain-containing protein 3A	ATAD3A	5.87224	19.5072	5.83359	5.88215	5.90097	2.76138	3.03034	2.70044	2.55336	Q9NVI7	55210	ATAD3A	NC_000001	1512143	1534687	forward	22545	reviewed	ATPase family AAA domain-containing protein 3A
P23921;E9PL69;E9PP77;H0YCY7	P23921;E9PL69	Ribonucleoside-diphosphate reductase large subunit	RRM1	5.87208	19.5066	5.89999	5.86249	5.85376	6.26234	6.26547	6.25607	6.26547	P23921	6240	RRM1	NC_000011	4094685	4138925	forward	44241	reviewed	Ribonucleoside-diphosphate reductase large subunit (EC 1.17.4.1) (Ribonucleoside-diphosphate reductase subunit M1) (Ribonucleotide reductase large subunit)
P15927;P15927-2;P15927-3;Q5TEJ7;Q5TEJ0	P15927;P15927-2;P15927-3;Q5TEJ7	Replication protein A 32 kDa subunit	RPA2	5.87142	19.5045	5.86601	5.84151	5.90675	5.36687	5.53947	5.27314	5.28799	P15927	6118	RPA2	NC_000001	27891524	27914797	reverse	23274	reviewed	Replication protein A 32 kDa subunit (RP-A p32) (Replication factor A protein 2) (RF-A protein 2) (Replication protein A 34 kDa subunit) (RP-A p34)
P00387-2;P00387;P00387-3;B1AHF3	P00387-2;P00387;P00387-3;B1AHF3	NADH-cytochrome b5 reductase 3;NADH-cytochrome b5 reductase 3 membrane-bound form;NADH-cytochrome b5 reductase 3 soluble form	CYB5R3	5.871	19.503	5.79685	5.91369	5.90246	2.65288	2.73985	2.65076	2.56803	P00387	1727	CYB5R3	NC_000022	42617840	42649399	reverse	31560	reviewed	NADH-cytochrome b5 reductase 3 (B5R) (Cytochrome b5 reductase) (EC 1.6.2.2) (Diaphorase-1) [Cleaved into: NADH-cytochrome b5 reductase 3 membrane-bound form; NADH-cytochrome b5 reductase 3 soluble form]
Q8WUM4-2	Q8WUM4-2	Programmed cell death 6-interacting protein	PDCD6IP	5.87065	19.5019	5.84733	5.87654	5.88807	4.33198	4.3505	4.3512	4.29425	Q8WUM4	10015	PDCD6IP	NC_000003	33798571	33869707	forward	71137	reviewed	Programmed cell death 6-interacting protein (PDCD6-interacting protein) (ALG-2-interacting protein 1) (ALG-2-interacting protein X) (Hp95)
P04181;P04181-2	P04181;P04181-2	Ornithine aminotransferase, mitochondrial;Ornithine aminotransferase, hepatic form;Ornithine aminotransferase, renal form	OAT	5.86995	19.4996	5.81266	5.86458	5.93261	4.77827	4.80116	4.75596	4.77768	P04181	4942	OAT	NC_000010	124397303	124418976	reverse	21674	reviewed	Ornithine aminotransferase, mitochondrial (EC 2.6.1.13) (Ornithine delta-aminotransferase) (Ornithine--oxo-acid aminotransferase) [Cleaved into: Ornithine aminotransferase, hepatic form; Ornithine aminotransferase, renal form]
P42167;G5E972;P42167-3	P42167;G5E972;P42167-3	Lamina-associated polypeptide 2, isoforms beta/gamma;Thymopoietin;Thymopentin	TMPO	5.86935	19.4976	5.80307	5.86728	5.9377	6.75947	6.85773	6.82591	6.57894	P42166	7112	TMPO	NC_000012	98515573	98550379	forward	34807	reviewed	Lamina-associated polypeptide 2, isoform alpha (Thymopoietin isoform alpha) (TP alpha) (Thymopoietin-related peptide isoform alpha) (TPRP isoform alpha) [Cleaved into: Thymopoietin (TP) (Splenin); Thymopentin (TP5)]
Q9NUQ9;E5RI16;A0A1W2PRQ0;E5RJL8;A0A087X178;Q9NUQ9-2;E5RJE1;E5RIR8;E5RGI7;E5RFS4;E5RHU5;E5RK61;E5RK81;E5RH75;Q9H0Q0	Q9NUQ9;E5RI16	Protein FAM49B	FAM49B	5.86802	19.4931	5.88878	5.84731	5.86796	3.17311	3.21568	3.18428	3.11936	Q9NUQ9	51571	FAM49B	NC_000008	129839593	130016697	reverse	177105	reviewed	Protein FAM49B (L1)
P62714;E5RHC1;H0YC23;E7ESG8;E5RFI3;E5RHP4;H0YBN9;E5RJX4	P62714;E5RHC1	Serine/threonine-protein phosphatase 2A catalytic subunit beta isoform;Serine/threonine-protein phosphatase	PPP2CB	5.86711	19.4901	5.89701	5.93235	5.77197	3.38411	3.45418	3.34908	3.34908	P62714	5516	PPP2CB	NC_000008	30785610	30812836	reverse	27227	reviewed	Serine/threonine-protein phosphatase 2A catalytic subunit beta isoform (PP2A-beta) (EC 3.1.3.16)
Q99798;A2A274	Q99798;A2A274	Aconitate hydratase, mitochondrial	ACO2	5.86619	19.4871	5.82643	5.88608	5.88607	3.05462	3.25701	3.05485	2.852	Q99798	50	ACO2	NC_000022	41469125	41528989	forward	59865	reviewed	Aconitate hydratase, mitochondrial (Aconitase) (EC 4.2.1.3) (Citrate hydro-lyase)
P38117;P38117-2;M0QY67	P38117;P38117-2;M0QY67	Electron transfer flavoprotein subunit beta	ETFB	5.86603	19.4865	5.86005	5.86179	5.87626	2.78047	2.73985	2.8339	2.76765	P38117	2109	ETFB	NC_000019	51345155	51366418	reverse	21264	reviewed	Electron transfer flavoprotein subunit beta (Beta-ETF)
Q5U5X0;D6R994	Q5U5X0	Complex III assembly factor LYRM7	LYRM7	5.86567	19.4853	5.74314	5.83504	6.01884	5.29403	5.2765	5.40395	5.20163	Q5U5X0	90624	LYRM7	NC_000005	131170914	131205426	forward	34513	reviewed	Complex III assembly factor LYRM7 (LYR motif-containing protein 7)
P60983;G3V4P8;G3V3X4	P60983;G3V4P8	Glia maturation factor beta	GMFB	5.86178	19.4724	5.82602	5.89582	5.86351	6.96562	6.91121	7.04702	6.93864	P60983	2764	GMFB	NC_000014	54474491	54489026	reverse	14536	reviewed	Glia maturation factor beta (GMF-beta)
Q01813;Q01813-2;B1APP6;B1APP8;H0Y757;Q5VSR5;V9GY25;V9GYV7;H0Y3Y3	Q01813;Q01813-2	ATP-dependent 6-phosphofructokinase, platelet type	PFKP	5.85986	19.466	5.83042	5.88759	5.86156	3.73922	3.71699	3.87774	3.62293	Q01813	5214	PFKP	NC_000010	3067475	3136805	forward	69331	reviewed	ATP-dependent 6-phosphofructokinase, platelet type (ATP-PFK) (PFK-P) (EC 2.7.1.11) (6-phosphofructokinase type C) (Phosphofructo-1-kinase isozyme C) (PFK-C) (Phosphohexokinase)
P33552	P33552	Cyclin-dependent kinases regulatory subunit 2	CKS2	5.85938	19.4644	5.90883	5.85762	5.81169	8.8526	8.95574	8.77739	8.82467	P33552	1164	CKS2	NC_000009	89311195	89316703	forward	5509	reviewed	Cyclin-dependent kinases regulatory subunit 2 (CKS-2)
Q14240;Q14240-2;E7EQG2;J3KSN7;E7EMV8;E9PBH4;C9JUF0;F8WE11	Q14240;Q14240-2;E7EQG2	Eukaryotic initiation factor 4A-II;Eukaryotic initiation factor 4A-II, N-terminally processed	EIF4A2	5.85932	19.4642	5.82787	5.89732	5.85277	10.8355	10.8055	10.8648	10.8362	Q14240	1974	EIF4A2	NC_000003	186783572	186789897	forward	6326	reviewed	Eukaryotic initiation factor 4A-II (eIF-4A-II) (eIF4A-II) (EC 3.6.4.13) (ATP-dependent RNA helicase eIF4A-2)
P40939;H0YFD6;P40939-2	P40939	Trifunctional enzyme subunit alpha, mitochondrial;Long-chain enoyl-CoA hydratase;Long chain 3-hydroxyacyl-CoA dehydrogenase	HADHA	5.85929	19.4642	5.89724	5.84624	5.8344	4.51081	4.55643	4.488	4.488	P40939	3030	HADHA	NC_000002	26190635	26244726	reverse	54092	reviewed	Trifunctional enzyme subunit alpha, mitochondrial (78 kDa gastrin-binding protein) (TP-alpha) [Includes: Long-chain enoyl-CoA hydratase (EC 4.2.1.17); Long chain 3-hydroxyacyl-CoA dehydrogenase (EC 1.1.1.211)]
E7EQ69;C9J5J3;C9JZU6	E7EQ69		NAA50	5.85908	19.4635	5.81002	5.91028	5.85695	6.79978	6.90857	6.8175	6.66263	Q9GZZ1	80218	NAA50	NC_000003	113716460	113746299	reverse	29840	reviewed	N-alpha-acetyltransferase 50 (hNaa50p) (EC 2.3.1.258) (N-acetyltransferase 13) (N-acetyltransferase 5) (hNAT5) (N-acetyltransferase san homolog) (hSAN) (N-epsilon-acetyltransferase 50) (EC 2.3.1.-) (NatE catalytic subunit)
Q9Y3I0	Q9Y3I0	tRNA-splicing ligase RtcB homolog	RTCB	5.85849	19.4615	5.83047	5.84563	5.89938	5.29943	5.47832	5.19731	5.22265	Q9Y3I0	51493	RTCB	NC_000022	32387575	32412287	reverse	24713	reviewed	tRNA-splicing ligase RtcB homolog (EC 6.5.1.3)
P05204	P05204	Non-histone chromosomal protein HMG-17	HMGN2	5.85769	19.4588	5.8248	5.86416	5.88412	6.54601	6.47703	6.54628	6.61471	P05204	3151	HMGN2	NC_000001	26472411	26476642	forward	4232	reviewed	Non-histone chromosomal protein HMG-17 (High mobility group nucleosome-binding domain-containing protein 2)
O43252;O95340;O95340-2	O43252	Bifunctional 3-phosphoadenosine 5-phosphosulfate synthase 1;Sulfate adenylyltransferase;Adenylyl-sulfate kinase	PAPSS1	5.85492	19.4496	5.86536	5.85117	5.84822	3.81969	3.81352	3.90785	3.73769	O43252	9061	PAPSS1	NC_000004	107613666	107720263	reverse	106598	reviewed	Bifunctional 3'-phosphoadenosine 5'-phosphosulfate synthase 1 (PAPS synthase 1) (PAPSS 1) (Sulfurylase kinase 1) (SK 1) (SK1) [Includes: Sulfate adenylyltransferase (EC 2.7.7.4) (ATP-sulfurylase) (Sulfate adenylate transferase) (SAT); Adenylyl-sulfate kinase (EC 2.7.1.25) (3'-phosphoadenosine-5'-phosphosulfate synthase) (APS kinase) (Adenosine-5'-phosphosulfate 3'-phosphotransferase) (Adenylylsul…
Q9NS69	Q9NS69	Mitochondrial import receptor subunit TOM22 homolog	TOMM22	5.85354	19.445	5.94967	5.88313	5.72783	9.01436	9.18985	8.91241	8.94081	Q9NS69	56993	TOMM22	NC_000022	38681949	38684760	forward	2812	reviewed	Mitochondrial import receptor subunit TOM22 homolog (hTom22) (1C9-2) (Translocase of outer membrane 22 kDa subunit homolog)
O00505;H0Y4S9	O00505	Importin subunit alpha-4	KPNA3	5.85297	19.4432	5.79746	5.87705	5.8844	3.47691	3.51096	3.5097	3.41007	O00505	3839	KPNA3	NC_000013	49699307	49792921	reverse	93615	reviewed	Importin subunit alpha-4 (Importin alpha Q2) (Qip2) (Karyopherin subunit alpha-3) (SRP1-gamma)
Q9P2J5;Q9P2J5-2;Q9P2J5-3;A0A087WXY1	Q9P2J5;Q9P2J5-2	Leucine--tRNA ligase, cytoplasmic	LARS	5.85275	19.4424	5.85316	5.88147	5.82362	5.75329	5.79103	5.77452	5.69432	Q9P2J5	51520	LARS	NC_000005	146113026	146182787	reverse	69762	reviewed	Leucine--tRNA ligase, cytoplasmic (EC 6.1.1.4) (Leucyl-tRNA synthetase) (LeuRS)
Q14847;Q14847-2;C9J9W2;Q14847-3;F6S2S5;K7ESD6;J3KSN1;O76041-2	Q14847;Q14847-2;C9J9W2;Q14847-3	LIM and SH3 domain protein 1	LASP1	5.8527	19.4422	5.89801	5.88657	5.77351	3.2499	3.43962	3.29572	3.01436	Q14847	3927	LASP1	NC_000017	38869859	38921770	forward	51912	reviewed	LIM and SH3 domain protein 1 (LASP-1) (Metastatic lymph node gene 50 protein) (MLN 50)
A2ACR1;P28065-2;P28065;A0A0G2JJA7;A2ACR0;A0A0G2JJQ0;A0A0G2JJ13;A0A0G2JHI2	A2ACR1;P28065-2;P28065;A0A0G2JJA7;A2ACR0	Proteasome subunit beta type;Proteasome subunit beta type-9	PSMB9	5.85269	19.4422	5.85375	5.8098	5.8945	7.74217	7.90364	7.55873	7.76414	P28065	5698	PSMB9	NC_000006	32854161	32859851	forward	5691	reviewed	Proteasome subunit beta type-9 (EC 3.4.25.1) (Low molecular mass protein 2) (Macropain chain 7) (Multicatalytic endopeptidase complex chain 7) (Proteasome chain 7) (Proteasome subunit beta-1i) (Really interesting new gene 12 protein)
H0UI06;P14406;D6R9C3;D6RIE3;D6RGV5	H0UI06;P14406;D6R9C3;D6RIE3;D6RGV5	Cytochrome c oxidase subunit 7A2, mitochondrial	COX7A2	5.85121	19.4373	5.76755	5.82796	5.9581	8.47158	8.45955	8.4634	8.49177	P14406	1347	COX7A2	NC_000006	75237675	75243928	reverse	6254	reviewed	Cytochrome c oxidase subunit 7A2, mitochondrial (Cytochrome c oxidase subunit VIIa-liver/heart) (Cytochrome c oxidase subunit VIIa-L) (Cytochrome c oxidase subunit VIIaL)
Q13451;Q13451-2	Q13451	Peptidyl-prolyl cis-trans isomerase FKBP5;Peptidyl-prolyl cis-trans isomerase FKBP5, N-terminally processed	FKBP5	5.85116	19.4371	5.85906	5.82523	5.8692	2.72707	2.67582	2.80941	2.69599	Q13451	2289	FKBP5	NC_000006	35573585	35728583	reverse	154999	reviewed	Peptidyl-prolyl cis-trans isomerase FKBP5 (PPIase FKBP5) (EC 5.2.1.8) (51 kDa FK506-binding protein) (51 kDa FKBP) (FKBP-51) (54 kDa progesterone receptor-associated immunophilin) (Androgen-regulated protein 6) (FF1 antigen) (FK506-binding protein 5) (FKBP-5) (FKBP54) (p54) (HSP90-binding immunophilin) (Rotamase)
A6NMQ3;Q5T5H1;O43768-2;O43768;O43768-9;O43768-3;O43768-4;A0A1W2PRU0;O43768-8;O43768-6;O43768-5;O43768-7	A6NMQ3;Q5T5H1;O43768-2;O43768;O43768-9;O43768-3;O43768-4;A0A1W2PRU0;O43768-8;O43768-6;O43768-5;O43768-7	Alpha-endosulfine	ENSA	5.84986	19.4328	5.77613	5.87418	5.89928	6.70474	6.69125	6.77479	6.64818	O43768	2029	ENSA	NC_000001	150622123	150629622	reverse	7500	reviewed	Alpha-endosulfine (ARPP-19e)
O00762;O00762-2;O00762-3;O00762-4;A0A087WVK1;A0A0A0MSE8;K4DI81	O00762;O00762-2;O00762-3;O00762-4	Ubiquitin-conjugating enzyme E2 C	UBE2C	5.84985	19.4328	5.80914	5.93313	5.80729	7.35328	7.53993	7.29609	7.22381	O00762	11065	UBE2C	NC_000020	45812576	45816957	forward	4382	reviewed	Ubiquitin-conjugating enzyme E2 C (EC 2.3.2.23) ((E3-independent) E2 ubiquitin-conjugating enzyme C) (EC 2.3.2.24) (E2 ubiquitin-conjugating enzyme C) (UbcH10) (Ubiquitin carrier protein C) (Ubiquitin-protein ligase C)
P17812;P17812-2	P17812;P17812-2	CTP synthase 1	CTPS1	5.84966	19.4321	5.87873	5.84174	5.82851	5.24085	5.35332	5.29756	5.07168	P17812	1503	CTPS1	NC_000001	40979299	41012565	forward	33267	reviewed	CTP synthase 1 (EC 6.3.4.2) (CTP synthetase 1) (UTP--ammonia ligase 1)
Q8NHW5	Q8NHW5	60S acidic ribosomal protein P0-like	RPLP0P6	5.84955	19.4318	5.98846	5.83178	5.72842	0.154697	0.879706	-0.97143	0.555816	0	220717	RPLP0P6	NC_000002	38481775	38482875	forward	1101
P05114;A6NEL0;F2Z2W6;F2Z2Y5;H7BXJ5;A6NL93	P05114;A6NEL0;F2Z2W6;F2Z2Y5;H7BXJ5	Non-histone chromosomal protein HMG-14	HMGN1	5.84905	19.4301	5.79823	5.90138	5.84753	7.58975	7.50192	7.66178	7.60555	P05114	3150	HMGN1	NC_000021	39342315	39349121	reverse	6807	reviewed	Non-histone chromosomal protein HMG-14 (High mobility group nucleosome-binding domain-containing protein 1)
Q7L1Q6;Q7L1Q6-4;Q7L1Q6-3;Q7L1Q6-2;C9IZ80;C9JFN4;C9J188;C9JWF5;H0Y503;C9JV57	Q7L1Q6;Q7L1Q6-4;Q7L1Q6-3;Q7L1Q6-2;C9IZ80	Basic leucine zipper and W2 domain-containing protein 1	BZW1	5.84808	19.4269	5.85773	5.84744	5.83906	7.33566	7.29728	7.37834	7.33136	Q7L1Q6	9689	BZW1	NC_000002	200811546	200823851	forward	12306	reviewed	Basic leucine zipper and W2 domain-containing protein 1 (Protein Orf)
P67870;Q5SRQ6;Q5SRQ3;N0E472;A0A0G2JM12;N0E644;A0A0G2JM58	P67870;Q5SRQ6;Q5SRQ3;N0E472;A0A0G2JM12	Casein kinase II subunit beta	CSNK2B;CSNK2B-LY6G5B-1181;CSNK2B-LY6G5B--991	5.84728	19.4242	5.79995	5.89081	5.85108	7.67099	7.82972	7.57297	7.61029	P67870	1460	CSNK2B	NC_000006	31665880	31670070	forward	4191	reviewed	Casein kinase II subunit beta (CK II beta) (Phosvitin) (Protein G5a)
Q9Y6C9	Q9Y6C9	Mitochondrial carrier homolog 2	MTCH2	5.84712	19.4237	5.79864	5.85895	5.88379	5.79849	5.94837	5.71836	5.72874	Q9Y6C9	23788	MTCH2	NC_000011	47604309	47642654	reverse	38346	reviewed	Mitochondrial carrier homolog 2 (Met-induced mitochondrial protein)
Q13867;J3KSD8;K7ES02;K7ESE8;J3KS79;K7ENH5;K7EMJ3	Q13867;J3KSD8;K7ES02;K7ESE8	Bleomycin hydrolase	BLMH	5.84668	19.4223	5.84297	5.86366	5.83342	5.12102	5.20124	5.14568	5.01614	Q13867	642	BLMH	NC_000017	30248195	30292166	reverse	43972	reviewed	Bleomycin hydrolase (BH) (BLM hydrolase) (BMH) (EC 3.4.22.40)
O14745;O14745-2;J3QRP6;J3QRA3	O14745;O14745-2	Na(+)/H(+) exchange regulatory cofactor NHE-RF1	SLC9A3R1	5.84659	19.422	5.81037	5.85914	5.87026	3.73566	3.80735	3.82069	3.57894	O14745	9368	SLC9A3R1	NC_000017	74748612	74769360	forward	20749	reviewed	Na(+)/H(+) exchange regulatory cofactor NHE-RF1 (NHERF-1) (Ezrin-radixin-moesin-binding phosphoprotein 50) (EBP50) (Regulatory cofactor of Na(+)/H(+) exchanger) (Sodium-hydrogen exchanger regulatory factor 1) (Solute carrier family 9 isoform A3 regulatory factor 1)
P55084-2;P55084;F5GZQ3;B5MD38;C9JEY0;C9JE81;C9K0M0	P55084-2;P55084;F5GZQ3;B5MD38	Trifunctional enzyme subunit beta, mitochondrial;3-ketoacyl-CoA thiolase	HADHB	5.84598	19.4199	5.84031	5.89056	5.80708	4.21931	4.16189	4.2765	4.21956	P55084	3032	HADHB	NC_000002	26244748	26290465	forward	45718	reviewed	Trifunctional enzyme subunit beta, mitochondrial (TP-beta) [Includes: 3-ketoacyl-CoA thiolase (EC 2.3.1.16) (Acetyl-CoA acyltransferase) (Beta-ketothiolase)]
Q14141;B1AMS2;Q14141-2;Q14141-4;Q14141-3	Q14141;B1AMS2;Q14141-2;Q14141-4	Septin-6	42984	5.84542	19.4181	5.7987	5.82399	5.91357	4.55111	4.49313	4.64039	4.51979	Q14141	23157	43349	NC_000023	119615724	119693370	reverse	77647	reviewed	Septin-6
P06730;P06730-2;D6RBW1;P06730-3;H0Y8J7;D6RFJ3;D6RHE2;H0Y8X3;A6NMX2	P06730;P06730-2;D6RBW1;P06730-3	Eukaryotic translation initiation factor 4E	EIF4E	5.84488	19.4163	5.83692	5.88077	5.81696	2.82791	2.76977	2.85798	2.85599	P06730	1977	EIF4E	NC_000004	98878456	98930635	reverse	52180	reviewed	Eukaryotic translation initiation factor 4E (eIF-4E) (eIF4E) (eIF-4F 25 kDa subunit) (mRNA cap-binding protein)
Q9Y5L4;K7EIT2	Q9Y5L4;K7EIT2	Mitochondrial import inner membrane translocase subunit Tim13	TIMM13	5.84488	19.4163	5.82564	5.95955	5.74946	7.55545	7.77334	7.38578	7.50724	Q9Y5L4	26517	TIMM13	NC_000019	2425624	2427916	reverse	2293	reviewed	Mitochondrial import inner membrane translocase subunit Tim13
Q8NFX7-2;Q8NFX7;Q8NFX7-3;F8VZZ2	Q8NFX7-2;Q8NFX7	Syntaxin-binding protein 6	STXBP6	5.84426	19.4142	5.84695	5.88988	5.79594	-0.823193	-0.943416	-0.836501	-0.68966	Q8NFX7	29091	STXBP6	NC_000014	24809654	25050297	reverse	240644	reviewed	Syntaxin-binding protein 6 (Amisyn)
Q02750;Q02750-2;H3BRW9	Q02750;Q02750-2	Dual specificity mitogen-activated protein kinase kinase 1	MAP2K1	5.84277	19.4093	5.81212	5.80016	5.91602	2.43447	2.36457	2.50589	2.43296	Q02750	5604	MAP2K1	NC_000015	66386873	66491544	forward	104672	reviewed	Dual specificity mitogen-activated protein kinase kinase 1 (MAP kinase kinase 1) (MAPKK 1) (MKK1) (EC 2.7.12.2) (ERK activator kinase 1) (MAPK/ERK kinase 1) (MEK 1)
O00154-4;O00154-6;O00154-7;O00154;O00154-5;K7EKP8;O00154-2;O00154-3	O00154-4;O00154-6;O00154-7;O00154;O00154-5;K7EKP8;O00154-2;O00154-3	Cytosolic acyl coenzyme A thioester hydrolase	ACOT7	5.84207	19.4069	5.78875	5.81564	5.9218	-0.323969	-0.0439433	-0.454032	-0.473931	O00154	11332	ACOT7	NC_000001	6264272	6393766	reverse	129495	reviewed	Cytosolic acyl coenzyme A thioester hydrolase (EC 3.1.2.2) (Acyl-CoA thioesterase 7) (Brain acyl-CoA hydrolase) (BACH) (CTE-IIa) (CTE-II) (Long chain acyl-CoA thioester hydrolase)
Q9BRA2;I3L2R6;I3L0K2;I3L3M7	Q9BRA2;I3L2R6;I3L0K2;I3L3M7	Thioredoxin domain-containing protein 17	TXNDC17	5.84191	19.4064	5.90729	5.79226	5.82618	6.40275	6.44327	6.25814	6.50684	Q9BRA2	84817	TXNDC17	NC_000017	6640902	6644541	forward	3640	reviewed	Thioredoxin domain-containing protein 17 (14 kDa thioredoxin-related protein) (TRP14) (Protein 42-9-9) (Thioredoxin-like protein 5)
Q13526;K7EN45;K7EMU7;O15428	Q13526;K7EN45;K7EMU7	Peptidyl-prolyl cis-trans isomerase NIMA-interacting 1	PIN1	5.83889	19.3964	5.85628	5.80573	5.85467	4.19064	4.37504	4.09339	4.1035	Q13526	5300	PIN1	NC_000019	9835207	9849689	forward	14483	reviewed	Peptidyl-prolyl cis-trans isomerase NIMA-interacting 1 (EC 5.2.1.8) (Peptidyl-prolyl cis-trans isomerase Pin1) (PPIase Pin1) (Rotamase Pin1)
Q9UHY7;D6RA00;A0A0C4DGY8;Q9UHY7-2	Q9UHY7;D6RA00;A0A0C4DGY8;Q9UHY7-2	Enolase-phosphatase E1	ENOPH1	5.83871	19.3958	5.78862	5.86109	5.86641	5.20795	5.23993	5.28799	5.09592	Q9UHY7	58478	ENOPH1	NC_000004	82430480	82461175	forward	30696	reviewed	Enolase-phosphatase E1 (EC 3.1.3.77) (2,3-diketo-5-methylthio-1-phosphopentane phosphatase) (MASA homolog)
Q96DI7;Q96DI7-2;Q9NSS8	Q96DI7;Q96DI7-2	U5 small nuclear ribonucleoprotein 40 kDa protein	SNRNP40	5.83841	19.3948	5.82173	5.86558	5.82794	4.84647	4.97728	4.77189	4.79025	Q96DI7	9410	SNRNP40	NC_000001	31259568	31296797	reverse	37230	reviewed	U5 small nuclear ribonucleoprotein 40 kDa protein (U5 snRNP 40 kDa protein) (U5-40K) (38 kDa-splicing factor) (Prp8-binding protein) (hPRP8BP) (U5 snRNP-specific 40 kDa protein) (WD repeat-containing protein 57)
Q99829;B0QZ18;F2Z2V0;A6PVH9;E7ENH5;Q5JX58;Q5JX59;Q5JX60;Q5JX44;Q5JX56;Q5JX45;Q5JX55;Q5JX61;Q5JX52;Q5JX54;Q5JX57;E7EV27;H0Y524;Q5JX53	Q99829;B0QZ18;F2Z2V0;A6PVH9;E7ENH5;Q5JX58;Q5JX59;Q5JX60;Q5JX44;Q5JX56;Q5JX45;Q5JX55;Q5JX61;Q5JX52	Copine-1	CPNE1	5.83817	19.394	5.76245	5.89931	5.85275	5.13139	5.1914	5.17951	5.02325	Q99829	8904	CPNE1	NC_000020	35626031	35664956	reverse	38926	reviewed	Copine-1 (Chromobindin 17) (Copine I)
P31323	P31323	cAMP-dependent protein kinase type II-beta regulatory subunit	PRKAR2B	5.83596	19.3866	5.81403	5.82331	5.87054	4.81541	4.7126	4.9486	4.78503	P31323	5577	PRKAR2B	NC_000007	107044728	107161811	forward	117084	reviewed	cAMP-dependent protein kinase type II-beta regulatory subunit
Q99460;A0A087WW66;Q99460-2;H7C378;C9J9M4;H7BZR6;F8WCE3	Q99460;A0A087WW66;Q99460-2	26S proteasome non-ATPase regulatory subunit 1	PSMD1	5.83591	19.3865	5.80591	5.8467	5.85511	4.60749	4.7241	4.58676	4.51159	Q99460	5707	PSMD1	NC_000002	231056864	231172827	forward	115964	reviewed	26S proteasome non-ATPase regulatory subunit 1 (26S proteasome regulatory subunit RPN2) (26S proteasome regulatory subunit S1) (26S proteasome subunit p112)
Q86UX7-2;Q86UX7;F5H1C6;H0YFT5;F5H3I6;G3V1L6;Q9BQL6-3;Q9BQL6	Q86UX7-2;Q86UX7;F5H1C6	Fermitin family homolog 3	FERMT3	5.83552	19.3852	5.81999	5.82497	5.86161	4.72555	5.01167	4.59634	4.56864	Q86UX7	83706	FERMT3	NC_000011	64206665	64223891	forward	17227	reviewed	Fermitin family homolog 3 (Kindlin-3) (MIG2-like protein) (Unc-112-related protein 2)
Q14699;G3XAJ6;C9JHG2;C9JRN3;C9JWQ9;F8WAR1;U3KPZ2	Q14699;G3XAJ6;C9JHG2	Raftlin	RFTN1	5.8353	19.3844	5.8032	5.80434	5.89835	2.33967	2.45943	2.36737	2.19219	Q14699	23180	RFTN1	NC_000003	16315845	16513715	reverse	197871	reviewed	Raftlin (Cell migration-inducing gene 2 protein) (Raft-linking protein)
K7ELL7;P14314-2;P14314;K7EPW7;A0A0C4DGP4;K7EKX1;K7EJ70;K7EIP3	K7ELL7;P14314-2;P14314	Glucosidase 2 subunit beta	PRKCSH	5.83502	19.3835	5.79223	5.88249	5.83035	4.68622	4.52482	4.84398	4.68986	P14314	5589	PRKCSH	NC_000019	11435257	11450968	forward	15712	reviewed	Glucosidase 2 subunit beta (80K-H protein) (Glucosidase II subunit beta) (Protein kinase C substrate 60.1 kDa protein heavy chain) (PKCSH)
Q92499;F1T0B3;A0A087X2G1;Q92499-3;Q92499-2	Q92499;F1T0B3;A0A087X2G1;Q92499-3;Q92499-2	ATP-dependent RNA helicase DDX1	DDX1	5.8339	19.3798	5.8337	5.88277	5.78524	6.27103	6.35403	6.24317	6.21587	Q92499	1653	DDX1	NC_000002	15591621	15631111	forward	39491	reviewed	ATP-dependent RNA helicase DDX1 (EC 3.6.4.13) (DEAD box protein 1) (DEAD box protein retinoblastoma) (DBP-RB)
P62310	P62310	U6 snRNA-associated Sm-like protein LSm3	LSM3	5.83298	19.3767	5.83077	5.76697	5.9012	5.80677	5.75889	5.80194	5.85947	P62310	27258	LSM3	NC_000003	14178728	14198369	forward	19642	reviewed	U6 snRNA-associated Sm-like protein LSm3
Q15029-2;Q15029;Q15029-3;K7EP67;K7EIT3;K7EIV5	Q15029-2;Q15029;Q15029-3	116 kDa U5 small nuclear ribonucleoprotein component	EFTUD2	5.83288	19.3764	5.84166	5.8277	5.82928	4.4501	4.72955	4.52482	4.09592	Q15029	9343	EFTUD2	NC_000017	44850287	44899625	reverse	49339	reviewed	116 kDa U5 small nuclear ribonucleoprotein component (Elongation factor Tu GTP-binding domain-containing protein 2) (SNU114 homolog) (hSNU114) (U5 snRNP-specific protein, 116 kDa) (U5-116 kDa)
O00232;O00232-2;J3KTJ5;J3KSK1	O00232;O00232-2	26S proteasome non-ATPase regulatory subunit 12	PSMD12	5.83283	19.3762	5.81229	5.87666	5.80954	5.12677	5.22304	5.16631	4.99095	O00232	5718	PSMD12	NC_000017	67337916	67366627	reverse	28712	reviewed	26S proteasome non-ATPase regulatory subunit 12 (26S proteasome regulatory subunit RPN5) (26S proteasome regulatory subunit p55)
Q9Y3C8	Q9Y3C8	Ubiquitin-fold modifier-conjugating enzyme 1	UFC1	5.83276	19.376	5.81588	5.89553	5.78686	5.57297	5.58676	5.51979	5.61235	Q9Y3C8	51506	UFC1	NC_000001	161132754	161158856	forward	26103	reviewed	Ubiquitin-fold modifier-conjugating enzyme 1 (Ufm1-conjugating enzyme 1)
Q99757;M0QXH0;F8WDN2	Q99757;M0QXH0	Thioredoxin, mitochondrial	TXN2	5.83253	19.3753	5.86968	5.6729	5.95501	5.62229	5.81019	5.50271	5.55398	Q99757	25828	TXN2	NC_000022	36467036	36482025	reverse	14990	reviewed	Thioredoxin, mitochondrial (MTRX) (Mt-Trx) (Thioredoxin-2)
P20042	P20042	Eukaryotic translation initiation factor 2 subunit 2	EIF2S2	5.8302	19.3675	5.81305	5.82233	5.85521	5.23149	5.1375	5.30488	5.2521	P20042	8894	EIF2S2	NC_000020	34088298	34112356	reverse	24059	reviewed	Eukaryotic translation initiation factor 2 subunit 2 (Eukaryotic translation initiation factor 2 subunit beta) (eIF-2-beta)
Q9Y2L1;Q9Y2L1-2;G3V1J5;F2Z2C0	Q9Y2L1;Q9Y2L1-2;G3V1J5;F2Z2C0	Exosome complex exonuclease RRP44	DIS3	5.82873	19.3626	5.83894	5.86927	5.77797	6.14792	6.14425	6.20085	6.09866	Q9Y2L1	22894	DIS3	NC_000013	72755402	72782128	reverse	26727	reviewed	Exosome complex exonuclease RRP44 (EC 3.1.13.-) (EC 3.1.26.-) (Protein DIS3 homolog) (Ribosomal RNA-processing protein 44)
O14744;O14744-2;O14744-5;O14744-3;O14744-4;H0YJX6;G3V580;G3V2L6;G3V5L5;G3V2X6;C9JSX3;H0YJ77;G3V5T6;H0YJD3;H7BZ44;G3V507;G3V2F5;H0YJY6	O14744;O14744-2;O14744-5;O14744-3;O14744-4	Protein arginine N-methyltransferase 5;Protein arginine N-methyltransferase 5, N-terminally processed	PRMT5	5.82683	19.3563	5.80951	5.83804	5.83295	6.78106	7.13832	6.68271	6.52215	O14744	10419	PRMT5	NC_000014	22920511	22929585	reverse	9075	reviewed	Protein arginine N-methyltransferase 5 (EC 2.1.1.320) (72 kDa ICln-binding protein) (Histone-arginine N-methyltransferase PRMT5) (Jak-binding protein 1) (Shk1 kinase-binding protein 1 homolog) (SKB1 homolog) (SKB1Hs) [Cleaved into: Protein arginine N-methyltransferase 5, N-terminally processed]
P47755;F8W9N7;A0A0D9SET8;C9JUG7;P47755-2;F8WED3	P47755;F8W9N7;A0A0D9SET8;C9JUG7;P47755-2	F-actin-capping protein subunit alpha-2	CAPZA2	5.82662	19.3556	5.79681	5.88082	5.80222	5.20466	5.10014	5.28503	5.22882	P47755	830	CAPZA2	NC_000007	116862478	116919261	forward	56784	reviewed	F-actin-capping protein subunit alpha-2 (CapZ alpha-2)
P09669	P09669	Cytochrome c oxidase subunit 6C	COX6C	5.82623	19.3543	5.76581	5.74685	5.96603	7.12758	7.08119	7.12423	7.17732	P09669	1345	COX6C	NC_000008	99877995	99894014	reverse	16020	reviewed	Cytochrome c oxidase subunit 6C (Cytochrome c oxidase polypeptide VIc)
Q9NTJ3;E9PD53;Q9NTJ3-2;C9JR83;C9J9E4;C9J578;C9JVD8;C9JWF0;C9IYK2;C9JJ64;F8WCB7	Q9NTJ3;E9PD53;Q9NTJ3-2	Structural maintenance of chromosomes protein 4;Structural maintenance of chromosomes protein	SMC4	5.82489	19.3499	5.82713	5.80788	5.83965	6.99375	6.93676	7.10915	6.93534	Q9NTJ3	10051	SMC4	NC_000003	160399304	160434962	forward	35659	reviewed	Structural maintenance of chromosomes protein 4 (SMC protein 4) (SMC-4) (Chromosome-associated polypeptide C) (hCAP-C) (XCAP-C homolog)
Q9Y678;H0Y8X7;D6RG17;H0Y8G2	Q9Y678	Coatomer subunit gamma-1	COPG1	5.82461	19.3489	5.77751	5.84603	5.8503	4.82251	5.01703	4.80839	4.64212	Q9Y678	22820	COPG1	NC_000003	129249575	129277773	forward	28199	reviewed	Coatomer subunit gamma-1 (Gamma-1-coat protein) (Gamma-1-COP)
Q9Y490	Q9Y490	Talin-1	TLN1	5.82388	19.3465	5.79841	5.83251	5.84073	3.7496	4.0009	3.69822	3.54967	Q9Y490	7094	TLN1	NC_000009	35697337	35732395	reverse	35059	reviewed	Talin-1
Q16666;Q16666-2;Q16666-6;Q16666-3;A0A0A0MRB1;H3BR88;H3BM18;X6RHM1;H3BVE6;X6RHR0;Q6K0P9-6;Q6K0P9-5;Q6K0P9-4;Q6K0P9-3;Q6K0P9-2;Q6K0P9;H3BR65	Q16666;Q16666-2;Q16666-6;Q16666-3	Gamma-interferon-inducible protein 16	IFI16	5.82328	19.3445	5.8397	5.83469	5.79545	6.62851	6.57153	6.65764	6.65635	Q16666	3428	IFI16	NC_000001	158999968	159055155	forward	55188	reviewed	Gamma-interferon-inducible protein 16 (Ifi-16) (Interferon-inducible myeloid differentiation transcriptional activator)
A0A087WY55;Q9NP79;Q5TGM0;Q9NP79-2	A0A087WY55;Q9NP79;Q5TGM0;Q9NP79-2	Vacuolar protein sorting-associated protein VTA1 homolog	VTA1	5.82301	19.3436	5.80248	5.81623	5.85032	4.16505	4.08576	4.21878	4.19062	Q9NP79	51534	VTA1	NC_000006	142147162	142220948	forward	73787	reviewed	Vacuolar protein sorting-associated protein VTA1 homolog (Dopamine-responsive gene 1 protein) (DRG-1) (LYST-interacting protein 5) (LIP5) (SKD1-binding protein 1) (SBP1)
H3BTL1;Q9GZQ8;A6NCE7;H3BTE7;Q9H492;Q9H492-2	H3BTL1;Q9GZQ8;A6NCE7	Microtubule-associated proteins 1A/1B light chain 3B;Microtubule-associated proteins 1A/1B light chain 3 beta 2	MAP1LC3B;MAP1LC3B2	5.82237	19.3415	5.82672	5.79634	5.84403	4.0677	3.9514	4.21257	4.03914	Q9GZQ8	81631	MAP1LC3B	NC_000016	87392195	87404774	forward	12580	reviewed	Microtubule-associated proteins 1A/1B light chain 3B (Autophagy-related protein LC3 B) (Autophagy-related ubiquitin-like modifier LC3 B) (MAP1 light chain 3-like protein 2) (MAP1A/MAP1B light chain 3 B) (MAP1A/MAP1B LC3 B) (Microtubule-associated protein 1 light chain 3 beta)
A0A024R1R8;Q9Y2S6	A0A024R1R8;Q9Y2S6	Translation machinery-associated protein 7	hCG_2014768;TMA7	5.82186	19.3398	5.88564	5.7638	5.81614	5.96092	5.91624	5.9486	6.01792	Q9Y2S6	51372	TMA7	NC_000003	48440276	48444129	forward	3854	reviewed	Translation machinery-associated protein 7 (Coiled-coil domain-containing protein 72)
Q96CT7;M0R2F5	Q96CT7;M0R2F5	Coiled-coil domain-containing protein 124	CCDC124	5.82071	19.336	5.79406	5.80238	5.86568	5.32942	5.59723	5.14119	5.24983	Q96CT7	115098	CCDC124	NC_000019	17933015	17943985	forward	10971	reviewed	Coiled-coil domain-containing protein 124
Q9Y3B4	Q9Y3B4	Splicing factor 3B subunit 6	SF3B6	5.81987	19.3332	5.79421	5.91896	5.74645	7.76753	7.8098	7.74032	7.75248	Q9Y3B4	51639	SF3B6	NC_000002	24067584	24076444	reverse	8861	reviewed	Splicing factor 3B subunit 6 (Pre-mRNA branch site protein p14) (SF3b 14 kDa subunit) (SF3B14a) (Spliceosome-associated protein, 14-kDa) (Splicing factor 3b, subunit 6, 14kDa)
P11388;P11388-2;P11388-3;P11388-4;J3KTB7;J3QR57	P11388;P11388-2;P11388-3;P11388-4	DNA topoisomerase 2-alpha	TOP2A	5.81893	19.3301	5.82763	5.79296	5.8362	8.21761	8.19938	8.26908	8.18438	P11388	7153	TOP2A	NC_000017	40388521	40417950	reverse	29430	reviewed	DNA topoisomerase 2-alpha (EC 5.99.1.3) (DNA topoisomerase II, alpha isozyme)
R4GMR5;P48556;K7EJR3;K7EJC1;K7ERW6;K7ENY6	R4GMR5;P48556;K7EJR3	26S proteasome non-ATPase regulatory subunit 8	PSMD8	5.81748	19.3253	5.78591	5.82457	5.84197	6.66849	6.85761	6.56621	6.58165	P48556	5714	PSMD8	NC_000019	38374550	38383824	forward	9275	reviewed	26S proteasome non-ATPase regulatory subunit 8 (26S proteasome regulatory subunit RPN12) (26S proteasome regulatory subunit S14) (p31)
P28062;X5D2R7;Q5JNW7;A0A140T998;P28062-2	P28062;X5D2R7;Q5JNW7;A0A140T998;P28062-2	Proteasome subunit beta type-8;Proteasome subunit beta type	PSMB8;PSM8	5.81668	19.3226	5.81389	5.85855	5.7776	8.72279	8.8328	8.6571	8.67846	P28062	5696	PSMB8	NC_000006	32840717	32844935	reverse	4219	reviewed	Proteasome subunit beta type-8 (EC 3.4.25.1) (Low molecular mass protein 7) (Macropain subunit C13) (Multicatalytic endopeptidase complex subunit C13) (Proteasome component C13) (Proteasome subunit beta-5i) (Really interesting new gene 10 protein)
P16885;A0A0A0MRF9;H3BQV5;H3BPZ3	P16885;A0A0A0MRF9	1-phosphatidylinositol 4,5-bisphosphate phosphodiesterase gamma-2;Phosphoinositide phospholipase C	PLCG2	5.81602	19.3204	5.80472	5.82118	5.82217	3.19573	3.23113	3.24336	3.1127	P16885	5336	PLCG2	NC_000016	81779258	81962693	forward	183436	reviewed	1-phosphatidylinositol 4,5-bisphosphate phosphodiesterase gamma-2 (EC 3.1.4.11) (Phosphoinositide phospholipase C-gamma-2) (Phospholipase C-IV) (PLC-IV) (Phospholipase C-gamma-2) (PLC-gamma-2)
P62875	P62875	DNA-directed RNA polymerases I, II, and III subunit RPABC5	POLR2L	5.81539	19.3183	5.81645	5.7431	5.88663	6.86643	7.03342	6.60274	6.96313	P62875	5441	POLR2L	NC_000011	839721	842529	reverse	2809	reviewed	DNA-directed RNA polymerases I, II, and III subunit RPABC5 (RNA polymerases I, II, and III subunit ABC5) (DNA-directed RNA polymerase III subunit L) (RNA polymerase II 7.6 kDa subunit) (RPB7.6) (RPB10 homolog)
O75534;O75534-4;E9PLD4;E9PKN4	O75534;O75534-4	Cold shock domain-containing protein E1	CSDE1	5.81448	19.3153	5.79805	5.81906	5.82633	7.66824	7.63851	7.7174	7.64883	O75534	7812	CSDE1	NC_000001	114716913	114758050	reverse	41138	reviewed	Cold shock domain-containing protein E1 (N-ras upstream gene protein) (Protein UNR)
P35250;P35250-2;A0A087WVY3;H7C5P4;F8WC37;H7C5G4;H7C596;H7C5Q7;H7C5A0;H7C5P1;H7C5S7;F8WDC9	P35250;P35250-2;A0A087WVY3	Replication factor C subunit 2	RFC2	5.81356	19.3122	5.79833	5.85802	5.78433	5.21813	5.39643	5.19101	5.06695	P35250	5982	RFC2	NC_000007	74231502	74254458	reverse	22957	reviewed	Replication factor C subunit 2 (Activator 1 40 kDa subunit) (A1 40 kDa subunit) (Activator 1 subunit 2) (Replication factor C 40 kDa subunit) (RF-C 40 kDa subunit) (RFC40)
P36871;P36871-2;P36871-3	P36871;P36871-2;P36871-3	Phosphoglucomutase-1	PGM1	5.81312	19.3108	5.778	5.83105	5.83031	2.42316	2.31325	2.57773	2.37851	P36871	5236	PGM1	NC_000001	63593276	63660245	forward	66970	reviewed	Phosphoglucomutase-1 (PGM 1) (EC 5.4.2.2) (Glucose phosphomutase 1)
P14854;K7EQD3	P14854	Cytochrome c oxidase subunit 6B1	COX6B1	5.81265	19.3092	5.7945	5.7556	5.88784	7.42796	7.52576	7.29011	7.46801	P14854	1340	COX6B1	NC_000019	35648223	35658784	forward	10562	reviewed	Cytochrome c oxidase subunit 6B1 (Cytochrome c oxidase subunit VIb isoform 1) (COX VIb-1)
P14678-2;P14678;P14678-3;J3QLE5;P63162;P63162-2;J3KRY3;S4R3P3	P14678-2;P14678;P14678-3;J3QLE5;P63162;P63162-2	Small nuclear ribonucleoprotein-associated proteins B and B;Small nuclear ribonucleoprotein-associated protein N	SNRPB;SNRPN	5.81257	19.309	5.87781	5.85266	5.70726	7.79302	8.0568	7.72928	7.59298	P14678	6628	SNRPB	NC_000020	2461635	2470853	reverse	9219	reviewed	Small nuclear ribonucleoprotein-associated proteins B and B' (snRNP-B) (Sm protein B/B') (Sm-B/B') (SmB/B')
P54920;M0R0Y2;M0R2M1;M0R058;M0R0I4;M0R213;M0R027;M0QZM9;M0QZN5;M0R031	P54920;M0R0Y2;M0R2M1	Alpha-soluble NSF attachment protein	NAPA	5.80981	19.2998	5.79769	5.80872	5.82302	2.00482	2.14731	1.93357	1.93357	P54920	8775	NAPA	NC_000019	47487634	47515258	reverse	27625	reviewed	Alpha-soluble NSF attachment protein (SNAP-alpha) (N-ethylmaleimide-sensitive factor attachment protein alpha)
Q96IX5	Q96IX5	Up-regulated during skeletal muscle growth protein 5	USMG5	5.80969	19.2994	5.82607	5.8214	5.78162	8.17329	8.23386	8.17627	8.10973	Q96IX5	84833	USMG5	NC_000010	103389050	103396513	reverse	7464	reviewed	Up-regulated during skeletal muscle growth protein 5 (Diabetes-associated protein in insulin-sensitive tissues) (HCV F-transactivated protein 2)
Q9NPJ3;Q9NPJ3-2	Q9NPJ3;Q9NPJ3-2	Acyl-coenzyme A thioesterase 13;Acyl-coenzyme A thioesterase 13, N-terminally processed	ACOT13	5.80881	19.2965	5.82291	5.79525	5.80828	4.04485	3.99458	4.03562	4.10434	Q9NPJ3	55856	ACOT13	NC_000006	24667035	24705069	forward	38035	reviewed	Acyl-coenzyme A thioesterase 13 (Acyl-CoA thioesterase 13) (EC 3.1.2.-) (Thioesterase superfamily member 2) [Cleaved into: Acyl-coenzyme A thioesterase 13, N-terminally processed]
Q3ZCM7;A0A075B736;Q5SQY0	Q3ZCM7;A0A075B736;Q5SQY0	Tubulin beta-8 chain	TUBB8	5.80742	19.2918	5.76484	5.80774	5.84968	#N/A	#N/A	#N/A	#N/A	#N/A	#N/A	#N/A	#N/A	#N/A	#N/A	#N/A	#N/A	#N/A	#N/A
A0A0C4DFU2;P04179;P04179-4;F5H4R2;F5GYZ5;F5H3C5;A0A0C4DFU1;P04179-2;A0A0C4DG56;P04179-3;G8JLJ2;G5E9P6;F5GXZ9	A0A0C4DFU2;P04179;P04179-4;F5H4R2;F5GYZ5;F5H3C5;A0A0C4DFU1;P04179-2;A0A0C4DG56;P04179-3	Superoxide dismutase;Superoxide dismutase [Mn], mitochondrial	SOD2	5.80641	19.2885	5.75531	5.85947	5.80445	4.19433	4.21723	4.22497	4.14078	P04179	6648	SOD2	NC_000006	159679064	159762529	reverse	83466	reviewed	Superoxide dismutase [Mn], mitochondrial (EC 1.15.1.1)
O60869;O60869-2;O60869-3	O60869;O60869-2;O60869-3	Endothelial differentiation-related factor 1	EDF1	5.80638	19.2884	5.73779	5.81776	5.86358	7.99105	8.15228	7.88947	7.93139	O60869	8721	EDF1	NC_000009	136862114	136866336	reverse	4223	reviewed	Endothelial differentiation-related factor 1 (EDF-1) (Multiprotein-bridging factor 1) (MBF1)
Q9BT78;D6RFN0;D6RAX7;Q9BT78-2;D6RD63;D6REK7	Q9BT78;D6RFN0;D6RAX7;Q9BT78-2;D6RD63	COP9 signalosome complex subunit 4	COPS4	5.80596	19.287	5.74856	5.82471	5.84461	4.58919	4.54967	4.64501	4.57289	Q9BT78	51138	COPS4	NC_000004	83035086	83075818	forward	40733	reviewed	COP9 signalosome complex subunit 4 (SGN4) (Signalosome subunit 4) (JAB1-containing signalosome subunit 4)
Q92882	Q92882	Osteoclast-stimulating factor 1	OSTF1	5.80594	19.2869	5.82096	5.77596	5.82091	3.40087	3.37434	3.33771	3.49057	Q92882	26578	OSTF1	NC_000009	75088480	75147201	forward	58722	reviewed	Osteoclast-stimulating factor 1
O00425;O00425-2;F8WD15;F8W930;Q9Y6M1-5;Q9Y6M1-6;Q9Y6M1-3;Q9Y6M1-4;Q9Y6M1-1;Q9Y6M1	O00425;O00425-2	Insulin-like growth factor 2 mRNA-binding protein 3	IGF2BP3	5.80502	19.2838	5.78662	5.80818	5.82024	2.00867	1.88752	2.16027	1.9782	O00425	10643	IGF2BP3	NC_000007	23310209	23470674	reverse	160466	reviewed	Insulin-like growth factor 2 mRNA-binding protein 3 (IGF2 mRNA-binding protein 3) (IMP-3) (IGF-II mRNA-binding protein 3) (KH domain-containing protein overexpressed in cancer) (hKOC) (VICKZ family member 3)
P63000;P63000-2	P63000;P63000-2	Ras-related C3 botulinum toxin substrate 1	RAC1	5.80391	19.2802	5.79635	5.8646	5.75078	5.03326	5.10266	5.10182	4.8953	P63000	5879	RAC1	NC_000007	6374495	6403967	forward	29473	reviewed	Ras-related C3 botulinum toxin substrate 1 (Cell migration-inducing gene 5 protein) (Ras-like protein TC25) (p21-Rac1)
Q00688;G3V5F2	Q00688	Peptidyl-prolyl cis-trans isomerase FKBP3	FKBP3	5.80304	19.2773	5.81288	5.73363	5.86261	5.95996	5.95396	5.94977	5.97613	Q00688	2287	FKBP3	NC_000014	45115599	45134529	reverse	18931	reviewed	Peptidyl-prolyl cis-trans isomerase FKBP3 (PPIase FKBP3) (EC 5.2.1.8) (25 kDa FK506-binding protein) (25 kDa FKBP) (FKBP-25) (FK506-binding protein 3) (FKBP-3) (Immunophilin FKBP25) (Rapamycin-selective 25 kDa immunophilin) (Rotamase)
Q15102;M0R389;M0R1K3;M0QZT2;M0QXS6;M0R323	Q15102;M0R389;M0R1K3;M0QZT2	Platelet-activating factor acetylhydrolase IB subunit gamma	PAFAH1B3	5.80246	19.2754	5.83372	5.8136	5.76006	1.65453	1.79494	1.67807	1.49057	Q15102	5050	PAFAH1B3	NC_000019	42297033	42302800	reverse	5768	reviewed	Platelet-activating factor acetylhydrolase IB subunit gamma (EC 3.1.1.47) (PAF acetylhydrolase 29 kDa subunit) (PAF-AH 29 kDa subunit) (PAF-AH subunit gamma) (PAFAH subunit gamma)
P31947;P31947-2	P31947;P31947-2	14-3-3 protein sigma	SFN	5.80224	19.2746	5.69624	5.85786	5.85262	2.63004	2.15056	2.854	2.88557	P31947	2810	SFN	NC_000001	26863142	26864456	forward	1315	reviewed	14-3-3 protein sigma (Epithelial cell marker protein 1) (Stratifin)
P37198;M0QXN5;M0QX10;M0QYY0;M0QX13;M0QZL5;M0R1S1;M0QX64;M0R302	P37198;M0QXN5	Nuclear pore glycoprotein p62	NUP62	5.8005	19.2688	5.796	5.77614	5.82936	2.56059	2.70044	2.61117	2.37016	P37198	23636	NUP62	NC_000019	49906825	49929731	reverse	22907	reviewed	Nuclear pore glycoprotein p62 (62 kDa nucleoporin) (Nucleoporin Nup62)
P47985	P47985	Cytochrome b-c1 complex subunit Rieske, mitochondrial;Cytochrome b-c1 complex subunit 11	UQCRFS1	5.80007	19.2674	5.81513	5.79978	5.7853	6.0462	6.03958	6.05398	6.04505	P47985	7386	UQCRFS1	NC_000019	29207260	29213229	reverse	5970	reviewed	Cytochrome b-c1 complex subunit Rieske, mitochondrial (EC 1.10.2.2) (Complex III subunit 5) (Cytochrome b-c1 complex subunit 5) (Rieske iron-sulfur protein) (RISP) (Rieske protein UQCRFS1) (Ubiquinol-cytochrome c reductase iron-sulfur subunit) [Cleaved into: Cytochrome b-c1 complex subunit 9 (Su9) (Subunit 9) (8 kDa subunit 9) (Complex III subunit IX) (Cytochrome b-c1 complex subunit 11) (Ubiquin…
O60884;A0A087WT48;I3L320	O60884	DnaJ homolog subfamily A member 2	DNAJA2	5.79979	19.2665	5.78124	5.81962	5.79851	5.77161	5.95	5.74953	5.6153	O60884	10294	DNAJA2	NC_000016	46955362	46973714	reverse	18353	reviewed	DnaJ homolog subfamily A member 2 (Cell cycle progression restoration gene 3 protein) (Dnj3) (Dj3) (HIRA-interacting protein 4) (Renal carcinoma antigen NY-REN-14)
O14530;O14530-2;B8ZZX4;F8WCJ3;F8WBV5;G3XAJ4	O14530;O14530-2;B8ZZX4;F8WCJ3	Thioredoxin domain-containing protein 9	TXNDC9	5.79963	19.2659	5.81543	5.84638	5.73707	3.66175	3.59455	3.7115	3.6792	O14530	10190	TXNDC9	NC_000002	99306184	99336397	reverse	30214	reviewed	Thioredoxin domain-containing protein 9 (ATP-binding protein associated with cell differentiation) (Protein 1-4)
O60264	O60264	SWI/SNF-related matrix-associated actin-dependent regulator of chromatin subfamily A member 5	SMARCA5	5.79954	19.2657	5.8007	5.80235	5.79558	6.0201	6.08491	6.06609	5.90929	O60264	8467	SMARCA5	NC_000004	143513463	143557489	forward	44027	reviewed	SWI/SNF-related matrix-associated actin-dependent regulator of chromatin subfamily A member 5 (SWI/SNF-related matrix-associated actin-dependent regulator of chromatin A5) (EC 3.6.4.-) (Sucrose nonfermenting protein 2 homolog) (hSNF2H)
Q16563-2;C9JYN0;Q16563;H7C4J8;A0A0U1RQT9	Q16563-2;C9JYN0;Q16563	Synaptophysin-like protein 1	SYPL1	5.79796	19.2604	5.75944	5.86596	5.76849	7.24023	7.21199	7.31759	7.19111	Q16563	6856	SYPL1	NC_000007	106090368	106112647	reverse	22280	reviewed	Synaptophysin-like protein 1 (Pantophysin)
Q9H8S9;Q9H8S9-2	Q9H8S9;Q9H8S9-2	MOB kinase activator 1A	MOB1A	5.79754	19.259	5.80816	5.79025	5.79421	6.37135	6.34784	6.50016	6.26604	Q9H8S9	55233	MOB1A	NC_000002	74152598	74178967	reverse	26370	reviewed	MOB kinase activator 1A (Mob1 alpha) (Mob1A) (Mob1 homolog 1B) (Mps one binder kinase activator-like 1B)
P42574;A8MVM1;C9JXR7	P42574;A8MVM1	Caspase-3;Caspase-3 subunit p17;Caspase-3 subunit p12	CASP3	5.79729	19.2582	5.80897	5.79099	5.7919	5.87491	5.90328	5.90689	5.81455	P42574	836	CASP3	NC_000004	184627696	184649475	reverse	21780	reviewed	Caspase-3 (CASP-3) (EC 3.4.22.56) (Apopain) (Cysteine protease CPP32) (CPP-32) (Protein Yama) (SREBP cleavage activity 1) (SCA-1) [Cleaved into: Caspase-3 subunit p17; Caspase-3 subunit p12]
P07954-2;P07954	P07954-2;P07954	Fumarate hydratase, mitochondrial	FH	5.79712	19.2576	5.79734	5.78898	5.80505	5.64984	5.63923	5.68706	5.62322	P07954	2271	FH	NC_000001	241497557	241519785	reverse	22229	reviewed	Fumarate hydratase, mitochondrial (Fumarase) (EC 4.2.1.2)
P04792;F8WE04;C9J3N8	P04792	Heat shock protein beta-1	HSPB1	5.7946	19.2493	5.71096	5.7613	5.91156	1.81122	1.36737	1.9486	2.11769	P04792	3315	HSPB1	NC_000007	76302558	76304297	forward	1740	reviewed	Heat shock protein beta-1 (HspB1) (28 kDa heat shock protein) (Estrogen-regulated 24 kDa protein) (Heat shock 27 kDa protein) (HSP 27) (Stress-responsive protein 27) (SRP27)
Q9UI08-2;Q9UI08-5;G3V3G2;G3V535;A0A087WYI2	Q9UI08-2;Q9UI08-5			5.7946	19.2492	5.78404	5.81046	5.7893	2.39438	2.33342	2.43829	2.41143	Q9UI08	51466	EVL	NC_000014	99971454	100144236	forward	172783	reviewed	Ena/VASP-like protein (Ena/vasodilator-stimulated phosphoprotein-like)
P32519;A0A0U1RRL5;P32519-2;Q5T9E7;A0A0D9SG85;A0A087WU18;Q99607	P32519;A0A0U1RRL5;P32519-2	ETS-related transcription factor Elf-1	ELF1	5.79401	19.2473	5.78909	5.82386	5.76907	4.96056	4.89966	5.04045	4.94158	P32519	1997	ELF1	NC_000013	40931919	41061414	reverse	129496	reviewed	ETS-related transcription factor Elf-1 (E74-like factor 1)
Q9Y2X3;H7BZ72;F8WED0	Q9Y2X3	Nucleolar protein 58	NOP58	5.79365	19.2461	5.82764	5.75467	5.79865	6.62802	6.71053	6.58796	6.58556	Q9Y2X3	51602	NOP58	NC_000002	202265716	202303661	forward	37946	reviewed	Nucleolar protein 58 (Nucleolar protein 5)
Q92979;V9GYP5;A0A087WWQ2;A0A087WVM7	Q92979;V9GYP5;A0A087WWQ2;A0A087WVM7	Ribosomal RNA small subunit methyltransferase NEP1	EMG1	5.79297	19.2438	5.84429	5.79171	5.7429	6.22618	6.35738	6.15967	6.16148	Q92979	10436	EMG1	NC_000012	6970781	6997428	forward	26648	reviewed	Ribosomal RNA small subunit methyltransferase NEP1 (EC 2.1.1.-) (18S rRNA (pseudouridine(1248)-N1)-methyltransferase) (18S rRNA Psi1248 methyltransferase) (Nucleolar protein EMG1 homolog) (Protein C2f) (Ribosome biogenesis protein NEP1)
P55036;H0Y3Y9	P55036	26S proteasome non-ATPase regulatory subunit 4	PSMD4	5.7924	19.2419	5.73524	5.77727	5.86468	5.99129	6.07532	5.92908	5.96947	P55036	5710	PSMD4	NC_000001	151254700	151267479	forward	12780	reviewed	26S proteasome non-ATPase regulatory subunit 4 (26S proteasome regulatory subunit RPN10) (26S proteasome regulatory subunit S5A) (Antisecretory factor 1) (AF) (ASF) (Multiubiquitin chain-binding protein)
Q9BQ15;C9JT95;C9JMP5;F8WAF5;Q9BQ15-2;Q96AH0-2	Q9BQ15;C9JT95;C9JMP5	SOSS complex subunit B1	NABP2	5.79064	19.2361	5.80993	5.75724	5.80474	5.75941	5.97797	5.67469	5.62556	Q9BQ15	79035	NABP2	NC_000012	56222039	56229858	forward	7820	reviewed	SOSS complex subunit B1 (Nucleic acid-binding protein 2) (Oligonucleotide/oligosaccharide-binding fold-containing protein 2B) (Sensor of single-strand DNA complex subunit B1) (Sensor of ssDNA subunit B1) (SOSS-B1) (Single-stranded DNA-binding protein 1) (hSSB1)
Q9ULV4;Q9ULV4-2;Q9ULV4-3;B4E3S0;H0YHL7;F8W1H8;F8VUX3;F8VSA4;F8VRE9;F8VTT6;F8VVB7;F8VV53;J3QLV6;J3KSS5;Q6QEF8-4;Q6QEF8-3;Q6QEF8-2;Q6QEF8-5;Q6QEF8	Q9ULV4;Q9ULV4-2;Q9ULV4-3;B4E3S0;H0YHL7	Coronin-1C;Coronin	CORO1C	5.79026	19.2348	5.76417	5.76925	5.83735	3.95579	4.07125	3.91839	3.87774	Q9ULV4	23603	CORO1C	NC_000012	108645109	108731550	reverse	86442	reviewed	Coronin-1C (Coronin-3) (hCRNN4)
K7EM38;J3KT65;F8WCH0	K7EM38;J3KT65		ACTG1	5.79005	19.2341	5.9482	5.91059	5.51137	10.6025	10.5267	10.6972	10.5782	P63261	71	ACTG1	NC_000017	81509971	81512866	reverse	2896	reviewed	Actin, cytoplasmic 2 (Gamma-actin) [Cleaved into: Actin, cytoplasmic 2, N-terminally processed]
P04818;P04818-2;P04818-3	P04818;P04818-2;P04818-3	Thymidylate synthase	TYMS	5.78916	19.2312	5.72276	5.80341	5.84133	5.59206	5.64847	5.64875	5.47897	P04818	7298	TYMS	NC_000018	657604	673499	forward	15896	reviewed	Thymidylate synthase (TS) (TSase) (EC 2.1.1.45)
P56381;Q5VTU8	P56381;Q5VTU8	ATP synthase subunit epsilon, mitochondrial;ATP synthase subunit epsilon-like protein, mitochondrial	ATP5E;ATP5EP2	5.78897	19.2305	5.71593	5.71192	5.93904	8.39542	8.42698	8.34079	8.41849	P56381	514	ATP5E	NC_000020	59028678	59032367	reverse	3690	reviewed	ATP synthase subunit epsilon, mitochondrial (ATPase subunit epsilon)
P11177;P11177-3;P11177-2;C9J634;F8WF02	P11177;P11177-3;P11177-2;C9J634	Pyruvate dehydrogenase E1 component subunit beta, mitochondrial	PDHB	5.78859	19.2293	5.79595	5.83235	5.73747	6.87377	6.87971	6.85873	6.88289	P11177	5162	PDHB	NC_000003	58427630	58433852	reverse	6223	reviewed	Pyruvate dehydrogenase E1 component subunit beta, mitochondrial (PDHE1-B) (EC 1.2.4.1)
P61163;R4GMT0;A0A1B0GVS3	P61163;R4GMT0	Alpha-centractin	ACTR1A	5.7882	19.228	5.80933	5.8041	5.75119	4.88218	5.02281	4.904	4.71973	P61163	10121	ACTR1A	NC_000010	102479229	102502755	reverse	23527	reviewed	Alpha-centractin (Centractin) (ARP1) (Actin-RPV) (Centrosome-associated actin homolog)
P00846	P00846	ATP synthase subunit a	MT-ATP6	5.78719	19.2246	5.82943	5.87805	5.6541	14.5712	14.6462	14.6256	14.4418	P00846	4508	ATP6	NC_012920	8527	9207	forward	681	reviewed	ATP synthase subunit a (F-ATPase protein 6)
P41240;H3BUM9;H3BU69;H3BN15;K7ENL8;K7ES68;K7EQY5;P42679-3;P42679;P42679-2	P41240	Tyrosine-protein kinase CSK	CSK	5.78628	19.2216	5.74691	5.82224	5.78968	5.41392	5.61265	5.3345	5.29462	P41240	1445	CSK	NC_000015	74782064	74803198	forward	21135	reviewed	Tyrosine-protein kinase CSK (EC 2.7.10.2) (C-Src kinase) (Protein-tyrosine kinase CYL)
P62136;P62136-3;E9PMD7;F5H1L6;F5H037	P62136;P62136-3;E9PMD7	Serine/threonine-protein phosphatase PP1-alpha catalytic subunit;Serine/threonine-protein phosphatase	PPP1CA	5.78518	19.218	5.75466	5.80246	5.79843	7.68837	7.87633	7.67631	7.51246	P62136	5499	PPP1CA	NC_000011	67398181	67401905	reverse	3725	reviewed	Serine/threonine-protein phosphatase PP1-alpha catalytic subunit (PP-1A) (EC 3.1.3.16)
Q13951-2;J3KTD8	Q13951-2	Core-binding factor subunit beta	CBFB	5.78407	19.2143	5.7042	5.79018	5.85784	4.04563	4.15137	4.06523	3.92029	Q13951	865	CBFB	NC_000016	67029147	67101058	forward	71912	reviewed	Core-binding factor subunit beta (CBF-beta) (Polyomavirus enhancer-binding protein 2 beta subunit) (PEA2-beta) (PEBP2-beta) (SL3-3 enhancer factor 1 subunit beta) (SL3/AKV core-binding factor beta subunit)
H7BXD5;P28676;H7C2Z6;C9JIZ3;C9JWQ8;C9JV47	H7BXD5;P28676;H7C2Z6	Grancalcin	GCA	5.78353	19.2125	5.80633	5.82254	5.72173	3.09168	2.73552	3.27799	3.26153	P28676	25801	GCA	NC_000002	162318768	162371605	forward	52838	reviewed	Grancalcin
P35754	P35754	Glutaredoxin-1	GLRX	5.7828	19.2101	5.72271	5.74684	5.87886	5.04888	5.08321	4.97131	5.09212	P35754	2745	GLRX	NC_000005	95813849	95822873	reverse	9025	reviewed	Glutaredoxin-1 (Thioltransferase-1) (TTase-1)
Q8WUH6	Q8WUH6	Transmembrane protein 263	TMEM263	5.78254	19.2092	5.80734	5.78283	5.75745	5.62744	5.49089	5.78529	5.60615	Q8WUH6	90488	TMEM263	NC_000012	106955535	106974037	forward	18503	reviewed	Transmembrane protein 263
P14598;A6NI72;A8MVU1;P14598-2;A0A087X1W0	P14598;A6NI72;A8MVU1	Neutrophil cytosol factor 1;Putative neutrophil cytosol factor 1B;Putative neutrophil cytosol factor 1C	NCF1;NCF1B;NCF1C	5.78046	19.2023	5.739	5.81193	5.79044	4.82025	4.96947	4.77979	4.7115	P14598	653361	NCF1	NC_000007	74773962	74789376	forward	15415	reviewed	Neutrophil cytosol factor 1 (NCF-1) (47 kDa autosomal chronic granulomatous disease protein) (47 kDa neutrophil oxidase factor) (NCF-47K) (Neutrophil NADPH oxidase factor 1) (Nox organizer 2) (Nox-organizing protein 2) (SH3 and PX domain-containing protein 1A) (p47-phox)
O15400-2;O15400	O15400-2;O15400	Syntaxin-7	STX7	5.77984	19.2002	5.7515	5.79225	5.79576	5.56283	5.65993	5.56194	5.46663	O15400	8417	STX7	NC_000006	132457524	132513198	reverse	55675	reviewed	Syntaxin-7
E7EM64;Q7L5N1;H7C3T0	E7EM64;Q7L5N1	COP9 signalosome complex subunit 6	COPS6	5.77854	19.1959	5.81174	5.77746	5.74642	8.04525	8.34287	7.91988	7.87301	Q7L5N1	10980	COPS6	NC_000007	100088960	100092200	forward	3241	reviewed	COP9 signalosome complex subunit 6 (SGN6) (Signalosome subunit 6) (JAB1-containing signalosome subunit 6) (MOV34 homolog) (Vpr-interacting protein) (hVIP)
O75475;O75475-2	O75475;O75475-2	PC4 and SFRS1-interacting protein	PSIP1	5.77692	19.1905	5.77757	5.78719	5.766	5.16848	5.05875	5.27277	5.17393	O75475	11168	PSIP1	NC_000009	15464066	15511019	reverse	46954	reviewed	PC4 and SFRS1-interacting protein (CLL-associated antigen KW-7) (Dense fine speckles 70 kDa protein) (DFS 70) (Lens epithelium-derived growth factor) (Transcriptional coactivator p75/p52)
Q9NZL9;Q9NZL9-3;H7C0X7;E5RJR3;Q9NZL9-5	Q9NZL9;Q9NZL9-3;H7C0X7	Methionine adenosyltransferase 2 subunit beta	MAT2B	5.77484	19.1836	5.73438	5.78896	5.80118	5.89046	5.92719	5.93711	5.8071	Q9NZL9	27430	MAT2B	NC_000005	163503064	163519353	forward	16290	reviewed	Methionine adenosyltransferase 2 subunit beta (Methionine adenosyltransferase II beta) (MAT II beta) (Putative dTDP-4-keto-6-deoxy-D-glucose 4-reductase)
O75396;A0A087X1A9	O75396	Vesicle-trafficking protein SEC22b	SEC22B	5.77283	19.1769	5.70634	5.83945	5.77271	2.45891	2.41413	2.35614	2.60644	O75396	9554	SEC22B	NC_000001	120152520	120176534	reverse	24015	reviewed	Vesicle-trafficking protein SEC22b (ER-Golgi SNARE of 24 kDa) (ERS-24) (ERS24) (SEC22 vesicle-trafficking protein homolog B) (SEC22 vesicle-trafficking protein-like 1)
P19784;H3BSA1;H3BV19;H3BNI9	P19784;H3BSA1;H3BV19	Casein kinase II subunit alpha	CSNK2A2	5.77179	19.1735	5.75938	5.72223	5.83378	4.02021	3.98094	4.16993	3.90977	P19784	1459	CSNK2A2	NC_000016	58157907	58198116	reverse	40210	reviewed	Casein kinase II subunit alpha' (CK II alpha') (EC 2.7.11.1)
Q08J23;Q08J23-3;A0A140T9Y7	Q08J23;Q08J23-3	tRNA (cytosine(34)-C(5))-methyltransferase	NSUN2	5.77153	19.1726	5.73205	5.80211	5.78044	5.57637	5.81788	5.55121	5.36001	Q08J23	54888	NSUN2	NC_000005	6599239	6633360	reverse	34122	reviewed	tRNA (cytosine(34)-C(5))-methyltransferase (EC 2.1.1.203) (Myc-induced SUN domain-containing protein) (Misu) (NOL1/NOP2/Sun domain family member 2) (Substrate of AIM1/Aurora kinase B) (tRNA (cytosine-5-)-methyltransferase) (tRNA methyltransferase 4 homolog) (hTrm4)
Q96RP9;Q96RP9-2;C9IZ01;F8WAU4;C9JA25	Q96RP9;Q96RP9-2;C9IZ01;F8WAU4	Elongation factor G, mitochondrial	GFM1	5.77077	19.1701	5.74939	5.76038	5.80253	4.61499	4.71973	4.61176	4.51349	Q96RP9	85476	GFM1	NC_000003	158644497	158692572	forward	48076	reviewed	Elongation factor G, mitochondrial (EF-Gmt) (Elongation factor G 1, mitochondrial) (mEF-G 1) (Elongation factor G1) (hEFG1)
Q8WXX5	Q8WXX5	DnaJ homolog subfamily C member 9	DNAJC9	5.77072	19.1699	5.77384	5.77526	5.76307	6.21692	6.30597	6.14119	6.20359	Q8WXX5	23234	DNAJC9	NC_000010	73241954	73247331	reverse	5378	reviewed	DnaJ homolog subfamily C member 9 (HDJC9) (DnaJ protein SB73)
P54105;E9PMI6;J3KN38;E9PJF4	P54105;E9PMI6;J3KN38;E9PJF4	Methylosome subunit pICln	CLNS1A	5.7705	19.1692	5.84685	5.84308	5.62157	6.25377	6.20359	6.29205	6.26566	P54105	1207	CLNS1A	NC_000011	77616151	77637806	reverse	21656	reviewed	Methylosome subunit pICln (Chloride channel, nucleotide sensitive 1A) (Chloride conductance regulatory protein ICln) (I(Cln)) (Chloride ion current inducer protein) (ClCI) (Reticulocyte pICln)
O00193;E9PM92;E9PRZ9;E9PQA1	O00193;E9PM92;E9PRZ9	Small acidic protein	SMAP;C11orf58	5.76952	19.1659	5.80332	5.72856	5.77666	6.57692	6.61088	6.57607	6.5438	O00193	10944	C11orf58	NC_000011	16738601	16758354	forward	19754	reviewed	Small acidic protein
P78406;E9PQ57;E9PPG9;B0QZ36;B0QZ37	P78406;E9PQ57;E9PPG9	mRNA export factor	RAE1	5.76884	19.1637	5.74167	5.8077	5.75716	4.43678	4.64961	4.37016	4.29057	P78406	8480	RAE1	NC_000020	57350969	57378463	forward	27495	reviewed	mRNA export factor (Rae1 protein homolog) (mRNA-associated protein mrnp 41)
P04844;P04844-2;Q5JYR7;Q5JYR4;F2Z3K5;Q5JYR3;H0Y5M1	P04844;P04844-2	Dolichyl-diphosphooligosaccharide--protein glycosyltransferase subunit 2	RPN2	5.76851	19.1626	5.68079	5.82167	5.80308	5.52399	5.6642	5.48253	5.42526	P04844	6185	RPN2	NC_000020	37179046	37241623	forward	62578	reviewed	Dolichyl-diphosphooligosaccharide--protein glycosyltransferase subunit 2 (Dolichyl-diphosphooligosaccharide--protein glycosyltransferase 63 kDa subunit) (RIBIIR) (Ribophorin II) (RPN-II) (Ribophorin-2)
P61026;A0A087WWB9;P59190-2;P59190	P61026	Ras-related protein Rab-10	RAB10	5.76823	19.1616	5.71159	5.75719	5.83591	3.6542	3.81147	3.70487	3.44626	P61026	10890	RAB10	NC_000002	26033860	26137454	forward	103595	reviewed	Ras-related protein Rab-10
P35606;P35606-2;D6R997;H0Y938;H0YAC7;D6RBT6;D6RBZ7;D6RCL6;D6RBG7	P35606;P35606-2	Coatomer subunit beta	COPB2	5.76705	19.1577	5.76701	5.76717	5.76699	6.22233	6.18468	6.27482	6.2075	P35606	9276	COPB2	NC_000003	139355595	139389680	reverse	34086	reviewed	Coatomer subunit beta' (Beta'-coat protein) (Beta'-COP) (p102)
Q13126;B4DUC8;Q13126-4;Q13126-3;Q13126-2;J3QSB7;Q13126-7;Q13126-6;Q13126-5;F2Z2F3;F8WES2;J3KRN1	Q13126;B4DUC8;Q13126-4;Q13126-3;Q13126-2;J3QSB7;Q13126-7;Q13126-6;Q13126-5	S-methyl-5-thioadenosine phosphorylase;Purine nucleoside phosphorylase	MTAP	5.76687	19.1571	5.7487	5.75905	5.79286	4.03749	4.12763	4.08661	3.89821	Q13126	4507	MTAP	NC_000009	21802636	21865971	forward	63336	reviewed	S-methyl-5'-thioadenosine phosphorylase (EC 2.4.2.28) (5'-methylthioadenosine phosphorylase) (MTA phosphorylase) (MTAP) (MTAPase)
J3KN29;O00233;F5H5V4;F5GX23;O00233-2;F5H7X1;F5H169;O00233-3	J3KN29;O00233;F5H5V4;F5GX23;O00233-2;F5H7X1;F5H169	26S proteasome non-ATPase regulatory subunit 9	PSMD9	5.76632	19.1553	5.77111	5.77681	5.75104	4.38479	4.45943	4.30743	4.3875	O00233	5715	PSMD9	NC_000012	121888731	121917865	forward	29135	reviewed	26S proteasome non-ATPase regulatory subunit 9 (26S proteasome regulatory subunit p27)
O95347;O95347-2;A0A0C4DGE5;Q5T821	O95347;O95347-2	Structural maintenance of chromosomes protein 2	SMC2	5.76547	19.1525	5.77325	5.76021	5.76295	6.00941	5.95861	6.05637	6.01324	O95347	10592	SMC2	NC_000009	104093808	104141419	forward	47612	reviewed	Structural maintenance of chromosomes protein 2 (SMC protein 2) (SMC-2) (Chromosome-associated protein E) (hCAP-E) (XCAP-E homolog)
O75874;C9J4N6;C9JJE5;C9JLU6	O75874	Isocitrate dehydrogenase [NADP] cytoplasmic	IDH1	5.76433	19.1487	5.73374	5.82331	5.73594	4.84864	4.77136	4.95233	4.82222	O75874	3417	IDH1	NC_000002	208236227	208255143	reverse	18917	reviewed	Isocitrate dehydrogenase [NADP] cytoplasmic (IDH) (EC 1.1.1.42) (Cytosolic NADP-isocitrate dehydrogenase) (IDP) (NADP(+)-specific ICDH) (Oxalosuccinate decarboxylase)
A0A1B0GWJ0;A0A1B0GTJ7;P30566;A0A0A6YY92;P30566-2;A0A1B0GWF8;A0A096LNY6;A0A1B0GTG9;A0A096LNY5;A0A096LPA2;A0A096LNY4;A0A096LP92;B4DEP1;A0A096LP72;A0A096LP76;A0A1W2PRX2;V9GY96;A0A096LNT0	A0A1B0GWJ0;A0A1B0GTJ7;P30566;A0A0A6YY92;P30566-2;A0A1B0GWF8;A0A096LNY6;A0A1B0GTG9;A0A096LNY5	Adenylosuccinate lyase	ADSL	5.76372	19.1467	5.74327	5.73353	5.81436	5.96861	6.17113	5.80349	5.93121	P30566	158	ADSL	NC_000022	40346500	40387408	forward	40909	reviewed	Adenylosuccinate lyase (ADSL) (ASL) (EC 4.3.2.2) (Adenylosuccinase) (ASase)
Q9NRF9	Q9NRF9	DNA polymerase epsilon subunit 3	POLE3	5.76035	19.1355	5.76556	5.73776	5.77773	9.40824	9.60318	9.34638	9.27517	Q9NRF9	54107	POLE3	NC_000009	113407235	113410749	reverse	3515	reviewed	DNA polymerase epsilon subunit 3 (EC 2.7.7.7) (Arsenic-transactivated protein) (AsTP) (Chromatin accessibility complex 17 kDa protein) (CHRAC-17) (HuCHRAC17) (DNA polymerase II subunit 3) (DNA polymerase epsilon subunit p17)
G5EA30;Q92879-4;Q92879-2;Q92879-3;Q92879-6;Q92879;Q92879-5;E9PKU1;F5H0D8;E9PSH0;E9PQK4;F5H4Y5;E9PKA1;F5H3J7;V9GYD9	G5EA30;Q92879-4;Q92879-2;Q92879-3;Q92879-6;Q92879;Q92879-5;E9PKU1	CUGBP Elav-like family member 1	CELF1	5.75985	19.1338	5.75163	5.82014	5.70777	3.72208	3.82579	3.73877	3.6017	Q92879	10658	CELF1	NC_000011	47465937	47565569	reverse	99633	reviewed	CUGBP Elav-like family member 1 (CELF-1) (50 kDa nuclear polyadenylated RNA-binding protein) (Bruno-like protein 2) (CUG triplet repeat RNA-binding protein 1) (CUG-BP1) (CUG-BP- and ETR-3-like factor 1) (Deadenylation factor CUG-BP) (Embryo deadenylation element-binding protein homolog) (EDEN-BP homolog) (RNA-binding protein BRUNOL-2)
P49903;P49903-4;P49903-2;P49903-3;Q5T5U6;Q5T5U7	P49903;P49903-4;P49903-2;P49903-3;Q5T5U6	Selenide, water dikinase 1	SEPHS1	5.75945	19.1325	5.76517	5.76618	5.747	4.3758	4.47119	4.29866	4.35755	P49903	22929	SEPHS1	NC_000010	13317428	13348298	reverse	30871	reviewed	Selenide, water dikinase 1 (EC 2.7.9.3) (Selenium donor protein 1) (Selenophosphate synthase 1)
P40937;P40937-2;F5H5S0;C9JH72;E9PEP3;F5H0U6;F5H304	P40937;P40937-2	Replication factor C subunit 5	RFC5	5.75935	19.1322	5.75767	5.79209	5.72829	5.45442	5.49697	5.45418	5.4121	P40937	5985	RFC5	NC_000012	118016701	118033568	forward	16868	reviewed	Replication factor C subunit 5 (Activator 1 36 kDa subunit) (A1 36 kDa subunit) (Activator 1 subunit 5) (Replication factor C 36 kDa subunit) (RF-C 36 kDa subunit) (RFC36)
Q53GQ0;A0A1B0GV93;A0A1B0GVY6;E9PI21;Q53GQ0-2	Q53GQ0;A0A1B0GV93;A0A1B0GVY6	Very-long-chain 3-oxoacyl-CoA reductase	HSD17B12	5.75922	19.1317	5.7843	5.73142	5.76195	2.57396	2.488	2.67807	2.55582	Q53GQ0	51144	HSD17B12	NC_000011	43680593	43856619	forward	176027	reviewed	Very-long-chain 3-oxoacyl-CoA reductase (EC 1.1.1.330) (17-beta-hydroxysteroid dehydrogenase 12) (17-beta-HSD 12) (3-ketoacyl-CoA reductase) (KAR) (Estradiol 17-beta-dehydrogenase 12) (EC 1.1.1.62) (Short chain dehydrogenase/reductase family 12C member 1)
Q10567-2;Q10567;C9J1E7;H7C034	Q10567-2;Q10567;C9J1E7	AP-1 complex subunit beta-1	AP1B1	5.75878	19.1302	5.74715	5.78623	5.74296	3.6119	3.83693	3.60644	3.39232	Q10567	162	AP1B1	NC_000022	29327680	29388583	reverse	60904	reviewed	AP-1 complex subunit beta-1 (Adaptor protein complex AP-1 subunit beta-1) (Adaptor-related protein complex 1 subunit beta-1) (Beta-1-adaptin) (Beta-adaptin 1) (Clathrin assembly protein complex 1 beta large chain) (Golgi adaptor HA1/AP1 adaptin beta subunit)
Q13561;Q13561-3;Q13561-2;H0YI98;F8W1I6;F8VW18;F8VX93;F8VRV7;H0YHL1;F8W0U6	Q13561;Q13561-3;Q13561-2;H0YI98;F8W1I6;F8VW18	Dynactin subunit 2	DCTN2	5.75868	19.1299	5.76028	5.74972	5.76604	5.20261	5.1981	5.29536	5.11437	Q13561	10540	DCTN2	NC_000012	57530050	57547331	reverse	17282	reviewed	Dynactin subunit 2 (50 kDa dynein-associated polypeptide) (Dynactin complex 50 kDa subunit) (DCTN-50) (p50 dynamitin)
Q9NX40;D6RG39;D6RIT9;Q9NX40-3;Q9NX40-2;Q9NX40-4;D6RDI5;D6RA54;D6RC55;D6R918;D6RBC5;D6RF07	Q9NX40;D6RG39;D6RIT9;Q9NX40-3;Q9NX40-2;Q9NX40-4	OCIA domain-containing protein 1	OCIAD1	5.75735	19.1255	5.68771	5.81972	5.76462	6.0729	6.02126	6.16007	6.03738	Q9NX40	54940	OCIAD1	NC_000004	48831043	48861817	forward	30775	reviewed	OCIA domain-containing protein 1 (Ovarian cancer immunoreactive antigen domain containing 1) (Ovarian carcinoma immunoreactive antigen)
O75368	O75368	SH3 domain-binding glutamic acid-rich-like protein	SH3BGRL	5.75704	19.1245	5.68631	5.73768	5.84712	3.8224	3.78555	3.86096	3.82069	O75368	6451	SH3BGRL	NC_000023	81201804	81298547	forward	96744	reviewed	SH3 domain-binding glutamic acid-rich-like protein
P16615;P16615-5;P16615-2;P16615-3;P16615-4;H7C5W9;J3QSY6;H3BVB2;A0A0C4DH86;H3BTW4	P16615;P16615-5;P16615-2;P16615-3;P16615-4;H7C5W9	Sarcoplasmic/endoplasmic reticulum calcium ATPase 2	ATP2A2	5.757	19.1243	5.7086	5.76707	5.79533	4.40454	4.64731	4.46532	4.10098	P16615	488	ATP2A2	NC_000012	110281227	110351093	forward	69867	reviewed	Sarcoplasmic/endoplasmic reticulum calcium ATPase 2 (SERCA2) (SR Ca(2+)-ATPase 2) (EC 3.6.3.8) (Calcium pump 2) (Calcium-transporting ATPase sarcoplasmic reticulum type, slow twitch skeletal muscle isoform) (Endoplasmic reticulum class 1/2 Ca(2+) ATPase)
Q16633	Q16633	POU domain class 2-associating factor 1	POU2AF1	5.75423	19.1151	5.84528	5.71513	5.70226	5.7994	5.60466	5.9458	5.84775	Q16633	5450	POU2AF1	NC_000011	111352251	111379432	reverse	27182	reviewed	POU domain class 2-associating factor 1 (B-cell-specific coactivator OBF-1) (BOB-1) (OCA-B) (OCT-binding factor 1)
Q99598;C4P0D6;C4P0D8;Q5VVQ1;C4P0D4;Q9NRI2	Q99598;C4P0D6;C4P0D8	Translin-associated protein X	TSNAX;DISC1	5.75199	19.1077	5.74745	5.70104	5.80749	3.30237	3.31325	3.38128	3.21257	Q99598	7257	TSNAX	NC_000001	231528653	231566524	forward	37872	reviewed	Translin-associated protein X (Translin-associated factor X)
P24752;H0YEL7;P24752-2;E9PRQ6;E9PKF3	P24752	Acetyl-CoA acetyltransferase, mitochondrial	ACAT1	5.75194	19.1075	5.73592	5.75364	5.76625	3.98792	3.98732	4.02503	3.9514	P24752	38	ACAT1	NC_000011	108121531	108148168	forward	26638	reviewed	Acetyl-CoA acetyltransferase, mitochondrial (EC 2.3.1.9) (Acetoacetyl-CoA thiolase) (T2)
P15531;P15531-2;E7ERL0;E5RHP0;C9K028	P15531;P15531-2;E7ERL0	Nucleoside diphosphate kinase A	NME1	5.75049	19.1027	5.99764	5.94652	5.30732	7.72574	7.95507	7.56788	7.65428	P15531	4830	NME1	NC_000017	51153559	51162089	forward	8531	reviewed	Nucleoside diphosphate kinase A (NDK A) (NDP kinase A) (EC 2.7.4.6) (Granzyme A-activated DNase) (GAAD) (Metastasis inhibition factor nm23) (NM23-H1) (Tumor metastatic process-associated protein)
P54886	P54886	Delta-1-pyrroline-5-carboxylate synthase;Glutamate 5-kinase;Gamma-glutamyl phosphate reductase	ALDH18A1	5.74982	19.1005	5.72886	5.76271	5.75791	4.48917	4.66732	4.46532	4.33485	P54886	5832	ALDH18A1	NC_000010	95605929	95656810	reverse	50882	reviewed	Delta-1-pyrroline-5-carboxylate synthase (P5CS) (Aldehyde dehydrogenase family 18 member A1) [Includes: Glutamate 5-kinase (GK) (EC 2.7.2.11) (Gamma-glutamyl kinase); Gamma-glutamyl phosphate reductase (GPR) (EC 1.2.1.41) (Glutamate-5-semialdehyde dehydrogenase) (Glutamyl-gamma-semialdehyde dehydrogenase)]
O43615;M0QXU7;M0QXM9;M0R301;M0R124	O43615;M0QXU7	Mitochondrial import inner membrane translocase subunit TIM44	TIMM44	5.74966	19.1	5.73538	5.76537	5.74824	4.78037	5.04396	4.67129	4.62585	O43615	10469	TIMM44	NC_000019	7926718	7943823	reverse	17106	reviewed	Mitochondrial import inner membrane translocase subunit TIM44
Q9BWF3;E9PB51;Q9BWF3-4;D6R9K7;J3QRR5;Q9BWF3-3;Q9BWF3-2	Q9BWF3;E9PB51;Q9BWF3-4	RNA-binding protein 4	RBM4	5.74933	19.0989	5.7472	5.76928	5.73151	3.6432	3.7666	3.66221	3.5008	Q9BWF3	5936	RBM4	NC_000011	66638617	66668385	forward	29769	reviewed	RNA-binding protein 4 (Lark homolog) (hLark) (RNA-binding motif protein 4) (RNA-binding motif protein 4a)
P55735;P55735-2;P55735-4;P55735-3;A8MXL6;E7ERC8	P55735;P55735-2;P55735-4;P55735-3;A8MXL6	Protein SEC13 homolog	SEC13	5.74893	19.0975	5.721	5.86219	5.6636	4.73654	4.84599	4.78712	4.57652	P55735	6396	SEC13	NC_000003	10300929	10321188	reverse	20260	reviewed	Protein SEC13 homolog (GATOR complex protein SEC13) (SEC13-like protein 1) (SEC13-related protein)
Q96DH6;B4DHE8;B4DM51;Q96DH6-3;J3QKT5;H0YHB7;O43347	Q96DH6;B4DHE8;B4DM51;Q96DH6-3	RNA-binding protein Musashi homolog 2	MSI2	5.74869	19.0967	5.72534	5.76338	5.75734	0.76718	0.739848	0.847997	0.713696	Q96DH6	124540	MSI2	NC_000017	57255851	57684689	forward	428839	reviewed	RNA-binding protein Musashi homolog 2 (Musashi-2)
P17900;H0YBY3;E5RJD0	P17900	Ganglioside GM2 activator;Ganglioside GM2 activator isoform short	GM2A	5.74681	19.0905	5.86086	5.68603	5.69355	5.18277	5.34873	5.22458	4.97499	P17900	2760	GM2A	NC_000005	151253052	151270394	forward	17343	reviewed	Ganglioside GM2 activator (Cerebroside sulfate activator protein) (GM2-AP) (Sphingolipid activator protein 3) (SAP-3) [Cleaved into: Ganglioside GM2 activator isoform short]
P53999;D6RC37;D6R970	P53999	Activated RNA polymerase II transcriptional coactivator p15	SUB1	5.74623	19.0886	5.7996	5.81205	5.62705	3.15058	2.91839	3.24945	3.28392	P53999	10923	SUB1	NC_000005	32531778	32604079	forward	72302	reviewed	Activated RNA polymerase II transcriptional coactivator p15 (Positive cofactor 4) (PC4) (SUB1 homolog) (p14)
P03928	P03928	ATP synthase protein 8	MT-ATP8	5.74573	19.0869	5.6392	5.85434	5.74365	14.7125	14.7845	14.7651	14.5878	P03928	4509	ATP8	NC_012920	8366	8572	forward	207	reviewed	ATP synthase protein 8 (A6L) (F-ATPase subunit 8)
P61081;M0QX69;M0QYI6	P61081	NEDD8-conjugating enzyme Ubc12	UBE2M	5.7449	19.0841	5.72785	5.75558	5.75127	5.08773	5.32841	4.93074	5.00405	P61081	9040	UBE2M	NC_000019	58555712	58558976	reverse	3265	reviewed	NEDD8-conjugating enzyme Ubc12 (EC 6.3.2.-) (NEDD8 carrier protein) (NEDD8 protein ligase) (Ubiquitin-conjugating enzyme E2 M)
Q96C19;H0Y4Y4;A0A087X1Z2;Q9BUP0-2;C9JTV4;Q8WYH2	Q96C19	EF-hand domain-containing protein D2	EFHD2	5.74424	19.0819	5.74162	5.77775	5.71335	3.94396	4.06436	3.99458	3.77294	Q96C19	79180	EFHD2	NC_000001	15409895	15430343	forward	20449	reviewed	EF-hand domain-containing protein D2 (Swiprosin-1)
O60711;O60711-2;B7Z5P7;E9PNX9	O60711;O60711-2;B7Z5P7	Leupaxin	LPXN	5.744	19.0811	5.68236	5.7864	5.76323	5.81857	5.93522	5.7339	5.7866	O60711	9404	LPXN	NC_000011	58526871	58578239	reverse	51369	reviewed	Leupaxin
Q9BZL1;K7EQ43	Q9BZL1	Ubiquitin-like protein 5	UBL5	5.74367	19.0801	5.74057	5.78579	5.70466	9.30413	9.31671	9.25226	9.34341	Q9BZL1	59286	UBL5	NC_000019	9827880	9830121	forward	2242	reviewed	Ubiquitin-like protein 5
Q9UJZ1;A0A087WYB4;Q9UJZ1-2;F2Z2I8	Q9UJZ1;A0A087WYB4;Q9UJZ1-2	Stomatin-like protein 2, mitochondrial	STOML2	5.74251	19.0762	5.6785	5.76247	5.78657	8.43928	8.66146	8.27905	8.37734	Q9UJZ1	30968	STOML2	NC_000009	35099776	35103195	reverse	3420	reviewed	Stomatin-like protein 2, mitochondrial (SLP-2) (EPB72-like protein 2) (Paraprotein target 7) (Paratarg-7)
P53803;E5RGX2	P53803	DNA-directed RNA polymerases I, II, and III subunit RPABC4	POLR2K	5.74217	19.0751	5.76694	5.77359	5.68599	8.14435	8.15041	8.15563	8.12701	P53803	5440	POLR2K	NC_000008	100150611	100154002	forward	3392	reviewed	DNA-directed RNA polymerases I, II, and III subunit RPABC4 (RNA polymerases I, II, and III subunit ABC4) (ABC10-alpha) (DNA-directed RNA polymerase II subunit K) (RNA polymerase II 7.0 kDa subunit) (RPB7.0) (RPB10alpha)
P20073-2;P20073	P20073-2;P20073	Annexin A7	ANXA7	5.74163	19.0733	5.74207	5.7155	5.76734	5.1129	5.13791	5.1416	5.05918	P20073	310	ANXA7	NC_000010	73375101	73414085	reverse	38985	reviewed	Annexin A7 (Annexin VII) (Annexin-7) (Synexin)
Q92900;Q92900-2	Q92900;Q92900-2	Regulator of nonsense transcripts 1	UPF1	5.74109	19.0715	5.74849	5.74468	5.7301	3.20302	3.40054	3.15543	3.05311	Q92900	5976	UPF1	NC_000019	18831926	18868232	forward	36307	reviewed	Regulator of nonsense transcripts 1 (EC 3.6.4.-) (ATP-dependent helicase RENT1) (Nonsense mRNA reducing factor 1) (NORF1) (Up-frameshift suppressor 1 homolog) (hUpf1)
P61019;P61019-2;E9PKL7;H7C125;H0YD31;H0YDL5;A0A1D5RMT4	P61019;P61019-2;E9PKL7	Ras-related protein Rab-2A	RAB2A	5.74092	19.0709	5.69747	5.70013	5.82515	2.80833	2.8679	2.85	2.70708	P61019	5862	RAB2A	NC_000008	60516910	60623644	forward	106735	reviewed	Ras-related protein Rab-2A
P61201;P61201-2;B4DIH5;H0YKU5;H0YM03;H0YMC2	P61201;P61201-2;B4DIH5;H0YKU5	COP9 signalosome complex subunit 2	COPS2	5.74054	19.0697	5.7546	5.75419	5.71282	6.58687	6.47946	6.68229	6.59887	P61201	9318	COPS2	NC_000015	49125274	49155657	reverse	30384	reviewed	COP9 signalosome complex subunit 2 (SGN2) (Signalosome subunit 2) (Alien homolog) (JAB1-containing signalosome subunit 2) (Thyroid receptor-interacting protein 15) (TR-interacting protein 15) (TRIP-15)
P08559;P08559-3;P08559-2;P08559-4;Q5JPU3;Q5JPU0;Q5JPT9;Q5JPU1;Q5JPU2;P29803	P08559;P08559-3;P08559-2;P08559-4	Pyruvate dehydrogenase E1 component subunit alpha, somatic form, mitochondrial	PDHA1	5.73569	19.0535	5.74452	5.73347	5.72908	5.90396	6.07981	5.84549	5.7866	P08559	5160	PDHA1	NC_000023	19343893	19361707	forward	17815	reviewed	Pyruvate dehydrogenase E1 component subunit alpha, somatic form, mitochondrial (EC 1.2.4.1) (PDHE1-A type I)
Q96G03;Q96G03-2;E7ENQ8;E9PD70;H0Y921	Q96G03	Phosphoglucomutase-2	PGM2	5.73396	19.0478	5.72454	5.71012	5.76721	5.43543	5.41751	5.48414	5.40463	Q96G03	55276	PGM2	NC_000004	37826660	37862938	forward	36279	reviewed	Phosphoglucomutase-2 (PGM 2) (EC 5.4.2.2) (Glucose phosphomutase 2) (Phosphodeoxyribomutase) (Phosphopentomutase) (EC 5.4.2.7)
O43598;O43598-2;H0Y8X4	O43598;O43598-2;H0Y8X4	2-deoxynucleoside 5-phosphate N-hydrolase 1	DNPH1	5.73301	19.0447	5.71692	5.76406	5.71805	6.12079	6.20203	5.96717	6.19318	O43598	10591	DNPH1	NC_000006	43225629	43229473	reverse	3845	reviewed	2'-deoxynucleoside 5'-phosphate N-hydrolase 1 (EC 3.2.2.-) (c-Myc-responsive protein RCL)
Q92973-2;Q92973;Q92973-3;S4R398;E7EW37;K7ELC3	Q92973-2;Q92973;Q92973-3	Transportin-1	TNPO1	5.73276	19.0438	5.71622	5.72579	5.75627	5.20989	5.17473	5.28983	5.16511	Q92973	3842	TNPO1	NC_000005	72816591	72914388	forward	97798	reviewed	Transportin-1 (Importin beta-2) (Karyopherin beta-2) (M9 region interaction protein) (MIP)
P12081;P12081-4;B3KWE1;P12081-2;P12081-3;B4DDD8;B4E1C5;E7ETE2;D6RF05	P12081;P12081-4;B3KWE1;P12081-2;P12081-3;B4DDD8;B4E1C5;E7ETE2	Histidine--tRNA ligase, cytoplasmic	HARS	5.7326	19.0433	5.71012	5.74564	5.74205	5.12119	5.32841	5.09592	4.93923	P12081	3035	HARS	NC_000005	140673904	140691727	reverse	17824	reviewed	Histidine--tRNA ligase, cytoplasmic (EC 6.1.1.21) (Histidyl-tRNA synthetase) (HisRS)
P31040;D6RFM5;P31040-2;A0A087X1I3;P31040-3;H0Y8X1	P31040;D6RFM5;P31040-2;A0A087X1I3;P31040-3	Succinate dehydrogenase [ubiquinone] flavoprotein subunit, mitochondrial	SDHA	5.73224	19.0421	5.63011	5.77408	5.79255	3.52403	3.59455	3.52732	3.45022	P31040	6389	SDHA	NC_000005	218223	264816	forward	46594	reviewed	Succinate dehydrogenase [ubiquinone] flavoprotein subunit, mitochondrial (EC 1.3.5.1) (Flavoprotein subunit of complex II) (Fp)
Q92804-2;Q92804;A0A075B7D9;A0A075B7F4;A0A075B7F2;A0A075B7C1;A0A075B7E4	Q92804-2;Q92804;A0A075B7D9	TATA-binding protein-associated factor 2N	TAF15	5.73224	19.0421	5.68543	5.75511	5.7562	5.15592	5.04308	5.29829	5.12639	Q92804	8148	TAF15	NC_000017	35809455	35847242	forward	37788	reviewed	TATA-binding protein-associated factor 2N (68 kDa TATA-binding protein-associated factor) (TAF(II)68) (TAFII68) (RNA-binding protein 56)
Q15008;Q15008-4;Q15008-3;Q15008-2;C9J0E9;C9J7B7	Q15008;Q15008-4;Q15008-3;Q15008-2	26S proteasome non-ATPase regulatory subunit 6	PSMD6	5.73184	19.0408	5.70095	5.72761	5.76695	6.67721	6.67638	6.64818	6.70708	Q15008	9861	PSMD6	NC_000003	64010549	64024010	reverse	13462	reviewed	26S proteasome non-ATPase regulatory subunit 6 (26S proteasome regulatory subunit RPN7) (26S proteasome regulatory subunit S10) (Breast cancer-associated protein SGA-113M) (Phosphonoformate immuno-associated protein 4) (Proteasome regulatory particle subunit p44S10) (p42A)
Q14204;H0YJ21	Q14204	Cytoplasmic dynein 1 heavy chain 1	DYNC1H1	5.73174	19.0404	5.70864	5.73822	5.74836	3.32575	3.46205	3.39917	3.11603	Q14204	1778	DYNC1H1	NC_000014	101964528	102050798	forward	86271	reviewed	Cytoplasmic dynein 1 heavy chain 1 (Cytoplasmic dynein heavy chain 1) (Dynein heavy chain, cytosolic)
Q99426;Q99426-2;K7EP07;K7EK42;K7EL99;K7EQH0;K7ER04	Q99426;Q99426-2;K7EP07;K7EK42	Tubulin-folding cofactor B	TBCB	5.73154	19.0398	5.70589	5.69854	5.79019	5.42014	5.62234	5.25437	5.3837	Q99426	1155	TBCB	NC_000019	36114949	36125948	forward	11000	reviewed	Tubulin-folding cofactor B (Cytoskeleton-associated protein 1) (Cytoskeleton-associated protein CKAPI) (Tubulin-specific chaperone B)
Q9BX68	Q9BX68	Histidine triad nucleotide-binding protein 2, mitochondrial	HINT2	5.73092	19.0377	5.74008	5.78284	5.66986	7.28231	7.04483	7.41193	7.39017	Q9BX68	84681	HINT2	NC_000009	35812960	35815045	reverse	2086	reviewed	Histidine triad nucleotide-binding protein 2, mitochondrial (HINT-2) (EC 3.-.-.-) (HINT-3) (HIT-17kDa) (PKCI-1-related HIT protein)
P14927;B7Z2R2;P14927-2	P14927;B7Z2R2;P14927-2	Cytochrome b-c1 complex subunit 7	UQCRB	5.7291	19.0317	5.7397	5.7599	5.68771	8.5941	8.56986	8.58459	8.62786	P14927	7381	UQCRB	NC_000008	96226676	96235634	reverse	8959	reviewed	Cytochrome b-c1 complex subunit 7 (Complex III subunit 7) (Complex III subunit VII) (QP-C) (Ubiquinol-cytochrome c reductase complex 14 kDa protein)
Q9BUJ2-2;Q9BUJ2;A0A0A0MRA5;B7Z4B8;Q9BUJ2-4;Q9BUJ2-3;M0R3F1;M0QYZ0;M0QYI8;M0R0K8;M0QZV6;M0R203;M0QYM5;M0R247;A0A087X1I2;M0QYG9	Q9BUJ2-2;Q9BUJ2;A0A0A0MRA5;B7Z4B8;Q9BUJ2-4;Q9BUJ2-3;M0R3F1;M0QYZ0	Heterogeneous nuclear ribonucleoprotein U-like protein 1	HNRNPUL1	5.72857	19.0299	5.70537	5.75545	5.7249	3.7104	3.7866	3.82985	3.51475	Q9BUJ2	11100	HNRNPUL1	NC_000019	41262476	41307783	forward	45308	reviewed	Heterogeneous nuclear ribonucleoprotein U-like protein 1 (Adenovirus early region 1B-associated protein 5) (E1B-55 kDa-associated protein 5) (E1B-AP5)
P53621;P53621-2	P53621;P53621-2	Coatomer subunit alpha;Xenin;Proxenin	COPA	5.72799	19.028	5.6904	5.74979	5.74378	4.46497	4.65935	4.43763	4.29793	P53621	1314	COPA	NC_000001	160288587	160343564	reverse	54978	reviewed	Coatomer subunit alpha (Alpha-coat protein) (Alpha-COP) (HEP-COP) (HEPCOP) [Cleaved into: Xenin (Xenopsin-related peptide); Proxenin]
Q96I25;Q5W012;Q5W010;Q5W011;H0Y6J6	Q96I25;Q5W012	Splicing factor 45	RBM17	5.7278	19.0273	5.70588	5.73733	5.74019	6.22521	6.26903	6.2407	6.16591	Q96I25	84991	RBM17	NC_000010	6088986	6117459	forward	28474	reviewed	Splicing factor 45 (45 kDa-splicing factor) (RNA-binding motif protein 17)
P48739;P48739-3;A0A0A0MSW4;P48739-2;B3KYB7;B3KYB6	P48739;P48739-3;A0A0A0MSW4;P48739-2	Phosphatidylinositol transfer protein beta isoform	PITPNB	5.72465	19.0169	5.72641	5.77304	5.6745	4.79615	4.88606	4.80529	4.69711	P48739	23760	PITPNB	NC_000022	27851669	27919306	reverse	67638	reviewed	Phosphatidylinositol transfer protein beta isoform (PI-TP-beta) (PtdIns transfer protein beta) (PtdInsTP beta)
Q96KB5;Q96KB5-2;E5RFX4;E5RIE1	Q96KB5;Q96KB5-2;E5RFX4	Lymphokine-activated killer T-cell-originated protein kinase	PBK	5.72464	19.0168	5.74505	5.73743	5.69145	4.98254	4.96855	5.08279	4.89627	Q96KB5	55872	PBK	NC_000008	27809621	27838095	reverse	28475	reviewed	Lymphokine-activated killer T-cell-originated protein kinase (EC 2.7.12.2) (Cancer/testis antigen 84) (CT84) (MAPKK-like protein kinase) (Nori-3) (PDZ-binding kinase) (Spermatogenesis-related protein kinase) (SPK) (T-LAK cell-originated protein kinase)
Q99615;Q99615-2;K7ESP1;K7EIH8;K7EPP7;K7ELJ8;K7ER44;K7EJV7;K7EJL5;K7EN19;K7EJ24;K7EJE9;K7EK03;K7ENB7;K7EQ73	Q99615;Q99615-2	DnaJ homolog subfamily C member 7	DNAJC7	5.72451	19.0164	5.69119	5.7276	5.75474	5.26629	5.3726	5.18785	5.23841	Q99615	7266	DNAJC7	NC_000017	41976421	42021371	reverse	44951	reviewed	DnaJ homolog subfamily C member 7 (Tetratricopeptide repeat protein 2) (TPR repeat protein 2)
P33241;P33241-3;E7EMG9;P33241-2;E9PBD8;C9JU59;C9JKF7;C9JDV1;C9J9B9;C9JNQ1	P33241;P33241-3;E7EMG9;P33241-2;E9PBD8	Lymphocyte-specific protein 1	LSP1	5.72394	19.0145	5.67608	5.72114	5.77461	5.33556	5.68229	5.17832	5.14609	P33241	4046	LSP1	NC_000011	1852970	1892263	forward	39294	reviewed	Lymphocyte-specific protein 1 (47 kDa actin-binding protein) (52 kDa phosphoprotein) (pp52) (Lymphocyte-specific antigen WP34)
E9PFP8;P57721-5;P57721-4;P57721;J3QT27;P57721-2;P57721-3;C9K0A2;F8WC71;C9IZV9;C9J7A9;C9JSA6;C9J5V4;C9JTY5;C9JZY3;C9J0A4;P57723-2;P57723	E9PFP8;P57721-5;P57721-4;P57721;J3QT27;P57721-2;P57721-3	Poly(rC)-binding protein 3	PCBP3	5.72391	19.0144	5.75618	5.64694	5.7686	-6.64386	-6.64386	-6.64386	-6.64386	P57721	54039	PCBP3	NC_000021	45849961	45942454	forward	92494	reviewed	Poly(rC)-binding protein 3 (Alpha-CP3) (PCBP3-overlapping transcript) (PCBP3-overlapping transcript 1)
P00390-2;P00390;P00390-3;P00390-4;P00390-5;H0YC68;E5RI06	P00390-2;P00390;P00390-3;P00390-4;P00390-5	Glutathione reductase, mitochondrial	GSR	5.72346	19.0129	5.7089	5.74737	5.71412	3.91876	4.02857	3.87873	3.849	P00390	2936	GSR	NC_000008	30678061	30727969	reverse	49909	reviewed	Glutathione reductase, mitochondrial (GR) (GRase) (EC 1.8.1.7)
Q9HAV7	Q9HAV7	GrpE protein homolog 1, mitochondrial	GRPEL1	5.72274	19.0105	5.72474	5.72661	5.71687	6.32593	6.51065	6.20731	6.25984	Q9HAV7	80273	GRPEL1	NC_000004	7058895	7068210	reverse	9316	reviewed	GrpE protein homolog 1, mitochondrial (HMGE) (Mt-GrpE#1)
Q9GZS3;H0YN81;H0YMF9;H0YL19;H0YM76;H3BQA8;H0YLA1	Q9GZS3;H0YN81;H0YMF9;H0YL19	WD repeat-containing protein 61;WD repeat-containing protein 61, N-terminally processed	WDR61	5.72217	19.0086	5.69544	5.73706	5.73402	6.13178	6.18943	6.05983	6.14609	Q9GZS3	80349	WDR61	NC_000015	78283233	78299726	reverse	16494	reviewed	WD repeat-containing protein 61 (Meiotic recombination REC14 protein homolog) (SKI8 homolog) (Ski8) [Cleaved into: WD repeat-containing protein 61, N-terminally processed]
Q13011;M0R248;M0QZW4;M0QXS7;M0R280;M0R1A2	Q13011;M0R248	Delta(3,5)-Delta(2,4)-dienoyl-CoA isomerase, mitochondrial	ECH1	5.72083	19.0042	5.71361	5.69827	5.75061	3.64998	3.75489	3.60288	3.59216	Q13011	1891	ECH1	NC_000019	38815422	38831857	reverse	16436	reviewed	Delta(3,5)-Delta(2,4)-dienoyl-CoA isomerase, mitochondrial (EC 5.3.3.-)
Q9UBS4;H7C2Y5	Q9UBS4;H7C2Y5	DnaJ homolog subfamily B member 11	DNAJB11	5.72025	19.0022	5.67775	5.71457	5.76842	7.0573	7.37817	6.93711	6.85661	Q9UBS4	51726	DNAJB11	NC_000003	186570676	186585800	forward	15125	reviewed	DnaJ homolog subfamily B member 11 (APOBEC1-binding protein 2) (ABBP-2) (DnaJ protein homolog 9) (ER-associated DNAJ) (ER-associated Hsp40 co-chaperone) (Endoplasmic reticulum DNA J domain-containing protein 3) (ER-resident protein ERdj3) (ERdj3) (ERj3p) (HEDJ) (Human DnaJ protein 9) (hDj-9) (PWP1-interacting protein 4)
V9GZ56;Q9Y4Z0;U3KQK1;U3KQS7;M0QXB0	V9GZ56;Q9Y4Z0;U3KQK1;U3KQS7	U6 snRNA-associated Sm-like protein LSm4	LSM4	5.71925	18.9989	5.74592	5.82432	5.5875	6.2125	6.22149	6.18527	6.23074	Q9Y4Z0	25804	LSM4	NC_000019	18306230	18323191	reverse	16962	reviewed	U6 snRNA-associated Sm-like protein LSm4 (Glycine-rich protein) (GRP)
Q9Y5J7;A0A1W2PRH9;A0A1W2PQS5;G3V502;G3V2F3	Q9Y5J7;A0A1W2PRH9;A0A1W2PQS5;G3V502;G3V2F3	Mitochondrial import inner membrane translocase subunit Tim9	TIMM9	5.71924	18.9989	5.6577	5.64178	5.85823	4.48584	4.55765	4.50208	4.3978	Q9Y5J7	26520	TIMM9	NC_000014	58408494	58427614	reverse	19121	reviewed	Mitochondrial import inner membrane translocase subunit Tim9
Q16698-2;Q16698;E5RFV2;E5RJG7;E5RJD2;E5RID6;H0YAW3	Q16698-2;Q16698;E5RFV2;E5RJG7	2,4-dienoyl-CoA reductase, mitochondrial	DECR1	5.71733	18.9926	5.71309	5.67984	5.75906	4.37456	4.20163	4.45022	4.47184	Q16698	1666	DECR1	NC_000008	90001337	90052004	forward	50668	reviewed	2,4-dienoyl-CoA reductase, mitochondrial (EC 1.3.1.34) (2,4-dienoyl-CoA reductase [NADPH]) (4-enoyl-CoA reductase [NADPH]) (Short chain dehydrogenase/reductase family 18C member 1)
Q9UNZ2;Q9UNZ2-5;Q9UNZ2-4;F2Z2K0;Q9UNZ2-6;R4GNE6;G3V4V8;R4GMY2	Q9UNZ2;Q9UNZ2-5;Q9UNZ2-4;F2Z2K0;Q9UNZ2-6	NSFL1 cofactor p47	NSFL1C	5.71683	18.9909	5.67667	5.71856	5.75525	4.10292	4.19771	4.12102	3.99005	Q9UNZ2	55968	NSFL1C	NC_000020	1442162	1467720	reverse	25559	reviewed	NSFL1 cofactor p47 (UBX domain-containing protein 2C) (p97 cofactor p47)
H0YHG0;Q6Y2X3;H0YHH1;H0YIP3	H0YHG0			5.71662	18.9902	5.66773	5.74517	5.73696	#N/A	#N/A	#N/A	#N/A	#N/A	#N/A	#N/A	#N/A	#N/A	#N/A	#N/A	#N/A	#N/A	#N/A
Q08257;Q08257-3;A6NP24;C9JH92;Q08257-2	Q08257;Q08257-3;A6NP24;C9JH92;Q08257-2	Quinone oxidoreductase	CRYZ	5.71578	18.9874	5.67112	5.73875	5.73748	5.01054	4.96301	5.11395	4.95466	Q08257	1429	CRYZ	NC_000001	74705482	74733408	reverse	27927	reviewed	Quinone oxidoreductase (EC 1.6.5.5) (NADPH:quinone reductase) (Zeta-crystallin)
Q9H3N1;G3V448	Q9H3N1	Thioredoxin-related transmembrane protein 1	TMX1	5.71495	18.9847	5.62418	5.72226	5.79843	6.49997	6.45385	6.62147	6.42459	Q9H3N1	81542	TMX1	NC_000014	51240168	51257655	forward	17488	reviewed	Thioredoxin-related transmembrane protein 1 (Thioredoxin domain-containing protein 1) (Transmembrane Trx-related protein)
P36405	P36405	ADP-ribosylation factor-like protein 3	ARL3	5.71492	18.9845	5.66672	5.74532	5.73271	4.07186	3.98368	4.10098	4.13093	P36405	403	ARL3	NC_000010	102673727	102714433	reverse	40707	reviewed	ADP-ribosylation factor-like protein 3
Q96K17;E9PL10;Q96K17-2;Q96K17-3	Q96K17;E9PL10;Q96K17-2	Transcription factor BTF3 homolog 4;Transcription factor BTF3	BTF3L4	5.71443	18.9829	5.7701	5.70105	5.67215	2.9865	2.94298	3.10769	2.90881	Q96K17	91408	BTF3L4	NC_000001	52056185	52090716	forward	34532	reviewed	Transcription factor BTF3 homolog 4 (Basic transcription factor 3-like 4)
Q9Y547;X6R7Y7;A6NG08	Q9Y547;X6R7Y7	Intraflagellar transport protein 25 homolog	HSPB11	5.71373	18.9806	5.75797	5.69117	5.69203	4.55943	4.53356	4.53356	4.61117	Q9Y547	51668	HSPB11	NC_000001	53921561	53946308	reverse	24748	reviewed	Intraflagellar transport protein 25 homolog (Heat shock protein beta-11) (Hspb11) (Placental protein 25) (PP25)
E9PLK3;P55786;P55786-2;A6NEC2;E9PP11;H0YDG0;A6NEC2-2;H0YCQ5;E9PJY4;E9PPD4;E9PJ74;E9PJF9;E9PRQ5;E9PPZ2;A6NEC2-3;E9PI82	E9PLK3;P55786;P55786-2	Puromycin-sensitive aminopeptidase	NPEPPS	5.71226	18.9757	5.7379	5.6987	5.70017	2.51377	2.47249	2.56803	2.5008	P55786	9520	NPEPPS	NC_000017	47522950	47623276	forward	100327	reviewed	Puromycin-sensitive aminopeptidase (PSA) (EC 3.4.11.14) (Cytosol alanyl aminopeptidase) (AAP-S)
Q9UBB4;Q9UBB4-2;A0A1W2PQD2;B1AHE4;B1AHE3	Q9UBB4;Q9UBB4-2;A0A1W2PQD2	Ataxin-10	ATXN10	5.70902	18.965	5.70211	5.71358	5.71138	3.59951	3.76977	3.5472	3.48156	Q9UBB4	25814	ATXN10	NC_000022	45671798	45845307	forward	173510	reviewed	Ataxin-10 (Brain protein E46 homolog) (Spinocerebellar ataxia type 10 protein)
H3BV80;H3BMM9;H3BTC0;Q15287;Q15287-3;Q15287-2;H3BMS0;H3BRK4;H3BTV0;H3BNI3;H3BP82;H3BTR6;H3BUG0;H3BTY0;H3BNU7;H3BUL0	H3BV80;H3BMM9;H3BTC0;Q15287;Q15287-3;Q15287-2;H3BMS0	RNA-binding protein with serine-rich domain 1	RNPS1	5.70778	18.9608	5.6748	5.76363	5.68493	5.33654	5.53916	5.30816	5.16229	Q15287	10921	RNPS1	NC_000016	2253116	2268412	reverse	15297	reviewed	RNA-binding protein with serine-rich domain 1 (SR-related protein LDC2)
P22307-6;P22307-2;P22307-4;P22307-7;P22307-8;P22307;H0YF61	P22307-6;P22307-2;P22307-4;P22307-7;P22307-8;P22307;H0YF61	Non-specific lipid-transfer protein	SCP2	5.70731	18.9593	5.71599	5.71409	5.69186	2.96209	2.88166	3.0635	2.94111	P22307	6342	SCP2	NC_000001	52927229	53051617	forward	124389	reviewed	Non-specific lipid-transfer protein (NSL-TP) (EC 2.3.1.176) (Propanoyl-CoA C-acyltransferase) (SCP-chi) (SCPX) (Sterol carrier protein 2) (SCP-2) (Sterol carrier protein X) (SCP-X)
Q01085-2	Q01085-2	Nucleolysin TIAR	TIAL1	5.70664	18.9571	5.67067	5.75949	5.68977	5.79705	5.849	5.81096	5.73118	Q01085	7073	TIAL1	NC_000010	119573465	119597247	reverse	23783	reviewed	Nucleolysin TIAR (TIA-1-related protein)
P18085;C9JAK5;C9JPM4;U3KQF2;F8WDB3	P18085;C9JAK5;C9JPM4;U3KQF2	ADP-ribosylation factor 4	ARF4	5.70628	18.9559	5.62808	5.78765	5.70312	3.52889	3.76871	3.44361	3.37434	P18085	378	ARF4	NC_000003	57571363	57597488	reverse	26126	reviewed	ADP-ribosylation factor 4
O96000;O96000-2;H3BV16;H3BPJ9	O96000;O96000-2;H3BV16;H3BPJ9	NADH dehydrogenase [ubiquinone] 1 beta subcomplex subunit 10	NDUFB10	5.70568	18.9539	5.67197	5.6909	5.75418	8.04015	8.24408	7.9308	7.94556	O96000	4716	NDUFB10	NC_000016	1959516	1961975	forward	2460	reviewed	NADH dehydrogenase [ubiquinone] 1 beta subcomplex subunit 10 (Complex I-PDSW) (CI-PDSW) (NADH-ubiquinone oxidoreductase PDSW subunit)
O43399-2;O43399-4;O43399-3;O43399-6;A0A087WZ51	O43399-2;O43399-4;O43399-3;O43399-6;A0A087WZ51		TPD52L2	5.70533	18.9527	5.6968	5.72962	5.68956	4.47819	4.6565	4.56316	4.2149	O43399	7165	TPD52L2	NC_000020	63865228	63891545	forward	26318	reviewed	Tumor protein D54 (hD54) (Tumor protein D52-like 2)
O95373;E9PLJ0;E9PLB2	O95373	Importin-7	IPO7	5.70481	18.951	5.69387	5.69907	5.72149	6.21989	6.14812	6.31994	6.1916	O95373	10527	IPO7	NC_000011	9384622	9448127	forward	63506	reviewed	Importin-7 (Imp7) (Ran-binding protein 7) (RanBP7)
P25685;P25685-2;M0R080;M0QYT3;M0QXK0;M0R1D6;M0QZD0;M0R128;A0A1B0GX60	P25685;P25685-2	DnaJ homolog subfamily B member 1	DNAJB1	5.70396	18.9481	5.69433	5.71006	5.70749	4.45273	4.74739	4.36667	4.24413	P25685	3337	DNAJB1	NC_000019	14514764	14529821	reverse	15058	reviewed	DnaJ homolog subfamily B member 1 (DnaJ protein homolog 1) (Heat shock 40 kDa protein 1) (HSP40) (Heat shock protein 40) (Human DnaJ protein 1) (hDj-1)
Q9UMY1;H7C2B1;Q9UMY1-2	Q9UMY1;H7C2B1;Q9UMY1-2	Nucleolar protein 7	NOL7	5.70358	18.9469	5.64862	5.70864	5.75348	6.56344	6.66619	6.55505	6.46907	Q9UMY1	51406	NOL7	NC_000006	13615327	13632470	forward	17144	reviewed	Nucleolar protein 7 (Nucleolar protein of 27 kDa)
P84085;C9J1Z8	P84085;C9J1Z8	ADP-ribosylation factor 5	ARF5	5.70329	18.9459	5.73898	5.71964	5.65127	8.00566	8.04242	7.96642	8.00815	P84085	381	ARF5	NC_000007	127588352	127591705	forward	3354	reviewed	ADP-ribosylation factor 5
O14776;O14776-2;G3V220;Q5VWI1	O14776;O14776-2;G3V220	Transcription elongation regulator 1	TCERG1	5.70255	18.9435	5.66447	5.73454	5.70863	4.93002	4.8125	5.05441	4.92315	O14776	10915	TCERG1	NC_000005	146447124	146511508	forward	64385	reviewed	Transcription elongation regulator 1 (TATA box-binding protein-associated factor 2S) (Transcription factor CA150)
Q9NZ01;M0R3C3;M0QXM3;Q9NZ01-2;M0R329;B4DR74	Q9NZ01	Very-long-chain enoyl-CoA reductase	TECR	5.70183	18.9411	5.60984	5.73185	5.7638	2.37881	2.41684	2.31904	2.40054	Q9NZ01	9524	TECR	NC_000019	14527760	14565980	forward	38221	reviewed	Very-long-chain enoyl-CoA reductase (EC 1.3.1.93) (Synaptic glycoprotein SC2) (Trans-2,3-enoyl-CoA reductase) (TER)
Q92616	Q92616	Translational activator GCN1	GCN1L1	5.70122	18.939	5.68606	5.72113	5.69646	4.04184	4.07895	4.10266	3.94392	Q92616	10985	GCN1	NC_000012	120127210	120194710	reverse	67501	reviewed	eIF-2-alpha kinase activator GCN1 (GCN1 eIF-2-alpha kinase activator homolog) (GCN1-like protein 1) (General control of amino-acid synthesis 1-like protein 1) (Translational activator GCN1) (HsGCN1)
E9PL01;A0A087WUC6;Q15005;E9PI68;E9PRB9;H0YE04	E9PL01;A0A087WUC6;Q15005;E9PI68;E9PRB9	Signal peptidase complex subunit 2	SPCS2	5.7004	18.9363	5.60515	5.7662	5.72986	3.43141	3.55704	3.34625	3.39094	Q15005	9789	SPCS2	NC_000011	74949247	74979031	forward	29785	reviewed	Signal peptidase complex subunit 2 (EC 3.4.-.-) (Microsomal signal peptidase 25 kDa subunit) (SPase 25 kDa subunit)
Q15125;C9J719;C9JJ78	Q15125;C9J719;C9JJ78	3-beta-hydroxysteroid-Delta(8),Delta(7)-isomerase	EBP	5.69996	18.9349	5.6006	5.89293	5.60635	6.78637	6.69725	6.7952	6.86666	Q15125	10682	EBP	NC_000023	48521776	48528716	forward	6941	reviewed	3-beta-hydroxysteroid-Delta(8),Delta(7)-isomerase (EC 5.3.3.5) (Cholestenol Delta-isomerase) (Delta(8)-Delta(7) sterol isomerase) (D8-D7 sterol isomerase) (Emopamil-binding protein)
P04040	P04040	Catalase	CAT	5.69965	18.9338	5.61269	5.73264	5.75361	4.18167	4.18428	4.26903	4.0917	P04040	847	CAT	NC_000011	34438925	34472060	forward	33136	reviewed	Catalase (EC 1.11.1.6)
O75608;O75608-2;A0A087X1K9;E5RGR0;B4DP64;E5RJ48;E5RI35	O75608;O75608-2;A0A087X1K9;E5RGR0;B4DP64	Acyl-protein thioesterase 1	LYPLA1	5.69893	18.9314	5.81159	5.79663	5.48857	3.99824	3.86592	4.17553	3.95327	O75608	10434	LYPLA1	NC_000008	54046367	54102017	reverse	55651	reviewed	Acyl-protein thioesterase 1 (APT-1) (hAPT1) (EC 3.1.2.-) (Lysophospholipase 1) (Lysophospholipase I) (LPL-I) (LysoPLA I)
C9JRZ6;Q9NX63;F8WAR4;F8WD73	C9JRZ6;Q9NX63;F8WAR4	MICOS complex subunit MIC19	CHCHD3	5.69847	18.9299	5.67392	5.66625	5.75523	2.30185	2.42492	2.23879	2.24184	Q9NX63	54927	CHCHD3	NC_000007	132784862	133082158	reverse	297297	reviewed	MICOS complex subunit MIC19 (Coiled-coil-helix-coiled-coil-helix domain-containing protein 3)
O43504	O43504	Ragulator complex protein LAMTOR5	LAMTOR5	5.69767	18.9273	5.61377	5.73242	5.74684	7.21238	7.23955	7.15775	7.23984	O43504	10542	LAMTOR5	NC_000001	110401253	110407924	reverse	6672	reviewed	Ragulator complex protein LAMTOR5 (Hepatitis B virus X-interacting protein) (HBV X-interacting protein) (HBX-interacting protein) (Late endosomal/lysosomal adaptor and MAPK and MTOR activator 5)
Q9BY32;Q9BY32-3;Q9BY32-2	Q9BY32;Q9BY32-3;Q9BY32-2	Inosine triphosphate pyrophosphatase	ITPA	5.69642	18.9231	5.74807	5.60873	5.73247	4.50888	4.78083	4.38474	4.36107	Q9BY32	3704	ITPA	NC_000020	3208868	3227449	forward	18582	reviewed	Inosine triphosphate pyrophosphatase (ITPase) (Inosine triphosphatase) (EC 3.6.1.9) (Non-canonical purine NTP pyrophosphatase) (Non-standard purine NTP pyrophosphatase) (Nucleoside-triphosphate diphosphatase) (Nucleoside-triphosphate pyrophosphatase) (NTPase) (Putative oncogene protein hlc14-06-p)
Q9UMR2;H3BQK0;Q9UMR2-3;H3BN59;H3BMQ5	Q9UMR2;H3BQK0;Q9UMR2-3	ATP-dependent RNA helicase DDX19B	DDX19B	5.69591	18.9214	5.6837	5.70406	5.69998	0.693016	0.687061	0.695994	0.695994	Q9UMR2	11269	DDX19B	NC_000016	70289767	70335213	forward	45447	reviewed	ATP-dependent RNA helicase DDX19B (EC 3.6.4.13) (DEAD box RNA helicase DEAD5) (DEAD box protein 19B)
P11387;E5RJ33;H0YBR3;H0YAR3	P11387	DNA topoisomerase 1	TOP1	5.69589	18.9213	5.81744	5.63121	5.63901	4.46003	4.53543	4.55336	4.29131	P11387	7150	TOP1	NC_000020	41028822	41124487	forward	95666	reviewed	DNA topoisomerase 1 (EC 5.99.1.2) (DNA topoisomerase I)
Q9BVP2-2;Q9BVP2;C9JZT7;B4DMU5;C9JYH9;Q5T376;Q9P2Q2	Q9BVP2-2;Q9BVP2	Guanine nucleotide-binding protein-like 3	GNL3	5.69579	18.921	5.65288	5.73583	5.69867	8.16512	8.30131	8.0917	8.10234	Q9BVP2	26354	GNL3	NC_000003	52685920	52694497	forward	8578	reviewed	Guanine nucleotide-binding protein-like 3 (E2-induced gene 3 protein) (Novel nucleolar protein 47) (NNP47) (Nucleolar GTP-binding protein 3) (Nucleostemin)
O43765;K7EMD6;K7ERW5	O43765;K7EMD6	Small glutamine-rich tetratricopeptide repeat-containing protein alpha	SGTA	5.69496	18.9182	5.67848	5.67973	5.72667	3.57996	3.79494	3.47897	3.46597	O43765	6449	SGTA	NC_000019	2754714	2783356	reverse	28643	reviewed	Small glutamine-rich tetratricopeptide repeat-containing protein alpha (Alpha-SGT) (Vpu-binding protein) (UBP)
Q5SRN5;P04439;Q5SRN7;A0A1W2PS24;P13746;P13746-2;A0A0G2JIF2;P30455;P30443;A0A0G2JI36;A0A1W2PSE7;A0A0G2JL56;A0A1W2PQD0;P05534;P30447;P30456	Q5SRN5;P04439;Q5SRN7;A0A1W2PS24;P13746;P13746-2;A0A0G2JIF2;P30455;P30443;A0A0G2JI36;A0A1W2PSE7;A0A0G2JL56;A0A1W2PQD0;P05534	HLA class I histocompatibility antigen, A-3 alpha chain;HLA class I histocompatibility antigen, A-11 alpha chain;HLA class I histocompatibility antigen, A-36 alpha chain;HLA class I histocompatibility antigen, A-1 alpha chain;HLA class I histocompatibility antigen, A-24 alpha chain	HLA-A	5.69489	18.918	5.66083	5.73947	5.68437	9.68978	9.75952	9.70387	9.60596	P04439	3105	HLA-A	NC_000006	29942470	29945884	forward	3415	reviewed	HLA class I histocompatibility antigen, A-3 alpha chain (MHC class I antigen A*3)
Q9H910;Q9H910-3;A6NGP5;H3BMV3;H3BTV5;H3BMM8;B4E1P3;H3BS08	Q9H910;Q9H910-3;A6NGP5;H3BMV3;H3BTV5	Hematological and neurological expressed 1-like protein	HN1L	5.69439	18.9164	5.69103	5.73075	5.66138	5.41986	5.56041	5.45582	5.24336	Q9H910	90861	HN1L	NC_000016	1678277	1702072	forward	23796	reviewed	Jupiter microtubule associated homolog 2 (Hematological and neurological expressed 1-like protein) (HN1-like protein)
Q9NVQ4;Q9NVQ4-3;Q9NVQ4-2;C9JDZ2	Q9NVQ4;Q9NVQ4-3;Q9NVQ4-2;C9JDZ2	Fas apoptotic inhibitory molecule 1	FAIM	5.6938	18.9144	5.63103	5.66068	5.78968	3.26874	3.36457	3.19219	3.24945	Q9NVQ4	55179	FAIM	NC_000003	138608163	138633376	forward	25214	reviewed	Fas apoptotic inhibitory molecule 1
O60220	O60220	Mitochondrial import inner membrane translocase subunit Tim8 A	TIMM8A	5.69325	18.9126	5.64783	5.68394	5.74798	5.97778	6.08873	5.8846	5.96	O60220	1678	TIMM8A	NC_000023	101345656	101348969	reverse	3314	reviewed	Mitochondrial import inner membrane translocase subunit Tim8 A (Deafness dystonia protein 1) (X-linked deafness dystonia protein)
P30740;P30740-2	P30740;P30740-2	Leukocyte elastase inhibitor	SERPINB1	5.69293	18.9115	5.68662	5.69921	5.69295	5.67769	5.58737	5.71589	5.72982	P30740	1992	SERPINB1	NC_000006	2832332	2842049	reverse	9718	reviewed	Leukocyte elastase inhibitor (LEI) (Monocyte/neutrophil elastase inhibitor) (EI) (M/NEI) (Peptidase inhibitor 2) (PI-2) (Serpin B1)
Q03252	Q03252	Lamin-B2	LMNB2	5.6923	18.9094	5.64591	5.72631	5.70468	3.99164	4.21101	4.05572	3.70819	Q03252	84823	LMNB2	NC_000019	2428165	2456968	reverse	28804	reviewed	Lamin-B2
Q9NRX4;Q9NRX4-2	Q9NRX4	14 kDa phosphohistidine phosphatase	PHPT1	5.69038	18.903	5.69589	5.7582	5.61705	6.3612	6.4348	6.2589	6.38991	Q9NRX4	29085	PHPT1	NC_000009	136848816	136851043	forward	2228	reviewed	14 kDa phosphohistidine phosphatase (EC 3.9.1.3) (Phosphohistidine phosphatase 1) (PHPT1) (Protein histidine phosphatase) (PHP) (Protein janus-A homolog)
P08567	P08567	Pleckstrin	PLEK	5.68984	18.9012	5.62583	5.7651	5.67858	5.58948	5.63575	5.59694	5.53574	P08567	5341	PLEK	NC_000002	68365190	68397453	forward	32264	reviewed	Pleckstrin (Platelet 47 kDa protein) (p47)
P53041;H0YDU8;A8MU39	P53041;H0YDU8;A8MU39	Serine/threonine-protein phosphatase 5;Serine/threonine-protein phosphatase	PPP5C	5.6898	18.9011	5.71952	5.69391	5.65596	3.33819	3.39232	3.43162	3.19062	P53041	5536	PPP5C	NC_000019	46346994	46390975	forward	43982	reviewed	Serine/threonine-protein phosphatase 5 (PP5) (EC 3.1.3.16) (Protein phosphatase T) (PP-T) (PPT)
Q13573;G3V3A4;G3V4X8;G3V5R3	Q13573;G3V3A4;G3V4X8	SNW domain-containing protein 1	SNW1	5.68939	18.8997	5.6961	5.66697	5.70509	4.79194	4.73552	4.81096	4.82934	Q13573	22938	SNW1	NC_000014	77717599	77761220	reverse	43622	reviewed	SNW domain-containing protein 1 (Nuclear protein SkiP) (Nuclear receptor coactivator NCoA-62) (Ski-interacting protein)
Q15021;E7EN77;F5GZK7;F5H431;REV__Q02790	Q15021;E7EN77	Condensin complex subunit 1	NCAPD2	5.68938	18.8997	5.68832	5.69349	5.68633	5.74068	5.69933	5.92101	5.6017	Q15021	9918	NCAPD2	NC_000012	6494132	6531966	forward	37835	reviewed	Condensin complex subunit 1 (Chromosome condensation-related SMC-associated protein 1) (Chromosome-associated protein D2) (hCAP-D2) (Non-SMC condensin I complex subunit D2) (XCAP-D2 homolog)
P19388;A0A0A0MQR7;A0A087WVZ9;A0A087WWX0;A0A087WVN5;K7EQN2;K7EJ87	P19388;A0A0A0MQR7;A0A087WVZ9;A0A087WWX0	DNA-directed RNA polymerases I, II, and III subunit RPABC1	POLR2E	5.68827	18.896	5.66083	5.66602	5.73796	5.72066	6.00113	5.55857	5.60229	P19388	5434	POLR2E	NC_000019	1086579	1095392	reverse	8814	reviewed	DNA-directed RNA polymerases I, II, and III subunit RPABC1 (RNA polymerases I, II, and III subunit ABC1) (DNA-directed RNA polymerase II 23 kDa polypeptide) (DNA-directed RNA polymerase II subunit E) (RPB5 homolog) (XAP4)
A0A0B4J220;E9PLD3;E9PRG8	A0A0B4J220;E9PLD3;E9PRG8	Uncharacterized protein C11orf98	C11orf98	5.68807	18.8954	5.56637	5.67729	5.82056	7.44459	7.70819	7.34501	7.28059	A0A0B4J220	102288414	C11orf98	NC_000011	62662817	62665216	reverse	2400	unreviewed	Chromosome 11 open reading frame 48, isoform CRA_c (Uncharacterized protein C11orf98)
O75439;G3V0E4;F8WAZ6;F8WEA6;F8WBE1	O75439;G3V0E4	Mitochondrial-processing peptidase subunit beta	PMPCB	5.68727	18.8927	5.68146	5.70381	5.67655	6.94979	6.90725	6.97911	6.96301	O75439	9512	PMPCB	NC_000007	103297412	103329902	forward	32491	reviewed	Mitochondrial-processing peptidase subunit beta (EC 3.4.24.64) (Beta-MPP) (P-52)
Q9Y2W1	Q9Y2W1	Thyroid hormone receptor-associated protein 3	THRAP3	5.68707	18.892	5.6787	5.70192	5.68058	3.58316	3.81455	3.61589	3.31904	Q9Y2W1	9967	THRAP3	NC_000001	36224412	36305357	forward	80946	reviewed	Thyroid hormone receptor-associated protein 3 (BCLAF1 and THRAP3 family member 2) (Thyroid hormone receptor-associated protein complex 150 kDa component) (Trap150)
Q14978-2;A0A0A0MRM9;Q14978;S4R349;S4R402;S4R3C2	Q14978-2;A0A0A0MRM9;Q14978	Nucleolar and coiled-body phosphoprotein 1	NOLC1	5.68674	18.891	5.66471	5.71151	5.68401	8.06617	8.43421	7.9905	7.7738	Q14978	9221	NOLC1	NC_000010	102152176	102163871	forward	11696	reviewed	Nucleolar and coiled-body phosphoprotein 1 (140 kDa nucleolar phosphoprotein) (Nopp140) (Hepatitis C virus NS5A-transactivated protein 13) (HCV NS5A-transactivated protein 13) (Nucleolar 130 kDa protein) (Nucleolar phosphoprotein p130)
P43246;E9PHA6;P43246-2;C9J809	P43246;E9PHA6;P43246-2	DNA mismatch repair protein Msh2	MSH2	5.68654	18.8903	5.69802	5.68289	5.67871	3.48547	3.45812	3.55336	3.44493	P43246	4436	MSH2	NC_000002	47403067	47634501	forward	231435	reviewed	DNA mismatch repair protein Msh2 (hMSH2) (MutS protein homolog 2)
J3QRS9;O43670-2;O43670;O43670-4;X6R4W8;O43670-3;J3KS31;J3QS27;J3KTL1;J3KRB6;J3KRW6;H0Y3M2	J3QRS9;O43670-2;O43670;O43670-4;X6R4W8;O43670-3	BUB3-interacting and GLEBS motif-containing protein ZNF207	ZNF207	5.68638	18.8897	5.67178	5.74008	5.64727	6.86003	6.87049	6.91013	6.79948	O43670	7756	ZNF207	NC_000017	32350117	32381885	forward	31769	reviewed	BUB3-interacting and GLEBS motif-containing protein ZNF207 (BuGZ) (hBuGZ) (Zinc finger protein 207)
O75643;O75643-2;B4E0P5	O75643	U5 small nuclear ribonucleoprotein 200 kDa helicase	SNRNP200	5.68596	18.8884	5.67737	5.71131	5.66921	4.99389	5.12391	5.03298	4.82477	O75643	23020	SNRNP200	NC_000002	96274336	96321893	reverse	47558	reviewed	U5 small nuclear ribonucleoprotein 200 kDa helicase (EC 3.6.4.13) (Activating signal cointegrator 1 complex subunit 3-like 1) (BRR2 homolog) (U5 snRNP-specific 200 kDa protein) (U5-200KD)
P26640;A0A140T936;A0A140T954;P26640-2;H0Y426;A2ABF4;A0A0G2JJT9;A0A140T904	P26640;A0A140T936	Valine--tRNA ligase	VARS	5.68481	18.8845	5.65051	5.68778	5.71614	4.61486	4.93263	4.5404	4.37156	P26640	7407	VARS	NC_000006	31777518	31795935	reverse	18418	reviewed	Valine--tRNA ligase (EC 6.1.1.9) (Protein G7a) (Valyl-tRNA synthetase) (ValRS)
Q9NYF8-3;E9PK91;E9PQN2;E9PKI6;E9PK09;A0A1W2PQ43;H0YF00;H0YF63	Q9NYF8-3;E9PK91;E9PQN2;E9PKI6;E9PK09;A0A1W2PQ43		BCLAF1	5.68379	18.8811	5.64605	5.69103	5.71428	5.59825	5.74524	5.58256	5.46695	Q9NYF8	9774	BCLAF1	NC_000006	136256863	136290645	reverse	33783	reviewed	Bcl-2-associated transcription factor 1 (Btf) (BCLAF1 and THRAP3 family member 1)
P46109	P46109	Crk-like protein	CRKL	5.68376	18.881	5.71192	5.69459	5.64477	4.13606	4.17553	4.25172	3.98094	P46109	1399	CRKL	NC_000022	20917398	20953749	forward	36352	reviewed	Crk-like protein
Q8NDC0	Q8NDC0	MAPK-interacting and spindle-stabilizing protein-like	MAPK1IP1L	5.6829	18.8782	5.37337	6.08842	5.58692	4.9516	4.98914	5.08534	4.78031	Q8NDC0	93487	MAPK1IP1L	NC_000014	55051608	55070194	forward	18587	reviewed	MAPK-interacting and spindle-stabilizing protein-like (Mitogen-activated protein kinase 1-interacting protein 1-like)
Q9BXP5-4;Q9BXP5-2;Q9BXP5-3;Q9BXP5;Q9BXP5-5;H7C3A1;H7C1K0;C9JUL9;H7C0U8;A0A0A0MSP6;A0A087X0F4	Q9BXP5-4;Q9BXP5-2;Q9BXP5-3;Q9BXP5;Q9BXP5-5;H7C3A1	Serrate RNA effector molecule homolog	SRRT	5.68279	18.8778	5.65779	5.67833	5.71225	5.75932	5.91648	5.70957	5.65191	Q9BXP5	51593	SRRT	NC_000007	100874971	100888664	forward	13694	reviewed	Serrate RNA effector molecule homolog (Arsenite-resistance protein 2)
O75792;A0A1W2PP97	O75792	Ribonuclease H2 subunit A	RNASEH2A	5.68254	18.877	5.6484	5.65737	5.74186	5.24151	5.3978	5.19456	5.13216	O75792	10535	RNASEH2A	NC_000019	12802054	12813648	forward	11595	reviewed	Ribonuclease H2 subunit A (RNase H2 subunit A) (EC 3.1.26.4) (Aicardi-Goutieres syndrome 4 protein) (AGS4) (RNase H(35)) (Ribonuclease HI large subunit) (RNase HI large subunit) (Ribonuclease HI subunit A)
Q14166;V9GY16	Q14166	Tubulin--tyrosine ligase-like protein 12	TTLL12	5.68247	18.8768	5.66565	5.70905	5.67271	4.38858	4.69209	4.35262	4.12102	Q14166	23170	TTLL12	NC_000022	43166622	43187131	reverse	20510	reviewed	Tubulin--tyrosine ligase-like protein 12
P63272;D3DTZ5;J3QSB9;J3KSQ6;J3QR04	P63272;D3DTZ5;J3QSB9	Transcription elongation factor SPT4	SUPT4H1	5.68225	18.876	5.63569	5.67523	5.73582	5.91562	5.91862	5.93876	5.88947	P63272	6827	SUPT4H1	NC_000017	58345175	58352238	reverse	7064	reviewed	Transcription elongation factor SPT4 (hSPT4) (DRB sensitivity-inducing factor 14 kDa subunit) (DSIF p14) (DRB sensitivity-inducing factor small subunit) (DSIF small subunit)
Q99442;F8WF48;F8WCJ7	Q99442;F8WF48;F8WCJ7	Translocation protein SEC62	SEC62	5.68144	18.8733	5.61543	5.69234	5.73655	6.60811	6.5738	6.69195	6.55857	Q99442	7095	SEC62	NC_000003	169966792	169998373	forward	31582	reviewed	Translocation protein SEC62 (Translocation protein 1) (TP-1) (hTP-1)
P60602;P60602-2	P60602;P60602-2	Reactive oxygen species modulator 1	ROMO1	5.68142	18.8733	5.62316	5.65797	5.76313	8.15315	8.09772	8.17533	8.18641	P60602	140823	ROMO1	NC_000020	35699310	35700982	forward	1673	reviewed	Reactive oxygen species modulator 1 (ROS modulator 1) (Epididymis tissue protein Li 175) (Glyrichin) (Mitochondrial targeting GxxxG motif protein) (MTGM) (Protein MGR2 homolog)
Q9UBQ7;U3KQ56;Q9UBQ7-2	Q9UBQ7;U3KQ56	Glyoxylate reductase/hydroxypyruvate reductase	GRHPR	5.6796	18.8672	5.70894	5.59161	5.73825	5.50603	5.74389	5.41244	5.36177	Q9UBQ7	9380	GRHPR	NC_000009	37422666	37437782	forward	15117	reviewed	Glyoxylate reductase/hydroxypyruvate reductase (EC 1.1.1.79) (EC 1.1.1.81)
Q2TAY7	Q2TAY7	WD40 repeat-containing protein SMU1;WD40 repeat-containing protein SMU1, N-terminally processed	SMU1	5.67926	18.8661	5.6615	5.67487	5.70139	4.25458	4.32409	4.16912	4.27053	Q2TAY7	55234	SMU1	NC_000009	33041852	33076716	reverse	34865	reviewed	WD40 repeat-containing protein SMU1 (Smu-1 suppressor of mec-8 and unc-52 protein homolog) [Cleaved into: WD40 repeat-containing protein SMU1, N-terminally processed]
P08237;P08237-3;P08237-2;F8VX13;F8VNX2;F8VZQ1;F8VSL1;F8VW30;F8VZI0;F8VP00;F8W1J8;H0YIS9;F8VSF7;F8VUB8;F8VYK8;F8VTQ3;H0YHB8;F8VVE3	P08237;P08237-3;P08237-2	ATP-dependent 6-phosphofructokinase, muscle type	PFKM	5.6782	18.8626	5.63376	5.69677	5.70405	4.70374	4.90256	4.71425	4.49442	P08237	5213	PFKM	NC_000012	48105278	48146404	forward	41127	reviewed	ATP-dependent 6-phosphofructokinase, muscle type (ATP-PFK) (PFK-M) (EC 2.7.1.11) (6-phosphofructokinase type A) (Phosphofructo-1-kinase isozyme A) (PFK-A) (Phosphohexokinase)
Q14019;H3BT58	Q14019	Coactosin-like protein	COTL1	5.67799	18.8619	5.72904	5.70603	5.59891	2.32442	2.55582	2.3505	2.06695	Q14019	23406	COTL1	NC_000016	84565596	84618096	reverse	52501	reviewed	Coactosin-like protein
Q9BQ61;K7EN60;K7ELS0;K7ERU7	Q9BQ61;K7EN60	Uncharacterized protein C19orf43	C19orf43	5.67726	18.8594	5.65919	5.65538	5.71721	7.49187	7.63321	7.34065	7.50176	Q9BQ61	79002	C19orf43	NC_000019	12730640	12734715	reverse	4076	reviewed	Telomerase RNA component interacting RNase (EC 3.1.13.-) (Exoribonuclease TRIR)
Q9BXJ9;A0A0B4J1W3;Q9BXJ9-4	Q9BXJ9;A0A0B4J1W3;Q9BXJ9-4	N-alpha-acetyltransferase 15, NatA auxiliary subunit	NAA15	5.67689	18.8582	5.67803	5.65892	5.69373	4.99506	5.09255	4.99684	4.89579	Q9BXJ9	80155	NAA15	NC_000004	139301467	139390781	forward	89315	reviewed	N-alpha-acetyltransferase 15, NatA auxiliary subunit (Gastric cancer antigen Ga19) (N-terminal acetyltransferase) (NMDA receptor-regulated protein 1) (Protein tubedown-1) (Tbdn100)
P61758;B4DWR3	P61758;B4DWR3	Prefoldin subunit 3	VBP1	5.67681	18.8579	5.60182	5.66112	5.76748	5.15561	5.13832	5.24146	5.08704	P61758	7411	VBP1	NC_000023	155197007	155239841	forward	42835	reviewed	Prefoldin subunit 3 (HIBBJ46) (von Hippel-Lindau-binding protein 1) (VBP-1) (VHL-binding protein 1)
Q12972;Q12972-2;A0A0A0MT09;Q12972-3	Q12972	Nuclear inhibitor of protein phosphatase 1;Activator of RNA decay	PPP1R8	5.67578	18.8545	5.60957	5.67078	5.74697	5.68734	5.75942	5.67412	5.62848	Q12972	5511	PPP1R8	NC_000001	27830741	27851672	forward	20932	reviewed	Nuclear inhibitor of protein phosphatase 1 (NIPP-1) (Protein phosphatase 1 regulatory inhibitor subunit 8) [Includes: Activator of RNA decay (EC 3.1.4.-) (ARD-1)]
Q9UH65;E7EMB1;E9PJM7;E9PJK8	Q9UH65;E7EMB1	Switch-associated protein 70	SWAP70	5.67525	18.8528	5.72102	5.69376	5.61096	4.98098	5.04045	5.01837	4.88411	Q9UH65	23075	SWAP70	NC_000011	9664077	9752991	forward	88915	reviewed	Switch-associated protein 70 (SWAP-70)
Q9H0Z9;F6VZ39;Q9H0Z9-2;Q9BX46;H0YA61;A6NG75;H0Y8S7;Q9BX46-5;Q9BX46-2;E9PSF1	Q9H0Z9;F6VZ39;Q9H0Z9-2;Q9BX46;H0YA61	RNA-binding protein 38;RNA-binding protein 24	RBM38;RBM24	5.67373	18.8477	5.61606	5.65445	5.75069	4.98608	4.94907	5.02459	4.98459	Q9H0Z9	55544	RBM38	NC_000020	57391398	57409333	forward	17936	reviewed	RNA-binding protein 38 (CLL-associated antigen KW-5) (HSRNASEB) (RNA-binding motif protein 38) (RNA-binding region-containing protein 1) (ssDNA-binding protein SEB4)
O95456;O95456-2;F8WBH7	O95456;O95456-2	Proteasome assembly chaperone 1	PSMG1	5.67296	18.8452	5.61953	5.69337	5.70598	6.98942	7.13031	6.9424	6.89555	O95456	8624	PSMG1	NC_000021	39175446	39183514	reverse	8069	reviewed	Proteasome assembly chaperone 1 (PAC-1) (Chromosome 21 leucine-rich protein) (C21-LRP) (Down syndrome critical region protein 2)
P49459;A0A0D9SG71;A0A0R4J2E5;P49459-3;A0A0D9SEZ6;P49459-2	P49459;A0A0D9SG71;A0A0R4J2E5;P49459-3;A0A0D9SEZ6;P49459-2	Ubiquitin-conjugating enzyme E2 A	UBE2A	5.67169	18.841	5.6509	5.72943	5.63474	5.96785	5.88996	6.10287	5.91073	P49459	7319	UBE2A	NC_000023	119574467	119584429	forward	9963	reviewed	Ubiquitin-conjugating enzyme E2 A (EC 2.3.2.23) (E2 ubiquitin-conjugating enzyme A) (RAD6 homolog A) (HR6A) (hHR6A) (Ubiquitin carrier protein A) (Ubiquitin-protein ligase A)
O75934	O75934	Pre-mRNA-splicing factor SPF27	BCAS2	5.67113	18.8391	5.68453	5.72711	5.60174	5.8753	5.98003	5.83542	5.81044	O75934	10286	BCAS2	NC_000001	114567557	114581644	reverse	14088	reviewed	Pre-mRNA-splicing factor SPF27 (Breast carcinoma-amplified sequence 2) (DNA amplified in mammary carcinoma 1 protein) (Spliceosome-associated protein SPF 27)
Q9ULZ3;Q9ULZ3-3;H3BP42	Q9ULZ3;Q9ULZ3-3	Apoptosis-associated speck-like protein containing a CARD	PYCARD	5.66856	18.8305	5.72498	5.70097	5.57973	3.97458	4.20555	3.60051	4.1177	Q9ULZ3	29108	PYCARD	NC_000016	31201486	31202776	reverse	1291	reviewed	Apoptosis-associated speck-like protein containing a CARD (hASC) (Caspase recruitment domain-containing protein 5) (PYD and CARD domain-containing protein) (Target of methylation-induced silencing 1)
P17480	P17480	Nucleolar transcription factor 1	UBTF	5.66832	18.8297	5.67924	5.73314	5.59257	5.16175	5.39917	5.15866	4.92742	P17480	7343	UBTF	NC_000017	44205033	44221626	reverse	16594	reviewed	Nucleolar transcription factor 1 (Autoantigen NOR-90) (Upstream-binding factor 1) (UBF-1)
O00567;Q5JXT2;H0YDU4;H0Y653	O00567	Nucleolar protein 56	NOP56	5.66594	18.8218	5.70864	5.61975	5.66944	8.92653	9.19545	8.75799	8.82617	O00567	10528	NOP56	NC_000020	2652532	2658393	forward	5862	reviewed	Nucleolar protein 56 (Nucleolar protein 5A)
Q9BZK7;A0A0D9SF63;A0A1B0GVH3;A0A0D9SFI2;A0A1B0GUU2;F8W9D8;C9IYU9;C9JTW8;C9JY82;C9JEC9;C9J3H2;C9J903;A0A0D9SEW5;A0A0D9SFS8;C9J7E1;C9JCW4;C9JLJ1;C9JCK0;C9JBN1;A0A0D9SF25	Q9BZK7;A0A0D9SF63	F-box-like/WD repeat-containing protein TBL1XR1	TBL1XR1	5.66573	18.8212	5.66068	5.70565	5.63086	3.68445	3.62994	3.7761	3.64731	Q9BZK7	79718	TBL1XR1	NC_000003	177019355	177197357	reverse	178003	reviewed	F-box-like/WD repeat-containing protein TBL1XR1 (Nuclear receptor corepressor/HDAC3 complex subunit TBLR1) (TBL1-related protein 1) (Transducin beta-like 1X-related protein 1)
A0A0A0MT22;P08575;X6R433;P08575-2;M3ZCP1;A0A075B788;E9PKH0;A0A140TA68;A0A140TA77;A0A0G2JNW2;A0A140TA57;M9MMK9	A0A0A0MT22;P08575;X6R433;P08575-2	Protein-tyrosine-phosphatase;Receptor-type tyrosine-protein phosphatase C	PTPRC / CD45	5.66511	18.8191	5.65919	5.66029	5.67585	5.24684	5.11894	5.33914	5.28244	P08575	5788	PTPRC	NC_000001	198638968	198757476	forward	118509	reviewed	Receptor-type tyrosine-protein phosphatase C (EC 3.1.3.48) (Leukocyte common antigen) (L-CA) (T200) (CD antigen CD45)
P43007;P43007-2	P43007;P43007-2	Neutral amino acid transporter A	SLC1A4	5.66454	18.8172	5.63288	5.70283	5.6579	2.81569	2.79494	2.89724	2.75489	P43007	6509	SLC1A4	NC_000002	64988445	65023865	forward	35421	reviewed	Neutral amino acid transporter A (Alanine/serine/cysteine/threonine transporter 1) (ASCT-1) (SATT) (Solute carrier family 1 member 4)
P40259;P40259-3;P40259-2	P40259;P40259-3;P40259-2	B-cell antigen receptor complex-associated protein beta chain	CD79B	5.6638	18.8147	5.6633	5.65004	5.67807	10.0794	10.373	9.90904	9.95613	P40259	974	CD79B	NC_000017	63928738	63932344	reverse	3607	reviewed	B-cell antigen receptor complex-associated protein beta chain (B-cell-specific glycoprotein B29) (Ig-beta) (Immunoglobulin-associated B29 protein) (CD antigen CD79b)
Q8WY22;REV__Q96PE2	Q8WY22	BRI3-binding protein	BRI3BP	5.66257	18.8106	5.63455	5.69072	5.66244	4.53702	4.72574	4.63285	4.25248	Q8WY22	140707	BRI3BP	NC_000012	124993648	125051845	forward	58198	reviewed	BRI3-binding protein (I3-binding protein) (Cervical cancer 1 proto-oncogene-binding protein KG19) (HCCRBP-1)
Q6IBS0;D6RG15;H7C5I2	Q6IBS0;D6RG15	Twinfilin-2	TWF2	5.66139	18.8067	5.63404	5.68656	5.66357	3.60896	4.02325	3.4489	3.35473	Q6IBS0	11344	TWF2	NC_000003	52228610	52239167	reverse	10558	reviewed	Twinfilin-2 (A6-related protein) (hA6RP) (Protein tyrosine kinase 9-like) (Twinfilin-1-like protein)
P45974-2;P45974;F5H571	P45974-2;P45974	Ubiquitin carboxyl-terminal hydrolase 5	USP5	5.66104	18.8056	5.64253	5.68171	5.65889	4.95329	5.20789	4.89869	4.75328	P45974	8078	USP5	NC_000012	6852118	6866632	forward	14515	reviewed	Ubiquitin carboxyl-terminal hydrolase 5 (EC 3.4.19.12) (Deubiquitinating enzyme 5) (Isopeptidase T) (Ubiquitin thioesterase 5) (Ubiquitin-specific-processing protease 5)
P51649;P51649-2;C9J8Q5	P51649;P51649-2;C9J8Q5	Succinate-semialdehyde dehydrogenase, mitochondrial	ALDH5A1	5.66104	18.8056	5.62882	5.71183	5.64247	5.70746	5.58316	5.82579	5.71342	P51649	7915	ALDH5A1	NC_000006	24494969	24537207	forward	42239	reviewed	Succinate-semialdehyde dehydrogenase, mitochondrial (EC 1.2.1.24) (Aldehyde dehydrogenase family 5 member A1) (NAD(+)-dependent succinic semialdehyde dehydrogenase)
P26196;Q8IV96	P26196	Probable ATP-dependent RNA helicase DDX6	DDX6	5.66097	18.8053	5.66038	5.65038	5.67214	5.16635	5.10182	5.27538	5.12184	P26196	1656	DDX6	NC_000011	118747763	118791263	reverse	43501	reviewed	Probable ATP-dependent RNA helicase DDX6 (EC 3.6.4.13) (ATP-dependent RNA helicase p54) (DEAD box protein 6) (Oncogene RCK)
P51572;P51572-2;C9JSP1;C9JQ75;C9J0M4;C9JMD7;C9JM14	P51572;P51572-2;C9JSP1;C9JQ75;C9J0M4	B-cell receptor-associated protein 31	BCAP31	5.65859	18.7974	5.56912	5.66487	5.74177	4.48234	4.76022	4.39917	4.28762	P51572	10134	BCAP31	NC_000023	153700492	153724746	reverse	24255	reviewed	B-cell receptor-associated protein 31 (BCR-associated protein 31) (Bap31) (6C6-AG tumor-associated antigen) (Protein CDM) (p28)
P49770;G3V5E5;H0YJJ8;H0YK01	P49770;G3V5E5;H0YJJ8	Translation initiation factor eIF-2B subunit beta	EIF2B2	5.65832	18.7965	5.64758	5.65934	5.66805	5.26033	5.39541	5.16952	5.21607	P49770	8892	EIF2B2	NC_000014	75002909	75009591	forward	6683	reviewed	Translation initiation factor eIF-2B subunit beta (S20I15) (S20III15) (eIF-2B GDP-GTP exchange factor subunit beta)
P14735;P14735-2;Q5T5N3	P14735;P14735-2	Insulin-degrading enzyme	IDE	5.65792	18.7952	5.63234	5.65242	5.68899	3.74823	3.76871	3.78555	3.69042	P14735	3416	IDE	NC_000010	92451684	92574484	reverse	122801	reviewed	Insulin-degrading enzyme (EC 3.4.24.56) (Abeta-degrading protease) (Insulin protease) (Insulinase) (Insulysin)
Q9UBQ0;F8VXU5;Q9UBQ0-2;Q05DG7	Q9UBQ0;F8VXU5;Q9UBQ0-2	Vacuolar protein sorting-associated protein 29	VPS29	5.65753	18.7939	5.61327	5.68973	5.6696	6.34033	6.30961	6.34926	6.36212	Q9UBQ0	51699	VPS29	NC_000012	110491523	110502140	reverse	10618	reviewed	Vacuolar protein sorting-associated protein 29 (hVPS29) (PEP11 homolog) (Vesicle protein sorting 29)
O95831;O95831-3;O95831-2;E9PMA0;O95831-4;O95831-6;O95831-5	O95831;O95831-3;O95831-2	Apoptosis-inducing factor 1, mitochondrial	AIFM1	5.657	18.7922	5.63466	5.65946	5.6769	2.82733	3.01614	2.83592	2.62994	O95831	9131	AIFM1	NC_000023	130129362	130165887	reverse	36526	reviewed	Apoptosis-inducing factor 1, mitochondrial (EC 1.1.1.-) (Programmed cell death protein 8)
P63151;P63151-2;E5RFR9;E5RIY1;A0A1W2PQI2;E5RHQ2;E5RJV2;H0YA16	P63151;P63151-2	Serine/threonine-protein phosphatase 2A 55 kDa regulatory subunit B alpha isoform	PPP2R2A	5.6564	18.7901	5.64826	5.70357	5.61736	4.04265	3.93923	4.16993	4.01881	P63151	5520	PPP2R2A	NC_000008	26291491	26372680	forward	81190	reviewed	Serine/threonine-protein phosphatase 2A 55 kDa regulatory subunit B alpha isoform (PP2A subunit B isoform B55-alpha) (PP2A subunit B isoform PR55-alpha) (PP2A subunit B isoform R2-alpha) (PP2A subunit B isoform alpha)
D6R938;Q13557;Q13557-6;Q13557-11;E9PF82;Q13557-8;Q13557-10;Q13557-3;Q13557-4;E9PBG7;Q13557-9;Q13557-5;H0Y9J2;H0Y9C2;Q9UQM7;Q9UQM7-2;E9PBE8;E7EQE4;D6RHX9;E7ETC9	D6R938;Q13557;Q13557-6;Q13557-11;E9PF82;Q13557-8;Q13557-10;Q13557-3;Q13557-4;E9PBG7;Q13557-9;Q13557-5	Calcium/calmodulin-dependent protein kinase type II subunit delta	CAMK2D	5.65636	18.79	5.66938	5.6832	5.61651	2.02842	1.89918	2.20789	1.9782	Q13557	817	CAMK2D	NC_000004	113451032	113761927	reverse	310896	reviewed	Calcium/calmodulin-dependent protein kinase type II subunit delta (CaM kinase II subunit delta) (CaMK-II subunit delta) (EC 2.7.11.17)
A0A087WZ13;E9PAU2;Q8IY67-2;K7EQG2;K7EKR9;Q8IY67-3	A0A087WZ13;E9PAU2;Q8IY67-2	Ribonucleoprotein PTB-binding 1	RAVER1	5.65606	18.789	5.60749	5.6523	5.70839	3.27858	3.40599	3.22342	3.20633	Q8IY67	125950	RAVER1	NC_000019	10316212	10333638	reverse	17427	reviewed	Ribonucleoprotein PTB-binding 1 (Protein raver-1)
O60739;K7EQP2	O60739	Eukaryotic translation initiation factor 1b	EIF1B	5.65555	18.7873	5.63932	5.6545	5.67281	7.45016	7.4494	7.59656	7.30451	O60739	10289	EIF1B	NC_000003	40309682	40312424	forward	2743	reviewed	Eukaryotic translation initiation factor 1b (eIF1b) (Protein translation factor SUI1 homolog GC20)
O75832;B1AJY5;B1AJY7;O75832-2;B1AJY6	O75832;B1AJY5;B1AJY7;O75832-2	26S proteasome non-ATPase regulatory subunit 10	PSMD10	5.65519	18.7861	5.73244	5.69249	5.54063	6.35749	6.22304	6.41447	6.43496	O75832	5716	PSMD10	NC_000023	108084205	108091644	reverse	7440	reviewed	26S proteasome non-ATPase regulatory subunit 10 (26S proteasome regulatory subunit p28) (Gankyrin) (p28(GANK))
Q9NPA8-2;Q9NPA8;E5RHX8;J3KNT2;E5RI00;E5RHT9;E5RJ84	Q9NPA8-2;Q9NPA8	Transcription and mRNA export factor ENY2	ENY2	5.6545	18.7838	5.67771	5.61886	5.66693	6.65929	6.67511	6.64299	6.65978	Q9NPA8	56943	ENY2	NC_000008	109334323	109345960	forward	11638	reviewed	Transcription and mRNA export factor ENY2 (Enhancer of yellow 2 transcription factor homolog)
C9J4J4;Q02080-2;B8ZZJ5;B3KQ23	C9J4J4;Q02080-2;B8ZZJ5;B3KQ23	Myocyte-specific enhancer factor 2B	MEF2B	5.65449	18.7838	5.63953	5.6775	5.64644	2.94039	2.91839	2.9486	2.9542	Q02080	4207	BORCS8-MEF2B	NC_000019	19145567	19192591	reverse	47025	reviewed	Myocyte-specific enhancer factor 2B (RSRFR2) (Serum response factor-like protein 2)
O00629;H7C4F6	O00629	Importin subunit alpha-3	KPNA4	5.65426	18.783	5.63248	5.71594	5.61436	3.76062	3.86096	3.83592	3.58496	O00629	3840	KPNA4	NC_000003	160494995	160565588	reverse	70594	reviewed	Importin subunit alpha-3 (Importin alpha Q1) (Qip1) (Karyopherin subunit alpha-4)
[truncated: 7,025 more rows]
