# Supplementary material for: Quantitative proteomics identifies PTP1B as modulator of B cell antigen receptor signaling
Source: Life Sci Alliance. 2021 Sep 15;4(11):e202101084. doi: 10.26508/lsa.202101084 (PMC8473724; doi:10.26508/lsa.202101084)
Supplement: Supplementary file 7 [file LSA-2021-01084_TableS7.xlsx]

## Sheet: Information
	Quantitative Proteomics Identifies PTP1B as Modulator of B Cell Antigen Receptor Signaling
	Jennifer J. Schwarz, Lorenz Grundmann, Thomas Kokot, Kathrin Kläsener, Sandra Fotteler, David Medgyesi, Maja Köhn, Michael Reth, Bettina Warscheid
Supplemental Table 7	Copy numbers and TPM values of the classical protein tyrosine phosphatases
Majority protein IDs	These are the IDs of those proteins that have at least half of the peptides that the leading protein has
Protein names	Names of all proteins in this group
Gene names	Gene names belonging to the proteins in this group
Mean LOG10 Copy number	Mean of the log10 transformed copy numbers
Mean LOG2 Copy number	Mean of the log2 transformed copy numbers
Mean LOG2 TPM	Mean of the log2 transformed TPM values

## Sheet: classical PTPs
Majority protein IDs	Protein names	Gene names	Mean LOG10 Copy number	Mean LOG2 Copy number	Mean LOG2 TPM	Rank Copy number	Rank TPM
A0A0A0MT22;P08575;X6R433;P08575-2	Protein-tyrosine-phosphatase;Receptor-type tyrosine-protein phosphatase C	PTPRC /CD45	5.66511	18.8191	5.24684	1032	1958
Q99952;Q99952-2;E7EMB8	Tyrosine-protein phosphatase non-receptor type 18	PTPN18	4.65519	15.4642	4.69976	3692	2677
J3KR55;P35236;P35236-2;P35236-3	Tyrosine-protein phosphatase non-receptor type 7	PTPN7	4.98018	16.5438	4.58703	2633	2825
Q9Y2R2-2;Q9Y2R2;E9PMT0;A0A0B4J1S7;Q9Y2R2-4;F5H2S8;Q9Y2R2-6;A0A0A0MTD9;Q9Y2R2-3;A0A0A0MTE6	Tyrosine-protein phosphatase non-receptor type 22;Protein-tyrosine-phosphatase	PTPN22 / LyP	3.78486	12.573	4.22418	6055	3331
Q06124;Q06124-2;Q06124-3	Tyrosine-protein phosphatase non-receptor type 11	PTPN11 / SHP-2	5.24205	17.4137	4.1909	1936	3383
P29350;P29350-3;P29350-4;P29350-2	Tyrosine-protein phosphatase non-receptor type 6	PTPN6 / SHP-1	3.7393	12.4217	3.37163	6160	4575
P17706-2;P17706;P17706-3;P17706-4;K7EQG9	Tyrosine-protein phosphatase non-receptor type 2;Tyrosine-protein phosphatase non-receptor type	PTPN2 / TC-PTP	4.81987	16.0113	2.93009	3133	5198
P18433-4;P18433-2;P18433-3;P18433	Receptor-type tyrosine-protein phosphatase alpha	PTPRA	4.02208	13.3611	2.11968	5520	6138
P18031;B4DSN5	Tyrosine-protein phosphatase non-receptor type 1;Tyrosine-protein phosphatase non-receptor type	PTPN1 / PTP1B	5.01353	16.6546	1.89803	2550	6356
P43378;A0A0A0MR09	Tyrosine-protein phosphatase non-receptor type 9;Protein-tyrosine-phosphatase	PTPN9	4.28889	14.2474	1.73864	4788	6493
Q9H3S7	Tyrosine-protein phosphatase non-receptor type 23	PTPN23	4.65441	15.4616	1.17701	3695	6943
P23469-3;P23469-2;P23469	Receptor-type tyrosine-protein phosphatase epsilon	PTPRE	3.61243	12.0002	0.217544	6403	7421
Q05209;H0YC15;Q05209-2;Q05209-3	Tyrosine-protein phosphatase non-receptor type 12	PTPN12 / PTP-PEST	2.85865	9.49623	0.213368	7523	7425
