# Supplementary material for: Quantitative proteomics identifies PTP1B as modulator of B cell antigen receptor signaling
Source: Life Sci Alliance. 2021 Sep 15;4(11):e202101084. doi: 10.26508/lsa.202101084 (PMC8473724; doi:10.26508/lsa.202101084)
Supplement: Supplementary file 10 [file LSA-2021-01084_TableS9.xlsx]

## Sheet: Information
	Quantitative Proteomics Identifies PTP1B as Modulator of B Cell Antigen Receptor Signaling
	Jennifer J. Schwarz, Lorenz Grundmann, Thomas Kokot, Kathrin Kläsener, Sandra Fotteler, David Medgyesi, Maja Köhn, Michael Reth, Bettina Warscheid
Supplemental Table 9	Results of the PTP1B CoIPs
Sheet 1	Information
Sheet 2	Results of the PTP1B CoIP
Sheet 3	List of interactors
Sheet 2	Results of the PTP1B CoIPs
Protein IDs	Identifiers of the proteins contained in the protein group, sorted by number of identified peptides in descending order
Majority protein IDs	These are the IDs of those proteins that have at least half of the peptides that the leading protein has
Protein names	Names of all proteins in this group
Gene names	Gene names belonging to the proteins in this group
SH3 domain-containing protein (SMART database)	indicates if the protein contains SH3 domains according to the SMART database
T-test Significant TM/pMIG	Indicates with a "+" that the protein has a significant p-value (greater than or equal to 0.05)
T-test Significant trTM/pMIG	Indicates with a "+" that the protein has a significant p-value (greater than or equal to 0.05)
Mean LOG10 Ratio TM/pMIG	Mean of the log10 transformed SILAC ratios trapping mutant/control
Mean LOG10 Ratio trTM/pMIG	Mean of the log10 transformed SILAC ratios truncated trapping mutant/control
- LOG10 p-value TM/pMIG	negative log10 transformed p-value of the t-test trapping mutant/control
- LOG10 p-value trTM/pMIG	negative log10 transformed p-value of the t-test truncated trapping mutant/control
Peptides	Number of identified peptides
Razor + unique peptides	Number of razor and unique peptides
Unique peptides	Number of unique peptides
Sequence coverage [%]	Protein sequence coverage in %
Mol. weight [kDa]	Molecular weight in Da
Score	Score of the database search
Ratio TM/pMIG Rep1	log10 transformed SILAC ratios trapping mutant/control in replicate 1
Ratio TM/pMIG Rep2	log10 transformed SILAC ratios trapping mutant/control in replicate 2
Ratio TM/pMIG Rep3	log10 transformed SILAC ratios trapping mutant/control in replicate 3
Ratio trTM/pMIG Rep1	log10 transformed SILAC ratios truncated trapping mutant/control in replicate 1
Ratio trTM/pMIG Rep2	log10 transformed SILAC ratios truncated trapping mutant/control in replicate 2
Ratio trTM/pMIG Rep3	log10 transformed SILAC ratios truncated trapping mutant/control in replicate 3
Sheet 3	Candidates for interactors/substrates of PTP1B
Protein IDs	Identifiers of the proteins contained in the protein group, sorted by number of identified peptides in descending order
Majority protein IDs	These are the IDs of those proteins that have at least half of the peptides that the leading protein has
Protein names	Names of all proteins in this group
Gene names	Gene names belonging to the proteins in this group
SH3 domain-containing protein (SMART database)	indicates if the protein contains SH3 domains according to the SMART database
GO TERM	Go Term
T-test Significant TM/pMIG	Indicates with a "+" that the protein has a significant p-value (greater than or equal to 0.05)
T-test Significant trTM/pMIG	Indicates with a "+" that the protein has a significant p-value (greater than or equal to 0.05)
Mean LOG10 Ratio TM/pMIG	Mean of the log10 transformed SILAC ratios trapping mutant/control
Mean LOG10 Ratio trTM/pMIG	Mean of the log10 transformed SILAC ratios truncated trapping mutant/control
- LOG10 p-value TM/pMIG	negative log10 transformed p-value of the t-test trapping mutant/control
- LOG10 p-value trTM/pMIG	negative log10 transformed p-value of the t-test truncated trapping mutant/control
Peptides	Number of identified peptides
Razor + unique peptides	Number of razor and unique peptides
Unique peptides	Number of unique peptides
Sequence coverage [%]	Protein sequence coverage in %
Mol. weight [kDa]	Molecular weight in Da
Score	Score of the database search

## Sheet: CoIP_results
Protein IDs	Majority protein IDs	Protein names	Gene names	SH3 domain-containing protein (SMART database)	T-test Significant TM/pMIG	T-test Significant trTM/pMIG	Mean LOG10 Ratio TM/pMIG	Mean LOG10 Ratio trTM/pMIG	- LOG10 p-value TM/pMIG	- LOG10 p-value trTM/pMIG	Peptides	Razor + unique peptides	Unique peptides	Sequence coverage [%]	Mol. weight [kDa]	Score	Ratio TM/pMIG Rep1	Ratio TM/pMIG Rep2	Ratio TM/pMIG Rep3	Ratio trTM/pMIG Rep1	Ratio trTM/pMIG Rep2	Ratio trTM/pMIG Rep3
Q8IWW6-2	Q8IWW6-2	Rho GTPase-activating protein 12	ARHGAP12	YES, 1 domain	+	+	1.56828	2.15275	2.91722	1.60602	48	48	1	61.2	93.113	323.31	1.4399	1.70704	1.55791	1.58454	3.14501	1.72869
P18031-3	P18031-3	Tyrosine-protein phosphatase non-receptor type 1	PTPN1 / PTP1B		+	+	1.49787	1.29705	3.24251	2.29952	42	42	3	74.4	48.391	323.31	1.55641	1.54034	1.39688	1.42068	1.03535	1.43513
J3KQ48;Q9Y3E5	J3KQ48;Q9Y3E5	Peptidyl-tRNA hydrolase 2, mitochondrial	PTRH2	NO	+		1.4387	-0.191811	2.28177	1.40841	7	7	7	56.7	19.325	225.69	1.67126	1.48172	1.16311	-0.228788	-0.266706	-0.0799406
Q06481;Q06481-3;Q06481-6;Q06481-2;Q06481-4;Q06481-5;E9PQS3;E9PSC7;E9PK76;H7C0V9;A0A0A0MRG2;E9PG40;P05067-10;P05067-3;P05067-4;P05067-5;P05067-6;P05067-7;P05067-11;P05067-8;P05067-9;P05067	Q06481;Q06481-3;Q06481-6;Q06481-2;Q06481-4;Q06481-5	Amyloid-like protein 2	APLP2	NO	+	+	1.30554	1.28339	1.59288	1.63283	23	23	23	35.6	86.955	303.73	1.70392	1.51076	0.701933	1.4734	1.65768	0.719103
Q8IWW6-3;Q1RLN5	Q8IWW6-3;Q1RLN5	Rho GTPase-activating protein 12	ARHGAP12	YES, 1 domain	+	+	1.22743	1.44812	1.70534	1.65955	48	3	1	63.9	90.402	19.718	NaN	1.30353	1.15134	NaN	1.34832	1.54791
P62993;J3KT38;P62993-2;J3QRL5;J3QLF6	P62993;J3KT38;P62993-2;J3QRL5	Growth factor receptor-bound protein 2	GRB2	YES, 2 domains	+	+	0.977698	0.85253	3.19522	2.3941	10	10	10	41.5	25.206	43.298	1.00847	1.01668	0.907946	0.726996	0.837872	0.992722
Q86XL3;F5H6J0;F5H1D4;Q86XL3-3;Q86XL3-2	Q86XL3	Ankyrin repeat and LEM domain-containing protein 2	ANKLE2	NO	+		0.975396	0.316235	1.86178	0.900659	3	3	3	3.2	104.11	5.8535	0.933244	NaN	1.01755	0.448041	NaN	0.184429
Q12834	Q12834	Cell division cycle protein 20 homolog	CDC20	NO	+	+	0.884083	0.987917	2.98981	1.98273	5	5	5	14.6	54.722	26.073	NaN	0.881239	0.886926	NaN	0.955611	1.02022
P20273;P20273-2;P20273-5;P20273-4;P20273-3;M0R3H1;A0A087WZQ4;M0R0R6;M0QY14;M0R1M2;M0QYP4;M0R2M0;M0R2R8;M0QY05;M0QZR7;M0QZ01	P20273;P20273-2;P20273-5;P20273-4;P20273-3	B-cell receptor CD22	CD22	NO	+		0.75643	0.0716157	1.72217	0.518258	9	9	9	13.3	95.347	49.408	0.838805	0.968026	0.462458	-0.118695	0.0450882	0.288454
C9J1X3;Q07912;Q07912-3;Q07912-2;H7BZZ3;H0Y5H7	C9J1X3;Q07912;Q07912-3;Q07912-2;H7BZZ3	Activated CDC42 kinase 1	TNK2	YES, 1 domain	+		0.602211	0.901278	1.44504	1.04175	6	6	6	6.9	114.95	15.042	NaN	0.534023	0.670399	NaN	0.636869	1.16569
Q8IZ07;H0YIN8	Q8IZ07	Ankyrin repeat domain-containing protein 13A	ANKRD13A	NO	+		0.595664	0.0198659	2.0877	0.355215	5	5	5	11.4	67.618	73.621	0.570881	0.476253	0.739857	0.0225108	-0.187441	0.224528
P30153;B3KQV6;C9J9C1;E9PH38;E9PPI5;E9PHZ6;E9PNM7	P30153;B3KQV6;C9J9C1	Serine/threonine-protein phosphatase 2A 65 kDa regulatory subunit A alpha isoform	PPP2R1A	NO	+		0.570188	0.279514	1.91404	1.16736	22	22	18	44.8	65.308	88.194	0.474726	0.484351	0.751487	0.206988	0.126391	0.505164
A0A087WVF7;Q9NZM3-2;Q9NZM3;Q9NZM3-4;Q9NZM3-3;E7EPJ2;Q15811-4;Q15811-8;Q15811;Q15811-9;F8W719;H7C3E2;H0Y6W3;Q6J334;H0Y3G5	A0A087WVF7;Q9NZM3-2;Q9NZM3;Q9NZM3-4;Q9NZM3-3	Intersectin-2	ITSN2	YES, 5 domains	+	+	0.504922	0.641235	4.36839	1.96137	22	22	22	16.4	191.6	199.24	0.49603	0.511858	0.506877	0.539465	0.550314	0.833925
P11912;M0QX61;P11912-2	P11912;M0QX61;P11912-2	B-cell antigen receptor complex-associated protein alpha chain	CD79A	NO	+		0.473505	0.204601	1.47714	0.767267	2	2	2	13.7	25.038	44.631	NaN	0.52327	0.423739	NaN	0.0828213	0.32638
Q9UBC2-3;Q9UBC2;Q9UBC2-2;M0R165;Q9UBC2-4;M0R2S2;M0R3I1;K7EJR2;M0R330;M0QX30;M0R1V5	Q9UBC2-3;Q9UBC2;Q9UBC2-2;M0R165;Q9UBC2-4;M0R2S2	Epidermal growth factor receptor substrate 15-like 1	EPS15L1	NO	+	+	0.446857	0.568965	2.71604	1.81426	21	21	21	35.9	83.247	277.5	0.502372	0.421475	0.416722	0.477194	0.457049	0.772653
P40259;P40259-3;P40259-2	P40259;P40259-3	B-cell antigen receptor complex-associated protein beta chain	CD79B	NO	+		0.423583	0.121532	1.78981	0.76544	5	5	5	31	26.048	29.646	0.539616	0.456441	0.274693	0.00970581	0.0366289	0.318261
A0A024QZP7;P06493;P06493-2;E5RIU6;A0A087WZZ9;K7ELV5;Q00526;G3V317	A0A024QZP7;P06493;P06493-2;E5RIU6;A0A087WZZ9	Cyclin-dependent kinase 1	CDC2;CDK1	NO	+		0.413506	0.11992	2.21145	0.773682	7	7	5	31	34.081	26.944	0.428685	0.326859	0.484974	0.133603	-0.052238	0.278395
P22681;A0A0U1RR39;A0A1B0GW38;A0A0U1RQX8	P22681;A0A0U1RR39;A0A1B0GW38;A0A0U1RQX8	E3 ubiquitin-protein ligase CBL	CBL	NO	+	+	0.412055	0.728841	2.3072	2.24813	6	6	6	8.3	99.632	20.869	NaN	0.405674	0.418437	NaN	0.741774	0.715908
P16885;A0A0A0MRF9;H3BQV5;H3BPZ3	P16885;A0A0A0MRF9	1-phosphatidylinositol 4,5-bisphosphate phosphodiesterase gamma-2;Phosphoinositide phospholipase C	PLCG2	NO	+	+	0.409703	0.462814	1.43518	1.52331	33	33	32	27	147.87	195.28	0.47874	0.180476	0.569893	0.538435	0.230091	0.619915
A0A087WVD7;D6RDH4;Q9Y3D8-2;Q9Y3D8	A0A087WVD7;D6RDH4;Q9Y3D8-2;Q9Y3D8	Adenylate kinase isoenzyme 6	TAF9;AK6	NO	+	+	0.382475	0.281154	1.41428	3.02904	2	2	2	17.4	12.545	5.4972	0.335959	NaN	0.42899	0.280328	NaN	0.28198
F5H5P4;Q96D37;A0A0A0MR07;P15498;P15498-2	F5H5P4;Q96D37;A0A0A0MR07;P15498;P15498-2	Proto-oncogene vav	VAV1	YES, 2 domains	+		0.361952	0.199362	1.98666	1.00884	10	10	10	13.7	91.729	22.332	0.308863	0.309441	0.467551	0.106055	0.0845405	0.40749
Q6ZUJ8;Q6ZUJ8-2;Q6ZUJ8-3	Q6ZUJ8;Q6ZUJ8-2	Phosphoinositide 3-kinase adapter protein 1	PIK3AP1	NO	+	+	0.330553	0.60379	1.6164	1.55827	15	15	15	24.7	90.397	63.463	NaN	0.355719	0.305386	NaN	0.551206	0.656375
Q5JY90;Q06187;U3NG26;Q06187-2	Q5JY90;Q06187;U3NG26;Q06187-2	Tyrosine-protein kinase BTK;Non-specific protein-tyrosine kinase	BTK	YES, 1 domain	+		0.30518	0.246228	1.30906	1.17563	5	5	5	13.3	55.88	12.547	0.454845	0.106777	0.35392	0.388528	0.0526555	0.297501
Q9NX40;D6RDK6;D6RBN5;D6R918;D6RBC5;D6RDI5;D6RA54;D6RC55;D6RG39;D6RIT9;Q9NX40-3;Q9NX40-2;Q9NX40-4;D6RI08;D6RDK1;D6RIV2;D6R9T5	Q9NX40;D6RDK6;D6RBN5	OCIA domain-containing protein 1	OCIAD1		+		0.285362	-0.0091399	1.71696	0.319014	5	5	5	22.4	27.626	14.344	0.254234	0.20492	0.396931	0.0242804	-0.300067	0.248367
F8W785;O00461	F8W785;O00461	Golgi integral membrane protein 4	GOLIM4		+		0.249815	0.261985	3.88606	1.26208	5	5	5	9.6	78.759	12.662	0.245907	0.257872	0.245667	0.129754	0.210934	0.445269
Q8N3D4;H0YDZ9;E9PIH6	Q8N3D4	EH domain-binding protein 1-like protein 1	EHBP1L1		+		0.226433	-0.0265608	4.38596	0.353409	5	5	5	4.1	161.85	10.249	NaN	0.226404	0.226462	NaN	-0.173802	0.12068
Q96ER3;J3KND1;E9PRZ1	Q96ER3;J3KND1;E9PRZ1	Protein SAAL1	SAAL1		+		0.21489	0.0590711	1.60381	0.462007	2	2	2	5.5	53.557	6.0109	0.145756	0.18728	0.311634	0.0259609	-0.144614	0.295867
Q9NTI5-2;Q9NTI5;Q9NTI5-3;A9IYQ1;Q9NTI5-4	Q9NTI5-2;Q9NTI5	Sister chromatid cohesion protein PDS5 homolog B	PDS5B		+		0.206381	-0.0459089	1.63332	0.424112	7	7	6	5.5	158.28	13.37	0.203359	0.128013	0.287771	0.034147	-0.295558	0.123684
E9PKH8;P11836;P11836-2;E9PPL6	E9PKH8;P11836;P11836-2	B-lymphocyte antigen CD20	MS4A1		+		0.199491	-0.0420794	1.41156	0.421152	7	7	7	25	31.609	31.154	0.124341	0.158196	0.315936	-0.184801	-0.136719	0.195281
B7ZB24;F5H1U9;O75970-5;O75970-3;O75970-2;O75970;F5H8D6;F8WDQ8;H0YGQ3	B7ZB24;F5H1U9;O75970-5;O75970-3;O75970-2;O75970;F5H8D6;F8WDQ8;H0YGQ3	Multiple PDZ domain protein	MPDZ		+		0.188386	-0.0014543	2.74465	0.309939	2	2	2	2.2	98.587	3.5802	NaN	0.187321	0.189452	NaN	-0.0470381	0.0441295
Q9NS69	Q9NS69	Mitochondrial import receptor subunit TOM22 homolog	TOMM22		+		0.187662	0.024249	1.36618	0.360185	6	6	6	69.7	15.521	78.231	0.0930362	0.174126	0.295824	-0.0147352	-0.185107	0.272589
Q8N1G4	Q8N1G4	Leucine-rich repeat-containing protein 47	LRRC47		+		0.170858	-0.0106725	1.44969	0.319304	6	6	6	13.2	63.472	24.792	0.12087	0.124603	0.2671	0.0836459	-0.364084	0.248421
Q70UQ0;Q70UQ0-2	Q70UQ0;Q70UQ0-2	Inhibitor of nuclear factor kappa-B kinase-interacting protein	IKBIP		+		0.159486	0.120951	2.01436	1.10637	8	5	5	26	39.309	16.904	0.154637	NaN	0.164335	0.151309	NaN	0.0905937
Q9P2D3;Q9P2D3-3;Q9P2D3-2	Q9P2D3;Q9P2D3-3	HEAT repeat-containing protein 5B	HEATR5B		+		0.143606	-0.0392579	1.50889	0.417136	3	3	3	2	224.3	20.591	NaN	0.129584	0.157628	NaN	-0.140928	0.0624119
E7ERI8;E7EW49;O75122-3	E7ERI8;E7EW49;O75122-3	CLIP-associating protein 2	CLASP2		+		0.114146	-0.0018004	1.39453	0.306319	16	14	2	13	165.63	95.246	0.122249	0.0506881	0.169501	0.072544	-0.209377	0.131432
Q86YV0-2;Q86YV0;M0QX12;V9GYD1	Q86YV0-2;Q86YV0;M0QX12;V9GYD1	RAS protein activator like-3	RASAL3		+		0.100392	-0.0297364	1.4682	0.394412	5	5	5	5.8	104.24	17.891	0.0555312	0.150734	0.0949114	-0.188358	-0.0738634	0.173012
O15031;E2PU09;A6QRH1;H0Y6J7;A6QRG9	O15031	Plexin-B2	PLXNB2		+		0.0994822	-0.0289552	2.43076	0.419938	6	6	6	4.5	205.12	30.096	0.0907165	0.0910166	0.116713	0.0059523	-0.186946	0.0941286
G3V1E2;Q9BRK5-4;Q9BRK5-3;Q9BRK5-6;Q9BRK5;H0Y3T6;Q9BRK5-2	G3V1E2;Q9BRK5-4;Q9BRK5-3;Q9BRK5-6;Q9BRK5;H0Y3T6;Q9BRK5-2	45 kDa calcium-binding protein	SDF4		+		0.0928274	0.026155	1.41809	0.398613	2	2	2	8.7	27.868	6.8351	0.109173	0.0396482	0.129661	0.0211893	-0.127226	0.184502
Q8N9M5	Q8N9M5	Transmembrane protein 102	TMEM102		+		0.0839674	0.0103691	1.62679	0.314573	3	3	3	9.3	54.174	15.754	NaN	0.0777262	0.0902087	NaN	-0.204468	0.225206
P22732	P22732	Solute carrier family 2, facilitated glucose transporter member 5	SLC2A5		+		0.0781961	0.0404609	1.51704	0.421467	2	2	2	4.6	54.973	9.4762	NaN	0.0856886	0.0707037	NaN	-0.0607154	0.141637
Q99714;Q99714-2;Q5H928	Q99714;Q99714-2;Q5H928	3-hydroxyacyl-CoA dehydrogenase type-2	HSD17B10		+		0.0700082	-0.0244088	1.48871	0.42477	13	13	13	78.5	26.923	300.11	0.0324979	0.087847	0.0896798	-0.00901774	-0.148155	0.0839463
H3BV85;H3BTW0;A0A0B4J295;A0A087WZT3;H3BVE0;Q9H3K6-2;Q9H3K6	H3BV85;H3BTW0;A0A0B4J295;A0A087WZT3;H3BVE0;Q9H3K6-2;Q9H3K6	BolA-like protein 2	BOLA2B;BOLA2		+		0.0674673	-0.121912	2.01738	0.982693	1	1	1	18.2	9.743	11.727	0.0654303	0.0695043	NaN	-0.0805715	-0.163252	NaN
Q9ULX6;Q9ULX6-2;V9GZ50;M0R1Y5;M0R010;M0QYT7	Q9ULX6;Q9ULX6-2;V9GZ50	A-kinase anchor protein 8-like	AKAP8L		+		0.0636441	-0.0295386	1.31636	0.720014	7	7	7	13.8	71.648	24.211	0.0996116	0.0257232	0.0655975	-0.0288448	-0.0757931	0.0160221
P56385	P56385	ATP synthase subunit e, mitochondrial	ATP5I		+		0.0324137	-0.0479095	1.31464	0.347465	3	3	3	31.9	7.9331	6.4266	0.0373867	0.0274408	NaN	0.250322	-0.346141	NaN
Q9Y587;G3V4P7;G3V5J6;G3V3X7;Q9Y587-3;Q9Y587-4;Q9Y587-2	Q9Y587;G3V4P7;G3V5J6;G3V3X7;Q9Y587-3;Q9Y587-4;Q9Y587-2	AP-4 complex subunit sigma-1	AP4S1				1.34082	1.35894	0.735234	0.720637	2	2	2	13.2	17.005	3.8248	0.466215	2.21543	NaN	0.433738	2.28414	NaN
M0R208;Q16740;M0QYV5	M0R208;Q16740;M0QYV5	ATP-dependent Clp protease proteolytic subunit;ATP-dependent Clp protease proteolytic subunit, mitochondrial	CLPP				0.633168	0.0457854	1.07267	0.344596	3	3	3	20	20.568	16.284	NaN	0.460823	0.805513	NaN	-0.257306	0.348877
P19174;P19174-2;V9GY63;V9GY71;V9GYH5	P19174;P19174-2	1-phosphatidylinositol 4,5-bisphosphate phosphodiesterase gamma-1	PLCG1			+	0.378848	0.849031	0.883176	1.80301	10	10	10	9.7	148.53	33.712	NaN	0.544014	0.213682	NaN	0.891047	0.807015
G3V5Q1;G3V3M6;P27695;G3V3Y6;G3V5D9;A0A0C4DGK8;G3V5M0;G3V359;G3V3C7	G3V5Q1;G3V3M6;P27695	DNA-(apurinic or apyrimidinic site) lyase;DNA-(apurinic or apyrimidinic site) lyase, mitochondrial	APEX1				0.35724	0.144076	1.15605	0.378305	3	3	3	17.8	27.125	5.664	NaN	0.277605	0.436875	NaN	-0.406282	0.694434
J3KQ32;Q9NTK5;Q9NTK5-3;C9JTK6;Q9NTK5-2	J3KQ32;Q9NTK5;Q9NTK5-3	Obg-like ATPase 1	OLA1				0.352783	0.317863	1.0193	0.964601	7	7	7	19.2	46.937	23.83	0.24346	NaN	0.462105	0.205123	NaN	0.430603
Q15058	Q15058	Kinesin-like protein KIF14	KIF14				0.347459	-0.0568648	0.713222	0.558925	2	2	2	1.3	186.49	3.1751	NaN	0.58929	0.105629	NaN	-0.123915	0.0101855
P28482-2;P28482;B3KR49;E9PJF0;E9PQW4;P27361-2;P27361-3;P27361;H0YDH9;E9PBK7	P28482-2;P28482;B3KR49;E9PJF0;E9PQW4;P27361-2;P27361-3;P27361	Mitogen-activated protein kinase 1;Mitogen-activated protein kinase;Mitogen-activated protein kinase 3	MAPK1;MAPK3				0.332218	0.20509	0.810663	0.895169	3	3	3	10.1	36.432	10.921	0.156791	NaN	0.507645	0.118397	NaN	0.291783
Q02413;Q02413-2	Q02413	Desmoglein-1	DSG1				0.331828	-0.432723	0.47782	1.11936	7	7	7	9.1	113.75	63.808	-0.240687	0.904343	NaN	-0.32744	-0.538007	NaN
A0A087WZN1;O43837;A0A0D9SG66;A0A087X2E5;O43837-3;O43837-2	A0A087WZN1;O43837;A0A0D9SG66;A0A087X2E5;O43837-3;O43837-2	Isocitrate dehydrogenase [NAD] subunit, mitochondrial;Isocitrate dehydrogenase [NAD] subunit beta, mitochondrial	IDH3B			+	0.308232	0.187273	0.771191	1.64839	3	3	3	9	42.41	7.1461	0.126781	NaN	0.489683	0.174031	NaN	0.200515
Q14289-2;Q14289	Q14289-2;Q14289	Protein-tyrosine kinase 2-beta	PTK2B				0.29809	-0.0459799	0.618506	0.338608	4	4	4	5.4	111.18	7.4533	NaN	0.0169107	0.579269	NaN	-0.397126	0.305167
P13284	P13284	Gamma-interferon-inducible lysosomal thiol reductase	IFI30				0.284861	0.0813862	1.05299	0.468514	1	1	1	4.4	27.963	4.0212	0.304361	0.0348783	0.515344	0.24445	-0.25929	0.258998
Q92900-2;Q92900	Q92900-2;Q92900	Regulator of nonsense transcripts 1	UPF1				0.283085	0.205373	1.17453	1.08679	5	5	5	6	123.03	14.08	0.22269	NaN	0.34348	0.259403	NaN	0.151343
H3BPZ1;H3BS72;Q9P035;H3BMZ1;H3BRL8;Q9P035-2	H3BPZ1;H3BS72;Q9P035;H3BMZ1;H3BRL8;Q9P035-2	Very-long-chain (3R)-3-hydroxyacyl-CoA dehydratase 3	HACD3				0.282163	0.116845	1.17815	0.650499	2	2	2	6.5	40.069	6.3906	0.440027	0.0595284	0.346932	0.261525	-0.131121	0.22013
Q8TC07-2;Q8TC07-3;Q8TC07;C9JA93;F8WDJ1;F8WF35;F8WCB5	Q8TC07-2;Q8TC07-3;Q8TC07;C9JA93	TBC1 domain family member 15	TBC1D15				0.266766	0.0453811	0.723799	0.398024	7	7	7	12.6	77.394	21.422	NaN	0.0868328	0.4467	NaN	-0.0941717	0.184934
Q5TA02;P78417-3;P78417;Q5TA01;P78417-2	Q5TA02;P78417-3;P78417;Q5TA01;P78417-2	Glutathione S-transferase omega-1	GSTO1				0.257228	0.0375562	0.788315	0.36309	4	4	4	18	23.341	8.8675	0.457519	-0.141073	0.455238	0.270399	-0.355532	0.197801
Q9Y450-4;Q9Y450;B7Z524;H0YDX7;J3QT46;E9PHZ9;H0YES5;E9PJ90;E9PN23;E9PS53;G5E991;E9PMN1;E9PLR4;Q9Y450-2	Q9Y450-4;Q9Y450;B7Z524;H0YDX7;J3QT46;E9PHZ9	HBS1-like protein	HBS1L				0.254427	0.211387	0.783492	0.608216	5	5	5	13.1	70.624	15.603	NaN	0.109696	0.399158	NaN	0.00462226	0.418153
Q5LJA5;Q5LJA9;Q9Y5K5-2;Q9Y5K5-4;Q9Y5K5-3;Q9Y5K5;H0Y6Y4;Q5LJB0;H0Y4K0;H0Y636;H0Y4E0	Q5LJA5;Q5LJA9;Q9Y5K5-2;Q9Y5K5-4;Q9Y5K5-3;Q9Y5K5;H0Y6Y4;Q5LJB0	Ubiquitin carboxyl-terminal hydrolase;Ubiquitin carboxyl-terminal hydrolase isozyme L5	UCHL5			+	0.250649	0.138465	0.7564	1.39458	3	3	3	8.5	40.423	5.0377	0.0968057	NaN	0.404493	0.156095	NaN	0.120835
O96008;K7EKG4;O96008-2	O96008;K7EKG4;O96008-2	Mitochondrial import receptor subunit TOM40 homolog	TOMM40				0.248771	0.227036	0.875968	0.760881	3	3	3	12.5	37.893	28.865	0.138271	NaN	0.35927	0.0894459	NaN	0.364627
P37268;E9PNM1;A0A1W2PQ47;P37268-2;P37268-4;P37268-3;P37268-5;E9PJG4;E9PS69	P37268;E9PNM1;A0A1W2PQ47;P37268-2;P37268-4;P37268-3;P37268-5;E9PJG4	Squalene synthase	FDFT1				0.246587	0.0862295	0.72688	0.449899	9	9	9	27.1	48.115	91.357	0.258422	-0.136499	0.617839	0.319647	-0.314052	0.253094
K7ER96;O43396;K7EML9	K7ER96;O43396	Thioredoxin-like protein 1	TXNL1				0.246516	0.108563	1.00675	0.653069	3	3	3	11	31.355	7.0144	0.366871	-0.0119509	0.384629	0.123394	-0.097513	0.299807
P09936;D6R974;D6RE83;D6R956;D6RF53	P09936;D6R974;D6RE83;D6R956	Ubiquitin carboxyl-terminal hydrolase isozyme L1;Ubiquitin carboxyl-terminal hydrolase	UCHL1				0.230642	0.0975656	0.721411	0.447832	5	5	5	24.7	24.824	36.097	0.46882	-0.180241	0.403348	0.423377	-0.347599	0.216919
P50570-2;P50570-5;P50570;P50570-3;P50570-4;K7EMQ3;E5RHK8;A0A0D9SFB1;A0A0U1RQP1;A0A0D9SFE4;Q9UQ16-5;Q05193-5;Q05193-3;Q9UQ16-2;Q9UQ16-3;Q05193-2;Q05193;Q9UQ16;Q9UQ16-4;A0A1B0GUX5;A0A1B0GU67;K7EPK9;H7C5U0;E5RIK2	P50570-2;P50570-5;P50570;P50570-3;P50570-4	Dynamin-2	DNM2				0.228995	-0.0330193	0.639065	0.345909	14	14	14	20.1	97.651	90.691	NaN	0.0276444	0.430345	NaN	-0.24543	0.179391
P11177-3;P11177-2;P11177;F8WF02;C9J634	P11177-3;P11177-2;P11177	Pyruvate dehydrogenase E1 component subunit beta, mitochondrial	PDHB				0.227663	0.0210879	0.589378	0.324026	6	6	6	19.6	37.514	15.52	NaN	-0.010851	0.466177	NaN	-0.238659	0.280834
P08621-2;P08621;P08621-3;M0QX04;M0QYR1;P08621-4	P08621-2;P08621;P08621-3	U1 small nuclear ribonucleoprotein 70 kDa	SNRNP70				0.225285	0.201562	0.871123	0.848761	5	5	5	11	50.617	23.198	0.12395	NaN	0.32662	0.297695	NaN	0.105429
H7C008;Q6NUQ4-2;Q6NUQ4;H7C085	H7C008;Q6NUQ4-2;Q6NUQ4;H7C085	Transmembrane protein 214	TMEM214				0.219085	-0.00427668	1.0129	0.304732	2	2	2	7.8	34.199	4.5911	NaN	0.15012	0.28805	NaN	-0.325047	0.316494
P63267;P68133;P68032;P62736;A6NL76;F8WB63;B8ZZJ2;C9JFL5;F6UVQ4;F6QUT6	P63267;P68133;P68032;P62736;A6NL76;F8WB63;B8ZZJ2;C9JFL5;F6UVQ4;F6QUT6	Actin, gamma-enteric smooth muscle;Actin, alpha skeletal muscle;Actin, alpha cardiac muscle 1;Actin, aortic smooth muscle	ACTG2;ACTA1;ACTC1;ACTA2				0.21782	0.156365	1.10418	0.634498	11	1	1	27.4	41.876	4.62	0.197997	0.058131	0.397332	0.233656	-0.176402	0.41184
P40925;P40925-3;B9A041;P40925-2;B8ZZ51;C9JF79;C9JRL4;C9JLV6	P40925;P40925-3;B9A041;P40925-2;B8ZZ51;C9JF79	Malate dehydrogenase, cytoplasmic;Malate dehydrogenase	MDH1				0.217003	0.0364401	0.620718	0.343356	10	10	10	31.4	36.426	47.671	0.35938	-0.271749	0.563376	0.374675	-0.511083	0.245728
P28907;H0Y950;P28907-2	P28907;H0Y950;P28907-2	ADP-ribosyl cyclase/cyclic ADP-ribose hydrolase 1	CD38				0.216884	-0.0184387	0.822235	0.335691	7	7	7	23.3	34.328	17.427	0.199124	-0.045675	0.497204	0.127105	-0.356301	0.17388
P0DN76;Q01081;K7EJH3;A0A1B0GW87;K7EJM7;M0QYK5;M0R2N4;Q01081-3;Q8WU68-3;Q8WU68-2;Q8WU68;Q01081-2	P0DN76;Q01081;K7EJH3;A0A1B0GW87;K7EJM7;M0QYK5;M0R2N4;Q01081-3;Q8WU68-3;Q8WU68-2;Q8WU68;Q01081-2	Splicing factor U2AF 35 kDa subunit;Splicing factor U2AF 26 kDa subunit	U2AF1;U2AF1L4				0.216244	0.15796	0.887856	0.692762	2	2	2	10.4	27.872	12.273	0.1231	NaN	0.309388	0.0409977	NaN	0.274922
P63261;I3L3I0;I3L1U9;I3L4N8;K7EM38;I3L3R2;J3KT65	P63261;I3L3I0;I3L1U9;I3L4N8	Actin, cytoplasmic 2;Actin, cytoplasmic 2, N-terminally processed	ACTG1				0.21458	0.161127	0.988555	0.659005	20	20	1	64.5	41.792	304.28	0.206043	0.0182221	0.419474	0.268016	-0.168053	0.38342
Q9H0L4	Q9H0L4	Cleavage stimulation factor subunit 2 tau variant	CSTF2T				0.214024	0.0106428	0.658139	0.310524	3	3	1	5.7	64.436	10.854	NaN	0.0372898	0.390758	NaN	-0.302579	0.323864
P18124;A8MUD9;C9JIJ5;C9JZ88	P18124;A8MUD9	60S ribosomal protein L7	RPL7				0.213811	0.0497721	0.810057	0.395561	10	10	10	35.9	29.225	22.743	0.399812	-0.101438	0.343059	0.22899	-0.303111	0.223437
Q9P258	Q9P258	Protein RCC2	RCC2				0.213802	0.0303173	0.696087	0.330706	6	6	6	16.1	56.084	30.568	NaN	0.0570945	0.370509	NaN	-0.260847	0.321482
A0A0A0MR02;P45880-2;P45880;P45880-1;Q5JSD2;Q5JSD1;A2A3S1	A0A0A0MR02;P45880-2;P45880;P45880-1;Q5JSD2;Q5JSD1	Voltage-dependent anion-selective channel protein 2	VDAC2				0.209329	0.034762	0.999799	0.394637	8	8	8	35.5	30.348	68.432	0.235251	0.00533977	0.387396	0.0796153	-0.199544	0.224215
A0A087X1Z3;Q9UL46;H0YM70;H0YLG1;H0YLD2;H0YKU2	A0A087X1Z3;Q9UL46;H0YM70	Proteasome activator complex subunit 2	PSME2				0.209081	0.031794	0.866778	0.366581	9	9	9	34.3	29.126	54.589	0.302266	-0.0646077	0.389585	0.187069	-0.285955	0.194268
P11413;P11413-3;P11413-2;E7EUI8;E7EM57;E9PD92	P11413;P11413-3;P11413-2;E7EUI8;E7EM57	Glucose-6-phosphate 1-dehydrogenase	G6PD				0.208646	0.112264	0.550605	0.40131	4	4	4	10.7	59.256	10.774	NaN	-0.0459095	0.463202	NaN	-0.22216	0.446688
E9PKZ0;P62917;E9PKU4;E9PP36;G3V1A1	E9PKZ0;P62917;E9PKU4;E9PP36;G3V1A1	60S ribosomal protein L8	RPL8				0.208599	0.0981504	0.784315	0.513743	5	5	5	23.9	22.389	17.945	0.383744	-0.11674	0.358794	0.235932	-0.230881	0.2894
Q13907;C9JKM8;Q13907-2;Q9BXS1	Q13907;C9JKM8;Q13907-2	Isopentenyl-diphosphate Delta-isomerase 1	IDI1				0.208541	0.180716	0.973577	0.662192	3	3	3	14.1	26.319	18.157	0.130302	0.0595732	0.435748	0.348733	-0.192235	0.385651
E7ETZ4;Q9Y6E2;B5MCE7;Q75MG1;B5MCH7;E9PFD4;E7EMS9;E9PFE3;C9JF98;F8WDX8;Q9Y6E2-2	E7ETZ4;Q9Y6E2;B5MCE7;Q75MG1;B5MCH7;E9PFD4;E7EMS9	Basic leucine zipper and W2 domain-containing protein 2	BZW2				0.208336	-0.0507926	0.602279	0.359874	6	6	5	16.2	46.913	32.521	NaN	0.000165069	0.416507	NaN	-0.302596	0.201011
Q5JPT2;Q96B97-2;Q96B97;Q5VSN0;Q96B97-3;Q5JPT1;Q5JPT3	Q5JPT2;Q96B97-2;Q96B97;Q5VSN0;Q96B97-3	SH3 domain-containing kinase-binding protein 1	SH3KBP1				0.20753	0.112575	0.866738	0.564777	7	7	7	15.5	70.443	53.103	NaN	0.113109	0.301952	NaN	-0.0170823	0.242232
H0YL12;H0YKF0;H0YLU7;P13804-2;P13804;H0YK49;H0YNX6	H0YL12;H0YKF0;H0YLU7;P13804-2;P13804;H0YK49;H0YNX6	Electron transfer flavoprotein subunit alpha, mitochondrial	ETFA				0.206583	0.0804433	0.788824	0.389603	4	4	4	23.8	24.797	31.03	0.309012	-0.106769	0.417505	0.502482	-0.50724	0.246088
E5RI99;P62888;E5RJH3;A0A0C4DH44;A0A0B4J213	E5RI99;P62888;E5RJH3;A0A0C4DH44	60S ribosomal protein L30	RPL30				0.206412	0.0578109	0.722655	0.400719	4	4	4	32.5	12.656	11.652	0.434521	-0.15797	0.342686	0.308799	-0.326352	0.190986
Q58FF8	Q58FF8	Putative heat shock protein HSP 90-beta 2	HSP90AB2P				0.205297	-0.0457673	0.590756	0.340697	11	1	1	21.3	44.348	29.204	NaN	-0.00868533	0.41928	NaN	-0.377465	0.28593
A0A1B0GTW1;Q9UDY2-6;Q9UDY2-3;Q9UDY2;Q9UDY2-7;Q9UDY2-5;Q9UDY2-4;Q9UDY2-2	A0A1B0GTW1;Q9UDY2-6;Q9UDY2-3;Q9UDY2;Q9UDY2-7;Q9UDY2-5;Q9UDY2-4;Q9UDY2-2	Tight junction protein ZO-2	TJP2				0.204734	-0.117024	1.26757	0.730885	9	9	9	7.3	140.73	23.313	0.11591	0.147996	0.350295	-0.0776535	-0.310851	0.0374318
F5H3P3;P52566;F5H2R5;F5H6Q0;H0YGX7	F5H3P3;P52566;F5H2R5;F5H6Q0;H0YGX7	Rho GDP-dissociation inhibitor 2	ARHGDIB				0.203664	0.109079	0.839499	0.435663	6	6	6	43	17.837	30.392	0.237594	-0.0585399	0.431939	0.327767	-0.44464	0.444108
Q9Y6C9;E9PIE4	Q9Y6C9;E9PIE4	Mitochondrial carrier homolog 2	MTCH2				0.203624	0.012746	1.08055	0.336976	4	4	4	13.9	33.331	10.23	0.233656	0.025585	0.35163	0.0683714	-0.204948	0.174814
P00558;P00558-2;P07205	P00558;P00558-2	Phosphoglycerate kinase 1	PGK1				0.201447	0.107372	0.632125	0.442371	16	16	16	45.6	44.614	128.22	0.410237	-0.249859	0.443963	0.458819	-0.406227	0.269525
P61956-2;P61956;A8MUA9;A8MU27;Q6EEV6;P55854;P55854-2	P61956-2;P61956;A8MUA9;A8MU27;Q6EEV6;P55854;P55854-2	Small ubiquitin-related modifier 2;Small ubiquitin-related modifier 4;Small ubiquitin-related modifier 3	SUMO2;SUMO3;SUMO4				0.20072	0.0672461	0.62135	0.404856	2	2	2	31	8.1111	7.5442	0.432504	-0.263447	0.433103	0.331002	-0.36639	0.237126
P30086	P30086	Phosphatidylethanolamine-binding protein 1;Hippocampal cholinergic neurostimulating peptide	PEBP1				0.200104	0.0488774	0.648115	0.360792	5	5	5	36.9	21.057	20.048	0.227141	-0.184521	0.557693	0.406796	-0.47237	0.212207
A0A0A0MRJ6;H7BY58;P22061;P22061-2;F6S8N6;C9J0F2	A0A0A0MRJ6;H7BY58;P22061;P22061-2;F6S8N6	Protein-L-isoaspartate O-methyltransferase;Protein-L-isoaspartate(D-aspartate) O-methyltransferase	PCMT1				0.200041	0.0323762	1.20961	0.404832	6	6	6	22.5	30.315	13.938	0.161518	0.0889916	0.349615	0.0781667	-0.168405	0.187367
P36578;H3BM89;H3BTP7;H3BU31	P36578;H3BM89	60S ribosomal protein L4	RPL4				0.199058	0.0979441	0.706379	0.473428	11	11	11	28.8	47.697	46.769	0.412494	-0.168114	0.352793	0.322219	-0.300431	0.272044
G3V203;J3QQ67;Q07020;H0YHA7;Q07020-2;F8VUA6;F8VYV2;A0A075B7A0;F8VXR6	G3V203;J3QQ67;Q07020;H0YHA7;Q07020-2;F8VUA6;F8VYV2;A0A075B7A0	60S ribosomal protein L18	RPL18				0.198503	0.0841974	0.741822	0.45592	6	6	6	39.6	18.756	21.113	0.354128	-0.14032	0.381701	0.264204	-0.294307	0.282696
Q9HB71;Q9HB71-3;B2ZWH1;Q9HB71-2	Q9HB71;Q9HB71-3	Calcyclin-binding protein	CACYBP				0.198053	0.0792674	0.687922	0.440503	5	5	5	17.1	26.21	12.105	0.408579	-0.184918	0.370499	0.33648	-0.305992	0.207314
P54886-2;P54886	P54886-2;P54886	Delta-1-pyrroline-5-carboxylate synthase;Glutamate 5-kinase;Gamma-glutamyl phosphate reductase	ALDH18A1				0.198003	0.046871	0.519616	0.354415	8	8	8	12.2	87.088	24.999	NaN	-0.0786381	0.474644	NaN	-0.208253	0.301995
P61160;P61160-2;F5H6T1;A0A1B0GWD0;A0A1B0GWH0	P61160;P61160-2;F5H6T1	Actin-related protein 2	ACTR2				0.197954	0.136283	0.710636	0.756323	8	8	8	23.9	44.76	45.847	0.0591088	NaN	0.336799	0.052617	NaN	0.219949
Q8IYS1	Q8IYS1	Peptidase M20 domain-containing protein 2	PM20D2				0.197894	0.0129498	0.550394	0.311658	4	4	4	11.9	47.776	11.006	NaN	-0.0437551	0.439543	NaN	-0.327893	0.353792
A0A0C4DGS1;P39656;P39656-2;P39656-3;U3KQ84	A0A0C4DGS1;P39656;P39656-2;P39656-3	Dolichyl-diphosphooligosaccharide--protein glycosyltransferase 48 kDa subunit	DDOST				0.197738	0.0935235	0.764243	0.775561	9	9	9	24.1	48.799	103.15	0.0790364	NaN	0.31644	0.0391364	NaN	0.147911
P40429;Q8J015;M0QYS1;Q6NVV1;M0QZU1;A0A096LPE0	P40429;Q8J015;M0QYS1;Q6NVV1	60S ribosomal protein L13a;Putative 60S ribosomal protein L13a protein RPL13AP3	RPL13A;RPL13a;RPL13AP3				0.196621	0.0895928	0.674392	0.465492	3	3	3	14.8	23.577	7.4751	0.425876	-0.195401	0.359389	0.341711	-0.284348	0.211415
E5RIW3;E5RJD8;O75347;O75347-2;E5RHG6;E5RIX8	E5RIW3;E5RJD8;O75347;O75347-2;E5RHG6	Tubulin-specific chaperone A	TBCA				0.196189	0.189151	0.595303	0.532391	3	3	3	33.3	10.08	7.8402	0.415958	-0.293694	0.466304	0.610415	-0.379073	0.336111
Q9H3P7	Q9H3P7	Golgi resident protein GCP60	ACBD3				0.19457	-0.0415382	0.650479	0.367269	4	4	4	13.3	60.593	23.529	NaN	0.0298391	0.3593	NaN	-0.225388	0.142312
Q5T6H7;Q9NQW7;Q9NQW7-3;Q9NQW7-2;Q9NQW7-4;Q5T6H3;Q5T6H2	Q5T6H7;Q9NQW7;Q9NQW7-3;Q9NQW7-2;Q9NQW7-4	Xaa-Pro aminopeptidase 1	XPNPEP1				0.193423	-0.0624055	0.698757	0.345344	4	4	4	11.2	62.138	24.401	NaN	0.0528016	0.334044	NaN	-0.468789	0.343979
Q15181;Q5SQT6	Q15181	Inorganic pyrophosphatase	PPA1				0.193143	0.0745968	0.523095	0.380938	4	4	4	18.3	32.66	41.763	NaN	-0.0724337	0.45872	NaN	-0.201384	0.350577
P33121-2;P33121-3;P33121;B7Z3Z9;E7EPM6;H0Y9U7;D6RER0;H0Y9Z9;Q9ULC5-4;Q9ULC5;Q9ULC5-3	P33121-2;P33121-3;P33121;B7Z3Z9;E7EPM6;H0Y9U7	Long-chain-fatty-acid--CoA ligase 1	ACSL1				0.193134	0.0641811	1.15775	0.444136	11	11	11	20.6	76.87	32.057	0.104692	0.120428	0.354283	-0.0306214	-0.144317	0.367482
P14324-2;P14324;A0A087X1D8;A0A087WVN4;A0A087WTP2;A0A087X090	P14324-2;P14324;A0A087X1D8;A0A087WVN4;A0A087WTP2	Farnesyl pyrophosphate synthase	FDPS				0.191533	0.0246959	0.757807	0.351595	6	6	6	21	40.532	22.461	0.208925	-0.0905049	0.45618	0.196867	-0.290705	0.167926
P42345	P42345	Serine/threonine-protein kinase mTOR	MTOR				0.191522	0.0293207	0.674773	0.415189	3	3	3	1.1	288.89	6.788	0.0415506	NaN	0.341492	-0.047852	NaN	0.106494
O95292	O95292	Vesicle-associated membrane protein-associated protein B/C	VAPB				0.191299	0.0563344	0.754498	0.376368	3	2	2	16.9	27.228	10.153	NaN	0.0732461	0.309352	NaN	-0.164138	0.276807
P67775-2;P67775;P62714;H0YBN9;E5RFI3;E5RHP4;E7ESG8;E5RHC1;E5RJX4;H0YC23	P67775-2;P67775;P62714	Serine/threonine-protein phosphatase 2A catalytic subunit alpha isoform;Serine/threonine-protein phosphatase 2A catalytic subunit beta isoform	PPP2CA;PPP2CB				0.191193	0.0235855	1.05689	0.38175	8	8	6	36.1	29.734	31.083	0.116442	0.0815136	0.375625	0.0194902	-0.142167	0.193433
P37837;F2Z393;E9PM01;E9PKI8	P37837;F2Z393	Transaldolase	TALDO1				0.190789	0.0619903	0.551925	0.370776	9	9	9	24.3	37.54	30.171	0.4186	-0.359038	0.512805	0.464519	-0.506124	0.227576
E9PIR7;F8W809;A0A087WSW9;A0A182DWI3;A0A087WSY9;Q16881-5;Q16881-2;Q16881-4;Q16881-3;Q16881-6;Q16881;E2QRB9;Q16881-7;E9PQI3;E9PLT3;E9PKI4;A0A0B4J225;E9PIZ5;E9PKD3;E9PRI8	E9PIR7;F8W809;A0A087WSW9;A0A182DWI3;A0A087WSY9;Q16881-5;Q16881-2;Q16881-4;Q16881-3;Q16881-6;Q16881;E2QRB9;Q16881-7	Thioredoxin reductase 1, cytoplasmic	TXNRD1				0.190788	0.02187	0.522757	0.318305	5	5	5	13.7	53.166	13.715	NaN	-0.0719556	0.453531	NaN	-0.33471	0.37845
M0R3D6;M0R1A7;M0R117;Q02543;M0R0P7	M0R3D6;M0R1A7;M0R117;Q02543;M0R0P7	60S ribosomal protein L18a	RPL18A				0.190655	0.109058	0.739163	0.537601	4	4	4	31.9	16.714	12.822	0.322881	-0.135133	0.384218	0.297739	-0.223183	0.252619
Q8TCT9-5;Q8TCT9;A0A075B6F6;Q8TCT9-4;Q8TCT9-2;A0A0C4DGU3	Q8TCT9-5;Q8TCT9;A0A075B6F6;Q8TCT9-4;Q8TCT9-2	Minor histocompatibility antigen H13	HM13				0.190301	0.0843843	0.742196	0.477167	5	5	5	21.2	36.813	31.639	0.19254	-0.0921941	0.470557	0.214976	-0.250387	0.288564
M0R116;A0A0A0MT26;P13637;P13637-2;P13637-3;B1AKY9;P50993;H0Y7C1;Q13733;M0QXF2;E9PRA5;P20648;P54707;P54707-2;Q5TC05	M0R116;A0A0A0MT26;P13637;P13637-2;P13637-3;B1AKY9;P50993	Sodium/potassium-transporting ATPase subunit alpha-3;Sodium/potassium-transporting ATPase subunit alpha-2	ATP1A3;ATP1A2				0.189471	0.0344015	0.575224	0.348777	15	4	4	22.3	108.28	18.579	NaN	-0.0199881	0.398929	NaN	-0.174074	0.242877
Q9UPN7	Q9UPN7	Serine/threonine-protein phosphatase 6 regulatory subunit 1	PPP6R1				0.189092	0.0840716	1.26104	0.434827	5	5	5	9.1	96.723	53.104	0.0768952	0.312881	0.177499	-0.143785	-0.120228	0.516227
O75396	O75396	Vesicle-trafficking protein SEC22b	SEC22B				0.186291	0.0748015	0.837962	0.447123	5	5	5	25.1	24.593	12.039	0.266819	-0.0695571	0.361611	0.352549	-0.255394	0.127249
O60701;O60701-2;O60701-3;E7ER95;E7ER83;E7ETF4;E7EV97;D6RHF4;E9PBD2	O60701;O60701-2;O60701-3	UDP-glucose 6-dehydrogenase	UGDH				0.185779	-0.00218225	1.17589	0.305613	7	7	7	18.6	55.023	24.574	NaN	0.146271	0.225286	NaN	-0.134517	0.130153
F5H5V4;F5GX23;J3KN29;O00233-2;O00233;F5H7X1;F5H169	F5H5V4;F5GX23;J3KN29;O00233-2;O00233;F5H7X1;F5H169	26S proteasome non-ATPase regulatory subunit 9	PSMD9				0.184958	-0.00198767	0.744767	0.305591	3	3	3	20.3	16.913	10.306	0.166785	-0.0774406	0.46553	0.0422998	-0.253942	0.205679
P60709;G5E9R0;E7EVS6;C9JZR7;C9JTX5;C9JUM1;P63267-2;Q6S8J3;A5A3E0;P0CG38;F8WCH0;Q9BYX7;P0CG39	P60709	Actin, cytoplasmic 1;Actin, cytoplasmic 1, N-terminally processed	ACTB				0.184884	0.103216	0.517463	0.413789	20	1	1	64.5	41.736	31.121	NaN	-0.0760211	0.44579	NaN	-0.171675	0.378107
Q3ZCQ8;Q3ZCQ8-2;M0R003;M0R0C3;M0QXC3;M0R2Z3;M0R303;M0R2D2;M0R2F8;M0R047;M0R1Y4;Q3ZCQ8-3	Q3ZCQ8;Q3ZCQ8-2;M0R003	Mitochondrial import inner membrane translocase subunit TIM50	TIMM50				0.184802	0.0618057	0.914534	0.454742	5	5	5	18.7	39.646	31.326	0.0504571	0.0946575	0.409292	0.0748164	-0.186839	0.29744
Q8N1F7;H3BVG0;Q8N1F7-2;H3BV11;H3BRI8;H3BM93;H3BNN5;H3BV15;H3BRD9;H3BP95;H3BPA9;H3BMX0;H3BVE2	Q8N1F7;H3BVG0;Q8N1F7-2	Nuclear pore complex protein Nup93	NUP93				0.184158	0.0183311	0.703289	0.334296	20	20	20	26.5	93.487	68.486	NaN	0.0521009	0.316215	NaN	-0.139225	0.175887
O43592;F8WDU6;F5GZM3;F5GYW6	O43592	Exportin-T	XPOT				0.184108	0.0137653	0.810785	0.330447	18	18	18	23.3	109.96	126.73	0.190416	-0.0549959	0.416903	0.119981	-0.279179	0.200494
P56279;G3V4T4;H0YJR9	P56279;G3V4T4	T-cell leukemia/lymphoma protein 1A	TCL1A				0.184	0.0977356	0.831539	0.518406	4	4	4	34.2	13.459	24.935	0.221988	-0.0591467	0.389159	0.187352	-0.21549	0.321345
P19623;K7EKM4;K7EQ47;K7EL89;K7ESL0	P19623	Spermidine synthase	SRM				0.18372	0.0781013	0.818427	0.488044	6	6	6	22.2	33.824	11.294	0.245685	-0.0729847	0.37846	0.213066	-0.217255	0.238493
P51148;P51148-2;K7EIP6;F8VWU4;F8VVK3;K7ENY4;K7ERI8;K7ERQ8;P20339-2;P20339	P51148;P51148-2	Ras-related protein Rab-5C	RAB5C				0.182973	0.0651894	0.75709	0.405097	3	3	2	16.2	23.482	10.655	0.10353	-0.0300327	0.475422	0.0831441	-0.309556	0.42198
P82933	P82933	28S ribosomal protein S9, mitochondrial	MRPS9				0.182659	-0.00896383	0.641728	0.335408	10	10	10	33.3	45.834	104.13	-0.174055	0.515458	0.206573	-0.0705606	-0.111742	0.155411
Q15758;M0QXM4;Q15758-3;Q15758-2;M0QX44;M0R144	Q15758;M0QXM4;Q15758-3;Q15758-2	Neutral amino acid transporter B(0);Amino acid transporter	SLC1A5				0.182626	0.00323789	1.11214	0.308684	6	6	6	14	56.598	26.023	0.0946458	0.107677	0.345554	-0.053258	-0.190137	0.253109
H0YN26;P39687;O43423;H7BZ09;O95626	H0YN26;P39687	Acidic leucine-rich nuclear phosphoprotein 32 family member A	ANP32A				0.18225	0.061623	0.582494	0.370606	5	5	4	29.4	19.997	33.058	0.431782	-0.2925	0.407468	0.482287	-0.497314	0.199895
Q96A33;Q96A33-2;A0A087WYW6	Q96A33;Q96A33-2	Coiled-coil domain-containing protein 47	CCDC47				0.181866	0.0810479	0.670134	0.461072	7	7	7	22.2	55.873	65.372	NaN	0.0373513	0.32638	NaN	-0.0730559	0.235152
O00148;O00148-2;K7EQN7;O00148-3;K7EPJ3;K7EN69;H0Y400;K7ENP6;A0A0G2JHN7;K7EL56;K7EIL8;F6U6E2;F6S2B7;F6SXL5	O00148;O00148-2;K7EQN7;O00148-3	ATP-dependent RNA helicase DDX39A	DDX39A				0.181555	0.0598178	0.683758	0.409121	12	12	3	33.7	49.129	34.044	0.189883	-0.130205	0.484988	0.24672	-0.314688	0.247421
E9PLK3;P55786;P55786-2;A6NEC2;H0YDG0;A6NEC2-2;H0YCQ5;E9PJ74;E9PP11;E9PI82;E9PJY4;E9PPD4;E9PRQ5;A6NEC2-3	E9PLK3;P55786;P55786-2	Puromycin-sensitive aminopeptidase	NPEPPS				0.181491	0.0654309	0.820831	0.442108	23	23	23	30.2	102.99	111.12	0.233605	-0.0681859	0.379052	0.186561	-0.252138	0.26187
P26373;J3QSB4;P26373-2;J3KS98	P26373;J3QSB4;P26373-2	60S ribosomal protein L13	RPL13				0.181032	0.0508293	0.741592	0.405348	5	5	5	24.6	24.261	50.461	0.352395	-0.12785	0.318551	0.244129	-0.276249	0.184608
B8ZZQ6;P06454-2;P06454;B8ZZA1;B8ZZW7;H7C2N1	B8ZZQ6;P06454-2;P06454;B8ZZA1;B8ZZW7;H7C2N1	Prothymosin alpha;Prothymosin alpha, N-terminally processed;Thymosin alpha-1	PTMA				0.179972	0.0727753	0.576018	0.391274	5	5	5	37.4	11.758	28.038	0.398842	-0.298613	0.439687	0.443498	-0.451181	0.226009
P62487	P62487	DNA-directed RNA polymerase II subunit RPB7	POLR2G				0.179925	-0.111662	0.494806	0.947867	3	3	3	20.9	19.294	18.024	-0.103656	0.463505	NaN	-0.152958	-0.0703665	NaN
Q8TCS8;H7C3C5	Q8TCS8	Polyribonucleotide nucleotidyltransferase 1, mitochondrial	PNPT1				0.179701	0.0367932	0.603829	0.335675	6	6	6	12	85.95	19.213	NaN	0.00114369	0.358258	NaN	-0.26722	0.340807
Q5HY57;P50402;F8WEQ1	Q5HY57;P50402	Emerin	EMD				0.179203	0.100326	1.22216	0.611127	5	5	5	26.9	24.938	35	0.0729847	0.157753	0.306871	0.0671453	-0.0881396	0.321974
P31689;P31689-2	P31689;P31689-2	DnaJ homolog subfamily A member 1	DNAJA1				0.178311	0.0584197	1.22185	0.543397	13	13	13	46.6	44.868	84.806	0.0912448	0.131244	0.312444	-0.0321807	-0.0255528	0.232993
Q6ZS81-4;Q6ZS81;Q6ZS81-5;Q6ZS81-3;Q6ZS81-2	Q6ZS81-4;Q6ZS81;Q6ZS81-5	WD repeat- and FYVE domain-containing protein 4	WDFY4				0.176692	0.0509459	0.569657	0.365628	10	10	10	3.5	352.66	23.057	NaN	-0.022923	0.376306	NaN	-0.180022	0.281914
P62906	P62906	60S ribosomal protein L10a	RPL10A				0.176009	0.0665155	0.700724	0.412806	2	2	2	7.4	24.831	4.8295	0.417737	-0.140036	0.250325	0.382701	-0.30898	0.125826
P41250;H7C443;F8WCK4	P41250	Glycine--tRNA ligase	GARS				0.175462	0.0233732	0.926042	0.357481	21	21	21	35.3	83.165	154.79	0.127267	0.0222764	0.376844	0.0325785	-0.214193	0.251734
J3KPS3;P04075;P04075-2;H3BQN4;H3BPS8;H3BUH7;H3BR04;H3BMQ8;H3BR68;H3BU78;A0A087WXX2;P05062	J3KPS3;P04075;P04075-2;H3BQN4;H3BPS8;H3BUH7;H3BR04	Fructose-bisphosphate aldolase;Fructose-bisphosphate aldolase A	ALDOA				0.174981	0.0643836	0.597932	0.387026	17	17	16	55.4	39.817	190.23	0.326807	-0.253144	0.451279	0.367281	-0.430065	0.255934
A0A0D9SG77;A0A1B0GVL3;Q05086-2;Q05086-3;Q05086;A0A0D9SGI3	A0A0D9SG77;A0A1B0GVL3;Q05086-2;Q05086-3;Q05086;A0A0D9SGI3	Ubiquitin-protein ligase E3A	UBE3A				0.174348	-0.00532137	0.532683	0.306486	2	2	2	3.4	88.082	7.8966	NaN	-0.0553018	0.403997	NaN	-0.276668	0.266025
H7C3F5;O75175-3;O75175-2;O75175;H0Y5X7;H7C148	H7C3F5;O75175-3;O75175-2;O75175;H0Y5X7	CCR4-NOT transcription complex subunit 3	CNOT3				0.174121	-0.0444202	1.03851	0.354812	3	3	3	8.8	58.866	18.338	NaN	0.122634	0.225607	NaN	-0.28449	0.195649
P62834;A0A075B6Q0	P62834;A0A075B6Q0	Ras-related protein Rap-1A	RAP1A				0.17332	0.0228184	0.785702	0.34151	6	6	1	37	20.987	19.894	0.195291	-0.070555	0.395223	0.187915	-0.337913	0.218453
Q9UBS4;H7C2Y5	Q9UBS4;H7C2Y5	DnaJ homolog subfamily B member 11	DNAJB11				0.172406	0.09125	0.55296	0.66232	4	4	4	17	40.513	23.464	-0.035896	NaN	0.380708	0.0169081	NaN	0.165592
Q06323;Q06323-3;Q06323-2;H0YKK6;H0YLU2	Q06323;Q06323-3;Q06323-2	Proteasome activator complex subunit 1	PSME1				0.172151	0.0202405	0.750927	0.333292	7	7	7	29.3	28.723	22.866	0.232945	-0.102365	0.385873	0.213252	-0.378481	0.22595
F8W9L6;A0A1B0GU45;Q12912-2;Q12912;F5H006;G3V513;G3V3C2;G3V2F6;H0YJC6;F8VRE4	F8W9L6;A0A1B0GU45;Q12912-2;Q12912;F5H006	Lymphoid-restricted membrane protein;Processed lymphoid-restricted membrane protein	LRMP				0.171199	-0.0595699	0.847103	0.473098	5	5	5	16.1	38.995	18.855	0.210051	-0.050109	0.353655	0.0332629	-0.300804	0.0888317
Q8WVC0-2;Q8WVC0	Q8WVC0-2;Q8WVC0	RNA polymerase-associated protein LEO1	LEO1				0.170704	0.0651975	0.763773	0.433677	6	6	6	12.9	68.003	19.88	NaN	0.0680949	0.273314	NaN	-0.0834145	0.21381
P60891;B1ALA9;P60891-2;B7ZB02;B1ALA7;H7C540;A0A0B4J207;P21108	P60891;B1ALA9;P60891-2;B7ZB02	Ribose-phosphate pyrophosphokinase 1	PRPS1				0.170382	0.0572865	0.820345	0.435961	4	4	2	16	34.834	22.195	0.195263	-0.0553401	0.371223	0.185854	-0.234376	0.220382
E9PRZ0;P46734-2;P46734;P46734-3;J3QR49;P52564-2;P52564	E9PRZ0;P46734-2;P46734;P46734-3;J3QR49	Dual specificity mitogen-activated protein kinase kinase 3	MAP2K3				0.170261	-0.072481	0.558798	0.421328	5	5	5	40	18.212	47.74	NaN	-0.0305997	0.371121	NaN	-0.253926	0.108965
Q8NBS9-2;Q8NBS9	Q8NBS9-2;Q8NBS9	Thioredoxin domain-containing protein 5	TXNDC5				0.170046	-0.0491205	0.614551	0.386186	9	9	9	29.9	36.177	46.387	0.198162	-0.190556	0.502531	0.063033	-0.423175	0.212781
P15531;P15531-2	P15531;P15531-2	Nucleoside diphosphate kinase A	NME1				0.169701	0.0924793	0.632345	0.459202	7	1	1	46.1	17.149	9.5669	0.282871	-0.201315	0.427547	0.327318	-0.313882	0.264002
P00390-5;P00390-4;P00390-2;P00390-3;P00390;E5RI06;H0YC68	P00390-5;P00390-4;P00390-2;P00390-3;P00390;E5RI06	Glutathione reductase, mitochondrial	GSR				0.169657	-0.0692455	0.487185	0.361369	3	3	3	9.3	47.267	7.9556	NaN	-0.108565	0.447879	NaN	-0.404371	0.265881
P50914;E7EPB3	P50914;E7EPB3	60S ribosomal protein L14	RPL14				0.169026	0.052705	0.69337	0.396002	6	6	6	30.7	23.432	21.435	0.297848	-0.151952	0.361181	0.219794	-0.31875	0.257071
F8W020;F8VXI6;F8VUX1;F8VY35;F8W0J6;F5H4R6;H0YIV4;P55209-2;P55209;H0YHC3;F8W118;F8VV59;B7Z9C2;P55209-3;H0YH88;F8W543;F8VRJ2;F8VVB5	F8W020;F8VXI6;F8VUX1;F8VY35;F8W0J6;F5H4R6;H0YIV4;P55209-2;P55209;H0YHC3;F8W118;F8VV59;B7Z9C2;P55209-3;H0YH88;F8W543	Nucleosome assembly protein 1-like 1	NAP1L1				0.168956	-0.0111599	0.705053	0.314487	7	6	6	48.3	24.366	57.682	NaN	0.0484439	0.289468	NaN	-0.243836	0.221516
P29401;P29401-2;A0A0B4J1R6;E9PFF2;F8W888;F8WAX4	P29401;P29401-2;A0A0B4J1R6	Transketolase	TKT				0.168132	0.0354112	0.621909	0.347825	18	18	18	35.8	67.877	87.749	0.247875	-0.200741	0.457262	0.323541	-0.449417	0.23211
Q9H223	Q9H223	EH domain-containing protein 4	EHD4				0.168074	0.00589409	0.652291	0.307204	4	3	3	8.7	61.174	13.194	NaN	0.0266181	0.309529	NaN	-0.259874	0.271662
Q8WUY1;H0YAR9	Q8WUY1;H0YAR9	Protein THEM6	THEM6				0.167425	0.0598217	0.758063	0.422513	4	4	4	14.9	23.865	9.3627	0.137639	-0.0554548	0.420091	0.271051	-0.272345	0.180759
O00483	O00483	Cytochrome c oxidase subunit NDUFA4	NDUFA4				0.167075	0.036137	1.27581	0.426914	3	3	3	32.1	9.3697	6.4552	0.0654303	0.1653	0.270495	-0.0739458	-0.0498494	0.232206
Q9UL54-3;Q9UL54-4;Q9UL54;Q7L7X3-2;Q7L7X3-3;Q7L7X3;Q9UL54-2	Q9UL54-3;Q9UL54-4;Q9UL54;Q7L7X3-2;Q7L7X3-3;Q7L7X3;Q9UL54-2	Serine/threonine-protein kinase TAO2;Serine/threonine-protein kinase TAO1	TAOK2;TAOK1				0.166689	0.0427367	0.705539	0.379167	2	2	2	1.5	118.78	3.2085	0.30393	-0.142108	0.338244	0.250883	-0.317873	0.1952
H0YL72;P50213;P50213-2;H0YKD0;H0YLI6;H0YMU3;H0YM64;H0YNF5	H0YL72;P50213;P50213-2;H0YKD0;H0YLI6;H0YMU3	Isocitrate dehydrogenase [NAD] subunit alpha, mitochondrial	IDH3A				0.165328	-0.0142727	0.708219	0.322098	4	4	4	14.8	35.786	18.319	0.135196	-0.0824263	0.443215	0.0808068	-0.421246	0.297621
Q9H269;Q9H269-2;Q5JUA9;Q5JUB0	Q9H269;Q9H269-2	Vacuolar protein sorting-associated protein 16 homolog	VPS16				0.16429	-0.0846852	0.69274	0.487989	6	6	6	7.7	94.693	13.691	NaN	0.0426322	0.285947	NaN	-0.222972	0.0536018
P48507-2;P48507	P48507-2;P48507	Glutamate--cysteine ligase regulatory subunit	GCLM				0.164176	0.032376	0.569241	0.380368	2	2	2	9.1	28.135	3.8879	NaN	-0.0216027	0.349955	NaN	-0.0882247	0.152977
P60174-1;P60174;P60174-4;U3KPZ0;U3KQF3;U3KPS5	P60174-1;P60174;P60174-4	Triosephosphate isomerase	TPI1				0.164092	0.0755908	0.587638	0.403345	10	10	10	59	26.669	68.057	0.295083	-0.247507	0.4447	0.342738	-0.421923	0.305957
O43776;K7EQ35;K7EIU7;K7EPK2;O43776-2;K7EMQ6;K7EJ19	O43776;K7EQ35	Asparagine--tRNA ligase, cytoplasmic	NARS				0.164038	0.0557317	0.565153	0.365541	8	8	8	18.2	62.942	32.848	NaN	-0.0246088	0.352685	NaN	-0.197261	0.308724
Q32Q12;P22392-2;P22392;E7ERL0;J3KPD9;O60361;E5RHP0;C9K028;F6XY72	Q32Q12;P22392-2;P22392;E7ERL0;J3KPD9;O60361	Nucleoside diphosphate kinase;Nucleoside diphosphate kinase B;Putative nucleoside diphosphate kinase	NME1-NME2;NME2;NME1;NME2P1				0.164004	0.0777784	0.730898	0.429083	8	8	2	44.9	32.642	35.026	0.250078	-0.116276	0.358209	0.2697	-0.338272	0.301908
P35250;A0A087WVY3;P35250-2;H7C5P4;H7C596	P35250;A0A087WVY3;P35250-2	Replication factor C subunit 2	RFC2				0.163971	0.148284	0.837809	1.24493	5	5	5	21.8	39.157	102.11	0.0834668	NaN	0.244476	0.121494	NaN	0.175074
H0YNW5;H0YKC5;P33316-2;P33316;H0YMM5;A0A0C4DGL3;H0YNJ9;H0YKI0;H0YMP1	H0YNW5;H0YKC5;P33316-2;P33316;H0YMM5;A0A0C4DGL3;H0YNJ9;H0YKI0	Deoxyuridine 5-triphosphate nucleotidohydrolase, mitochondrial	DUT				0.1638	0.0874598	0.71703	0.460307	7	7	7	43.7	17.827	25.843	0.18401	-0.102056	0.409448	0.206313	-0.287653	0.34372
P05023-3;P05023-4;P05023;P05023-2;Q5TC01;Q5TC02	P05023-3;P05023-4;P05023;P05023-2	Sodium/potassium-transporting ATPase subunit alpha-1	ATP1A1				0.163611	0.0476454	0.985555	0.428474	21	21	10	28.9	109.55	238.63	0.159176	0.0120568	0.319601	0.112404	-0.199441	0.229973
Q12996;E9PLP8;Q12996-2	Q12996	Cleavage stimulation factor subunit 3	CSTF3				0.163552	-0.0337891	0.470993	0.357528	5	5	5	8.2	82.921	21.661	NaN	-0.129722	0.456826	NaN	-0.207966	0.140387
P18077;C9K025;F8WBS5;F8WB72	P18077;C9K025;F8WBS5;F8WB72	60S ribosomal protein L35a	RPL35A				0.163214	0.113925	0.645642	0.505128	4	4	4	32.7	12.538	8.4667	0.416341	-0.175889	0.249191	0.34453	-0.282646	0.27989
O14920-4;O14920-2;O14920;G3V105;E5RGW5	O14920-4;O14920-2;O14920	Inhibitor of nuclear factor kappa-B kinase subunit beta	IKBKB				0.163099	-0.0307246	0.552826	0.352607	6	6	6	10	79.508	21.616	NaN	-0.0340667	0.360264	NaN	-0.203592	0.142143
Q99442;F8WF48;F8WCJ7	Q99442;F8WF48;F8WCJ7	Translocation protein SEC62	SEC62				0.162678	-0.021261	0.450378	0.327652	4	4	4	11.3	45.861	13.981	NaN	-0.168085	0.493441	NaN	-0.248236	0.205714
A0A0U1RRL5;P32519-2;P32519;D6RHI1;D6R9B1;A0A087WU18;Q15723-4;Q15723-2;Q15723-3;Q15723-1;Q15723;Q99607	A0A0U1RRL5;P32519-2;P32519	ETS-related transcription factor Elf-1	ELF1				0.162375	-0.0147871	0.759163	0.315588	9	9	9	23.4	67.052	109.34	NaN	0.0634913	0.261259	NaN	-0.300102	0.270527
Q92609;Q92609-2;C9J3F6;C9JNM0;C9JED7;F2Z3C3;C9K0P2;C9J397;C9JWX0;C9JW04;C9JDR8	Q92609;Q92609-2;C9J3F6	TBC1 domain family member 5	TBC1D5				0.16217	-0.0446719	0.508763	0.348675	7	7	7	11.9	89.003	28.596	NaN	-0.0763127	0.400652	NaN	-0.315945	0.226601
Q5T8U5;O15260-2;O15260;B7Z1G8;O15260-3	Q5T8U5;O15260-2;O15260;B7Z1G8;O15260-3	Surfeit locus protein 4	SURF4				0.161862	-0.00715824	0.894964	0.31831	2	2	2	15.1	21.127	23.663	0.124406	0.00622884	0.354951	0.00702191	-0.238493	0.209997
E7ER02;Q9NZJ5;C9J185	E7ER02;Q9NZJ5;C9J185	Eukaryotic translation initiation factor 2-alpha kinase 3	EIF2AK3				0.161151	0.0971785	1.2111	0.478479	4	4	4	6.1	109.91	18.898	NaN	0.192682	0.129619	NaN	-0.0698766	0.264234
P61088;Q5JXB2;F8VQQ8;F8VSD4;F8VV71;F8VZ29	P61088;Q5JXB2;F8VQQ8;F8VSD4;F8VV71	Ubiquitin-conjugating enzyme E2 N;Putative ubiquitin-conjugating enzyme E2 N-like	UBE2N;UBE2NL				0.160868	0.146742	0.576889	0.503183	3	3	3	19.1	17.138	24.423	0.23965	-0.242019	0.484974	0.442354	-0.368983	0.366855
P49247	P49247	Ribose-5-phosphate isomerase	RPIA				0.160497	0.0638182	0.489477	0.38419	5	5	5	17.4	33.269	12.369	NaN	-0.0995425	0.420536	NaN	-0.163467	0.291103
H3BMH2;H3BSC1;P62491-2;Q15907-2;P62491;Q15907;B4DQU5	H3BMH2;H3BSC1;P62491-2;Q15907-2;P62491;Q15907	Ras-related protein Rab-11A;Ras-related protein Rab-11B	RAB11A;RAB11B				0.159912	-0.0044335	0.672484	0.308204	5	5	4	33.5	17.668	13.454	0.286591	-0.159718	0.352862	0.120245	-0.380062	0.246517
O96019;O96019-2;H7C5S0;C9JQT2;O94805	O96019;O96019-2	Actin-like protein 6A	ACTL6A				0.159783	-0.0322497	0.805538	0.376883	7	7	7	19.6	47.46	20.706	0.175193	-0.0544598	0.358615	-0.0728556	-0.252674	0.22878
Q92973-2;Q92973;Q92973-3;S4R398;E7EW37;K7ENW1;K7ESC1	Q92973-2;Q92973;Q92973-3	Transportin-1	TNPO1				0.15956	-0.01904	0.923673	0.361231	17	17	12	22.6	101.31	93.925	0.127234	0.0117979	0.339647	0.0247729	-0.215511	0.133618
O00299	O00299	Chloride intracellular channel protein 1	CLIC1				0.15888	0.0628418	0.665954	0.409325	9	9	9	49.4	26.922	31.286	0.265525	-0.160528	0.371642	0.266208	-0.329828	0.252146
Q53GQ0;A0A1B0GVY6;A0A1B0GV93;E9PI21;A0A1B0GW85;A0A1B0GU83;Q53GQ0-2	Q53GQ0;A0A1B0GVY6;A0A1B0GV93	Very-long-chain 3-oxoacyl-CoA reductase	HSD17B12				0.158744	-0.00792313	0.743416	0.320588	10	10	10	34.3	34.324	42.14	0.135737	-0.0629954	0.403491	0.104931	-0.261616	0.132916
Q9Y4W6;K7EP56	Q9Y4W6	AFG3-like protein 2	AFG3L2				0.158671	0.0637475	0.782276	0.481159	15	15	14	21	88.583	105.7	0.146655	-0.0504957	0.379854	0.166401	-0.184774	0.209616
P16989-2;P16989-3;P16989;A0A0D9SEI8	P16989-2;P16989-3;P16989;A0A0D9SEI8	Y-box-binding protein 3	YBX3				0.158168	0.0224629	0.78565	0.331587	6	2	2	21.8	31.947	38.155	NaN	0.0687303	0.247606	NaN	-0.187214	0.232139
Q9UI26;Q9UI26-2;H0Y8M5;F8WDV0;F8WBN4	Q9UI26;Q9UI26-2;H0Y8M5;F8WDV0	Importin-11	IPO11				0.157859	-0.007246	0.551999	0.309775	3	3	3	3.9	112.53	10.423	NaN	-0.0336248	0.349343	NaN	-0.238576	0.224084
P04406;P04406-2;E7EUT5;O14556	P04406;P04406-2;E7EUT5	Glyceraldehyde-3-phosphate dehydrogenase	GAPDH				0.157519	0.0409831	0.738578	0.374653	12	12	12	49.9	36.053	98.099	0.240948	-0.107583	0.339191	0.218562	-0.326095	0.230482
Q9NZ08;Q9NZ08-2;H0Y9X5	Q9NZ08;Q9NZ08-2	Endoplasmic reticulum aminopeptidase 1	ERAP1				0.157174	-0.0530375	0.552632	0.36706	4	4	4	5.4	107.23	12.496	NaN	-0.0329812	0.347328	NaN	-0.288496	0.182421
P04843;B7Z4L4;F8WF32	P04843;B7Z4L4	Dolichyl-diphosphooligosaccharide--protein glycosyltransferase subunit 1	RPN1				0.156956	0.0445095	0.901887	0.438894	22	22	22	42.3	68.569	199.94	0.139974	-0.00380508	0.334701	0.0726542	-0.16088	0.221755
Q9BQ52-4;Q9BQ52;G5E9D5;E7ES68;V9GZ72;V9GYS7;Q9BQ52-3;Q9BQ52-2;J3QRS2;V9GYU5;J3QL08;J3QLK4;H7C2I4	Q9BQ52-4;Q9BQ52;G5E9D5;E7ES68	Zinc phosphodiesterase ELAC protein 2	ELAC2				0.156659	-0.0542258	0.482771	0.360923	5	5	5	9.8	87.563	30.112	NaN	-0.106395	0.419714	NaN	-0.318533	0.210081
Q8WY22;REV__Q96PE2	Q8WY22	BRI3-binding protein	BRI3BP				0.156524	0.140533	0.497836	0.482218	3	3	3	17.1	27.835	23.141	-0.0864034	NaN	0.399452	-0.0961507	NaN	0.377216
A0A087X0X3;P52272-2;P52272;M0R019;M0R2T0;M0QZM1;M0QYQ7;M0R0N3;M0R2I7;M0QYL3;M0R0Y6;M0QY96	A0A087X0X3;P52272-2;P52272;M0R019;M0R2T0	Heterogeneous nuclear ribonucleoprotein M	HNRNPM				0.156422	0.0158312	0.803022	0.334673	13	13	13	24.5	77.569	101.65	0.281102	-0.0785655	0.26673	0.166667	-0.283679	0.164506
E9PM92;O00193;E9PRZ9;E9PQA1	E9PM92;O00193;E9PRZ9	Small acidic protein	C11orf58;SMAP				0.156396	0.0302543	0.784119	0.390071	3	3	3	29.3	17.634	58.124	0.291436	-0.0873909	0.265144	0.184805	-0.190784	0.0967417
Q92665	Q92665	28S ribosomal protein S31, mitochondrial	MRPS31				0.156366	0.085745	0.599898	0.664454	4	4	4	11.9	45.318	38.757	-0.00123081	NaN	0.313963	0.0163647	NaN	0.155125
P38919;I3L3H2;J3QQP0;E9PBH4;F8WE11	P38919	Eukaryotic initiation factor 4A-III;Eukaryotic initiation factor 4A-III, N-terminally processed	EIF4A3				0.156328	0.0588723	0.697043	0.400684	10	7	7	25.3	46.871	20.509	0.243881	-0.132452	0.357555	0.225335	-0.336902	0.288184
P32119;A6NIW5;P32119-2	P32119	Peroxiredoxin-2	PRDX2				0.155538	-0.00368607	0.656971	0.30897	7	6	6	35.4	21.892	25.673	0.137892	-0.117503	0.446226	0.14367	-0.291358	0.13663
O14929;O14929-2;F8W9G7;F8WEW1	O14929;O14929-2	Histone acetyltransferase type B catalytic subunit	HAT1				0.155306	0.0331169	0.860667	0.388008	7	7	7	21.5	49.512	60.614	0.195983	-0.0426149	0.312551	0.138303	-0.219474	0.180522
Q13123;D6REL4;E7EQZ7;D6RCQ4;D6RAY9	Q13123;D6REL4;E7EQZ7	Protein Red	IK				0.155197	-0.104884	0.451002	0.450865	3	3	3	5.2	65.601	8.4119	NaN	-0.159086	0.46948	NaN	-0.317467	0.1077
Q01469;I6L8B7	Q01469;I6L8B7	Fatty acid-binding protein, epidermal	FABP5				0.155195	0.0752701	0.577594	0.408396	6	6	6	37.8	15.164	20.768	0.241646	-0.236033	0.459971	0.270749	-0.396617	0.351679
Q9Y3F4;Q9Y3F4-2;H0YH33	Q9Y3F4;Q9Y3F4-2	Serine-threonine kinase receptor-associated protein	STRAP				0.155184	0.0345514	0.818735	0.393361	8	8	8	30	38.438	89.986	0.200659	-0.0594119	0.324304	0.106667	-0.20918	0.206168
I3L397;I3L504;P63241;Q6IS14;P63241-2;F8WCJ1;C9J7B5;C9J4W5;Q9GZV4	I3L397;I3L504;P63241;Q6IS14;P63241-2	Eukaryotic translation initiation factor 5A;Eukaryotic translation initiation factor 5A-1;Eukaryotic translation initiation factor 5A-1-like	EIF5A;EIF5AL1				0.15448	-0.00687866	0.858016	0.318098	5	5	5	38.4	16.019	12.101	0.164769	-0.0314085	0.330079	0.107753	-0.25877	0.130381
Q9Y3U8;J3QSB5;J3KTD3	Q9Y3U8;J3QSB5	60S ribosomal protein L36	RPL36				0.154146	-0.0134636	0.492142	0.316112	3	3	3	28.6	12.254	7.963	0.400452	-0.092159	NaN	0.237418	-0.264345	NaN
P00338;P00338-3;P00338-4;P00338-5;P00338-2;F5GXY2;F5GYU2;F5GXH2;F5H5J4;F5H6W8;F5GZQ4;F5H8H6;F5GXC7;F5GWW2;F5GXU1	P00338;P00338-3;P00338-4;P00338-5;P00338-2;F5GXY2	L-lactate dehydrogenase A chain	LDHA				0.154038	0.0512862	0.590643	0.373694	19	19	18	64.2	36.688	131.14	0.289834	-0.231419	0.4037	0.334152	-0.409928	0.229634
Q06830;A0A0A0MSI0;A0A0A0MRQ5	Q06830;A0A0A0MSI0;A0A0A0MRQ5	Peroxiredoxin-1	PRDX1				0.153969	0.0461703	0.828202	0.441878	12	12	9	58.8	22.11	42.474	0.113241	-0.0131744	0.36184	0.0605468	-0.156792	0.234756
P49915;P49915-2	P49915;P49915-2	GMP synthase [glutamine-hydrolyzing]	GMPS				0.153802	0.0657829	0.806224	0.458304	13	13	13	26.7	76.715	77.789	0.0457531	0.0322555	0.383398	0.0652435	-0.186599	0.318705
P13796;Q5TBN3;P13796-2;A0A0A0MSQ0;P13797-3;P13797-2;P13797;Q5TBN5;U3KQI3;Q14651;C9JAM8	P13796	Plastin-2	LCP1				0.153706	0.0481438	0.562832	0.362393	33	33	33	65.7	70.288	323.31	0.295809	-0.267078	0.432385	0.375572	-0.45669	0.225549
Q9UBE0;M0QZS6;M0QX65;B3KNJ4;Q9UBE0-2;Q9UBE0-3;M0R054;M0QYM8;M0R286	Q9UBE0;M0QZS6;M0QX65;B3KNJ4;Q9UBE0-2;Q9UBE0-3	SUMO-activating enzyme subunit 1;SUMO-activating enzyme subunit 1, N-terminally processed	SAE1				0.153502	0.0389274	0.652731	0.359128	7	7	7	28.3	38.449	75.54	0.188985	-0.144294	0.415816	0.294753	-0.394954	0.216983
Q9NUQ9;E5RGI7;E5RJE1;E5RIR8;E5RJL8;E5RI16;Q9NUQ9-2;E5RK61;E5RFS4;E5RHU5;A0A087X178;A0A1W2PRQ0;Q9H0Q0	Q9NUQ9;E5RGI7;E5RJE1;E5RIR8;E5RJL8;E5RI16;Q9NUQ9-2	Protein FAM49B	FAM49B				0.153467	-0.031024	0.490294	0.338134	4	4	4	14.5	36.748	10.459	NaN	-0.0941216	0.401056	NaN	-0.270884	0.208836
P68371;P04350;Q3ZCM7;M0R2D3;M0R0X0;M0QY85;M0QY37;M0QX14;M0R042;M0QZL7;M0QYM7;M0R278;A0A075B724	P68371;P04350	Tubulin beta-4B chain;Tubulin beta-4A chain	TUBB4B;TUBB4A				0.153255	0.0203059	0.717098	0.344279	19	19	2	52.1	49.83	323.31	0.137544	-0.0783118	0.400532	0.0740481	-0.26358	0.250449
P42167;G5E972;P42167-2;H0YJH7	P42167;G5E972;P42167-2;H0YJH7	Lamina-associated polypeptide 2, isoforms beta/gamma;Thymopoietin;Thymopentin	TMPO				0.153129	-0.0310668	0.592081	0.339828	7	2	2	21.4	50.67	5.2902	NaN	-0.00569521	0.311954	NaN	-0.261101	0.198967
Q5T3Q7;Q9H583	Q5T3Q7;Q9H583	HEAT repeat-containing protein 1;HEAT repeat-containing protein 1, N-terminally processed	HEATR1				0.152996	-0.00127651	0.56854	0.303912	5	5	5	2.9	233.27	18.142	NaN	-0.0206098	0.326601	NaN	-0.12414	0.121587
O14980;C9JKM9;C9J673;C9IZS4;C9JQ02;C9JV99;H7BZC5;F8WF71;C9JF49;C9IYM2	O14980	Exportin-1	XPO1				0.152219	-0.00870876	1.00445	0.329858	31	31	31	36.7	123.38	255.24	0.10353	0.0442882	0.308839	-0.0154682	-0.17096	0.160302
P81605;P81605-2	P81605;P81605-2	Dermcidin;Survival-promoting peptide;DCD-1	DCD				0.152084	-0.0759368	0.346019	0.32537	2	2	2	20	11.284	9.2472	-1.8323	1.91542	0.373126	-1.61907	-0.361361	1.75262
Q9NRN7;E9PNF3;E9PLW6;Q9NRN7-2	Q9NRN7	L-aminoadipate-semialdehyde dehydrogenase-phosphopantetheinyl transferase	AASDHPPT				0.152004	0.0156543	1.00965	0.378325	3	3	3	13.3	35.776	9.5166	0.11674	0.0355754	0.303696	-0.0381899	-0.0636622	0.148815
Q9UBM7;E9PRL8;E9PQ71;E9PIP9;E9PJ54;E9PM00;E9PLZ2;H0YE57	Q9UBM7;E9PRL8;E9PQ71;E9PIP9;E9PJ54;E9PM00	7-dehydrocholesterol reductase	DHCR7				0.151896	-0.0509881	0.555382	0.373346	4	4	4	7.8	54.489	21.109	0.124309	-0.209756	0.541136	0.146624	-0.513881	0.214293
F5GYN4;J3KR44;F5GYJ8;Q96FW1;F5H6Q1;F5H3F0;Q96FW1-2	F5GYN4;J3KR44;F5GYJ8;Q96FW1;F5H6Q1	Ubiquitin thioesterase OTUB1	OTUB1				0.151484	-0.0141166	0.47932	0.315441	3	3	3	14.9	28.05	31.02	NaN	-0.107719	0.410687	NaN	-0.289223	0.26099
A0A0A0MTS2;P06744;P06744-2;K7EQ48;A0A0J9YXP8;A0A0J9YYH3;A0A0J9YX90;K7EP41;K7EPY4;CON__Q3ZBD7;K7ELR7;K7ERC6;K7ENA0;K7ERK8;K7EIL4	A0A0A0MTS2;P06744;P06744-2;K7EQ48;A0A0J9YXP8;A0A0J9YYH3;A0A0J9YX90	Glucose-6-phosphate isomerase	GPI				0.151294	0.0543902	0.546345	0.365827	14	14	14	34.4	64.824	138.36	0.288227	-0.285895	0.451549	0.355988	-0.494308	0.301491
P14735;Q5T5N3;P14735-2	P14735;Q5T5N3	Insulin-degrading enzyme	IDE				0.150447	0.0319089	0.483211	0.327376	5	5	5	5	117.97	21.808	NaN	-0.101575	0.402469	NaN	-0.31223	0.376048
P16615-5;P16615-2;P16615-3;P16615;P16615-4;H7C5W9;O14983-2;O14983;O14983-3;Q93084-4;Q93084-2;Q93084-3;Q93084-7;Q93084;Q93084-6;Q93084-5;A0A0C4DH86;J3QSY6;H3BVB2	P16615-5;P16615-2;P16615-3;P16615;P16615-4;H7C5W9	Sarcoplasmic/endoplasmic reticulum calcium ATPase 2	ATP2A2				0.150405	-0.00242886	0.86495	0.308677	23	23	23	28.2	109.73	164.61	0.100956	0.00652852	0.343729	0.0521936	-0.193447	0.133967
A0A0U1RRM1;Q8WXI9;A0A0U1RRK3;A0A0U1RR34;A0A0U1RR30	A0A0U1RRM1;Q8WXI9	Transcriptional repressor p66-beta	GATAD2B				0.150398	0.0365651	0.847637	0.343995	6	6	5	14.7	63.461	14.93	NaN	0.0784539	0.222341	NaN	-0.208759	0.281889
O60664-4;O60664-3;O60664;K7ERZ3;O60664-2;K7EL96;K7ER39	O60664-4;O60664-3;O60664;K7ERZ3;O60664-2	Perilipin-3	PLIN3				0.150211	-0.0150598	0.582895	0.322265	9	9	9	33.9	45.803	77.264	0.300356	-0.237468	0.387746	0.264771	-0.45551	0.14556
E9PKP7;P17480-2;P17480;E9PLT2	E9PKP7;P17480-2;P17480	Nucleolar transcription factor 1	UBTF				0.150149	-0.0228611	0.786117	0.331322	3	3	3	4.7	87.435	7.9403	NaN	0.0653551	0.234943	NaN	-0.238072	0.19235
Q6P3X3;C9JVS4	Q6P3X3	Tetratricopeptide repeat protein 27	TTC27				0.150122	0.022579	0.935576	0.371242	7	7	7	10.7	96.631	81.526	0.113643	0.0183354	0.318388	0.100887	-0.186733	0.153583
Q9H3N1;G3V448	Q9H3N1	Thioredoxin-related transmembrane protein 1	TMX1				0.150042	-0.00515516	0.669284	0.307573	3	3	3	11.8	31.791	8.6813	0.234897	-0.145663	0.360892	0.214367	-0.491861	0.262028
P08574	P08574	Cytochrome c1, heme protein, mitochondrial	CYC1				0.149875	-0.0160442	0.596562	0.324331	3	3	3	11.1	35.422	9.2663	NaN	-0.00302947	0.302779	NaN	-0.211132	0.179044
E9PPN3;E9PS17;E9PK59;Q96KG9-5;Q96KG9-3;Q96KG9-4;Q96KG9-6;Q96KG9-2;Q96KG9;H0YCI6;A0A0A0MQX4	E9PPN3;E9PS17;E9PK59;Q96KG9-5;Q96KG9-3;Q96KG9-4;Q96KG9-6;Q96KG9-2;Q96KG9;H0YCI6;A0A0A0MQX4	N-terminal kinase-like protein	SCYL1				0.14959	-0.0275446	0.567608	0.336914	2	2	2	3.9	73.684	7.4927	NaN	-0.0207755	0.319955	NaN	-0.247514	0.192424
P09211;A8MX94;A0A087X2E9;A0A087X243	P09211;A8MX94	Glutathione S-transferase P	GSTP1				0.148962	0.00553248	0.723912	0.310613	9	9	9	60.5	23.356	249.84	0.033665	0	0.413222	0.024896	-0.314097	0.305799
P16949;A2A2D0;P16949-2	P16949;A2A2D0;P16949-2	Stathmin	STMN1				0.148582	0.0433373	0.535945	0.353129	6	6	4	35.6	17.302	14.814	0.319335	-0.303865	0.430275	0.364157	-0.49182	0.257676
Q02790;F5H120;F5H1U3	Q02790	Peptidyl-prolyl cis-trans isomerase FKBP4;Peptidyl-prolyl cis-trans isomerase FKBP4, N-terminally processed	FKBP4				0.148472	0.0763028	0.558316	0.412498	6	6	6	19.4	51.804	37.012	0.163996	-0.222924	0.504345	0.236386	-0.381189	0.373711
P68366-2;P68366;C9JEV8;C9JQ00;C9JJQ8;C9JDL2	P68366-2;P68366	Tubulin alpha-4A chain	TUBA4A				0.147462	-0.0265548	0.471621	0.328784	22	5	4	61.7	48.328	21.835	NaN	-0.11601	0.410933	NaN	-0.298769	0.245659
O95782-2;O95782;M0R2D9;E9PPZ3;E9PS94;E9PPY8	O95782-2;O95782	AP-2 complex subunit alpha-1	AP2A1				0.147102	-0.0601978	0.758607	0.447022	11	11	5	11.6	105.36	27.731	0.27969	-0.0948902	0.256506	-0.0779912	-0.29832	0.195717
P00441;H7BYH4	P00441;H7BYH4	Superoxide dismutase [Cu-Zn]	SOD1				0.147068	0.0834948	0.566116	0.419678	3	3	3	21.4	15.936	26.251	0.277174	-0.250103	0.414133	0.358582	-0.394296	0.286199
Q9UBB9;Q9UBB9-2;F6UKU9;F6SQZ1;F6XM96	Q9UBB9;Q9UBB9-2	Tuftelin-interacting protein 11	TFIP11				0.146692	-0.0316587	0.46937	0.340864	4	4	4	6.2	96.819	9.4276	NaN	-0.118827	0.41221	NaN	-0.260175	0.196857
P63151;P63151-2;E5RFR9;E5RIY1;A0A1W2PQI2;Q9Y2T4-3;Q00005-6;Q9Y2T4-4;Q00005;Q00005-2;Q9Y2T4-2;Q9Y2T4;Q00005-3;Q66LE6;Q00005-4;Q00005-5;Q00005-7	P63151;P63151-2	Serine/threonine-protein phosphatase 2A 55 kDa regulatory subunit B alpha isoform	PPP2R2A				0.146627	0.0504057	0.640836	0.402589	8	8	8	25.7	51.691	38.268	NaN	0.0184623	0.274791	NaN	-0.0979427	0.198754
P47985;P0C7P4	P47985;P0C7P4	Cytochrome b-c1 complex subunit Rieske, mitochondrial;Cytochrome b-c1 complex subunit 11;Putative cytochrome b-c1 complex subunit Rieske-like protein 1	UQCRFS1;UQCRFS1P1				0.146601	0.0388964	0.624725	0.371838	5	5	5	21.9	29.668	36.068	0.171346	-0.155731	0.424189	0.197997	-0.321746	0.240438
P56589;Q7Z6V3	P56589;Q7Z6V3	Peroxisomal biogenesis factor 3	PEX3				0.146224	-0.0206859	0.43683	0.325281	2	2	2	4.8	42.139	4.4639	NaN	-0.179638	0.472087	NaN	-0.262577	0.221205
Q9Y3L3;Q9Y3L3-2;F8WEQ3	Q9Y3L3;Q9Y3L3-2	SH3 domain-binding protein 1	SH3BP1				0.145968	-0.0183924	0.740961	0.350437	13	13	13	22.7	75.712	111.24	0.0676659	-0.0204027	0.39064	0.0588813	-0.254254	0.140196
Q15052-2;Q15052;F6SJA5	Q15052-2;Q15052	Rho guanine nucleotide exchange factor 6	ARHGEF6				0.145867	-0.0438341	0.5527	0.422546	6	3	3	9.8	70.79	11.62	NaN	-0.0305593	0.322293	NaN	-0.152514	0.0648456
Q86UP2-2;Q86UP2-3;Q86UP2-4;Q86UP2;G3V4Y7;B7Z6P3;H0YJV5;H0YJP2;H0YJZ8;G3V5P0	Q86UP2-2;Q86UP2-3;Q86UP2-4;Q86UP2	Kinectin	KTN1				0.145827	-0.015746	0.782216	0.33644	13	13	13	10.9	149.61	45.794	0.21948	-0.0784568	0.296459	0.123296	-0.299253	0.128719
A0A1B0GWJ0;A0A1B0GTJ7;P30566;A0A0A6YY92;P30566-2;A0A096LNY4;A0A096LNY6;A0A1B0GTG9;A0A1B0GWF8;B4DEP1;A0A096LP72;A0A096LNY5;V9GY96;A0A096LP76;A0A1W2PRX2	A0A1B0GWJ0;A0A1B0GTJ7;P30566;A0A0A6YY92;P30566-2;A0A096LNY4;A0A096LNY6;A0A1B0GTG9;A0A1B0GWF8	Adenylosuccinate lyase	ADSL				0.145409	0.131944	1.00877	0.682322	6	6	6	14.8	54.465	20.259	0.0995425	0.0427616	0.293923	0.102708	-0.0764089	0.369532
Q8N3C0;J3KNJ4;E5RFZ0;Q8N3C0-3;Q8N3C0-4	Q8N3C0	Activating signal cointegrator 1 complex subunit 3	ASCC3				0.145111	0.0732485	0.929567	0.680719	8	8	8	4.7	251.46	25.997	0.124406	0.00681957	0.304107	0.115111	-0.0673893	0.172024
P45974-2;P45974;F5H571	P45974-2;P45974	Ubiquitin carboxyl-terminal hydrolase 5	USP5				0.144622	-0.00704446	0.461747	0.306806	10	10	10	16.4	93.307	44.576	NaN	-0.129239	0.418483	NaN	-0.34643	0.332342
P41240;H3BN15;H3BUM9	P41240	Tyrosine-protein kinase CSK	CSK				0.144614	0.134773	0.544663	0.553415	6	6	6	15.3	50.704	54.874	NaN	-0.0362695	0.325497	NaN	-0.0277555	0.297302
O60216;E5RFV8;E5RIN7	O60216	Double-strand-break repair protein rad21 homolog	RAD21				0.143952	-0.038541	0.704204	0.501094	4	4	4	10.3	71.689	20.683	NaN	0.0410111	0.246892	NaN	-0.097388	0.020306
Q86VP6;Q86VP6-2;A0A0C4DGH5;H0YH27;Q86VP6-3;O75155-2;O75155;F5H6I6;F8WBB8	Q86VP6;Q86VP6-2;A0A0C4DGH5	Cullin-associated NEDD8-dissociated protein 1	CAND1				0.143616	-0.0205692	0.836117	0.359496	31	31	31	28.3	136.37	131.83	0.112538	-0.0140583	0.33237	0.0156112	-0.234585	0.157266
Q01581;D6RIW1;P54868-3;P54868-2;P54868	Q01581	Hydroxymethylglutaryl-CoA synthase, cytoplasmic	HMGCS1				0.143519	-0.0616428	0.411645	0.35598	12	12	12	27.7	57.293	67.283	NaN	-0.245784	0.532821	NaN	-0.38799	0.264705
Q15404-2;Q15404	Q15404-2;Q15404	Ras suppressor protein 1	RSU1				0.14245	0.0279145	0.601136	0.326409	2	2	2	8.9	25.545	3.4336	NaN	-0.000477444	0.285377	NaN	-0.284331	0.34016
O43175;Q5SZU1	O43175;Q5SZU1	D-3-phosphoglycerate dehydrogenase	PHGDH				0.142444	0.00123902	0.581382	0.303252	16	16	16	38.8	56.65	125.9	0.141638	-0.17981	0.465504	0.188169	-0.341693	0.157241
Q96G03;Q96G03-2	Q96G03;Q96G03-2	Phosphoglucomutase-2	PGM2				0.141343	-0.0753995	0.614577	0.382778	4	4	4	8.3	68.283	167.12	0.0979857	-0.123263	0.449307	NaN	-0.348354	0.197555
Q96P48-3;Q96P48;E7EU13;Q96P48-7;Q96P48-2;Q96P48-4;Q96P48-1;A0A0A0MSJ2;Q96P48-5;F5GWN4;F8WBT0;H0YGD1;F5GWQ2	Q96P48-3;Q96P48;E7EU13;Q96P48-7;Q96P48-2;Q96P48-4;Q96P48-1;A0A0A0MSJ2;Q96P48-5	Arf-GAP with Rho-GAP domain, ANK repeat and PH domain-containing protein 1	ARAP1				0.141011	-0.0198945	0.662691	0.354983	9	9	9	7.6	160.99	23.924	0.100612	-0.0884551	0.410877	0.0565618	-0.254394	0.138149
P10809;E7EXB4;E7ESH4;C9JL19;C9JCQ4;C9JL25;P10809-2;C9J0S9	P10809	60 kDa heat shock protein, mitochondrial	HSPD1				0.14089	0.0454666	0.626784	0.383157	37	37	37	72.4	61.054	304.02	0.193876	-0.159567	0.388362	0.221466	-0.322028	0.236962
Q06203	Q06203	Amidophosphoribosyltransferase	PPAT				0.140855	-0.0359813	0.402364	0.322143	2	2	2	4.1	57.398	6.5063	NaN	-0.274574	0.556283	NaN	-0.517813	0.44585
Q14166	Q14166	Tubulin--tyrosine ligase-like protein 12	TTLL12				0.140841	0.0246221	0.715221	0.341097	7	7	7	11.6	74.403	17.312	0.181615	-0.098055	0.338964	0.20374	-0.368434	0.238561
O95433;O95433-2;G3V438;H0YJG7;H0YJU2;H0YJ63;G3V3W9	O95433;O95433-2;G3V438;H0YJG7	Activator of 90 kDa heat shock protein ATPase homolog 1	AHSA1				0.140553	0.0230598	0.667845	0.357838	11	11	11	40.8	38.274	68.652	0.124439	-0.0989551	0.396174	0.12717	-0.239065	0.181075
P00505;P00505-2	P00505;P00505-2	Aspartate aminotransferase, mitochondrial	GOT2				0.140139	0.0653577	0.51395	0.384857	8	8	8	19.8	47.517	84.566	0.314962	-0.326438	0.431892	0.398062	-0.445269	0.24328
P52597;A0A1B0GW42	P52597	Heterogeneous nuclear ribonucleoprotein F;Heterogeneous nuclear ribonucleoprotein F, N-terminally processed	HNRNPF				0.139829	-0.0397023	0.830599	0.425384	9	7	7	27.7	45.671	90.129	0.0292214	0.0516995	0.338566	-0.0590007	-0.218453	0.158347
Q9UJZ1;A0A087WYB4;Q9UJZ1-2;F2Z2I8	Q9UJZ1;A0A087WYB4;Q9UJZ1-2	Stomatin-like protein 2, mitochondrial	STOML2				0.139743	0.0571436	0.611374	0.420163	7	7	7	26.7	38.534	57.681	0.146996	-0.152013	0.424247	0.162445	-0.263627	0.272613
Q96EY1-2;Q96EY1;Q96EY1-3	Q96EY1-2;Q96EY1;Q96EY1-3	DnaJ homolog subfamily A member 3, mitochondrial	DNAJA3				0.139187	0.0724548	0.466956	0.526286	3	3	3	7.7	49.611	5.6466	-0.116321	NaN	0.394695	-0.0257417	NaN	0.170651
Q9Y6D6;E5RIF2;E5RHL7;E5RHZ1	Q9Y6D6;E5RIF2;E5RHL7	Brefeldin A-inhibited guanine nucleotide-exchange protein 1	ARFGEF1				0.139146	-0.0470241	0.896252	0.489283	10	6	6	5.7	208.76	20.728	0.0229642	0.0831514	0.311322	-0.0937404	-0.171501	0.124169
O15145;C9JZD1;F8VR50	O15145;C9JZD1	Actin-related protein 2/3 complex subunit 3	ARPC3				0.139014	0.044053	0.68532	0.371066	5	5	5	30.9	20.546	16.816	0.063896	-0.0489077	0.402053	0.100922	-0.33921	0.370448
P61586;Q5JR08;P08134;Q5JR06;Q5JR07;E9PN11;C9JNR4;E9PQH6;C9JX21;Q5JR05;U3KQA9;U3KQV3;E9PLA2;C9JRM1;P62745	P61586;Q5JR08;P08134;Q5JR06;Q5JR07;E9PN11;C9JNR4;E9PQH6;C9JX21;Q5JR05;U3KQA9;U3KQV3	Transforming protein RhoA;Rho-related GTP-binding protein RhoC	RHOA;RHOC				0.138836	-0.0856227	0.451272	0.367892	4	4	4	24.9	21.768	15.68	NaN	-0.141826	0.419497	NaN	-0.461213	0.289967
B4DJV2;O75390;A0A0C4DGI3;H0YIC4;F8VTT8;F8W4S1;H0YH82;F8VRI6;F8VPF9;F8VU34;F8VPA1;F8VR34;F8W1S4;F8W642;F8W0J2;F8VZK9;F8VP03;F8VX07;F8VRP1;F8VX68;F8VWQ5	B4DJV2;O75390;A0A0C4DGI3	Citrate synthase;Citrate synthase, mitochondrial	CS				0.138789	0.000675028	0.572682	0.301864	8	8	7	18.3	50.431	43.873	0.195124	-0.209301	0.430544	0.227604	-0.496155	0.270576
P51570;P51570-2;K7EII7;K7ERJ9	P51570;P51570-2	Galactokinase	GALK1				0.138632	-0.0290561	0.61029	0.36247	7	7	7	20.7	42.272	19.297	0.0381829	-0.084469	0.462181	0.0723234	-0.332323	0.172831
O15084;O15084-2;O15084-4;O15084-1;B4DIW9;Q8NB46	O15084;O15084-2;O15084-4;O15084-1	Serine/threonine-protein phosphatase 6 regulatory ankyrin repeat subunit A	ANKRD28				0.138568	-0.0366464	0.673134	0.468742	4	4	4	5.4	112.96	16.084	NaN	0.0294997	0.247637	NaN	-0.10322	0.0299276
P07741;H3BQZ9;P07741-2;H3BQF1;H3BQB1;H3BSW3	P07741;H3BQZ9;P07741-2;H3BQF1;H3BQB1	Adenine phosphoribosyltransferase	APRT				0.138388	0.0530826	0.53881	0.379443	5	5	5	32.8	19.608	12.948	0.262356	-0.271958	0.424766	0.295457	-0.394609	0.258399
P13639	P13639	Elongation factor 2	EEF2				0.138289	0.051193	0.717292	0.400709	42	42	41	53.6	95.337	323.31	0.134305	-0.0759847	0.356547	0.147367	-0.284289	0.290501
P17812;P17812-2;Q9NRF8	P17812;P17812-2	CTP synthase 1	CTPS1				0.138273	0.0407672	0.759855	0.411087	17	17	17	32.3	66.69	96.148	0.115611	-0.0461829	0.34539	0.102742	-0.200873	0.220432
B4DR61;P61619;P61619-3;H7C1Q9;C9JXC6;H7C069;A6NK38;F2Z2C7;A6NIF9;C9JJV4;F8W776;Q8TC24;Q9H9S3-2;Q9H9S3-3;Q9H9S3	B4DR61;P61619;P61619-3	Protein transport protein Sec61 subunit alpha isoform 1	SEC61A1				0.138259	-0.00571606	1.10333	0.316773	4	4	4	8.1	52.949	10.378	0.0446573	0.113182	0.256937	0.052617	-0.224798	0.155032
Q12965;H0YNB0;H0YLE5;O00160	Q12965	Unconventional myosin-Ie	MYO1E				0.138104	-0.00553682	0.530282	0.316317	3	3	3	3.4	127.06	16.32	-0.0457478	NaN	0.321955	-0.107349	NaN	0.0962753
P62937;F8WE65;C9J5S7;P62937-2;E5RIZ5;P0DN26;A0A0H2UH34;A0A0B4J2A2;A0A075B767;A0A075B759;Q9Y536;F5H284;P0DN37	P62937;F8WE65;C9J5S7;P62937-2	Peptidyl-prolyl cis-trans isomerase A;Peptidyl-prolyl cis-trans isomerase A, N-terminally processed;Peptidyl-prolyl cis-trans isomerase	PPIA				0.138015	0.0335418	0.607497	0.366611	11	11	11	69.7	18.012	74.168	0.199974	-0.175889	0.389958	0.195208	-0.301491	0.206908
F5GZS6;P08195;J3KPF3;P08195-2;P08195-3;P08195-4;F5H0E2;H0YFS2;H0YFX4;F5H867;F5GZI0;F5GZR9	F5GZS6;P08195;J3KPF3;P08195-2;P08195-3;P08195-4	4F2 cell-surface antigen heavy chain	SLC3A2				0.138013	0.0294293	0.941762	0.37972	14	14	14	30.4	64.872	250.09	0.0800128	0.0368877	0.297139	0.0482864	-0.193861	0.233862
P22314-2;P22314;Q5JRR6;Q5JRR9;Q5JRS0;Q5JRS2;Q5JRS1;Q5JRS3	P22314-2;P22314	Ubiquitin-like modifier-activating enzyme 1	UBA1				0.137988	0.0122197	0.586719	0.317438	23	23	23	33.4	113.8	114.69	0.171697	-0.184663	0.426931	0.263589	-0.453063	0.226133
O60884;I3L320;A0A087WT48	O60884	DnaJ homolog subfamily A member 2	DNAJA2				0.137874	0.0362714	0.776471	0.430612	11	11	11	32.5	45.745	33.179	0.123165	-0.0437944	0.33425	0.0702596	-0.144469	0.183023
Q01650	Q01650	Large neutral amino acids transporter small subunit 1	SLC7A5				0.137862	0.0417828	0.842579	0.395699	3	3	3	9.5	55.01	29.79	0.00427836	0.0852973	0.324011	-0.0350666	-0.16721	0.327625
E7EMG9;P33241;P33241-3;E9PBD8;P33241-2;C9JU59;C9JKF7;C9JDV1	E7EMG9;P33241;P33241-3;E9PBD8;P33241-2;C9JU59	Lymphocyte-specific protein 1	LSP1				0.137793	0.0123997	0.654355	0.321808	6	6	6	38.2	30.613	34.945	NaN	0.0226011	0.252985	NaN	-0.156269	0.181068
E9PIA8;P50897-2;P50897;E9PSE5;Q5T0S4;E9PMG2	E9PIA8;P50897-2;P50897;E9PSE5;Q5T0S4;E9PMG2	Palmitoyl-protein thioesterase 1	PPT1				0.137595	0.0244977	0.438992	0.327476	2	2	2	11.3	22.909	4.2469	NaN	-0.164412	0.439603	NaN	-0.238734	0.287729
A0A087WYT3;Q15185-3;Q15185-4;Q15185;B4DDC6;Q15185-2	A0A087WYT3;Q15185-3;Q15185-4;Q15185;B4DDC6;Q15185-2	Prostaglandin E synthase 3	PTGES3				0.13758	0.0545057	0.741311	0.413268	4	4	4	18.9	19.155	15.072	0.176178	-0.0827854	0.319347	0.159176	-0.268468	0.272809
P50453;H7BXK7;C9J7N5;A0A1B0GU38;A0A0C4DGW9;P30740-2;P50452-2;P50452;P30740;O75830	P50453	Serpin B9	SERPINB9				0.137267	0.0519302	0.624773	0.40407	11	11	11	36.4	42.403	36.645	0.141136	-0.136847	0.407512	0.188028	-0.285821	0.253584
Q7Z460;F8WA11;Q7Z460-2;Q7Z460-4;Q7Z460-5;Q7Z460-3;H0Y5T1;C9JP76;C9J151	Q7Z460;F8WA11;Q7Z460-2;Q7Z460-4;Q7Z460-5;Q7Z460-3;H0Y5T1	CLIP-associating protein 1	CLASP1				0.137126	-0.0252785	1.15304	0.386104	20	20	18	16.1	169.45	82.566	0.0881716	0.071123	0.252084	0.00138755	-0.208302	0.131079
P28838-2;P28838;H0Y9Q1;H0Y983	P28838-2;P28838;H0Y9Q1	Cytosol aminopeptidase	LAP3				0.137111	0.0515977	0.594582	0.365517	8	8	8	21.3	52.771	31.666	0.28585	-0.205637	0.33112	0.236008	-0.465149	0.383934
P37802;P37802-2;X6RJP6;C9J5W6;Q9UI15	P37802;P37802-2;X6RJP6	Transgelin-2	TAGLN2				0.136995	0.0650713	0.597288	0.419348	10	10	10	51.8	22.391	41.215	0.238046	-0.19518	0.36812	0.27591	-0.308653	0.227957
A8MYT4;A0A1W2PS05;Q8NEB9;M0R308;K7ENH3;K7EIV6;K7EKH3	A8MYT4;A0A1W2PS05;Q8NEB9	Phosphatidylinositol 3-kinase;Phosphatidylinositol 3-kinase catalytic subunit type 3	PIK3C3				0.136562	-0.0761971	0.700711	0.564728	10	10	10	16	94.399	33.629	NaN	0.0378675	0.235256	NaN	-0.163973	0.0115793
Q15365;J3QT27;E9PFP8;P57721-2;P57721-3;P57721-5;P57721-4;P57721;F8VTZ0	Q15365	Poly(rC)-binding protein 1	PCBP1				0.136528	0.0262118	0.701859	0.356724	12	12	10	54.8	37.497	323.31	0.128173	-0.0805904	0.362	0.0585779	-0.253272	0.27333
P06733;P06733-2;K7EM90;P13929-3;P09104-2;P13929-2;P13929;P09104;E5RI09;E5RG95;K7EPM1;K7EKN2;E5RGZ4;F5H0C8;F5H1C3	P06733;P06733-2;K7EM90	Alpha-enolase;Enolase	ENO1				0.13651	0.0701364	0.568632	0.401561	18	18	18	52.5	47.168	254.36	0.251395	-0.227938	0.386074	0.349744	-0.396444	0.25711
Q5JP53;P07437;Q5ST81;A0A075B736;Q5SQY0;A6NNZ2;CON__ENSEMBL:ENSBTAP00000025008;Q9H4B7	Q5JP53;P07437;Q5ST81	Tubulin beta chain	TUBB				0.136314	0.000980874	0.621284	0.302928	18	4	3	50.5	47.766	66.844	0.0969448	-0.114911	0.426908	0.0925101	-0.308574	0.219006
O00116;A0A1B0GWA2;B8ZZ81	O00116;A0A1B0GWA2	Alkyldihydroxyacetonephosphate synthase, peroxisomal	AGPS				0.136274	-0.00432426	0.459064	0.305232	4	4	4	8.5	72.911	15.495	NaN	-0.126034	0.398581	NaN	-0.29023	0.281581
A0A087WVM4;B7ZM99;Q6UB35;H0Y327;Q6UB35-2;Q4VXM0;Q5JYA8;Q5JYA3;Q4VXM1;Q4VXV2	A0A087WVM4;B7ZM99;Q6UB35	Monofunctional C1-tetrahydrofolate synthase, mitochondrial	MTHFD1L				0.136264	0.0441376	0.844982	0.434031	20	20	20	26.2	99.31	128.14	0.0263698	0.0582004	0.324222	0.0472359	-0.155057	0.240234
P07195;A8MW50;C9J7H8;F5H793;F5H5G7;F5H155;A0A087WUM2;G3XAP5;F5H245;Q6ZMR3;P07864	P07195;A8MW50	L-lactate dehydrogenase B chain;L-lactate dehydrogenase	LDHB				0.135693	0.0415098	0.519678	0.355574	16	15	15	55.1	36.638	104.71	0.256814	-0.296204	0.446469	0.338934	-0.448684	0.234279
Q8N3U4;Q8N3U4-2;B1AMT4;Q68DW7;Q8WVM7-2;Q8WVM7;B1AMT1;B1AMT2;B1AMT3	Q8N3U4;Q8N3U4-2	Cohesin subunit SA-2	STAG2				0.135486	-0.0474703	0.874187	0.530431	8	8	8	7.6	141.32	51.385	0.185004	-0.0372671	0.258722	0.0145206	-0.19599	0.0390585
P51149;C9J4V0;C9J8S3;C9J4S4;C9IZZ0;C9J592;C9J7D1	P51149;C9J4V0;C9J8S3;C9J4S4;C9IZZ0;C9J592	Ras-related protein Rab-7a	RAB7A				0.135461	0.0146931	0.578666	0.319262	5	5	5	28.5	23.489	15.639	0.165155	-0.187915	0.429142	0.0867868	-0.454223	0.411515
Q16401-2;Q16401;Q4VXH0;F2Z3J2	Q16401-2;Q16401	26S proteasome non-ATPase regulatory subunit 5	PSMD5				0.13506	-0.0615541	0.506287	0.42065	7	7	7	16.9	51.311	33.028	NaN	-0.065953	0.336073	NaN	-0.216482	0.0933741
O60343-2;O60343-3;O60343;O60343-4;O60343-5;Q5JU47	O60343-2;O60343-3;O60343	TBC1 domain family member 4	TBC1D4				0.134962	-0.063025	0.790822	0.462165	20	20	20	19.5	139.55	62.682	0.0633709	0.00170579	0.339808	-0.0460181	-0.307823	0.164766
Q8NF50-4;Q8NF50-3;Q8NF50-2;Q8NF50;A2A369;E9PDJ4	Q8NF50-4;Q8NF50-3;Q8NF50-2;Q8NF50;A2A369	Dedicator of cytokinesis protein 8	DOCK8				0.134487	-0.134527	0.709438	0.850219	5	5	5	2.5	227.47	11.063	0.141763	-0.0832876	0.344986	-0.0947548	-0.310549	0.00172322
O75874;C9JJE5;C9JLU6;C9J4N6	O75874	Isocitrate dehydrogenase [NADP] cytoplasmic	IDH1				0.134226	0.0177898	0.553647	0.324596	4	4	4	13	46.659	37.57	0.180212	-0.220918	0.443384	0.281987	-0.456876	0.228258
D6REM6;A0A0R4J2E8;A8MXP9;P43243;D6R991;D6RB45;A0A1B0GX04;D6R9F3;D6RBS2;D6RCM3;D6REK4;D6R8Z5;Q68E03;B3KM87;P43243-2;D6RAM9;D6RAY2;D6RBI2;D6RE02;D6RIA2;H0Y8T4	D6REM6;A0A0R4J2E8;A8MXP9;P43243;D6R991	Matrin-3	MATR3				0.13414	0.00274057	0.675846	0.306018	6	6	6	11.8	88.358	109.62	0.206772	-0.125351	0.320999	0.153266	-0.335922	0.190878
P55060-3;P55060;P55060-4;P55060-2	P55060-3;P55060;P55060-4	Exportin-2	CSE1L				0.13339	-0.0354868	0.830758	0.401244	32	32	32	39.3	107.78	323.31	0.0920887	-0.00650884	0.31459	-0.0284458	-0.245308	0.167293
P84077;P61204;F5H423;P61204-2;F5H0C7;H0YGG7	P84077;P61204;F5H423;P61204-2;F5H0C7	ADP-ribosylation factor 1;ADP-ribosylation factor 3	ARF1;ARF3				0.133384	0.0515291	0.547019	0.381939	6	6	3	43.6	20.697	29.267	0.264038	-0.253217	0.389329	0.30865	-0.36736	0.213298
P56192;P56192-2;H0YIP0;H0YHV5;F5H2V6;H0YI94;H0YIC2;F8VS26;H0YHL6;F8W0M7;F8W0S4;F8VZZ9;H0YI27	P56192	Methionine--tRNA ligase, cytoplasmic	MARS				0.133232	0.0180355	0.828129	0.350741	21	21	21	31.4	101.11	180.66	0.188619	-0.0524631	0.26354	0.0295867	-0.190528	0.215048
H7BXH2;E9PKF6;Q5H9R7-3;Q5H9R7-4;Q5H9R7-6;Q5H9R7-2;Q5H9R7;Q5H9R7-5;E9PQP7;H0YEN2;E9PK08;E9PNN8;H0YDW1	H7BXH2;E9PKF6;Q5H9R7-3;Q5H9R7-4;Q5H9R7-6;Q5H9R7-2;Q5H9R7;Q5H9R7-5;E9PQP7;H0YEN2	Serine/threonine-protein phosphatase 6 regulatory subunit 3	PPP6R3				0.133201	-0.0419426	0.610726	0.360956	8	8	8	13.8	92.407	70.75	NaN	0.004071	0.26233	NaN	-0.246271	0.162386
C9JLU1;P52434;P52434-4;P52434-3;P52434-2	C9JLU1;P52434;P52434-4;P52434-3	DNA-directed RNA polymerases I, II, and III subunit RPABC3	POLR2H				0.133194	0.0301241	0.789345	0.409672	5	5	5	39.2	16.925	30.368	0.0787105	-0.0114436	0.332314	0.0391364	-0.13676	0.187996
P52907	P52907	F-actin-capping protein subunit alpha-1	CAPZA1				0.132762	0.0445058	0.635418	0.376931	5	5	3	22	32.922	82.172	-0.0666291	0.0442065	0.420708	-0.0814088	-0.209863	0.424789
A0A1X7SBY3;H0Y860;A0A1W2PRA1;Q9P246;Q9P246-2;H7C5A5;Q9P246-3;H7C5C6;H7C5K2	A0A1X7SBY3;H0Y860;A0A1W2PRA1;Q9P246;Q9P246-2;H7C5A5;Q9P246-3	Stromal interaction molecule 2	STIM2				0.132568	-0.0323014	0.618711	0.349949	5	5	5	8.3	83.952	50.337	NaN	0.00760999	0.257526	NaN	-0.223531	0.158929
A0A1W2PNX8;Q9H3U1-2;Q9H3U1;Q9H3U1-3	A0A1W2PNX8;Q9H3U1-2;Q9H3U1	Protein unc-45 homolog A	UNC45A				0.132568	-0.0266518	0.540536	0.337677	11	11	11	13.3	118.39	49.444	NaN	-0.0361896	0.301325	NaN	-0.235196	0.181893
P00491	P00491	Purine nucleoside phosphorylase	PNP				0.132553	-0.0956777	0.426359	0.381867	4	4	4	19.4	32.118	14.303	NaN	-0.186504	0.451611	NaN	-0.445765	0.25441
E7EQG2;Q14240;Q14240-2;J3KSN7	E7EQG2;Q14240;Q14240-2	Eukaryotic initiation factor 4A-II;Eukaryotic initiation factor 4A-II, N-terminally processed	EIF4A2				0.132264	0.0295489	0.557157	0.389116	13	3	3	38.4	41.29	9.3442	NaN	-0.0248139	0.289341	NaN	-0.0700653	0.129163
Q29RF7;Q29RF7-3	Q29RF7	Sister chromatid cohesion protein PDS5 homolog A	PDS5A				0.131743	0.0280053	1.00232	0.377968	6	5	5	5.4	150.83	19.464	0.188084	-0.00667991	0.213824	0.0327799	-0.182805	0.234041
F5H1S8;Q14165;H0YG07;F5GX14	F5H1S8;Q14165;H0YG07	Malectin	MLEC				0.131548	-0.104744	0.455579	0.416474	3	3	3	19.2	16.729	21.05	NaN	-0.127202	0.390299	NaN	-0.377496	0.168009
F5H5D3;Q9BQE3;A0A1W2PQM2;F8VVB9;F8VRZ4;F8VS66;F8VWV9;F8VX09;A6NHL2-2;A6NHL2;C9K0S6;F8VRK0;Q9H853;F8VXZ7;F8W0F6	F5H5D3;Q9BQE3;A0A1W2PQM2;F8VVB9	Tubulin alpha-1C chain	TUBA1C;TUBA1B				0.131142	0.0059847	0.649867	0.315079	22	3	2	51.4	57.73	96.672	0.0487136	-0.0594498	0.404162	0.122019	-0.259085	0.15502
A0A0B4J269;Q13509;Q13509-2;G3V2A3;G3V5W4;G3V2R8;G3V3R4;G3V2N6	A0A0B4J269;Q13509;Q13509-2	Tubulin beta-3 chain	TUBB3				0.131083	0.0166418	0.771506	0.345177	15	6	4	23.6	88.381	110.35	0.086929	-0.0247729	0.331093	0.032256	-0.200611	0.21828
Q9Y6G9;E9PHI6;C9JGM7;C9JLW1	Q9Y6G9;E9PHI6	Cytoplasmic dynein 1 light intermediate chain 1	DYNC1LI1				0.131059	0.0152306	0.59139	0.324981	4	4	4	11.1	56.578	24.817	NaN	-0.00522342	0.267341	NaN	-0.165052	0.195513
Q13177;H7C1X3	Q13177	Serine/threonine-protein kinase PAK 2;PAK-2p27;PAK-2p34	PAK2				0.130905	0.0731801	0.556629	0.444956	4	4	4	8.2	58.042	12.484	0.362558	-0.23777	0.267928	0.332499	-0.262601	0.149642
M0QXS5;P14866-2;P14866;M0R076;B4DVF8;M0QYL7;M0R1W6;M0QYT0	M0QXS5;P14866-2;P14866	Heterogeneous nuclear ribonucleoprotein L	HNRNPL				0.130618	-0.016709	0.472458	0.314843	3	3	3	5.8	58.362	5.8544	NaN	-0.101644	0.362881	NaN	-0.356222	0.322804
P12004	P12004	Proliferating cell nuclear antigen	PCNA				0.130577	0.0271105	0.717986	0.368628	10	10	10	49	28.768	129.44	0.155336	-0.0845763	0.320972	0.118265	-0.23231	0.195377
P08240;P08240-2	P08240;P08240-2	Signal recognition particle receptor subunit alpha	SRPR				0.130101	-0.0370352	0.674298	0.398958	12	12	12	21.2	69.81	72.185	0.173478	-0.114211	0.331037	0.0541916	-0.288041	0.122744
A0A0G2JIW1;P0DMV9;P0DMV8;P0DMV8-2;V9GZ37	A0A0G2JIW1;P0DMV9;P0DMV8;P0DMV8-2;V9GZ37	Heat shock 70 kDa protein 1B;Heat shock 70 kDa protein 1A	HSPA1B;HSPA1A				0.129969	-0.0168937	0.714142	0.352053	16	14	6	29.4	70.108	80.214	0.160858	-0.0884905	0.317539	0.0392157	-0.223982	0.134085
Q8WUM4;Q8WUM4-2;Q8WUM4-3;F8WEQ7;F8WBR8;F8WDK9;C9IZF9	Q8WUM4;Q8WUM4-2	Programmed cell death 6-interacting protein	PDCD6IP				0.129915	0.0100239	0.551178	0.314943	17	17	17	22.7	96.022	91.377	0.263494	-0.242417	0.368668	0.284611	-0.435358	0.180818
P40926;G3XAL0;P40926-2	P40926;G3XAL0;P40926-2	Malate dehydrogenase, mitochondrial;Malate dehydrogenase	MDH2				0.12902	0.0743581	0.492263	0.385216	12	12	12	43.8	35.503	85.959	0.257631	-0.334595	0.464023	0.44215	-0.506208	0.287131
Q9NSD9;Q9NSD9-2	Q9NSD9;Q9NSD9-2	Phenylalanine--tRNA ligase beta subunit	FARSB				0.128924	0.0382634	0.833817	0.379272	9	9	9	15.6	66.115	22.658	0.181014	-0.0485971	0.254355	-0.023939	-0.205777	0.344506
E9PB90;P52789;P52790	E9PB90;P52789	Hexokinase;Hexokinase-2	HK2				0.128807	-0.0174779	0.57644	0.332379	16	16	15	23.3	98.972	69.788	NaN	-0.0129216	0.270536	NaN	-0.176617	0.141661
Q92504	Q92504	Zinc transporter SLC39A7	SLC39A7				0.128599	-0.0318571	0.727615	0.365052	1	1	1	3	50.117	2.7885	-0.0844314	0.167632	0.302596	-0.183898	-0.205178	0.293504
Q9Y2L1;G3V1J5;Q9Y2L1-2;F2Z2C0	Q9Y2L1;G3V1J5;Q9Y2L1-2;F2Z2C0	Exosome complex exonuclease RRP44	DIS3				0.12848	-0.0146341	0.479766	0.327082	12	12	12	17.2	109	79.855	NaN	-0.0908221	0.347783	NaN	-0.174198	0.144929
O00170;E9PMH2	O00170;E9PMH2	AH receptor-interacting protein	AIP				0.128389	0.0382757	0.588958	0.381084	4	4	4	14.2	37.636	13.465	-0.0526104	-0.0176593	0.455436	0.0303568	-0.232177	0.316647
Q9Y5A9;Q9Y5A9-2;Q9BYJ9;S4R3J8;S4R3V3;A0A024R7W5;A0A087X0Q1;A0A087WY31;Q7Z739;Q9BYJ9-2	Q9Y5A9;Q9Y5A9-2;Q9BYJ9	YTH domain-containing family protein 2;YTH domain-containing family protein 1	YTHDF2;YTHDF1				0.128294	-0.01462	0.69604	0.330384	6	6	6	11.9	62.333	17.803	0.0683343	-0.0462219	0.36277	0.0244446	-0.305439	0.237134
B4DXW1;P61158;Q9P1U1-2;Q9P1U1;Q9P1U1-3;F8WDR7;A0A0A0MTI9;H7C4J1;C9IZN3;Q9C0K3	B4DXW1;P61158	Actin-related protein 3	ACTR3				0.128269	0.00469575	0.573858	0.309184	8	8	8	25.6	42.003	31.233	0.235402	-0.208388	0.357793	0.16566	-0.351708	0.200136
Q70CQ2-2;Q70CQ2;Q70CQ2-3;A0A0C4DG73;H7C183	Q70CQ2-2;Q70CQ2;Q70CQ2-3	Ubiquitin carboxyl-terminal hydrolase 34	USP34				0.128269	-0.0402045	0.796607	0.413005	10	10	10	3.2	387.15	40.123	NaN	0.0578927	0.198644	NaN	-0.147996	0.0675871
F8VZG5;F8W1A4;P54819-3;P54819-2;P54819;P54819-5;G3V213;F8VY04;P54819-4;P54819-6;F8VPP1	F8VZG5;F8W1A4;P54819-3;P54819-2;P54819;P54819-5;G3V213;F8VY04;P54819-4;P54819-6	Adenylate kinase 2, mitochondrial;Adenylate kinase 2, mitochondrial;Adenylate kinase 2, mitochondrial, N-terminally processed	AK2				0.128221	0.0404376	0.539662	0.363472	7	7	7	51.2	17.499	16.792	0.244821	-0.251224	0.391068	0.295743	-0.379489	0.205059
Q9Y5L0-3;Q9Y5L0;C9J7E5;Q9Y5L0-1;E9PFH4;Q9Y5L0-5	Q9Y5L0-3;Q9Y5L0;C9J7E5;Q9Y5L0-1;E9PFH4;Q9Y5L0-5	Transportin-3	TNPO3				0.128156	-0.0451995	0.758484	0.417913	10	10	10	16.3	102.54	62.12	-0.0291745	0.0847955	0.328846	-0.0496692	-0.270916	0.184987
Q96P70	Q96P70	Importin-9	IPO9				0.127393	-0.0209089	0.587937	0.342815	9	9	9	11.2	115.96	44.298	-0.0048081	-0.0647574	0.451746	0.0194486	-0.316872	0.234697
A0A0X1KG71;Q8WX92	A0A0X1KG71;Q8WX92	Negative elongation factor B	NELFB				0.127392	-0.0237334	0.793743	0.364038	7	7	7	14.2	70.038	20.705	0.00877047	0.0525614	0.320845	-0.0678561	-0.211485	0.208141
Q00403;B1APE1;B1APE2	Q00403;B1APE1;B1APE2	Transcription initiation factor IIB	GTF2B				0.127119	-0.0806516	0.51261	0.459673	3	3	3	15.2	34.833	13.078	NaN	-0.0564093	0.310647	NaN	-0.235316	0.0740127
P30050;P30050-2	P30050;P30050-2	60S ribosomal protein L12	RPL12				0.127114	0.0532892	0.783136	0.410458	5	5	5	45.5	17.818	50.872	0.156822	-0.0580842	0.282604	0.140194	-0.265736	0.28541
P43007;P43007-2	P43007	Neutral amino acid transporter A	SLC1A4				0.127046	0.0309651	0.847323	0.398492	4	4	4	8.8	55.722	15.006	0.176294	-0.0432836	0.248128	0.0263289	-0.151484	0.218051
Q96II5;P10398;H7C155;P04049;P04049-2;H7C560;P15056;H7C4S5	Q96II5;P10398;H7C155;P04049;P04049-2;H7C560;P15056	Serine/threonine-protein kinase A-Raf;RAF proto-oncogene serine/threonine-protein kinase;Serine/threonine-protein kinase B-raf	ARAF;RAF1;BRAF				0.127028	-0.0404356	0.492697	0.407713	4	4	4	7.4	67.925	8.1868	NaN	-0.0753644	0.32942	NaN	-0.153978	0.0731073
Q96T76;Q96T76-8;Q96T76-5;Q96T76-9;Q5T454;Q96T76-7;H0Y746;H0Y7V3;B0QZ77;H7C0A9;H7C1W5;F8WCH8	Q96T76;Q96T76-8;Q96T76-5;Q96T76-9;Q5T454;Q96T76-7	MMS19 nucleotide excision repair protein homolog	MMS19				0.126729	0.0157441	0.575195	0.331748	9	9	9	10	113.29	30.633	NaN	-0.013385	0.266843	NaN	-0.130469	0.161957
C9J9K3;A0A0C4DG17;P08865;F8WD59	C9J9K3;A0A0C4DG17;P08865;F8WD59	40S ribosomal protein SA	RPSA				0.126719	0.0306876	0.548023	0.348798	10	10	10	40.3	29.404	79.933	0.0781667	-0.168645	0.470634	0.188366	-0.380041	0.283738
Q15027;I3L2Z4;I3L3X6;I3L268;I3L0K9	Q15027	Arf-GAP with coiled-coil, ANK repeat and PH domain-containing protein 1	ACAP1				0.126441	-0.160533	0.434507	0.447378	5	4	4	10.7	81.535	15.377	NaN	-0.160048	0.412929	NaN	-0.4934	0.172334
P61353;K7EQQ9;K7ELC7;K7ERY7	P61353;K7EQQ9;K7ELC7	60S ribosomal protein L27	RPL27				0.12625	0.0138325	0.443749	0.314023	3	3	3	20.6	15.798	6.1027	0.394452	-0.141951	NaN	0.312389	-0.284724	NaN
A0A0A0MS09;P01880;P01880-2	A0A0A0MS09;P01880;P01880-2	Ig delta chain C region	IGHD				0.126189	-0.0388029	0.712873	0.366623	2	2	2	7.4	47.428	5.5717	NaN	0.0382705	0.214108	NaN	-0.212164	0.134558
P05388;F8VWS0;P05388-2;F8VU65;F8VPE8;G3V210;F8VW21;F8VZS0;Q8NHW5;F8VS58;F8VQY6;F8VRK7;F8VWV4;F8W1K8	P05388;F8VWS0;P05388-2;F8VU65;F8VPE8;G3V210;F8VW21;F8VZS0;Q8NHW5;F8VS58;F8VQY6;F8VRK7	60S acidic ribosomal protein P0;60S acidic ribosomal protein P0-like	RPLP0;RPLP0P6				0.126021	0.0433223	0.666477	0.388891	8	8	8	36.3	34.273	35.758	0.241248	-0.131137	0.267952	0.21296	-0.285469	0.202476
A0A087WTV6;Q96C36;J3KR12;A0A087WZR9;A0A087WX69;A0A087WZF0	A0A087WTV6;Q96C36;J3KR12;A0A087WZR9	Pyrroline-5-carboxylate reductase 2;Pyrroline-5-carboxylate reductase	PYCR2				0.125919	0.0114018	0.610449	0.319852	7	6	6	38.2	25.868	21.964	0.182301	-0.158061	0.353518	0.218089	-0.367928	0.184044
P21796;C9JI87	P21796;C9JI87	Voltage-dependent anion-selective channel protein 1	VDAC1				0.125894	0.0559669	0.509168	0.371814	9	9	9	41.7	30.772	194.09	0.245463	-0.293738	0.425957	0.377834	-0.45897	0.249037
O60313-2;E5KLK1;E5KLJ9;E5KLJ5;O60313;E5KLJ6;H7C141;C9JY58;H7C3G2;H7C321	O60313-2;E5KLK1;E5KLJ9;E5KLJ5;O60313;E5KLJ6	Dynamin-like 120 kDa protein, mitochondrial;Dynamin-like 120 kDa protein, form S1	OPA1				0.125598	-0.0226395	0.706526	0.356058	21	21	21	25.1	115.88	91.62	0.106497	-0.065617	0.335913	0.0982975	-0.289375	0.123159
Q9NRP0;Q9NRP0-2;A0A087WUD3	Q9NRP0;Q9NRP0-2	Oligosaccharyltransferase complex subunit OSTC	OSTC				0.125456	-0.111596	1.09921	0.702312	3	3	3	19.5	16.829	6.89	0.0934217	0.157491	NaN	-0.031335	-0.191857	NaN
Q71U36-2;Q71U36;Q13748;Q13748-2;Q6PEY2;F8VQQ4;V9GZ17	Q71U36-2;Q71U36;Q13748;Q13748-2;Q6PEY2	Tubulin alpha-1A chain;Tubulin alpha-3C/D chain;Tubulin alpha-3E chain	TUBA1A;TUBA3C;TUBA3E				0.12516	-0.0330063	0.575553	0.371242	23	23	1	69.2	46.297	323.31	0.0961798	-0.148294	0.427593	0.0985399	-0.341102	0.143543
Q5SRN7;A0A1W2PS24;Q5SRN5;P04439;A0A0G2JI36;A0A1W2PSE7;A0A0G2JIF2;A0A0G2JL56;P30455;P30443;P13746;P13746-2;A0A1W2PQD0;A0A140T955;A0A140T933;A0A1W2PRT9;A0A140T9I0;A0A140T9X5;A0A140T913;Q09160;P05534;P16188;P30459;P01892;A0A140T975;A0A140T941;A0A1W2PQS8;A0A1W2PRZ0;Q9GJ45;A0A1W2PS39;A0A140T937;A0A1W2PPQ2;A0A140T9Z6;B0UXQ0;A0A140T912;A0A140T930;Q29960-2;P01893;P10314;P30512;P30447;P30457;P30453;P16190…	Q5SRN7;A0A1W2PS24;Q5SRN5;P04439;A0A0G2JI36;A0A1W2PSE7;A0A0G2JIF2;A0A0G2JL56;P30455;P30443;P13746;P13746-2;A0A1W2PQD0;A0A140T955;A0A140T933;A0A1W2PRT9;A0A140T9I0;A0A140T9X5;A0A140T913;Q09160;P05534;P16188;P30459;P01892	HLA class I histocompatibility antigen, A-3 alpha chain;HLA class I histocompatibility antigen, A-36 alpha chain;HLA class I histocompatibility antigen, A-1 alpha chain;HLA class I histocompatibility antigen, A-11 alpha chain;HLA class I histocompatibility antigen, A-80 alpha chain;HLA class I histocompatibility antigen, A-24 alpha chain;HLA class I histocompatibility antigen, A-30 alpha chain;HL…	HLA-A				0.125148	-0.0175024	0.424158	0.326334	7	7	5	32.1	34.211	39.183	NaN	-0.181243	0.43154	NaN	-0.213845	0.17884
Q13371-2;Q13371;H0Y5D3;H0Y3M0	Q13371-2;Q13371;H0Y5D3;H0Y3M0	Phosducin-like protein	PDCL				0.124904	-0.0577263	0.51307	0.654785	2	2	2	10.6	24.902	12.122	NaN	-0.0550341	0.304842	NaN	-0.105917	-0.00953587
C9J3L8;C9J5W0;E9PAL7;C9IZQ1;P43307;P43307-2;C9JBX5	C9J3L8;C9J5W0;E9PAL7;C9IZQ1;P43307;P43307-2	Translocon-associated protein subunit alpha	SSR1				0.12476	0.0029911	0.715295	0.3097	4	4	4	21.5	29.573	50.066	0.104692	-0.0604712	0.33006	0.103153	-0.210842	0.116662
Q96AZ6;H0YMM4	Q96AZ6	Interferon-stimulated gene 20 kDa protein	ISG20				0.124571	-0.0728646	0.795948	0.599446	5	5	5	27.1	20.363	18.613	0.193041	0.0561	NaN	0.000694328	-0.146423	NaN
J3KPM9;P42224-2;P42224	J3KPM9;P42224-2;P42224	Signal transducer and activator of transcription;Signal transducer and activator of transcription 1-alpha/beta	STAT1				0.124434	-0.0293366	0.494941	0.334401	3	3	3	4.2	83.359	5.2933	NaN	-0.0715506	0.320418	NaN	-0.28071	0.222037
Q9NVI1;Q9NVI1-2;Q9NVI1-1;H3BP78;F8W7R3;H3BMG4;Q9NVI1-4;H3BN35;H3BQE2;H3BT54	Q9NVI1;Q9NVI1-2;Q9NVI1-1;H3BP78;F8W7R3	Fanconi anemia group I protein	FANCI				0.124335	0.00218825	0.767843	0.307432	12	12	12	12.1	149.32	40.626	0.086929	-0.0278794	0.313954	0.0672941	-0.204593	0.143863
Q92615;H0Y641;H0Y4V9	Q92615;H0Y641;H0Y4V9	La-related protein 4B	LARP4B				0.124217	-0.00817042	0.508192	0.312476	3	3	3	5.8	80.551	14.845	NaN	-0.0589572	0.307391	NaN	-0.208022	0.191681
Q15366-6;Q15366-3;Q15366;Q15366-2;H3BRU6;F8VZX2;Q15366-7;Q15366-8;Q15366-4;Q15366-5;F8W0G4;F8VXH9;H3BSS4;F8W1G6;F8VRH0	Q15366-6;Q15366-3;Q15366;Q15366-2;H3BRU6;F8VZX2;Q15366-7;Q15366-8;Q15366-4;Q15366-5;F8W0G4;F8VXH9;H3BSS4	Poly(rC)-binding protein 2	PCBP2				0.124144	0.0293381	0.736974	0.373098	6	4	4	24.9	38.15	33.489	0.0734251	-0.0309234	0.329931	0.0514998	-0.213178	0.249692
P04233-2;H0YBZ2;P04233;E7EQJ3;H0YBZ8;E7ESL3;P04233-3;E7ER71	P04233-2;H0YBZ2;P04233;E7EQJ3;H0YBZ8;E7ESL3;P04233-3	HLA class II histocompatibility antigen gamma chain	CD74				0.123939	-0.0656675	0.442632	0.368931	4	4	4	22.8	26.398	17.904	NaN	-0.141356	0.389233	NaN	-0.349508	0.218173
Q9UQ80;Q9UQ80-2;F8VR77;H0YIN7;F8W0A3;F8VZ69	Q9UQ80;Q9UQ80-2	Proliferation-associated protein 2G4	PA2G4				0.123646	0.0531389	0.548688	0.380331	15	15	15	47	43.786	127.73	0.221597	-0.22745	0.376792	0.300748	-0.389798	0.248467
B6VEX4;A0A0A0MRT6;Q8IZP0-10;Q8IZP0-8;Q8IZP0-7;Q8IZP0-2;Q8IZP0-4;Q8IZP0-3;Q8IZP0-5;Q8IZP0-6;Q8IZP0-9;Q8IZP0-12;Q8IZP0;E9PEZ7;E7EW77;E7EP65;A0A0C4DG21;F8WAL6;Q8IZP0-11;Q9NYB9-2;Q9NYB9-4;Q9NYB9	B6VEX4;A0A0A0MRT6;Q8IZP0-10;Q8IZP0-8;Q8IZP0-7;Q8IZP0-2;Q8IZP0-4;Q8IZP0-3;Q8IZP0-5;Q8IZP0-6;Q8IZP0-9;Q8IZP0-12;Q8IZP0;E9PEZ7;E7EW77;E7EP65;A0A0C4DG21;F8WAL6;Q8IZP0-11;Q9NYB9-2;Q9NYB9-4;Q9NYB9	Abl interactor 1;Abl interactor 2	ABI1;ABI2				0.123271	0.0674862	0.435405	0.450862	2	2	2	6.9	43.294	5.2044	NaN	-0.154241	0.400783	NaN	-0.0693005	0.204273
O15355	O15355	Protein phosphatase 1G	PPM1G				0.122908	0.0186932	0.77355	0.347803	8	8	8	16.5	59.271	36.036	0.136562	-0.0534242	0.285586	0.118463	-0.236834	0.174451
Q9UNN5;B1ANM7;Q9UNN5-2;B3KT28	Q9UNN5;B1ANM7;Q9UNN5-2;B3KT28	FAS-associated factor 1	FAF1				0.122815	-0.0619476	0.501724	0.366109	5	5	5	10.6	73.953	21.069	NaN	-0.0641209	0.309751	NaN	-0.340807	0.216912
J3KN16;Q5VYK3;R4GMY1;F6XAQ5;R4GMY3	J3KN16;Q5VYK3	Proteasome-associated protein ECM29 homolog	KIAA0368;ECM29				0.12269	-0.0199888	0.683779	0.368657	25	25	25	15.7	223.69	103.71	0.0606223	-0.047119	0.354568	0.0653182	-0.213525	0.0882407
P62899;H7C2W9;C9JU56;B7Z4E3;B7Z4C8;P62899-3;P62899-2;B8ZZK4	P62899;H7C2W9;C9JU56;B7Z4E3;B7Z4C8;P62899-3;P62899-2;B8ZZK4	60S ribosomal protein L31	RPL31				0.122562	-0.0198373	0.743807	0.395181	6	6	6	45.6	14.463	51.528	-0.00372043	0.0420051	0.329402	-0.0281862	-0.137714	0.106388
P14618;P14618-2;P14618-3;H3BTN5;B4DNK4;H3BQ34;H3BR70;H3BUW1;H3BTJ2;H3BT25;H3BU13;H3BN34;H3BQZ3;P30613-2;P30613	P14618;P14618-2;P14618-3;H3BTN5;B4DNK4;H3BQ34;H3BR70	Pyruvate kinase PKM;Pyruvate kinase	PKM				0.122042	0.0164713	0.688348	0.331897	32	32	32	65.2	57.936	323.31	0.102777	-0.0721395	0.33549	0.108294	-0.311803	0.252922
P22695;H3BRG4;H3BSJ9;H3BP04;H3BUE4;H3BUI9;A0A087WVZ4	P22695;H3BRG4;H3BSJ9;H3BP04	Cytochrome b-c1 complex subunit 2, mitochondrial	UQCRC2				0.121919	0.00558937	0.630558	0.313325	14	14	14	41.5	48.442	142.38	0.0892691	-0.0978818	0.374369	0.0972573	-0.27219	0.191701
O60234;M0QYJ8;M0QX47;M0QXC2;M0R0C1;M0QYG8;M0R1D2;M0QXZ6;M0R2P2	O60234;M0QYJ8;M0QX47;M0QXC2;M0R0C1	Glia maturation factor gamma	GMFG				0.121872	0.0142082	0.669949	0.345881	5	5	4	46.5	16.801	55.895	0.0144785	-0.0169915	0.36813	0.00432137	-0.157135	0.195438
P61221;D6R9I9;D6RGF4;H0Y990	P61221;D6R9I9	ATP-binding cassette sub-family E member 1	ABCE1				0.121746	-0.00625557	0.674778	0.314146	9	9	9	19.9	67.314	62.494	0.00672268	-0.00676546	0.365281	-0.0663002	-0.228346	0.27588
Q86YV5	Q86YV5	Tyrosine-protein kinase SgK223	SGK223				0.121324	0.222254	0.68021	0.675755	16	16	16	14.9	149.62	50.388	-0.113882	0.278124	0.19973	-0.176656	0.253435	0.589982
O15144;G5E9S7;C9JTV5;G5E9J0;H7C3F9	O15144	Actin-related protein 2/3 complex subunit 2	ARPC2				0.121047	0.023087	0.588228	0.339907	6	6	6	22.7	34.333	17.147	0.22037	-0.182614	0.325387	0.260047	-0.352548	0.161762
Q9UKX7-2;Q9UKX7	Q9UKX7-2;Q9UKX7	Nuclear pore complex protein Nup50	NUP50				0.120966	-0.0203107	0.488302	0.329354	3	3	3	8.9	46.862	13.019	NaN	-0.0762398	0.318171	NaN	-0.224433	0.183812
Q99567;J3KMX1;I3L4K7;I3L245	Q99567;J3KMX1	Nuclear pore complex protein Nup88	NUP88				0.120677	0.0529621	0.90379	0.402901	6	6	6	11.1	83.541	15.292	NaN	0.0707804	0.170574	NaN	-0.102455	0.208379
Q14558;Q14558-2;C9JNQ3;C9JKT9;C9JUN4;C9J168;B4DP31	Q14558;Q14558-2;C9JNQ3	Phosphoribosyl pyrophosphate synthase-associated protein 1	PRPSAP1				0.120326	0.0857264	0.672722	0.540272	4	4	4	15.4	39.393	20.795	0.122576	-0.0904344	0.328836	0.206124	-0.173349	0.224404
P09972;A8MVZ9;C9J8F3;J3KSV6;J3QKP5;J3QKK1;K7EKH5	P09972;A8MVZ9;C9J8F3;J3KSV6;J3QKP5	Fructose-bisphosphate aldolase C;Fructose-bisphosphate aldolase	ALDOC				0.120172	0.0668739	0.536889	0.393372	4	3	3	15.1	39.455	39.97	0.0313277	-0.144885	0.474075	0.322054	-0.417505	0.296073
E9PEX6;P09622;P09622-2;P09622-3;F8WDM5;A0A1W2PR83;F2Z2E3	E9PEX6;P09622;P09622-2;P09622-3	Dihydrolipoyl dehydrogenase;Dihydrolipoyl dehydrogenase, mitochondrial	DLD				0.119944	0.0982407	0.505651	0.452967	7	7	7	17.3	51.815	43.038	0.244722	-0.288294	0.403403	0.294158	-0.350227	0.350792
Q99497;K7EN27;K7ELW0	Q99497;K7EN27;K7ELW0	Protein deglycase DJ-1	PARK7				0.119918	0.0239883	0.564534	0.335194	5	5	5	33.9	19.891	13.178	0.139218	-0.176786	0.397322	0.183384	-0.417516	0.306097
D6RAA6;P57088;H0Y8N0	D6RAA6;P57088;H0Y8N0	Transmembrane protein 33	TMEM33				0.119813	-0.0219706	0.800285	0.415408	3	3	3	14	25.223	16.693	0.0872844	-0.018201	0.290357	-0.00088252	-0.144087	0.0790579
Q8IV53;Q8IV53-2;K7EKL5	Q8IV53;Q8IV53-2	DENN domain-containing protein 1C	DENND1C				0.119809	-0.137612	0.635793	0.592037	7	7	7	10.4	87.064	28.391	-0.10926	0.11739	0.351299	-0.13078	-0.442156	0.160101
P31146;H3BRY3;H3BTU6;H3BRJ0;H3BNA2;H3BU76;H3BSL1	P31146;H3BRY3;H3BTU6;H3BRJ0	Coronin-1A;Coronin	CORO1A				0.119806	-0.00840522	0.641765	0.31454	10	10	10	22.6	51.026	55.218	0.144325	-0.117967	0.333061	0.070924	-0.376916	0.280776
E9PEB5;Q96AE4;Q96AE4-2;C9JSZ1;Q96I24-2;Q96I24	E9PEB5;Q96AE4;Q96AE4-2	Far upstream element-binding protein 1	FUBP1				0.119682	-0.0176752	0.796367	0.337389	11	10	10	20.6	68.903	76.294	0.0414322	0.0161934	0.301421	-0.00534416	-0.292302	0.244621
D6RD17;P01591;C9JA05;D6RHJ6	D6RD17;P01591;C9JA05;D6RHJ6	Immunoglobulin J chain	JCHAIN;IGJ				0.119678	0.00670869	0.927678	0.323401	3	3	3	21.7	18.02	10.329	0.127105	-0.00774777	0.239676	0.043598	-0.17203	0.148558
A3KMH1-3;A3KMH1;A3KMH1-2	A3KMH1-3;A3KMH1;A3KMH1-2	von Willebrand factor A domain-containing protein 8	VWA8				0.119446	0.028142	0.519885	0.43267	5	5	5	2.7	210.92	11.082	-0.0472318	NaN	0.286123	-0.0364766	NaN	0.0927607
P55084-2;P55084;F5GZQ3;B5MD38;C9JEY0;C9JE81;C9K0M0	P55084-2;P55084;F5GZQ3;B5MD38	Trifunctional enzyme subunit beta, mitochondrial;3-ketoacyl-CoA thiolase	HADHB				0.119351	-0.0267583	0.687049	0.378795	14	14	14	32.3	48.879	51.628	-0.0358488	0.0480023	0.3459	0.012542	-0.240642	0.147825
P62820;E7END7;P62820-2;P62820-3;H0YLJ8;H0YL94;H0YMN7;H0YNE9;P51153;Q92930;P59190-2;P59190	P62820;E7END7;P62820-2;P62820-3	Ras-related protein Rab-1A	RAB1A				0.119251	-0.0208791	0.522547	0.330756	7	7	3	44.9	22.677	17.354	0.199399	-0.24866	0.407013	0.239825	-0.463922	0.161459
A0A0A0MRA5;B7Z4B8;Q9BUJ2-4;Q9BUJ2-2;Q9BUJ2;Q9BUJ2-3;M0R3F1;M0QYZ0;M0R203;M0QZV6;M0R0K8;M0QYM5;M0QYI8;Q9BUJ2-5	A0A0A0MRA5;B7Z4B8;Q9BUJ2-4;Q9BUJ2-2;Q9BUJ2;Q9BUJ2-3;M0R3F1;M0QYZ0	Heterogeneous nuclear ribonucleoprotein U-like protein 1	HNRNPUL1				0.118732	-0.00949359	0.642745	0.321859	7	7	7	12.3	85.939	34.946	NaN	0.0156077	0.221856	NaN	-0.138322	0.119335
O95602;B9ZVN9	O95602;B9ZVN9	DNA-directed RNA polymerase I subunit RPA1;DNA-directed RNA polymerase	POLR1A				0.118481	0.0246938	0.724884	0.342055	7	7	7	5.6	194.81	19.611	-0.0201103	0.0508101	0.324744	-0.172637	-0.16379	0.410508
P56537;A0A0U1RQV5;P56537-2	P56537;A0A0U1RQV5;P56537-2	Eukaryotic translation initiation factor 6	EIF6				0.118403	-0.00675829	0.4626	0.309805	2	2	2	14.3	26.599	18.886	NaN	-0.104658	0.341464	NaN	-0.221791	0.208274
P31948;P31948-2;P31948-3;H0YGI8;F5H783;F5GXD8	P31948;P31948-2;P31948-3	Stress-induced-phosphoprotein 1	STIP1				0.118213	0.00596426	0.596506	0.310786	18	18	18	37.4	62.639	76.631	0.183953	-0.16334	0.334025	0.185089	-0.373454	0.206259
H0YN81;Q9GZS3;H0YMF9;H0YL19;H0YM76;H3BQA8;H0YLA1	H0YN81;Q9GZS3;H0YMF9;H0YL19	WD repeat-containing protein 61;WD repeat-containing protein 61, N-terminally processed	WDR61				0.1175	0.0115631	0.573847	0.319902	5	5	5	23.1	32.253	25.826	NaN	-0.0130901	0.24809	NaN	-0.161289	0.184416
Q9Y266;A0A0A0MSU9;A0A0A0MSS4	Q9Y266	Nuclear migration protein nudC	NUDC				0.117255	0.0608931	0.600929	0.411977	13	13	13	37.2	38.242	41.986	0.182985	-0.158634	0.327413	0.28979	-0.307673	0.200563
P25705;P25705-2;P25705-3;K7EK77;K7ERX7;K7EQH4;K7EJP1;K7ENJ4;K7ESA0	P25705;P25705-2;P25705-3	ATP synthase subunit alpha, mitochondrial	ATP5A1				0.116783	-0.03072	0.551601	0.383176	23	23	23	50.3	59.75	323.31	0.0200711	-0.115877	0.446153	0.0590709	-0.276118	0.124887
Q9HCC0-2;Q9HCC0;A0A0G2JM88;D6R9R1;D6RDF7;D6RD67	Q9HCC0-2;Q9HCC0	Methylcrotonoyl-CoA carboxylase beta chain, mitochondrial	MCCC2				0.116731	-0.089071	0.539549	0.447853	7	7	7	17.3	57.518	36.113	NaN	-0.0324979	0.265961	NaN	-0.273183	0.0950411
P23526;P23526-2	P23526;P23526-2	Adenosylhomocysteinase	AHCY				0.116506	-0.00390941	0.607076	0.307603	16	16	16	38.9	47.716	53.823	0.0963885	-0.116209	0.369338	0.114878	-0.364949	0.238343
P36542;P36542-2	P36542;P36542-2	ATP synthase subunit gamma, mitochondrial	ATP5C1				0.116489	-0.0349493	0.629927	0.43479	8	8	8	27.9	32.996	26.265	0.0742677	-0.0870712	0.36227	0.0410372	-0.214051	0.068166
C9J9W2;Q14847;Q14847-2;Q14847-3;F6S2S5	C9J9W2;Q14847;Q14847-2;Q14847-3	LIM and SH3 domain protein 1	LASP1				0.116453	-0.0256529	0.54002	0.341164	8	8	8	44.6	18.98	19.325	0.11757	-0.189434	0.421223	0.179351	-0.435038	0.178729
Q99598;Q5VVQ1;C4P0D6;C4P0D8;Q9NRI2;C4P0D4	Q99598;Q5VVQ1;C4P0D6;C4P0D8	Translin-associated protein X	TSNAX;DISC1				0.116448	-0.0804131	0.478073	0.376929	3	3	3	14.5	33.112	16.063	NaN	-0.0841829	0.317079	NaN	-0.392899	0.232073
Q92598;Q92598-2;Q92598-3;Q92598-4;A0A0A0MSM0;R4GN69;Q5TBM3	Q92598;Q92598-2;Q92598-3;Q92598-4;A0A0A0MSM0	Heat shock protein 105 kDa	HSPH1				0.115906	0.00816646	0.887986	0.329681	37	37	34	50	96.864	323.31	0.0598662	0.0248532	0.262998	-0.0185438	-0.133104	0.176148
P49588;P49588-2;H3BPK7	P49588;P49588-2	Alanine--tRNA ligase, cytoplasmic	AARS				0.115773	-0.0138149	0.5151	0.322952	15	15	15	20.6	106.81	65.567	0.195927	-0.252683	0.404074	0.188788	-0.410196	0.179963
P46063	P46063	ATP-dependent DNA helicase Q1	RECQL				0.115722	-0.104834	0.476798	0.411115	5	5	5	8.8	73.457	30.751	NaN	-0.0850764	0.316521	NaN	-0.390512	0.180844
Q92734-4;Q92734-3;Q92734-2;Q92734;C9JJP5;C9JTY3;C9JUE0	Q92734-4;Q92734-3;Q92734-2;Q92734;C9JJP5;C9JTY3;C9JUE0	Protein TFG	TFG				0.115513	-0.0347411	0.80416	0.37724	6	6	6	31.4	30.921	72.739	NaN	0.0534299	0.177596	NaN	-0.169219	0.0997367
P61086;P61086-3;D6RDM7;P61086-2	P61086;P61086-3;D6RDM7;P61086-2	Ubiquitin-conjugating enzyme E2 K	UBE2K				0.115496	-0.011673	0.443059	0.314238	4	4	4	25.5	22.406	11.376	NaN	-0.131009	0.362	NaN	-0.259566	0.23622
O43143;A0A140T947;F5H658;O60231;Q14562	O43143	Pre-mRNA-splicing factor ATP-dependent RNA helicase DHX15	DHX15				0.115486	0.0569497	0.708709	0.485398	24	24	24	33.3	90.932	180.48	0.0731683	-0.0439514	0.317241	0.123165	-0.156443	0.204127
P23528;G3V1A4;E9PP50;E9PK25;E9PLJ3;E9PS23;E9PQB7;Q9Y281-3;Q9Y281	P23528;G3V1A4;E9PP50;E9PK25;E9PLJ3;E9PS23;E9PQB7	Cofilin-1	CFL1				0.115462	0.0403091	0.734816	0.386666	7	7	7	51.2	18.502	64.97	0.141795	-0.0697421	0.274333	0.0877814	-0.251703	0.284849
U3KQK0;Q99880;Q99879;Q99877;Q93079;Q8N257;Q5QNW6;Q16778;P62807;P58876;P57053;P33778;P23527;P06899;O60814;Q5QNW6-2;Q96A08	U3KQK0;Q99880;Q99879;Q99877;Q93079;Q8N257;Q5QNW6;Q16778;P62807;P58876;P57053;P33778;P23527;P06899;O60814;Q5QNW6-2;Q96A08	Histone H2B;Histone H2B type 1-L;Histone H2B type 1-M;Histone H2B type 1-N;Histone H2B type 1-H;Histone H2B type 3-B;Histone H2B type 2-F;Histone H2B type 2-E;Histone H2B type 1-C/E/F/G/I;Histone H2B type 1-D;Histone H2B type F-S;Histone H2B type 1-B;Histone H2B type 1-O;Histone H2B type 1-J;Histone H2B type 1-K;Histone H2B type 1-A	HIST1H2BN;HIST1H2BL;HIST1H2BM;HIST1H2BH;HIST3H2BB;HIST2H2BF;HIST2H2BE;HIST1H2BC;HIST1H2BD;H2BFS;HIST1H2BB;HIST1H2BO;HIST1H2BJ;HIST1H2BK;HIST1H2BA				0.115195	0.0180682	0.84227	0.349817	3	3	3	21.1	18.804	12.926	0.00125763	0.0743012	0.270026	-0.0145735	-0.170754	0.239532
P39023;G5E9G0;B5MCW2;H7C422;H7C3M2;F8WCR1	P39023;G5E9G0;B5MCW2;H7C422;H7C3M2	60S ribosomal protein L3	RPL3				0.114923	0.026212	0.648373	0.360074	10	10	10	26.6	46.108	43.181	0.219034	-0.130559	0.256294	0.139564	-0.260926	0.199998
P62857	P62857	40S ribosomal protein S28	RPS28				0.114797	0.0518915	0.489474	0.437714	2	2	2	30.4	7.8409	8.5538	0.105476	-0.254282	0.493197	0.194764	-0.209419	0.17033
P35249;C9JTT7;C9J8M3;C9JZI1;P35249-2;C9JXZ7;C9JGY5;F8WE44;C9JW34;H7C1P0	P35249;C9JTT7;C9J8M3;C9JZI1;P35249-2;C9JXZ7	Replication factor C subunit 4	RFC4				0.114766	0.0485527	0.763305	0.440155	6	6	6	20.4	39.681	16.639	0.050689	-0.00552368	0.299132	0.00620924	-0.135661	0.27511
B1ALK7;Q14155-1;Q14155-5;Q14155-6;Q14155-2;Q14155-3;Q14155;E7EUY6;E9PDQ5;E7EU80;C9JAD7;C9JDI6;B1ANY6;E7ENL8	B1ALK7;Q14155-1;Q14155-5;Q14155-6;Q14155-2;Q14155-3;Q14155;E7EUY6;E9PDQ5	Rho guanine nucleotide exchange factor 7	ARHGEF7				0.114506	-0.0379444	0.83252	0.483401	9	9	6	16	79.831	68.524	0.0695201	0.00177556	0.272223	0.00830202	-0.181913	0.0597774
P11586	P11586	C-1-tetrahydrofolate synthase, cytoplasmic;Methylenetetrahydrofolate dehydrogenase;Methenyltetrahydrofolate cyclohydrolase;Formyltetrahydrofolate synthetase;C-1-tetrahydrofolate synthase, cytoplasmic, N-terminally processed	MTHFD1				0.11419	0.063941	0.6593	0.445006	26	26	2	32	101.56	117.58	0.0641209	-0.0621305	0.340578	0.170467	-0.239088	0.260443
E9PCS8;E7EQY4;E7EV10;Q9BTC8-2;Q9BTC8;E9PF88	E9PCS8;E7EQY4;E7EV10;Q9BTC8-2;Q9BTC8;E9PF88	Metastasis-associated protein MTA3	MTA3				0.114157	-0.0199931	0.791123	0.515529	2	1	1	5.6	44.485	8.9924	0.0505731	NaN	0.17774	-0.0484634	NaN	0.00847711
K7EJE8;K7EKE6;P36776-2;P36776;P36776-3;K7ER27;K7EQF8;K7ER56;K7ERR6	K7EJE8;K7EKE6;P36776-2;P36776;P36776-3	Lon protease homolog, mitochondrial	LONP1				0.114114	-0.117553	0.523017	0.492359	13	13	13	19.9	93.296	38.845	NaN	-0.0428511	0.271078	NaN	-0.305175	0.0700705
J3KTF8;J3QQX2;P52565;J3KRE2;J3KRY1;P52565-2;J3KS60	J3KTF8;J3QQX2;P52565;J3KRE2;J3KRY1;P52565-2	Rho GDP-dissociation inhibitor 1	ARHGDIA				0.114014	-0.00199025	0.582342	0.304348	4	4	4	22.3	21.517	12.83	0.259642	-0.183241	0.26564	0.210131	-0.370427	0.154325
P40939;H0YFD6;P40939-2	P40939	Trifunctional enzyme subunit alpha, mitochondrial;Long-chain enoyl-CoA hydratase;Long chain 3-hydroxyacyl-CoA dehydrogenase	HADHA				0.113949	-0.0368225	0.691138	0.421398	26	26	26	47.6	82.999	258.92	0.090011	-0.062582	0.314419	0.00957836	-0.236265	0.116219
Q96Q15;J3KRA9;Q96Q15-3;Q96Q15-2;Q96Q15-4;E9PNP6;I3L0W2;H3BR09;I3L400;H3BQN7;Q6P435	Q96Q15;J3KRA9;Q96Q15-3;Q96Q15-2;Q96Q15-4	Serine/threonine-protein kinase SMG1	SMG1				0.113881	-0.0926484	0.683578	0.57945	7	7	7	1.9	410.5	15.681	NaN	0.027131	0.200632	NaN	-0.19342	0.00812299
Q9P0L0;Q9P0L0-2;E5RK64;O95292-2	Q9P0L0;Q9P0L0-2	Vesicle-associated membrane protein-associated protein A	VAPA				0.113643	-0.00777996	0.976003	0.323281	4	4	3	20.5	27.893	19.256	0.0971531	0.0143176	0.229457	-0.0560161	-0.169572	0.202248
Q9UH65;E7EMB1;E9PJM7;E9PJK8	Q9UH65;E7EMB1	Switch-associated protein 70	SWAP70				0.113303	0.0463352	0.548636	0.383157	11	11	11	17.9	68.997	31.613	0.17794	-0.201124	0.363091	0.212241	-0.327505	0.25427
Q93008-1;Q93008;O00507-2;O00507	Q93008-1;Q93008	Probable ubiquitin carboxyl-terminal hydrolase FAF-X	USP9X				0.113223	-0.0233048	0.787135	0.40097	6	6	6	2.5	290.46	15.446	0.067703	-0.0110203	0.282987	-0.0192288	-0.161182	0.110497
Q13043-2;Q13043;A0A087WYT4;A0A087WVN8;F5H5B4	Q13043-2;Q13043;A0A087WYT4;A0A087WVN8;F5H5B4	Serine/threonine-protein kinase 4;Serine/threonine-protein kinase 4 37kDa subunit;Serine/threonine-protein kinase 4 18kDa subunit	STK4				0.113143	-0.0404735	0.508919	0.356777	2	2	2	5.4	52.335	5.5069	NaN	-0.0531169	0.279402	NaN	-0.251804	0.170857
Q14739;C9JXK0;C9JES9	Q14739;C9JXK0	Lamin-B receptor	LBR				0.112639	-0.0981174	0.51881	0.468055	9	9	9	14.1	70.702	57.421	NaN	-0.045323	0.2706	NaN	-0.277078	0.0808434
P39748;P39748-2;I3L3E9;F5H1Y3;CON__P01030;CON__ENSEMBL:ENSBTAP00000007350	P39748;P39748-2;I3L3E9;F5H1Y3	Flap endonuclease 1	FEN1				0.112587	-0.00101242	0.627994	0.303076	4	4	4	13.4	42.592	60.892	0.14289	-0.122216	0.317088	0.171639	-0.304641	0.129965
Q02878;F8VZ45;U3KQR5;F8VR69;F8VZA3;F8VWR1;F8VU16	Q02878	60S ribosomal protein L6	RPL6				0.112509	0.0238795	0.438829	0.324727	9	9	9	31.2	32.728	24.861	NaN	-0.134719	0.359737	NaN	-0.261735	0.309494
P42356;P42356-2;A8MTF1;A4QPH2	P42356	Phosphatidylinositol 4-kinase alpha	PI4KA				0.112339	-0.0809536	0.671095	0.576265	5	5	5	2.8	236.83	15.636	0.103941	-0.0798683	0.312944	0.097639	-0.274472	-0.0660276
Q15751;H0YNB1;H0YLG2;H0YK45	Q15751	Probable E3 ubiquitin-protein ligase HERC1	HERC1				0.112283	0.00899322	0.920427	0.343214	17	17	17	3.9	532.22	54.367	0.0724705	0.0196739	0.244705	-0.0171365	-0.0942419	0.138358
M0R248;Q13011	M0R248;Q13011	Delta(3,5)-Delta(2,4)-dienoyl-CoA isomerase, mitochondrial	ECH1				0.112182	-0.103446	0.382898	0.388452	2	2	2	9	29.139	17.753	NaN	-0.293363	0.517727	NaN	-0.454705	0.247813
P14174	P14174	Macrophage migration inhibitory factor	MIF				0.111997	-0.021072	0.449778	0.319253	2	2	2	17.4	12.476	6.2915	0.340603	-0.116608	NaN	0.304943	-0.347087	NaN
P27348;E9PG15	P27348;E9PG15	14-3-3 protein theta	YWHAQ				0.111715	0.0329463	0.696149	0.390932	12	8	7	48.2	27.764	157.53	0.104111	-0.0680374	0.299071	0.0955181	-0.203287	0.206608
P06331;A0A0J9YWU9;P0DP08;P0DP06;A0A0C4DH41;P01825;P01824	P06331;A0A0J9YWU9;P0DP08;P0DP06;A0A0C4DH41;P01825;P01824	Ig heavy chain V-II region ARH-77;Ig heavy chain V-II region NEWM;Ig heavy chain V-II region WAH	IGHV4-61				0.111136	-0.00996195	1.12736	0.346443	2	2	2	24.4	13.815	33.614	0.0821029	0.045444	0.205861	-0.0457382	-0.110362	0.126215
P51571;A6NLM8	P51571;A6NLM8	Translocon-associated protein subunit delta	SSR4				0.111123	0.0141249	0.519262	0.328539	4	4	4	30.6	18.998	23.575	0.0914911	-0.195152	0.437029	0.175483	-0.310718	0.17761
A0A087WXM6;J3QQT2;J3KRX5;A0A0A6YYL6;P18621;P18621-3;J3KRB3;A0A087WWH0;J3QS96;J3QLC8;A0A0A0MRF8;P18621-2;J3KSJ0;A0A087WY81	A0A087WXM6;J3QQT2;J3KRX5;A0A0A6YYL6;P18621;P18621-3;J3KRB3;A0A087WWH0;J3QS96;J3QLC8;A0A0A0MRF8;P18621-2	60S ribosomal protein L17	RPL17;RPL17-C18orf32				0.110965	0.00581413	0.709295	0.312346	3	3	3	23.7	19.586	13.053	-0.06871	0.116821	0.284782	-0.141108	-0.166515	0.325065
Q9H845;H0Y8Z9	Q9H845;H0Y8Z9	Acyl-CoA dehydrogenase family member 9, mitochondrial	ACAD9				0.110931	-0.137079	0.456821	0.442622	5	5	5	9.8	68.76	18.636	NaN	-0.105578	0.32744	NaN	-0.430521	0.156362
H0Y4R1;P12268;E7ETK5	H0Y4R1;P12268	Inosine-5-monophosphate dehydrogenase 2	IMPDH2				0.110528	-0.0431137	0.708663	0.409681	7	7	6	17.9	50.957	29.33	0.0468072	-0.0251419	0.309919	-0.00526943	-0.292362	0.16829
Q16204	Q16204	Coiled-coil domain-containing protein 6	CCDC6				0.110419	-0.0472171	0.716243	0.426855	8	8	8	20.9	53.29	22.688	0.067703	-0.0373468	0.3009	-0.0459505	-0.270365	0.174665
P06576;H0YH81;F8W079;F8W0P7;H0YI37	P06576;H0YH81;F8W079	ATP synthase subunit beta, mitochondrial;ATP synthase subunit beta	ATP5B				0.110248	-0.0387829	0.505303	0.39309	25	25	25	67.1	56.559	313.87	-0.0286082	-0.131458	0.490811	0.0346685	-0.311162	0.160145
P18615-4;P18615;P18615-3;A0A0A0MSN9;A2ABK4;A0A0G2JI50;E9PD43;A0A0A0MT02	P18615-4;P18615;P18615-3;A0A0A0MSN9;A2ABK4;A0A0G2JI50;E9PD43;A0A0A0MT02	Negative elongation factor E	NELFE				0.109917	-0.0412299	0.796149	0.389083	5	5	5	15.4	40.215	9.6088	0.0940516	-0.0265741	0.262275	0.104282	-0.353322	0.12535
P0DOY3;P0DOY2;P0CF74;A0M8Q6;P0CG04	P0DOY3;P0DOY2;P0CF74;A0M8Q6;P0CG04	Ig lambda-6 chain C region;Ig lambda-7 chain C region;Ig lambda-1 chain C regions	IGLC6;IGLC7;IGLC1				0.109859	-0.0188229	0.834692	0.354427	4	4	2	55.7	11.265	50.199	0.0778401	-0.00569521	0.257432	-0.0777885	-0.180561	0.201881
Q5QNZ2;P24539	Q5QNZ2;P24539	ATP synthase F(0) complex subunit B1, mitochondrial	ATP5F1				0.109833	-0.0108212	0.51989	0.329658	5	5	5	30.3	22.275	62.19	0.00255482	-0.134432	0.461376	0.0890215	-0.249183	0.127698
J3QRS9;X6R4W8;O43670-2;O43670;O43670-4;O43670-3;J3QS27;J3KTL1;J3KRB6;J3KRW6;H0Y3M2;J3KS31	J3QRS9;X6R4W8;O43670-2;O43670;O43670-4;O43670-3	BUB3-interacting and GLEBS motif-containing protein ZNF207	ZNF207				0.109325	0.0219835	1.23127	0.364441	3	3	3	6.5	52.541	8.613	0.123133	0.0321012	0.172741	-0.0160897	-0.152545	0.234585
S4R3N1;B4DM50;Q9Y3A3-2;Q9Y3A3-3;Q9Y3A3	S4R3N1		HSPE1-MOB4				0.109212	-0.0243967	0.4081	0.320424	3	3	1	16.9	29.736	15.85	NaN	-0.196397	0.414821	NaN	-0.379458	0.330664
E9PF10;O75694-2;O75694	E9PF10;O75694-2;O75694	Nuclear pore complex protein Nup155	NUP155				0.109181	0.010931	0.571275	0.320908	10	10	10	10.6	148.09	73.394	NaN	-0.013385	0.231747	NaN	-0.144354	0.166216
P55160;P55160-2;F8W050	P55160;P55160-2;F8W050	Nck-associated protein 1-like	NCKAP1L				0.109144	0.0263366	0.619234	0.404905	12	12	12	12.5	128.15	60.696	0.0403254	-0.0681487	0.355256	0.0622058	-0.136463	0.153267
P42677;Q5T4L4	P42677;Q5T4L4	40S ribosomal protein S27	RPS27				0.109112	-0.0272289	0.831016	0.386512	3	3	1	38.1	9.461	12.416	0.0340667	0.0289005	0.264369	-0.0338348	-0.207482	0.15963
M0R0Y2;P54920;M0R2M1;M0R213;M0R0I4;M0QZM9;M0QZN5;M0R031;M0R027;M0R058	M0R0Y2;P54920;M0R2M1;M0R213;M0R0I4	Alpha-soluble NSF attachment protein	NAPA				0.109062	-0.153643	0.414191	0.508451	4	4	4	17.6	29.163	11.089	NaN	-0.180413	0.398538	NaN	-0.379926	0.0726399
P30048-2;P30048	P30048-2;P30048	Thioredoxin-dependent peroxide reductase, mitochondrial	PRDX3				0.108996	0.0668902	0.500344	0.390585	5	5	5	21.4	25.838	13.723	0.198959	-0.264109	0.392138	0.33084	-0.431599	0.30143
P36543-3;P36543-2;P36543;C9J8H1;Q96A05	P36543-3;P36543-2;P36543;C9J8H1	V-type proton ATPase subunit E 1	ATP6V1E1				0.108776	-0.0280402	0.488144	0.33835	5	5	5	25	22.706	14.021	NaN	-0.0687052	0.286257	NaN	-0.243615	0.187534
O60749;O60749-2;D6RC15	O60749;O60749-2	Sorting nexin-2	SNX2				0.108688	-0.0936523	0.414031	0.389357	6	6	5	14.8	58.47	88.275	NaN	-0.180183	0.39756	NaN	-0.408546	0.221241
P63244;J3KPE3;H0YAF8;H0Y8W2;H0YAM7;D6RAC2;D6RFX4;D6RHH4;D6R9Z1;D6R9L0;D6REE5;D6RF23;H0Y8R5;D6RAU2;E9PD14;D6RBD0;D6RFZ9;H0Y9P0;D6RHJ5;D6RGK8;D6R909	P63244;J3KPE3;H0YAF8;H0Y8W2;H0YAM7;D6RAC2;D6RFX4;D6RHH4;D6R9Z1;D6R9L0;D6REE5	Guanine nucleotide-binding protein subunit beta-2-like 1;Guanine nucleotide-binding protein subunit beta-2-like 1, N-terminally processed	GNB2L1				0.108608	0.0426747	0.703003	0.414073	11	11	11	33.1	35.076	50.509	0.156912	-0.0861462	0.255058	0.138808	-0.211181	0.200398
P52294;C9J352;C9JWD9;F2Z3G4;C9J4U1;C9JYI4;O60684;O15131	P52294;C9J352;C9JWD9;F2Z3G4;C9J4U1;C9JYI4	Importin subunit alpha-5;Importin subunit alpha-5, N-terminally processed	KPNA1				0.108182	0.0248707	0.567742	0.366182	4	4	4	7.6	60.221	21.37	-0.0149599	NaN	0.231325	-0.0869654	NaN	0.136707
A0A1W2PPZ5;P23193;A0A1W2PRL9;P23193-2;E5RIS7;E5RJ93;B7Z4S1;E5RK46;A0A1W2PS15;E5RFI1;A0A1W2PPV7;A0A0A0MT58;Q15560-2;Q15560;Q5JRI7	A0A1W2PPZ5;P23193;A0A1W2PRL9;P23193-2;E5RIS7;E5RJ93	Transcription elongation factor A protein 1	TCEA1				0.10812	-0.0168503	0.665696	0.348432	10	10	10	30.9	33.935	49.525	0.112337	-0.0857542	0.297776	0.0726175	-0.244354	0.121185
S4R456;K7EM56;A0A0B4J2B4;K7EJ78;S4R417;K7EQJ5;K7ELC2;P62841	S4R456;K7EM56;A0A0B4J2B4;K7EJ78;S4R417;K7EQJ5;K7ELC2;P62841	40S ribosomal protein S15	RPS15				0.108018	0.0303977	0.695434	0.369178	4	4	4	57.4	8.0266	17.569	-0.0204835	0.0334734	0.311064	-0.059638	-0.165942	0.316773
P00367;P00367-3;P49448;P00367-2	P00367;P00367-3;P49448;P00367-2	Glutamate dehydrogenase 1, mitochondrial;Glutamate dehydrogenase 2, mitochondrial	GLUD1;GLUD2				0.107902	-0.111386	0.415953	0.405277	9	9	9	20.1	61.397	26.948	NaN	-0.174292	0.390096	NaN	-0.43113	0.208359
P62140;C9JP48;C9J9S3;E7ETD8;P62136-3;F8WE71;H0Y3Y6	P62140;C9JP48;C9J9S3;E7ETD8	Serine/threonine-protein phosphatase PP1-beta catalytic subunit;Serine/threonine-protein phosphatase	PPP1CB				0.10775	0.0414549	0.647757	0.412919	7	7	3	26	37.186	21.015	0.123296	-0.0999913	0.299946	0.118662	-0.204328	0.210032
F5H5N1;F5GXJ1;O75251-2;O75251;A0A087WXF6;A0A087WTI3	F5H5N1;F5GXJ1;O75251-2;O75251;A0A087WXF6;A0A087WTI3	NADH dehydrogenase [ubiquinone] iron-sulfur protein 7, mitochondrial	NDUFS7				0.107484	0.0532861	0.606129	0.410422	4	4	4	18.1	19.77	10.773	-0.00691664	-0.037546	0.366916	0.00744905	-0.206762	0.359171
K7EP07;K7EK42;Q99426-2;Q99426;K7EL99	K7EP07;K7EK42;Q99426-2;Q99426	Tubulin-folding cofactor B	TBCB				0.107403	0.0328398	0.608011	0.383958	3	3	3	17.8	19.251	8.3824	0.0928259	-0.1087	0.338083	0.140005	-0.228846	0.187361
J3KN36;A0A0G2JN29;A0A087X117;Q5JPE7-2;Q15155;P69849;Q5JPE7;H3BUC9;A0A087WTD5;A0A0G2JP90;A0A087WW46;Q5JPE7-3	J3KN36;A0A0G2JN29;A0A087X117;Q5JPE7-2;Q15155;P69849;Q5JPE7;H3BUC9;A0A087WTD5;A0A0G2JP90;A0A087WW46;Q5JPE7-3	Nodal modulator 2;Nodal modulator 1;Nodal modulator 3	NOMO3;NOMO1;NOMO2				0.10724	-0.00165439	0.678022	0.304564	2	2	2	2.1	139.38	9.9929	0.060509	-0.0492568	0.310469	-0.0296903	-0.236445	0.261172
Q13144;H7C2X0;C9JRD9	Q13144	Translation initiation factor eIF-2B subunit epsilon	EIF2B5				0.107237	-0.0215375	0.486462	0.330146	4	4	4	9.6	80.379	24.954	NaN	-0.069298	0.283771	NaN	-0.232258	0.189183
O94826	O94826	Mitochondrial import receptor subunit TOM70	TOMM70A				0.106096	0.00976921	0.58279	0.319568	8	8	8	17.6	67.454	33.004	0.132644	-0.14529	0.330934	0.16711	-0.320436	0.182633
A0A087X0H9;Q5T8P6-5;Q5T8P6-4;Q5T8P6-3;Q5T8P6-2;Q5T8P6;E2PSN0	A0A087X0H9;Q5T8P6-5;Q5T8P6-4;Q5T8P6-3;Q5T8P6-2;Q5T8P6	RNA-binding protein 26	RBM26				0.10604	0.0582817	0.684253	0.443572	6	6	5	6.8	113.79	24.881	0.219008	-0.100922	0.200033	0.257966	-0.215012	0.131891
P10515;H0YDD4;E9PEJ4	P10515;H0YDD4;E9PEJ4	Dihydrolipoyllysine-residue acetyltransferase component of pyruvate dehydrogenase complex, mitochondrial;Acetyltransferase component of pyruvate dehydrogenase complex	DLAT				0.105819	-0.0143515	0.471255	0.317802	7	7	7	14.4	68.996	20.885	NaN	-0.0836459	0.295283	NaN	-0.255246	0.226543
P11142;E9PKE3;P11142-2;E9PNE6;E9PN89;A8K7Q2;E9PLF4;E9PQQ4;E9PQK7;E9PK54;E9PS65;E9PPY6;E9PI65;E9PN25;E9PM13	P11142;E9PKE3;P11142-2;E9PNE6;E9PN89;A8K7Q2	Heat shock cognate 71 kDa protein	HSPA8				0.105763	-0.00930449	0.695671	0.335814	34	34	24	63.6	70.897	323.31	0.0841114	-0.0564856	0.289663	0.0125842	-0.166642	0.126145
Q9Y265;Q9Y265-2;E7ETR0;H7C4G5;J3QLR1;H7C4I3	Q9Y265;Q9Y265-2;E7ETR0	RuvB-like 1	RUVBL1				0.105428	-0.0429403	0.641166	0.403575	16	16	16	44.3	50.227	130.12	0.00706465	-0.0259609	0.335179	-0.0873423	-0.262164	0.220685
P30101	P30101	Protein disulfide-isomerase A3	PDIA3				0.105369	0.0337007	0.523987	0.349693	16	16	13	41.2	56.782	119.59	0.126521	-0.198987	0.388574	0.252732	-0.413357	0.261727
P19838-3;P19838;P19838-2;D6RF93	P19838-3;P19838;P19838-2	Nuclear factor NF-kappa-B p105 subunit;Nuclear factor NF-kappa-B p50 subunit	NFKB1				0.105157	-0.0742298	0.554073	0.412045	3	3	3	6.1	85.519	19.146	NaN	-0.0213134	0.231628	NaN	-0.274889	0.12643
C9J4Z3;P61513;G5E9R3;M0R0A1;Q6P4E4;E9PEL3;M0R2L6	C9J4Z3;P61513;G5E9R3;M0R0A1;Q6P4E4;E9PEL3;M0R2L6	60S ribosomal protein L37a	RPL37A				0.105129	0.02795	0.394044	0.328163	2	2	2	38.2	7.624	15.031	0.441601	-0.231342	NaN	0.320852	-0.264952	NaN
Q15691	Q15691	Microtubule-associated protein RP/EB family member 1	MAPRE1				0.105051	0.0128385	0.529986	0.319532	7	7	7	32.1	29.999	76.065	0.160918	-0.205204	0.359439	0.237594	-0.422014	0.222936
B8ZZX4;O14530-2;O14530;F8WCJ3;F8WBV5;G3XAJ4	B8ZZX4;O14530-2;O14530;F8WCJ3;F8WBV5;G3XAJ4	Thioredoxin domain-containing protein 9	TXNDC9				0.104474	-0.0226507	0.976326	0.444194	5	5	5	35.6	16.147	30.188	0.0365491	0.0579324	0.218942	-0.094474	-0.0582948	0.0848166
F8VY02;P30040	F8VY02;P30040	Endoplasmic reticulum resident protein 29	ERP29				0.104448	-0.0980836	0.417768	0.399558	3	3	3	25	18.116	6.4685	NaN	-0.16465	0.373547	NaN	-0.395223	0.199056
P26583;D6R9A6	P26583;D6R9A6	High mobility group protein B2	HMGB2				0.104243	-0.0385639	0.432569	0.333444	6	5	5	22.5	24.033	13.987	NaN	-0.135292	0.343777	NaN	-0.378471	0.301343
O94973;O94973-2;A0A0G2JS82;O94973-3;A0A0G2JQM1;E9PR62;E9PQP4;A0A0G2JS17;A0A0G2JQT9;H0YDE9;H0YEG0;A0A0G2JRF9;A0A0G2JQA4;A0A0G2JRS3	O94973;O94973-2;A0A0G2JS82;O94973-3;A0A0G2JQM1	AP-2 complex subunit alpha-2	AP2A2				0.104063	-0.0264686	0.535223	0.335168	8	2	2	8.5	103.96	3.4842	NaN	-0.0314892	0.239615	NaN	-0.248321	0.195383
A0A087WTP3;Q92945;M0R0I5;M0QYH3;M0QXW7;M0R3J3;M0QYG1;M0R0C6	A0A087WTP3;Q92945;M0R0I5	Far upstream element-binding protein 2	KHSRP				0.103812	-0.0289218	0.622567	0.356652	19	19	18	37.8	73.027	141.41	0.0620929	-0.079326	0.32867	0.03157	-0.346961	0.228626
M0QXD6;P35269;M0R0R9	M0QXD6;P35269	General transcription factor IIF subunit 1	GTF2F1				0.103689	-0.0206726	0.824364	0.344819	3	3	3	11.1	48.595	17.259	0.0835743	-0.0145206	0.242012	0.1118	-0.323306	0.149489
Q01105-2;A0A0C4DFV9;Q01105-3;Q01105-4;Q01105;A0A087X027;P0DME0	Q01105-2;A0A0C4DFV9;Q01105-3;Q01105-4;Q01105;A0A087X027;P0DME0	Protein SET;Protein SETSIP	SET;SETSIP				0.103587	0.0184577	0.511173	0.326049	5	5	5	24.2	32.103	170.52	0.198795	-0.238096	0.350062	0.255128	-0.447076	0.247322
M0R0F0;P46782;M0R0R2;M0QZN2	M0R0F0;P46782;M0R0R2;M0QZN2	40S ribosomal protein S5;40S ribosomal protein S5, N-terminally processed	RPS5				0.10342	0.0147549	0.737417	0.342387	11	11	11	55.5	22.391	80.683	0.0232936	0.00539255	0.281573	0.000650958	-0.175939	0.219553
Q9NR30;Q9NR30-2;A0A087WVC1;Q9BQ39	Q9NR30;Q9NR30-2	Nucleolar RNA helicase 2	DDX21				0.103203	0.0255731	0.636965	0.350574	21	21	21	32.4	87.343	106.92	0.160739	-0.116906	0.265776	0.194709	-0.307911	0.189922
P51572;P51572-2;C9JMD7;C9JSP1;C9JQ75;C9J0M4	P51572;P51572-2	B-cell receptor-associated protein 31	BCAP31				0.103139	0.0214918	0.597484	0.351326	4	4	3	15	27.991	9.9754	0.204906	-0.1514	0.25591	0.207149	-0.248513	0.105839
P02786;G3V0E5;H7C3V5;F8WBE5	P02786;G3V0E5	Transferrin receptor protein 1;Transferrin receptor protein 1, serum form	TFRC				0.103019	0.0376565	0.659939	0.388688	22	22	22	35	84.87	189.13	0.0971184	-0.0794706	0.291409	0.144045	-0.245873	0.214798
Q99856;H0YFY1;K7EJ04;A6NKF2	Q99856	AT-rich interactive domain-containing protein 3A	ARID3A				0.102947	-0.00461563	0.445051	0.312725	4	4	4	7.9	62.888	14.316	NaN	-0.113843	0.319737	NaN	-0.115142	0.105911
P15880;H0YEN5;E9PQD7;E9PMM9;I3L404;E9PPT0;E9PM36;H3BNG3;H0YE27	P15880;H0YEN5;E9PQD7;E9PMM9;I3L404	40S ribosomal protein S2	RPS2				0.102936	0.0373332	0.778515	0.413338	13	13	13	44.7	31.324	66.41	0.0455185	-0.000130278	0.26342	0.042733	-0.160692	0.229958
Q6PGP7;D6RCE2	Q6PGP7	Tetratricopeptide repeat protein 37	TTC37				0.102833	0.0128114	0.62725	0.334324	17	17	17	12.9	175.48	83.845	-0.0154187	-0.0127107	0.336629	-0.0217418	-0.179831	0.240008
P34897-3;P34897;P34897-2;H0YIZ0;G3V2Y4;G3V5L0;G3V540;G3V4W5;G3V241;G3V3Y8;G3V4T0;G3V4X0;G3V2W0;G3V2E4;G3V2D2	P34897-3;P34897;P34897-2;H0YIZ0;G3V2Y4	Serine hydroxymethyltransferase, mitochondrial;Serine hydroxymethyltransferase	SHMT2				0.102826	-0.0800088	0.385558	0.370504	16	16	15	38.7	53.454	78.303	NaN	-0.257727	0.463379	NaN	-0.418346	0.258329
P50395;P50395-2;Q5SX87;V9GYF8;Q5SX90;V9GYJ7;Q5SX86;P31150;Q5SX91;G5E9U5	P50395;P50395-2;Q5SX87	Rab GDP dissociation inhibitor beta	GDI2				0.102819	-0.0806579	0.404426	0.374697	16	16	16	49	50.663	141.65	NaN	-0.194653	0.400292	NaN	-0.403161	0.241845
P49411	P49411	Elongation factor Tu, mitochondrial	TUFM				0.102712	-0.00426044	0.643036	0.31209	22	22	22	55.3	49.541	181.24	0.00268429	-0.0203198	0.325773	-0.0203424	-0.203197	0.210758
Q9NTJ5;E9PGZ4;Q9NTJ5-2;C9JV50;F8WDN7;F8WCQ2	Q9NTJ5;E9PGZ4;Q9NTJ5-2;C9JV50	Phosphatidylinositide phosphatase SAC1	SACM1L				0.102636	-0.0368313	0.707238	0.41955	8	8	8	12.9	66.966	21.253	0.0818152	-0.0503024	0.276397	0.0711453	-0.248598	0.0669584
P63104;E7EX29;B0AZS6;P63104-2;B7Z2E6;H0YB80;E7ESK7;E9PD24;E7EVZ2;E5RIR4;E5RGE1	P63104;E7EX29;B0AZS6;P63104-2;B7Z2E6;H0YB80	14-3-3 protein zeta/delta	YWHAZ				0.102634	0.00834883	0.565863	0.317241	15	13	11	66.5	27.745	278.75	0.128367	-0.15418	0.333716	0.111867	-0.307506	0.220685
Q5JRC6;A0A0D9SGE8;Q8IWS0-4;Q8IWS0-2;Q8IWS0-5;Q8IWS0-3;Q8IWS0	Q5JRC6;A0A0D9SGE8;Q8IWS0-4;Q8IWS0-2;Q8IWS0-5;Q8IWS0-3;Q8IWS0	PHD finger protein 6	PHF6				0.102396	0.00268159	0.641897	0.309488	1	1	1	4.9	36.43	3.172	0.173274	-0.116574	0.250488	0.114411	-0.193257	0.0868912
J3QT28;O43684-2;O43684;J3QSX4	J3QT28;O43684-2;O43684;J3QSX4	Mitotic checkpoint protein BUB3	BUB3				0.102357	-0.017569	0.967877	0.357195	10	10	10	45	31.703	52.649	0.0556841	0.0352691	0.216118	-0.0359102	-0.183745	0.166948
G3V1C3;Q9BZZ5-3;Q9BZZ5-2;Q9BZZ5-6;Q9BZZ5;Q9BZZ5-1;Q9BZZ5-5;H0YER7;E9PQK6	G3V1C3;Q9BZZ5-3;Q9BZZ5-2;Q9BZZ5-6;Q9BZZ5;Q9BZZ5-1;Q9BZZ5-5	Apoptosis inhibitor 5	API5				0.102231	-0.0505427	0.413174	0.348913	5	5	5	13.1	57.56	25.243	NaN	-0.171463	0.375924	NaN	-0.355995	0.25491
Q9Y5Y6	Q9Y5Y6	Suppressor of tumorigenicity 14 protein	ST14				0.102048	-0.0315911	0.472856	0.33146	3	3	3	4.4	94.769	7.8861	NaN	-0.0790002	0.283096	NaN	-0.327671	0.264489
Q92608;E5RFJ0;E7ERW7;F6S220;Q92608-2;H0YB76;H0Y7N4;A0A096LNH6;Q14185;Q9H7D0	Q92608;E5RFJ0;E7ERW7	Dedicator of cytokinesis protein 2	DOCK2				0.101863	0.00453489	0.679646	0.31587	47	47	47	28	211.95	188.79	0.0658037	-0.0516926	0.291477	0.0389776	-0.175217	0.149844
A0A075B793;Q4V328-4;Q4V328;A0A087WT45;Q4V328-2;Q4V328-3;A0A087WXA6;A0A087WW92;A0A087WZF5;A0A087WV84	A0A075B793;Q4V328-4;Q4V328;A0A087WT45;Q4V328-2;Q4V328-3	GRIP1-associated protein 1	GRIPAP1				0.101808	-0.0192433	0.82834	0.396628	16	16	16	23.7	92.753	79.669	0.0746336	-0.00851497	0.239306	-0.0146858	-0.138388	0.095344
P62266;D6RD47;D6RDJ2;D6RIX0;D6R9I7	P62266;D6RD47;D6RDJ2;D6RIX0;D6R9I7	40S ribosomal protein S23	RPS23				0.1018	-0.0054072	0.971782	0.321353	4	4	4	28.7	15.807	14.846	0.088703	0.011129	0.205568	0.0355898	-0.16619	0.114379
O15400-2;O15400	O15400-2;O15400	Syntaxin-7	STX7				0.101668	-0.0366529	0.554552	0.367233	7	7	7	37.2	27.4	44.148	0.0599419	-0.127429	0.372491	0.131747	-0.399278	0.157572
P12270;P12270-2	P12270	Nucleoprotein TPR	TPR				0.101409	-0.0193102	0.588262	0.347957	11	11	11	4.7	267.29	41.136	0.142702	-0.141011	0.302535	0.113275	-0.28454	0.113335
Q14683;G8JLG1;H0Y7K8;V9GY57;V9GYN9	Q14683;G8JLG1	Structural maintenance of chromosomes protein 1A;Structural maintenance of chromosomes protein	SMC1A				0.10132	-0.031169	0.638713	0.408684	34	34	34	28.6	143.23	144.98	0.0939467	-0.0880652	0.298078	0.0592604	-0.226857	0.07409
P07737;K7EJ44;I3L3D5	P07737;K7EJ44	Profilin-1	PFN1				0.101254	-0.0285665	0.477634	0.335239	10	10	7	72.1	15.054	82.594	0.113174	-0.254379	0.444966	0.243385	-0.560336	0.231251
Q15003;E9PHA2;C9J470;Q15003-2;C9JZP1;H7C415	Q15003;E9PHA2;C9J470;Q15003-2	Condensin complex subunit 2	NCAPH				0.101193	-0.0393405	1.00815	0.449731	16	16	16	28.5	82.562	159.2	0.0364692	0.0609153	0.206196	-0.147154	-0.114187	0.143319
A2NJV5;A0A0A0MRZ7;A0A075B6S2;A0A087X0Q4;A0A0C4DH68;A0A075B6R9;A0A075B6S6;A0A075B6P5;A0A087WW87;P06310;P01615;P01614	A2NJV5;A0A0A0MRZ7;A0A075B6S2;A0A087X0Q4;A0A0C4DH68;A0A075B6R9;A0A075B6S6;A0A075B6P5;A0A087WW87;P06310;P01615;P01614	Ig kappa chain V-II region RPMI 6410;Ig kappa chain V-II region FR;Ig kappa chain V-II region Cum	IGKV A18;IGKV2D-26;IGKV2D-29;IGKV2-40;IGKV2-24;IGKV2D-24;IGKV2D-30;IGKV2D-28				0.101124	-0.671695	0.321842	0.684873	2	2	2	16.7	13.085	5.9095	-1.27222	1.47446	NaN	-1.18131	-0.162077	NaN
Q8WU39;Q8WU39-3	Q8WU39	Marginal zone B- and B1-cell-specific protein	MZB1				0.101048	-0.00621028	0.446945	0.307925	5	5	5	31.2	20.694	25.773	0.312495	-0.377816	0.368465	0.429171	-0.525507	0.0777054
P50502;Q8NFI4;Q3KNR6;H7C3I1;F6VDH7;Q8IZP2;F8WAQ7	P50502;Q8NFI4;Q3KNR6;H7C3I1	Hsc70-interacting protein;Putative protein FAM10A5	ST13;ST13P5				0.10101	-7.90755e-06	0.528527	0.301043	7	7	7	19.2	41.331	28.149	0.153602	-0.198547	0.347976	0.181586	-0.378201	0.196591
E7EVJ5;Q96F07-2;Q96F07;H7C229;E7EW33;Q7L576;A0A0G2JR96;A0A0G2JQT1;Q7L576-2;A0A087WWZ1;A0A087WVE1;A0A087WTQ3;Q7L576-3;A0A0G2JRX2;A0A087WU52;A0A0G2JRV9;A0A087WWL1;A0A087WV63;A0A0G2JRF5;A0A087WWY5;H0YL50;A0A0G2JQH3;A0A087WVZ5	E7EVJ5;Q96F07-2;Q96F07;H7C229;E7EW33;Q7L576;A0A0G2JR96;A0A0G2JQT1	Cytoplasmic FMR1-interacting protein 2;Cytoplasmic FMR1-interacting protein 1	CYFIP2;CYFIP1				0.100781	0.0468746	0.57236	0.487247	22	22	22	20.5	142.58	118.45	0.0569048	-0.109443	0.354882	0.107786	-0.12859	0.161428
Q15021;E7EN77;F5GZK7;F5H431;REV__Q02790	Q15021;E7EN77	Condensin complex subunit 1	NCAPD2				0.100777	-0.0309641	0.706797	0.410898	34	34	34	29.6	157.18	177.58	0.0322964	-0.015234	0.285268	-0.0607954	-0.179391	0.147294
Q96K76-4;Q96K76;Q96K76-2;Q96K76-3	Q96K76-4;Q96K76;Q96K76-2	Ubiquitin carboxyl-terminal hydrolase 47	USP47				0.100651	0.0250501	0.644413	0.35836	13	13	13	12.5	154.7	47.701	0.0303568	-0.0430477	0.314644	-0.012441	-0.200239	0.28783
F8WAS3;C9IZN5;A0A087X1G1;H7BYD0;Q16718-2;Q16718	F8WAS3;C9IZN5;A0A087X1G1;H7BYD0;Q16718-2;Q16718	NADH dehydrogenase [ubiquinone] 1 alpha subcomplex subunit 5	NDUFA5				0.100531	0.0356255	0.614579	0.400094	3	3	3	28.6	7.8423	17.384	-0.00915963	-0.0266967	0.33745	0.0929661	-0.196502	0.210412
Q5VTE0;P68104;A0A087WVQ9;P68104-2;A0A087WV01;Q5JR01;A6PW80	Q5VTE0;P68104;A0A087WVQ9;P68104-2;A0A087WV01	Putative elongation factor 1-alpha-like 3;Elongation factor 1-alpha 1;Elongation factor 1-alpha	EEF1A1P5;EEF1A1				0.100485	-0.000504357	0.727512	0.302619	21	21	12	48.9	50.184	112.64	0.0445006	-0.0172003	0.274154	-0.033253	-0.150906	0.182646
O60488-2;O60488;D6RFW9;D6RDA8;D6RD96;D6RF95;H0Y9A0	O60488-2;O60488	Long-chain-fatty-acid--CoA ligase 4	ACSL4				0.100441	-0.0216791	0.487795	0.337928	9	9	7	19.7	74.435	33.714	0.151921	-0.252027	0.401428	0.102502	-0.390352	0.222812
P52756;C9J9P7;C9JFQ5;P52756-4;P52756-2;P52756-5	P52756;C9J9P7;C9JFQ5;P52756-4;P52756-2;P52756-5	RNA-binding protein 5	RBM5				0.100408	0.0238273	1.08614	0.373366	2	2	2	2.9	92.153	6.3332	NaN	0.073951	0.126865	NaN	-0.0731176	0.120772
Q9UH99-3;Q9UH99;Q9UH99-2;H0Y686;B0QY60;B0QY63;B0QY64	Q9UH99-3;Q9UH99;Q9UH99-2	SUN domain-containing protein 2	SUN2				0.100088	-0.154517	0.47613	0.49232	4	4	4	10	79.611	14.704	NaN	-0.0742311	0.274407	NaN	-0.401188	0.0921535
E7EUI7;E7EMN6;P41236;G1AUC5;Q6NXS1	E7EUI7;E7EMN6;P41236;G1AUC5;Q6NXS1	Protein phosphatase inhibitor 2;Protein phosphatase inhibitor 2-like protein 3	PPP1R2;PPP1R2P3				0.0998688	0.0461754	0.579421	0.379089	3	3	3	45	8.9811	16.472	0.0857186	-0.120409	0.334297	0.150572	-0.332827	0.320781
O95831;O95831-3;O95831-2;E9PMA0;O95831-5;O95831-4;O95831-6	O95831;O95831-3;O95831-2;E9PMA0	Apoptosis-inducing factor 1, mitochondrial	AIFM1				0.0998359	-0.0211433	0.532409	0.34336	12	12	12	26.1	66.9	94.592	0.0280016	-0.126586	0.398092	0.0748164	-0.334025	0.195779
Q96QK1;I3L4S0;A0A1W2PP10;I3L4P4	Q96QK1	Vacuolar protein sorting-associated protein 35	VPS35				0.0998197	-0.0197675	0.599962	0.347666	16	16	16	27.4	91.706	205.69	0.0674056	-0.0952391	0.327293	0.0904697	-0.291307	0.141535
O75489;E9PS48;O75489-2	O75489	NADH dehydrogenase [ubiquinone] iron-sulfur protein 3, mitochondrial	NDUFS3				0.0997134	0.00986649	0.650037	0.327573	6	6	6	25	30.241	18.102	0.00736364	-0.0201955	0.311972	0.0293432	-0.202635	0.202892
F8VVA7;P61923;F8VXB1;F8W156;F8VYZ4;P61923-5;P61923-4;F8VUC5;F8W651;F8VXR1;P61923-3;F8VYK5;F8VYE0;P61923-2	F8VVA7;P61923;F8VXB1;F8W156;F8VYZ4;P61923-5;P61923-4;F8VUC5;F8W651;F8VXR1;P61923-3	Coatomer subunit zeta-1	COPZ1				0.0995531	-0.0596387	0.849834	0.573358	4	4	4	29.8	22.34	53.736	0.00979071	0.0551178	0.233751	-0.130592	-0.148558	0.100234
F8VZJ2;H0YHX9;Q13765;E9PAV3-2;E9PAV3;F8W0W4;F8W1N5;F8VNW4	F8VZJ2;H0YHX9;Q13765;E9PAV3-2;E9PAV3;F8W0W4;F8W1N5;F8VNW4	Nascent polypeptide-associated complex subunit alpha;Nascent polypeptide-associated complex subunit alpha, muscle-specific form	NACA				0.0994837	0.0381597	0.498398	0.361442	4	4	4	41.9	15.016	45.158	0.164174	-0.238347	0.372624	0.237519	-0.373814	0.250774
B7Z2Y2;Q14746-2;Q14746;V9GY21	B7Z2Y2;Q14746-2;Q14746	Conserved oligomeric Golgi complex subunit 2	COG2				0.09944	-0.0698369	0.690881	0.471024	5	5	5	13.1	76.078	62.938	NaN	0.0253824	0.173498	NaN	-0.195043	0.0553693
Q9UHB9;Q9UHB9-4;Q9UHB9-2;Q9UHB9-3;K7EN53;K7EQC2	Q9UHB9;Q9UHB9-4;Q9UHB9-2	Signal recognition particle subunit SRP68	SRP68				0.0994	0.0232957	0.66601	0.365168	11	11	11	22.6	70.729	67.527	0.0453621	-0.0434409	0.296279	0.018326	-0.180015	0.231576
P23921;E9PL69;E9PP77;H0YCY7	P23921;E9PL69	Ribonucleoside-diphosphate reductase large subunit	RRM1				0.0992495	-0.0156716	0.446076	0.318297	5	5	5	7.2	90.069	24.989	NaN	-0.108328	0.306827	NaN	-0.271305	0.239962
P42858	P42858	Huntingtin	HTT				0.0991082	-0.0316299	0.56761	0.410028	5	5	5	1.8	347.6	11.388	NaN	-0.0137638	0.21198	NaN	-0.118644	0.0553841
E9PC52;Q16576;Q16576-2;Q5JP01;H0YF10;Q5JP02;H0YCT5;H0YDK2;H0YEU5;C9JAJ9;Q5JNZ6	E9PC52;Q16576;Q16576-2;Q5JP01	Histone-binding protein RBBP7	RBBP7				0.0990827	0.112732	0.438816	0.41663	9	3	3	21.6	46.938	10.397	NaN	-0.118662	0.316827	NaN	-0.180443	0.405906
P49770;H0YJJ8;G3V5E5;H0YK01	P49770;H0YJJ8;G3V5E5	Translation initiation factor eIF-2B subunit beta	EIF2B2				0.0988642	-0.0619492	0.533271	0.500489	4	4	4	16.8	38.989	17.154	-0.0310223	NaN	0.228751	-0.156823	NaN	0.0329249
F6WQW2;P43487-2;P43487;C9JXG8;C9JJ34;C9JDM3;C9JGV6;C9JIC6;Q5T0Z6;Q9C010;Q9C010-2	F6WQW2;P43487-2;P43487;C9JXG8;C9JJ34;C9JDM3;C9JGV6	Ran-specific GTPase-activating protein	RANBP1				0.098855	0.0274837	0.645995	0.370772	4	4	4	13.7	31.904	10.461	0.103633	-0.0882424	0.281175	0.0918779	-0.222052	0.212624
A0A1B0GUU9;P01871;P01871-2;P04220	A0A1B0GUU9;P01871;P01871-2;P04220	Ig mu chain C region;Ig mu heavy chain disease protein	IGHM				0.0988164	-0.0147002	0.88198	0.34547	15	15	15	39.9	51.923	87.121	0.0306402	0.0391346	0.226674	-0.0979536	-0.142601	0.196454
P52701-3;P52701;P52701-4;P52701-2;A0A087WWJ1;A0A087WYT6;F8W7G9;F8WAX8	P52701-3;P52701;P52701-4;P52701-2;A0A087WWJ1	DNA mismatch repair protein Msh6	MSH6				0.098655	-0.00473771	0.896669	0.321231	29	29	29	28.9	137.96	253.66	0.0343075	0.0385837	0.223074	-0.0382515	-0.112169	0.136207
Q9Y6W5;Q9Y6W5-2	Q9Y6W5;Q9Y6W5-2	Wiskott-Aldrich syndrome protein family member 2	WASF2				0.098614	0.0847868	0.542228	0.54293	7	7	7	17.5	54.283	49.468	0.0700378	-0.142296	0.3681	0.210104	-0.169078	0.213334
O00267;O00267-2;M0QYL9	O00267;O00267-2	Transcription elongation factor SPT5	SUPT5H				0.0985183	0.021964	0.559787	0.341264	6	6	6	8.1	121	25.458	NaN	-0.0172421	0.214279	NaN	-0.13505	0.178978
E9PR38;H0YEH2;Q5T1Z4;Q5T1Z8;Q14671-4;Q14671-2;Q14671;Q14671-3;H0YDK8;A0A0C4DG68;A0A0A0MR59;Q8TB72-2;Q8TB72-4;Q8TB72-3;Q8TB72;E9PM68;E9PL65;E9PMX1;H0YDC5;H0YC97	E9PR38;H0YEH2;Q5T1Z4;Q5T1Z8;Q14671-4;Q14671-2;Q14671;Q14671-3;H0YDK8;A0A0C4DG68;A0A0A0MR59;Q8TB72-2;Q8TB72-4;Q8TB72-3;Q8TB72	Pumilio homolog 1;Pumilio homolog 2	PUM1;PUM2				0.098362	9.68799e-05	0.689509	0.301274	4	4	4	4.4	100.5	11.879	0.0271457	-0.0183676	0.286308	0.0337052	-0.225724	0.192309
O15111	O15111	Inhibitor of nuclear factor kappa-B kinase subunit alpha	CHUK				0.098287	-0.0927826	0.474035	0.415102	2	2	2	5.1	84.639	7.1305	NaN	-0.0749261	0.2715	NaN	-0.337167	0.151602
P47756-2;B1AK87;B1AK88;P47756;B1AK85	P47756-2;B1AK87;B1AK88;P47756;B1AK85	F-actin-capping protein subunit beta	CAPZB				0.0982476	0.0107797	0.622432	0.335632	14	14	14	48.2	30.628	47.363	0.0770407	-0.086431	0.304133	0.0752549	-0.184024	0.141108
Q9NZ01;M0QXM3	Q9NZ01	Very-long-chain enoyl-CoA reductase	TECR				0.0982213	-0.000343833	0.630721	0.302074	3	3	3	8.4	36.034	5.1162	-0.00451397	-0.0199881	0.319166	0.0401274	-0.192465	0.151306
Q9UID3-2;Q9UID3;H0YCB7;H0YEE1	Q9UID3-2;Q9UID3;H0YCB7;H0YEE1	Vacuolar protein sorting-associated protein 51 homolog	VPS51				0.0981809	-0.0753258	0.572956	0.441055	2	2	2	4.9	72.655	31.504	NaN	-0.0113166	0.207678	NaN	-0.238313	0.087661
Q5T7C4;P09429;B2RPK0;P23497	Q5T7C4;P09429;B2RPK0	High mobility group protein B1;Putative high mobility group protein B1-like 1	HMGB1;HMGB1P1				0.0979485	-0.043447	0.404536	0.337822	8	8	7	53.2	18.311	21.995	NaN	-0.185145	0.381042	NaN	-0.382109	0.295215
A6NLN1;A0A0U1RRM4;P26599;P26599-2;P26599-3;A0A0D9SF20;K7ELW5;A0A087WUW5;K7ES59;K7EKJ7;K7EK45	A6NLN1;A0A0U1RRM4;P26599;P26599-2;P26599-3;A0A0D9SF20	Polypyrimidine tract-binding protein 1	PTBP1				0.0977202	-0.0495911	0.593933	0.362713	7	7	7	16.9	56.51	37.167	NaN	-0.00294322	0.198384	NaN	-0.284582	0.185399
Q9HD33-3;Q9HD33-2;Q9HD33	Q9HD33-3;Q9HD33-2;Q9HD33	39S ribosomal protein L47, mitochondrial	MRPL47				0.0976929	0.0182384	0.520556	0.396273	2	2	2	12.9	16.991	5.2936	-0.0382088	NaN	0.233595	-0.0388305	NaN	0.0753073
P62424;Q5T8U3;Q5T8U2	P62424;Q5T8U3	60S ribosomal protein L7a	RPL7A				0.0973877	0.0023099	0.430678	0.303454	7	7	7	30.1	29.995	21.22	NaN	-0.129529	0.324304	NaN	-0.261854	0.266474
O15143;A0A1W2PNV4	O15143;A0A1W2PNV4	Actin-related protein 2/3 complex subunit 1B	ARPC1B				0.0971962	-0.0467939	0.438126	0.344767	3	3	3	10.2	40.949	9.3941	NaN	-0.117437	0.311829	NaN	-0.355394	0.261806
E7EVA0;P27816;P27816-6;P27816-2;P27816-5;P27816-4;H7C4C5;B5MEG9;H0Y2V1;F8W9U4;H7C456;A0A0J9YVV8;A0A0J9YW37;P27816-7	E7EVA0;P27816;P27816-6;P27816-2;P27816-5	Microtubule-associated protein;Microtubule-associated protein 4	MAP4				0.0968192	-0.0159885	0.681773	0.339404	42	42	42	23.7	245.44	187.27	-0.0234529	0.029128	0.284782	-0.075607	-0.211047	0.238689
P60842;J3KT12;P60842-2;J3QS69;J3KTB5;J3QL43;J3KSZ0;J3QR64;J3KTN0;J3QLN6;J3QKZ9;J3KS25;J3QL52;J3KS93;J3KT04;E7EMV8	P60842;J3KT12;P60842-2;J3QS69;J3KTB5;J3QL43;J3KSZ0	Eukaryotic initiation factor 4A-I	EIF4A1				0.0963941	-0.0413895	0.644998	0.423091	23	23	13	60.1	46.153	176.68	0.0896932	-0.0808068	0.280296	0.0354298	-0.269032	0.109434
P13489;E9PMJ3;E9PLZ3;E9PIM9;E9PMA9;E9PMN0;E9PIK5;H0YCR7;E9PR82;E9PMI1	P13489;E9PMJ3;E9PLZ3;E9PIM9	Ribonuclease inhibitor	RNH1				0.0963597	0.0604229	0.555	0.452582	7	7	7	20.6	49.973	28.96	0.00813158	-0.0859681	0.366916	0.123688	-0.204941	0.262521
U3KQ83;U3KPX3;H0Y9X2;U3KQK7;P48729;P48729-2	U3KQ83;U3KPX3;H0Y9X2;U3KQK7;P48729;P48729-2	Casein kinase I isoform alpha	CSNK1A1				0.0963035	0.0425523	0.927116	0.481696	2	2	2	31.2	11.105	14.938	0.0619423	0.0182448	0.208724	0.0816353	-0.116952	0.162974
H0Y7F0;H0Y9H6;E9PDE4;E7ES10;E9PCH5;E7EVY3;B7Z574;A0A0C4DGB5;P20810-3;P20810-4;P20810-8;P20810-2;P20810;P20810-9;P20810-5;P20810-10;P20810-7;P20810-6;E7EQ12;A0A0A0MR45;E7EQA0;H0YD33;D6RC54;F8W7E0	H0Y7F0;H0Y9H6;E9PDE4;E7ES10;E9PCH5;E7EVY3;B7Z574;A0A0C4DGB5;P20810-3;P20810-4;P20810-8;P20810-2;P20810;P20810-9;P20810-5;P20810-10;P20810-7;P20810-6;E7EQ12;A0A0A0MR45;E7EQA0;H0YD33	Calpastatin	CAST				0.0962467	-0.0616977	0.639931	0.449216	3	3	3	11.5	47.713	19.525	0.208038	-0.114811	0.195513	0.129206	-0.344977	0.0306773
Q9H4L5-6;Q9H4L5-5;Q9H4L5-2;Q9H4L5;Q9H4L5-8;Q9H4L5-7;Q9H4L5-4;Q9H4L5-3	Q9H4L5-6;Q9H4L5-5;Q9H4L5-2;Q9H4L5;Q9H4L5-8;Q9H4L5-7;Q9H4L5-4;Q9H4L5-3	Oxysterol-binding protein-related protein 3	OSBPL3				0.0959738	0.0763762	0.476286	0.395858	4	4	4	8	68.673	14.209	NaN	-0.0710347	0.262982	NaN	-0.163606	0.316359
P61009	P61009	Signal peptidase complex subunit 3	SPCS3				0.0958003	-0.0216319	0.648966	0.355336	3	3	3	15.6	20.313	7.2401	0.133507	-0.097639	0.251533	0.103393	-0.280048	0.111759
Q9Y617;Q9Y617-2	Q9Y617;Q9Y617-2	Phosphoserine aminotransferase	PSAT1				0.0956283	-0.106181	0.395838	0.395416	10	10	10	28.6	40.422	30.362	NaN	-0.204906	0.396163	NaN	-0.441303	0.228942
Q8WVC2;P63220;Q9BYK1	Q8WVC2;P63220;Q9BYK1	40S ribosomal protein S21	RPS21				0.095458	0.0420713	0.511378	0.37681	4	4	4	45.7	8.85	21.928	0.141168	-0.2058	0.351006	0.254838	-0.323069	0.194445
A0A087WX29;Q13148;A0A087WXQ5;A0A087WV68;B1AKP7;G3V162;A0A087X260;A0A087WYY0;Q13148-4;A0A087WW61;A0A087WX67;A0A087WXV3;K7EJM5;K7EN94;A0A087WTZ4;K7EL26;A0A087WYE7;A0A087WZC9;A0A1W2PNU8	A0A087WX29;Q13148;A0A087WXQ5;A0A087WV68;B1AKP7;G3V162;A0A087X260;A0A087WYY0;Q13148-4;A0A087WW61;A0A087WX67;A0A087WXV3;K7EJM5;K7EN94	TAR DNA-binding protein 43	TARDBP				0.0954162	-0.0043636	0.56705	0.307383	4	4	4	21	26.743	11.739	0.000954402	-0.0688906	0.354185	0.0451273	-0.394555	0.336337
Q9UQE7	Q9UQE7	Structural maintenance of chromosomes protein 3	SMC3				0.095394	-0.0230681	0.630408	0.385029	29	29	29	28.3	141.54	205.66	0.0873554	-0.086609	0.285436	0.0364692	-0.202345	0.0966712
P22234;E9PBS1;P22234-2;D6RF62	P22234;E9PBS1;P22234-2;D6RF62	Multifunctional protein ADE2;Phosphoribosylaminoimidazole-succinocarboxamide synthase;Phosphoribosylaminoimidazole carboxylase	PAICS				0.0951909	0.00915864	0.648537	0.323451	16	16	16	39.1	47.079	223.58	0.0508049	-0.0550724	0.28984	0.069779	-0.237516	0.195213
P08238;Q58FF7	P08238	Heat shock protein HSP 90-beta	HSP90AB1				0.0949696	-0.0195087	0.599852	0.346126	47	47	26	54.3	83.263	323.31	0.0567525	-0.0860393	0.314196	0.084612	-0.295146	0.152008
Q8WXX5	Q8WXX5	DnaJ homolog subfamily C member 9	DNAJC9				0.0947973	-0.00671838	0.508983	0.310737	4	4	4	19.2	29.909	7.2474	NaN	-0.0444614	0.234056	NaN	-0.200143	0.186706
P48634;P48634-2;P48634-3;P48634-4	P48634;P48634-2;P48634-3;P48634-4	Protein PRRC2A	PRRC2A				0.0944949	-0.0357371	0.598191	0.36208	6	5	5	3.5	228.86	13.195	-0.129093	0.145791	0.266787	-0.26264	-0.188492	0.343921
Q8WVM8;Q8WVM8-3;Q8WVM8-2;J3KNG4;G3V2M8;G3V4I1;G3V363;H0YJS6;G3V5F3;H0YJY1;G3V3K9;G3V551;G3V5E2	Q8WVM8;Q8WVM8-3;Q8WVM8-2	Sec1 family domain-containing protein 1	SCFD1				0.0944782	-0.066633	0.5612	0.467652	11	11	11	26.9	72.379	50.449	0.0185757	-0.0871423	0.352001	-0.00899112	-0.333033	0.142125
J3QL05;J3KP15;Q01130-2;Q01130;Q9BRL6-2;Q9BRL6	J3QL05;J3KP15;Q01130-2;Q01130	Serine/arginine-rich splicing factor 2	SRSF2				0.0944336	0.0255916	0.526206	0.348879	3	3	3	31.5	15.156	38.148	0.127364	-0.181901	0.337837	0.0877459	-0.2994	0.288429
Q13263;Q13263-2;M0R0K9;M0R3C0;M0R2I3	Q13263;Q13263-2;M0R0K9	Transcription intermediary factor 1-beta	TRIM28				0.0942319	-0.0576356	0.641328	0.537117	21	21	21	38	88.549	206.6	0.0933166	-0.0836817	0.273061	-0.0648254	-0.206727	0.0986453
Q8TD16-2;Q8TD16	Q8TD16-2;Q8TD16	Protein bicaudal D homolog 2	BICD2				0.0942131	-0.0511751	0.439649	0.356841	3	3	3	4.8	96.805	5.9489	NaN	-0.111632	0.300058	NaN	-0.31809	0.215739
A2A274;Q99798	A2A274;Q99798	Aconitate hydratase, mitochondrial	ACO2				0.0941956	0.0510265	0.481754	0.378695	15	15	15	25.7	87.819	60.284	0.308052	-0.272051	0.246586	0.33169	-0.376823	0.198212
Q13547;Q5TEE2;E5RFI6;E5RJ04;E5RGV4;E5RHE7;E5RH52;E5RG37;E5RFP9;H3BM24;E5RK19;E7ESJ6;O15379;O15379-2	Q13547;Q5TEE2	Histone deacetylase 1	HDAC1				0.0941617	-0.0592556	0.678075	0.413805	10	10	5	24.9	55.102	34.241	NaN	0.0211897	0.167134	NaN	-0.217048	0.0985362
Q9C0C9;K7ES11;K7EQ12	Q9C0C9;K7ES11	E2/E3 hybrid ubiquitin-protein ligase UBE2O	UBE2O				0.0941294	-0.0687111	0.745247	0.569184	28	28	28	24.9	141.29	125.87	-0.0134253	0.045743	0.25007	-0.0983401	-0.213987	0.106194
O75306-2;O75306	O75306-2;O75306	NADH dehydrogenase [ubiquinone] iron-sulfur protein 2, mitochondrial	NDUFS2				0.0938757	9.78758e-05	0.62751	0.301303	10	10	10	26.7	51.851	50.849	0.0343075	-0.0536929	0.301013	0.0951693	-0.219675	0.1248
P38646;D6RJI2;H0Y8S0;D6RA73;H0YBG6	P38646	Stress-70 protein, mitochondrial	HSPA9				0.0937831	-0.00340548	0.553826	0.309592	32	32	32	55.2	73.68	323.31	0.064458	-0.123754	0.340645	0.0803017	-0.246202	0.155684
A0A087WTB8;P15374;Q5TBK7	A0A087WTB8;P15374;Q5TBK7	Ubiquitin carboxyl-terminal hydrolase;Ubiquitin carboxyl-terminal hydrolase isozyme L3	UCHL3				0.0937564	-0.10227	0.385632	0.394167	5	5	5	34	21.945	24.409	NaN	-0.23472	0.422233	NaN	-0.429177	0.224637
A0A087X0V5;P29728-2;P29728;F8W1C5;P29728-3	A0A087X0V5;P29728-2;P29728	2-5-oligoadenylate synthase 2	OAS2				0.0936188	-0.153984	0.39903	0.537157	7	7	7	11.7	83.234	46.839	NaN	-0.191451	0.378689	NaN	-0.352881	0.0449138
O43815;O43815-2	O43815;O43815-2	Striatin	STRN				0.0935864	-0.0823832	0.5316	0.486169	7	7	6	11.5	86.131	55.021	NaN	-0.0302758	0.217449	NaN	-0.218216	0.0534495
P31946-2;P31946;Q4VY20;A0A0J9YWZ2;Q4VY19;A0A0J9YWE8	P31946-2;P31946	14-3-3 protein beta/alpha;14-3-3 protein beta/alpha, N-terminally processed	YWHAB				0.0935019	0.0218894	0.520959	0.346201	12	7	7	57.8	27.85	112.64	0.136467	-0.189827	0.333866	0.199316	-0.28891	0.155262
O14776-2;O14776;G3V220	O14776-2;O14776;G3V220	Transcription elongation regulator 1	TCERG1				0.0934297	0.0106313	0.585811	0.326865	8	8	8	8.6	121.69	20.381	0.078203	-0.107142	0.309228	0.0523476	-0.232392	0.211938
Q9P2J5;Q9P2J5-2;Q9P2J5-3;A0A087WXY1	Q9P2J5;Q9P2J5-2;Q9P2J5-3	Leucine--tRNA ligase, cytoplasmic	LARS				0.0932383	-0.023972	0.707868	0.368165	22	22	22	25	134.46	125.09	0.0759847	-0.0464562	0.250186	0.0465342	-0.252689	0.134239
P26639;P26639-2;D6RCA5;D6R9F8;D6RDJ6;D6RBR8;D6RJ97;D6RHV7;D6RCS6;A2RTX5-2;A2RTX5	P26639;P26639-2	Threonine--tRNA ligase, cytoplasmic	TARS				0.0928094	-0.00090992	0.515729	0.30239	10	10	10	16.2	83.434	26.72	0.100853	-0.179466	0.357041	0.186617	-0.412087	0.22274
P46821;D6RA32;D6RA40;D6RGJ3	P46821	Microtubule-associated protein 1B;MAP1B heavy chain;MAP1 light chain LC1	MAP1B				0.0927621	0.0292095	0.879827	0.399588	35	35	35	16.2	270.63	136.75	0.122019	-0.0231701	0.179437	0.0757294	-0.161812	0.173711
Q14008-2;Q14008;Q14008-3;E9PQH5;H0YCF6;H0YEK7	Q14008-2;Q14008;Q14008-3	Cytoskeleton-associated protein 5	CKAP5				0.0927336	0.00607824	0.751351	0.325085	17	17	17	9	218.52	54.291	0.0503411	-0.0153598	0.243219	-0.0169378	-0.118924	0.154096
Q86X55-1;Q86X55;Q86X55-2;K7EQA8;K7EK20;K7EPK1	Q86X55-1;Q86X55;Q86X55-2;K7EQA8	Histone-arginine methyltransferase CARM1	CARM1				0.0926976	-0.054275	0.421971	0.394932	4	4	4	8.4	63.459	9.34	NaN	-0.138176	0.323572	NaN	-0.226418	0.117868
A6NJA2;P54578-2;P54578-3;P54578	A6NJA2;P54578-2;P54578-3;P54578	Ubiquitin carboxyl-terminal hydrolase;Ubiquitin carboxyl-terminal hydrolase 14	USP14				0.0926858	-0.073006	0.40102	0.364698	8	8	8	25	51.086	38.032	NaN	-0.18418	0.369552	NaN	-0.408613	0.262601
H0YKD8;P46779;P46779-2;P46779-3;H0YLP6;H0YMF4;P46779-4;P46779-5	H0YKD8;P46779;P46779-2;P46779-3;H0YLP6;H0YMF4;P46779-4;P46779-5	60S ribosomal protein L28	RPL28				0.0925363	0.0385048	0.56874	0.397484	6	6	6	27.6	19.072	14.867	0.14851	-0.148695	0.277794	0.0777675	-0.210666	0.248413
Q9H4M9;A0A024R571;C9J2Z4;C9JC03;Q9NZN3;C9JDQ8;C9JIJ3;C9IZH1;Q9NZN3-2	Q9H4M9;A0A024R571;C9J2Z4;C9JC03	EH domain-containing protein 1	EHD1				0.0923837	-0.0504094	0.416002	0.359779	11	11	10	22.7	60.626	42.231	NaN	-0.149127	0.333894	NaN	-0.3007	0.199881
P11216;H0Y4Z6	P11216	Glycogen phosphorylase, brain form	PYGB				0.0922869	-0.181968	0.386362	0.52199	6	6	6	8.3	96.695	16.972	NaN	-0.2284	0.412974	NaN	-0.433445	0.0695094
G5EA31;P53992;P53992-2;A0A0U1RR49	G5EA31;P53992	Protein transport protein Sec24C	SEC24C				0.0922523	-0.0631519	0.413931	0.367075	6	6	6	8.4	111.98	22.088	NaN	-0.153144	0.337648	NaN	-0.343451	0.217148
B4DWR3;P61758	B4DWR3;P61758	Prefoldin subunit 3	VBP1				0.0921502	0.070649	0.570681	0.438506	4	4	4	21.4	22.254	10.493	0.109545	-0.132356	0.299262	0.299529	-0.278124	0.190541
Q9UNZ2;Q9UNZ2-5;Q9UNZ2-4;Q9UNZ2-6;F2Z2K0;R4GNE6	Q9UNZ2;Q9UNZ2-5;Q9UNZ2-4;Q9UNZ2-6;F2Z2K0	NSFL1 cofactor p47	NSFL1C				0.0921471	-0.0917532	0.480267	0.478563	9	9	9	30	40.572	50.359	0.0591088	-0.20412	0.421453	0.109882	-0.455324	0.0701827
P49257	P49257	Protein ERGIC-53	LMAN1				0.0921142	-0.0809441	0.408929	0.422075	4	4	4	8.2	57.548	15.45	NaN	-0.163758	0.347986	NaN	-0.282379	0.120491
P55795	P55795	Heterogeneous nuclear ribonucleoprotein H2	HNRNPH2				0.0920696	-0.032463	0.748651	0.349348	8	4	4	23.6	49.263	19.916	NaN	0.0342951	0.149844	NaN	-0.226953	0.162027
E7EPT4;P19404	E7EPT4;P19404	NADH dehydrogenase [ubiquinone] flavoprotein 2, mitochondrial	NDUFV2				0.091965	-0.0450942	0.434088	0.362321	3	3	3	13.5	27.907	10.613	NaN	-0.117039	0.300969	NaN	-0.260088	0.169899
P46783;F6U211;A0A1W2PQS6;S4R435;Q9NQ39	P46783;F6U211;A0A1W2PQS6;S4R435;Q9NQ39	40S ribosomal protein S10;Putative 40S ribosomal protein S10-like	RPS10;RPS10-NUDT3;RPS10P5				0.0917828	0.0304387	0.638334	0.386167	7	7	7	38.8	18.898	63.15	0.0798322	-0.0771135	0.27263	0.0797238	-0.195806	0.207398
P22102;P22102-2;F8WD69;A0A140TA71;C9JBJ1;C9JTV6;C9JZG2;C9JKQ7;H7C366	P22102	Trifunctional purine biosynthetic protein adenosine-3;Phosphoribosylamine--glycine ligase;Phosphoribosylformylglycinamidine cyclo-ligase;Phosphoribosylglycinamide formyltransferase	GART				0.0915806	-0.00423621	0.613692	0.313553	28	28	28	39.5	107.77	183.65	0.086609	-0.0934567	0.28159	0.0332226	-0.202518	0.156587
Q86V81;E9PB61	Q86V81;E9PB61	THO complex subunit 4	ALYREF				0.0915244	0.049721	0.38242	0.358293	3	3	3	12.1	26.888	21.175	NaN	-0.241198	0.424247	NaN	-0.203294	0.302736
P20042	P20042	Eukaryotic translation initiation factor 2 subunit 2	EIF2S2				0.0914181	0.0170434	0.60943	0.340183	9	9	9	32.7	38.388	96.069	0.165867	-0.124145	0.232532	0.17612	-0.260515	0.135524
Q14997;Q14997-2;F8WBH5;Q14997-3;Q14997-4	Q14997;Q14997-2	Proteasome activator complex subunit 4	PSME4				0.0914169	-0.0485194	0.654627	0.508324	15	15	15	9.8	211.33	74.631	-0.044625	0.0411639	0.277712	0.00868533	-0.213234	0.0589907
Q7Z5R6;Q7Z5R6-2	Q7Z5R6	Amyloid beta A4 precursor protein-binding family B member 1-interacting protein	APBB1IP				0.0913649	-0.0400892	0.42815	0.354128	3	3	3	4.4	73.182	6.4818	NaN	-0.125579	0.308309	NaN	-0.259432	0.179254
P07900;P07900-2;G3V2J8;Q14568;Q58FG0;Q58FG1	P07900;P07900-2	Heat shock protein HSP 90-alpha	HSP90AA1				0.0912519	-0.0251891	0.704531	0.35928	42	27	27	54.9	84.659	311.42	0.0901875	-0.0552636	0.238832	0.0312468	-0.292294	0.185479
P19387;H3BRR2	P19387	DNA-directed RNA polymerase II subunit RPB3	POLR2C				0.091171	-0.0400825	0.714552	0.467927	3	3	3	14.5	31.441	21.166	-0.0327282	0.0578282	0.248413	-0.0652087	-0.171701	0.116662
Q10567-3;Q10567-2;Q10567;Q10567-4;C9J1E7;H7C034	Q10567-3;Q10567-2;Q10567;Q10567-4;C9J1E7	AP-1 complex subunit beta-1	AP1B1				0.0911001	-0.0346403	0.597798	0.398516	21	21	12	29	103.56	81.09	0.0941566	-0.106225	0.285369	0.0556077	-0.271119	0.11159
G8JLD5;O00429-4;O00429-5;O00429-3;O00429-2;O00429;O00429-8;O00429-6;O00429-7;F8VZ52;B4DDQ3;H0YHY4;F8VR28;F8VYL3;B4DPZ9;F8W1W3;F8VUJ9	G8JLD5;O00429-4;O00429-5;O00429-3;O00429-2;O00429;O00429-8;O00429-6;O00429-7	Dynamin-1-like protein	DNM1L				0.0909615	-0.0968536	0.427218	0.415128	8	8	8	17.8	79.621	44.065	NaN	-0.126554	0.308476	NaN	-0.351904	0.158196
Q9Y512	Q9Y512	Sorting and assembly machinery component 50 homolog	SAMM50				0.0909138	0.0235174	0.429097	0.3397	4	4	4	7.7	51.976	8.3272	NaN	-0.123427	0.305254	NaN	-0.151171	0.198205
D6RAN4;P32969;E7ESE0;H0Y9V9;H0Y9R4	D6RAN4;P32969;E7ESE0;H0Y9V9;H0Y9R4	60S ribosomal protein L9	RPL9				0.0906969	0.0653183	0.634978	0.458429	4	4	4	26	20.775	17.209	0.140885	-0.103633	0.234838	0.268414	-0.214855	0.142396
Q49AG3	Q49AG3	Zinc finger BED domain-containing protein 5	ZBED5				0.0905503	-0.0869556	0.36696	0.373971	3	3	3	6.1	78.91	17.686	NaN	-0.312029	0.49313	NaN	-0.437945	0.264034
Q9UQ35;Q9UQ35-2;A0A087X1W1;I3L1I8;I3L182;I3L4D8;Q9UQ35-3	Q9UQ35;Q9UQ35-2	Serine/arginine repetitive matrix protein 2	SRRM2				0.0904887	0.0106523	0.446948	0.312074	16	16	16	7.6	299.61	40.915	NaN	-0.0976737	0.278651	NaN	-0.259298	0.280602
O14974-2;O14974;O14974-5;O14974-4;O14974-3;F8VZN8;H0YIS4;H0YHI8;H0YHL8;H0YIS3;F8VW28;A0A0U1RQZ1;H0YIL7;H0YIM2	O14974-2;O14974;O14974-5;O14974-4;O14974-3;F8VZN8	Protein phosphatase 1 regulatory subunit 12A	PPP1R12A				0.090401	0.165285	0.701964	1.02422	14	14	14	17.9	111.18	79.161	0.0435587	-0.0270233	0.254667	0.0619046	0.101506	0.332444
P55735;P55735-2;P55735-4;P55735-3;A8MXL6	P55735;P55735-2;P55735-4;P55735-3;A8MXL6	Protein SEC13 homolog	SEC13				0.0901059	-0.0926216	0.609545	0.528044	4	4	4	23.9	35.54	139.91	NaN	0.00238648	0.177825	NaN	-0.217162	0.0319189
J3KNL2;Q8WYJ6;Q8WYJ6-2;I3L2M1	J3KNL2;Q8WYJ6	Septin-1	43344				0.0899525	0.047243	0.465842	0.590093	7	7	7	21.3	46.918	61.541	-0.0762639	NaN	0.256169	-0.00212018	NaN	0.0966061
A0A0A0MSJ0;Q86XP3-2;Q86XP3	A0A0A0MSJ0;Q86XP3-2;Q86XP3	ATP-dependent RNA helicase DDX42	DDX42				0.0899337	-0.00609014	0.667689	0.312914	7	7	7	12.9	77.813	19.36	0.0591088	-0.0511139	0.261806	0.090011	-0.317539	0.209258
A0A1X7SBZ2;A0A1W2PQ51;Q92841-1;Q92841-3;Q92841;Q92841-2;A0A0U1RQJ0	A0A1X7SBZ2;A0A1W2PQ51;Q92841-1;Q92841-3;Q92841;Q92841-2	Probable ATP-dependent RNA helicase DDX17	DDX17				0.0898385	-0.00501933	0.745211	0.313843	15	9	9	22.5	80.253	62.742	0.1231	-0.0555694	0.201985	0.0727644	-0.244247	0.156425
O14777	O14777	Kinetochore protein NDC80 homolog	NDC80				0.0896233	-0.0701602	0.788074	0.914797	8	8	8	13.2	73.912	18.673	0.0918779	-0.0317315	0.208724	-0.0711128	-0.14393	0.00456227
P48047;H7C0C1;H7C086;H7C068	P48047;H7C0C1	ATP synthase subunit O, mitochondrial	ATP5O				0.0896206	-0.0467348	0.533104	0.427515	9	9	9	49.8	23.277	59.368	-0.0145825	-0.0821388	0.365583	-0.00766743	-0.282829	0.150292
E7EPN9;Q9Y520-6;Q9Y520-4;Q9Y520-5;Q9Y520;Q9Y520-7;Q9Y520-2;Q9Y520-3;A0A0A0MS30;H7C5N8;A0A1W2PQP5	E7EPN9;Q9Y520-6;Q9Y520-4;Q9Y520-5;Q9Y520;Q9Y520-7;Q9Y520-2;Q9Y520-3	Protein PRRC2C	PRRC2C				0.0895097	-0.0125443	0.533228	0.328022	8	8	7	2.8	308.77	19.308	0.188535	-0.185174	0.265168	0.0318123	-0.286299	0.216854
M0QZR4;Q92888-2;Q92888;Q92888-3;Q92888-4;M0R2C7;M0QYC1;M0R3H5;M0QYS3	M0QZR4;Q92888-2;Q92888;Q92888-3;Q92888-4;M0R2C7;M0QYC1	Rho guanine nucleotide exchange factor 1	ARHGEF1				0.0895074	-0.0451219	0.565151	0.418054	6	6	6	7.4	108.32	16.816	-0.0221073	-0.0457922	0.336422	-0.0488763	-0.27056	0.18407
C9JFE4;Q13098-5;Q13098;Q13098-7;A0A096LP07;A0A096LPJ3;A8K070;Q13098-6;J3QQX0;J3QS84;J3QS88;J3KTB0;J3QLE8;J3QLT0;J3QL53;J3KRE8;J3KSA5;J3KRJ4	C9JFE4;Q13098-5;Q13098;Q13098-7;A0A096LP07;A0A096LPJ3;A8K070;Q13098-6	COP9 signalosome complex subunit 1	GPS1				0.0894938	-0.0346296	0.583684	0.38228	6	6	6	13.8	53.371	33.224	-0.021322	-0.0319333	0.321737	-0.0168159	-0.287974	0.200901
Q13257;Q13257-2	Q13257	Mitotic spindle assembly checkpoint protein MAD2A	MAD2L1				0.0894735	-0.0312084	0.594792	0.44929	4	4	4	16.1	23.51	8.3724	0.0503798	-0.0821388	0.30018	0.0385407	-0.177244	0.0450776
Q9H0B6-2;Q9H0B6;E9PQ02;A8MX29;E9PI24;E9PP09;C9JHT2;E9PM83;A8MZ87;C9JZE5;C9J8T5;Q9NSK0-4;Q9NSK0-5;Q9NSK0;Q9NSK0-3	Q9H0B6-2;Q9H0B6;E9PQ02;A8MX29	Kinesin light chain 2	KLC2				0.0893621	-0.0313461	0.572456	0.422881	5	3	3	11.9	60.046	9.2822	-0.0993598	0.0542164	0.31323	-0.0218423	-0.18803	0.115834
Q9NXV6;J3KNE1;D6RGD2	Q9NXV6	CDKN2A-interacting protein	CDKN2AIP				0.0893466	0.144461	0.505378	0.662672	5	5	5	12.2	61.124	18.373	-0.0442209	NaN	0.222914	0.0269008	NaN	0.262021
Q14974;Q14974-2;J3KTM9;J3QR48;J3QKQ5;J3KS06;J3QRG4	Q14974;Q14974-2;J3KTM9	Importin subunit beta-1	KPNB1				0.0890906	-0.0199573	0.680073	0.355542	26	26	26	36.3	97.169	323.31	0.0392157	-0.0320947	0.260151	-4.77622e-05	-0.23495	0.175126
Q9Y678;H0Y8X7;D6RG17;H0Y8G2	Q9Y678	Coatomer subunit gamma-1	COPG1				0.0889858	-0.0438356	1.00342	0.55186	41	41	36	59.2	97.717	323.31	0.0473138	0.0369776	0.182666	-0.0721576	-0.136868	0.0775185
A0A0U1RQH7;G3XAC6;Q14498-3;Q14498-2;Q14498;A0A0U1RQW2;H0Y4X3;A0A087X122;Q5QP22;Q5QP23	A0A0U1RQH7;G3XAC6;Q14498-3;Q14498-2;Q14498;A0A0U1RQW2;H0Y4X3	RNA-binding protein 39	RBM39				0.088539	-0.00532532	0.599946	0.312044	4	4	4	21.2	26.698	26.062	0.261715	-0.113141	0.117043	0.247924	-0.27228	0.00837972
Q92556;Q92556-3;Q92556-2;H7C0S6;H7C3P3;H7C0N5;Q5JVZ8;H0YCM7;Q5JVZ5;Q96JJ3-3;Q96JJ3;Q5JVZ4	Q92556;Q92556-3	Engulfment and cell motility protein 1	ELMO1				0.0880506	0.0130715	0.536967	0.333628	10	10	10	15.7	83.829	46.566	0.0616786	-0.131234	0.333707	0.155123	-0.241323	0.125414
Q13616;A0A0C4DGX4	Q13616;A0A0C4DGX4	Cullin-1	CUL1				0.0879992	-0.0291731	0.445714	0.35462	11	11	11	19.6	89.677	86.534	NaN	-0.0964929	0.272491	NaN	-0.187381	0.129035
C9JIF9;P13798;H7C1U0;C9JLK2;H7C393	C9JIF9;P13798;H7C1U0;C9JLK2;H7C393	Acylamino-acid-releasing enzyme	APEH				0.0879594	-0.136415	0.409908	0.428209	4	4	4	6.5	81.673	11.013	NaN	-0.154272	0.33019	NaN	-0.460184	0.187354
M0QZL1;M0R192;P30043	M0QZL1;M0R192;P30043	Flavin reductase (NADPH)	BLVRB				0.087939	-0.129408	0.402479	0.409197	2	2	2	18.8	15.67	6.2176	NaN	-0.171141	0.347019	NaN	-0.488023	0.229207
B4DXZ6;P51114;P51114-3;P51114-2;E7EU85;E9PFF5;P51116;C9JAJ4;H7C4S4;R9WNI0;A8MQB8;G3V0J0;Q06787-8;Q06787-6;Q06787-2;Q06787-4;Q06787-5;Q06787-9;Q06787-7;Q06787-3;Q06787	B4DXZ6;P51114;P51114-3;P51114-2;E7EU85;E9PFF5	Fragile X mental retardation syndrome-related protein 1	FXR1				0.0877747	-0.080088	0.428594	0.467826	6	6	6	11.8	68.326	13.685	NaN	-0.119948	0.295498	NaN	-0.22636	0.0661838
Q9Y2D5;Q9Y2D5-5;Q9Y2D5-6;Q9Y2D5-7;Q9Y2D5-4;C9JVY5	Q9Y2D5;Q9Y2D5-5;Q9Y2D5-6;Q9Y2D5-7;Q9Y2D5-4;C9JVY5	A-kinase anchor protein 2	AKAP2				0.0876419	-0.0892784	0.654513	0.583776	7	7	7	11.5	94.659	53.078	-0.0532187	0.0543936	0.261751	-0.21785	-0.191917	0.141932
Q5VT52-5;Q5VT52-2;Q5VT52-3;Q5VT52;Q5VT52-4	Q5VT52-5;Q5VT52-2;Q5VT52-3;Q5VT52	Regulation of nuclear pre-mRNA domain-containing protein 2	RPRD2				0.0876412	0.0114109	0.620547	0.322077	3	3	3	4.8	100.27	7.8947	0.00207961	-0.0291402	0.289984	0.0657291	-0.307065	0.275568
P42166;P42167-3	P42166	Lamina-associated polypeptide 2, isoform alpha;Thymopoietin;Thymopentin	TMPO				0.0874989	-0.042987	0.628925	0.389439	13	13	8	28	75.491	90.23	-0.0462741	0.0279778	0.280793	-0.0893222	-0.297888	0.25825
Q9NYV4-2;Q9NYV4;J3QSD7;Q9NYV4-3;F8VXD2;F8VYH9;F8VZZ0;F8VTV8;F8VWX7;F8VZ51;K7EJ83;H0YAZ9;Q9BVE2;E7EUK8;E5RGN0;A0A087X209;A0A087WZU2;F5H6Z0;P11802-2;P11802;Q00534;Q96Q40-2;Q96Q40-4;Q96Q40-3;O94921-3;Q96Q40-5;Q96Q40;O94921-2;O94921;Q07002;Q07002-2;Q00536;Q00536-3;Q07002-3;Q00537-2;Q00537;Q00536-2;Q14004-2;Q14004	Q9NYV4-2;Q9NYV4;J3QSD7;Q9NYV4-3	Cyclin-dependent kinase 12	CDK12				0.0873576	-0.0242783	0.888625	0.380367	5	4	4	4.7	163.23	16.154	0.0260427	0.0370769	0.198953	-0.0178735	-0.202982	0.14802
Q9HAV4;E2QRM3;H0Y9I3;H0Y3W3	Q9HAV4	Exportin-5	XPO5				0.087308	-0.025201	0.675719	0.40526	16	16	16	17.5	136.31	81.302	-0.0500443	0.063024	0.248944	-0.0882087	-0.12406	0.136665
Q5JRA6-2;Q5JRA6;A0A0A0MRH6;Q5JRA6-4	Q5JRA6-2;Q5JRA6;A0A0A0MRH6	Melanoma inhibitory activity protein 3	MIA3				0.0872321	-0.0705925	0.425347	0.467251	4	4	4	2.2	206.89	7.5758	NaN	-0.124374	0.298838	NaN	-0.199957	0.0587719
O94874;O94874-3;O94874-2	O94874;O94874-3;O94874-2	E3 UFM1-protein ligase 1	UFL1				0.0871975	-0.0915771	0.421821	0.440016	9	9	9	13	89.594	37.04	NaN	-0.130237	0.304632	NaN	-0.291154	0.108
Q13315;E9PIN0;E9PIQ5	Q13315	Serine-protein kinase ATM	ATM				0.0871943	-0.0577045	0.664802	0.556465	5	5	5	1.6	350.68	15.426	0.00813158	-0.0123732	0.265825	-0.0628383	-0.197432	0.0871564
O14737;O14737-2;K7ESJ4;K7EQA1;Q3HM38;X6R2P6	O14737;O14737-2;K7ESJ4;K7EQA1	Programmed cell death protein 5	PDCD5				0.087063	-0.0272973	0.474946	0.349339	5	5	5	46.4	14.285	24.32	0.0598284	-0.203441	0.404801	0.10435	-0.38764	0.201398
Q14C86-4;Q14C86-5;Q14C86-2;Q14C86;Q14C86-6;F8W9S7;Q14C86-3;C9IZ08;B4DGD8;B0QZ65;H0Y7I9;A0A0A0MQV8;H0Y4E7;C9IZX9	Q14C86-4;Q14C86-5;Q14C86-2;Q14C86;Q14C86-6;F8W9S7;Q14C86-3;C9IZ08;B4DGD8;B0QZ65	GTPase-activating protein and VPS9 domain-containing protein 1	GAPVD1				0.0870034	-0.0270195	0.666743	0.417785	23	23	23	18.4	160.6	84.992	0.038342	-0.0367087	0.259377	-0.00240394	-0.174074	0.0954197
O15067;H0YGH1;J3QSG0;J3QSH6	O15067	Phosphoribosylformylglycinamidine synthase	PFAS				0.0867814	0.00100507	0.591067	0.304064	6	6	6	6.6	144.73	19.178	0.0823904	-0.101506	0.27946	0.0746702	-0.200742	0.129087
B4DLN1;P52815	B4DLN1;P52815	39S ribosomal protein L12, mitochondrial	MRPL12				0.0867277	-0.0351298	0.533118	0.415588	3	3	3	7	48.099	12.767	-0.0884323	-0.00328813	0.351904	-0.0801534	-0.188868	0.163632
Q13283;E5RIZ6;E5RI46;E5RIF8;E5RH42;E5RJU8;Q13283-2	Q13283	Ras GTPase-activating protein-binding protein 1	G3BP1				0.0866116	0.0383072	0.759353	0.441918	7	7	7	23.2	52.164	60.964	0.0996461	-0.0427724	0.202961	0.0427723	-0.126598	0.198747
P11021	P11021	78 kDa glucose-regulated protein	HSPA5				0.0866002	-0.0256214	0.585504	0.375051	28	27	27	47.7	72.332	323.31	0.02592	-0.069335	0.303216	-0.02745	-0.222472	0.173058
O75947;O75947-2;F5H608	O75947;O75947-2	ATP synthase subunit d, mitochondrial	ATP5H				0.0865094	-0.00754143	0.486087	0.316788	10	10	10	70.2	18.491	30.654	0.00277062	-0.148695	0.405453	0.050225	-0.290577	0.217728
Q9NR50-3;Q9NR50-2;Q9NR50;A0A0D9SEN0;H0Y580	Q9NR50-3;Q9NR50-2;Q9NR50	Translation initiation factor eIF-2B subunit gamma	EIF2B3				0.0864113	-0.0236713	0.567087	0.376312	5	5	5	16.2	44.803	13.835	NaN	-0.0122043	0.185027	NaN	-0.116378	0.0690357
P54727;P54727-2;Q5W0S5;Q5W0S4;K7ENJ0;K7ELW1;P54725-2;P54725-3;P54725	P54727;P54727-2	UV excision repair protein RAD23 homolog B	RAD23B				0.0862315	0.0720225	0.436695	0.406281	5	5	5	15.6	43.171	19.594	0.155973	-0.323005	0.425726	0.192428	-0.374615	0.398255
P84098;J3QR09;J3KTE4;J3QL15	P84098;J3QR09;J3KTE4	60S ribosomal protein L19;Ribosomal protein L19	RPL19				0.0861433	0.00622303	0.724473	0.320976	7	7	7	31.1	23.466	67.616	0.0783843	-0.0423392	0.222385	0.0613394	-0.184097	0.141427
Q52LJ0;Q52LJ0-2;H0YNA1	Q52LJ0;Q52LJ0-2	Protein FAM98B	FAM98B				0.0857516	0.0513509	0.522916	0.492484	4	4	4	13.9	37.19	13.934	-0.0322555	NaN	0.203759	-0.0305561	NaN	0.133258
P18085;C9JPM4;C9JAK5;F5H1V1;F5H6T5;F8WDB3;U3KQF2	P18085;C9JPM4;C9JAK5	ADP-ribosylation factor 4	ARF4				0.0856723	-0.13493	0.610903	0.811012	4	2	2	31.7	20.511	5.8582	0.168674	0.0026704	NaN	-0.0637477	-0.206112	NaN
F8WE42;F5H101;Q76FK4-2;Q76FK4-4;Q76FK4;REV__Q86XL3-3;F5GWN9;REV__Q86XL3;Q8NAA4-3;Q8NAA4-2;Q8NAA4	F8WE42;F5H101;Q76FK4-2;Q76FK4-4;Q76FK4;REV__Q86XL3-3;F5GWN9;REV__Q86XL3;Q8NAA4-3;Q8NAA4-2;Q8NAA4	Nucleolar protein 8;Autophagy-related protein 16-2	NOL8;ATG16L2				0.0856342	-0.0340896	0.532062	0.368457	2	2	2	1.5	108.45	3.2483	NaN	-0.0274719	0.19874	NaN	-0.182428	0.114249
P40938-2;P40938;A0A087X270	P40938-2;P40938	Replication factor C subunit 3	RFC3				0.0853373	0.0462658	0.690045	0.395757	4	4	4	15.7	34.756	89.79	0.0579702	-0.0413927	0.239434	-0.0333796	-0.188935	0.361112
P08243-2;P08243;P08243-3;F8WEJ5;C9J057;C9JT45;C9JM09;C9JLN6	P08243-2;P08243;P08243-3;F8WEJ5;C9J057	Asparagine synthetase [glutamine-hydrolyzing]	ASNS				0.0851764	-0.0188609	0.39657	0.320844	9	9	9	20.2	62.168	35.759	NaN	-0.180556	0.350909	NaN	-0.287653	0.249932
P84103-2;P84103;A0A087X2D0	P84103-2;P84103;A0A087X2D0	Serine/arginine-rich splicing factor 3	SRSF3				0.0848556	0.0579253	0.542485	0.434073	2	2	2	17.7	14.203	7.6337	0.110926	-0.147429	0.291069	0.188844	-0.24077	0.225702
P41227-2;P41227;H0Y8T0;C9JN83;C9JW55;F8W808;A8MWP7;Q9BSU3	P41227-2;P41227;H0Y8T0;C9JN83;C9JW55;F8W808;A8MWP7;Q9BSU3	N-alpha-acetyltransferase 10;N-alpha-acetyltransferase 11	NAA10;NAA11				0.0847781	0.061005	0.502284	0.395267	2	2	2	12.3	24.783	19.667	0.17079	-0.207338	0.290883	0.361992	-0.360026	0.181049
P17066;P48741	P17066;P48741	Heat shock 70 kDa protein 6;Putative heat shock 70 kDa protein 7	HSPA6;HSPA7				0.0846155	-0.0447485	0.552099	0.470344	8	1	1	14	71.027	3.6322	0.056333	-0.111901	0.309414	-0.0621763	-0.19599	0.123921
Q9Y285;K7ER00;Q9Y285-2;K7EPH2;K7ER16;K7ERS0;K7EK06	Q9Y285;K7ER00;Q9Y285-2;K7EPH2	Phenylalanine--tRNA ligase alpha subunit	FARSA				0.0844671	0.0296406	0.794864	0.447234	9	9	9	18.7	57.563	64.736	0.0417479	0.000351958	0.211301	-0.00764093	-0.0690612	0.165624
D6R938;E9PBG7;E9PF82;Q13557-8;Q13557-12;Q13557-10;Q13557;Q13557-6;Q13557-11;Q13557-9;Q13557-5;Q13557-3;Q13557-4;H0Y9J2;H0Y9C2;Q13554-7;Q9UQM7;Q13554-4;Q9UQM7-2;Q13554-6;Q13554-3;Q13554-8;Q13554-5;Q13554-2;Q13554;D6RHX9;E9PBE8;E7EQE4;H7BZC6;H7BXS4;Q8WU40;Q5SWX3;A0A0A0MS52;A0A0A0MT11;Q13555-10;Q13555-3;Q13555-5;Q13555-4;Q13555-7;Q13555-9;Q13555-2;Q13555-8;Q13555;Q13555-6	D6R938;E9PBG7;E9PF82;Q13557-8;Q13557-12;Q13557-10;Q13557;Q13557-6;Q13557-11;Q13557-9;Q13557-5;Q13557-3;Q13557-4;H0Y9J2	Calcium/calmodulin-dependent protein kinase type II subunit delta	CAMK2D				0.0844365	-0.0481098	0.551908	0.451218	9	9	9	22.1	56.298	138.74	0.0386202	-0.100681	0.31537	0.0661768	-0.270633	0.0601265
P60953;P60953-1;Q5JYX0	P60953;P60953-1	Cell division control protein 42 homolog	CDC42				0.0844151	0.0454075	0.602532	0.386227	4	4	4	26.7	21.258	9.9271	0.0458313	-0.0719556	0.279369	0.00779045	-0.241262	0.369694
H3BPJ9;O96000;O96000-2;H3BV16	H3BPJ9;O96000;O96000-2	NADH dehydrogenase [ubiquinone] 1 beta subcomplex subunit 10	NDUFB10				0.0844096	0.0125911	0.48333	0.323865	3	3	3	21.1	19.258	15.745	0.0452447	-0.177277	0.385261	0.153419	-0.33265	0.217005
A0A0U1RQF0;P49327;A0A0U1RRG3;A0A1B0GTR5	A0A0U1RQF0;P49327	Fatty acid synthase;[Acyl-carrier-protein] S-acetyltransferase;[Acyl-carrier-protein] S-malonyltransferase;3-oxoacyl-[acyl-carrier-protein] synthase;3-oxoacyl-[acyl-carrier-protein] reductase;3-hydroxyacyl-[acyl-carrier-protein] dehydratase;Enoyl-[acyl-carrier-protein] reductase;Oleoyl-[acyl-carrier-protein] hydrolase	FASN				0.0843431	-0.0209669	0.616861	0.367219	54	54	54	27.9	273.2	298.47	0.0216027	-0.0465732	0.278	0.00796102	-0.213511	0.142649
P06748-2;P06748;P06748-3;E5RGW4;E5RI98	P06748-2;P06748;P06748-3	Nucleophosmin	NPM1				0.0842939	0.0246288	0.493173	0.346933	8	8	8	37.7	29.464	80.042	0.161578	-0.215585	0.306889	0.144979	-0.316026	0.244933
O00410;O00410-3;H0Y8C6;O00410-2;E7ETV3;E7EQT5;E7EV12;H0Y3V4;C9JZ53;E7EWK4;E7EX05;C9JZD8;C9J875;C9JQT6;E7ESA1;E7ESZ1;E7ETV8;O60518;C9JXE0	O00410;O00410-3;H0Y8C6;O00410-2	Importin-5	IPO5				0.0841403	-0.017354	0.657232	0.357229	29	29	23	34.7	123.63	316.21	0.0621305	-0.0562567	0.246547	0.0141424	-0.20476	0.138555
P29692-3;E9PL71;E9PN91	P29692-3;E9PL71	Elongation factor 1-delta	EEF1D				0.0839808	-0.0771829	0.600776	0.504049	17	1	1	79.4	28.558	23.588	-0.122416	0.180884	0.193474	-0.284665	-0.124644	0.17776
P62263;H0YB22;E5RH77	P62263;H0YB22;E5RH77	40S ribosomal protein S14	RPS14				0.0839626	0.0368205	0.682734	0.382969	6	6	6	37.7	16.273	42.795	-0.00496182	0.00834427	0.248505	0.018201	-0.211733	0.303993
P61289;P61289-3;P61289-2;K7ENH2;B3KQ25;K7ESG5;K9J957;K7EPX6;K7EKR3;K7EMD0;A0A087WTV2;B7Z8D3	P61289;P61289-3;P61289-2;K7ENH2;B3KQ25;K7ESG5;K9J957;K7EPX6;K7EKR3;K7EMD0;A0A087WTV2	Proteasome activator complex subunit 3	PSME3				0.0838876	0.000851072	0.496566	0.302512	6	6	6	33.1	29.506	30.707	0.0262881	-0.146686	0.372061	0.0933867	-0.340749	0.249916
P49366;A0A087WZK0;P49366-2;P49366-3;M0R253;M0QX43;B4E3M2;M0R0V2;Q5J8M5;M0R1T4	P49366;A0A087WZK0;P49366-2;P49366-3	Deoxyhypusine synthase	DHPS				0.0838875	0.127309	0.54052	1.28023	5	5	5	17.9	40.97	16.296	-0.0229077	NaN	0.190683	0.148479	NaN	0.106138
P25786;P25786-2;F5GX11;B4DEV8	P25786;P25786-2;F5GX11;B4DEV8	Proteasome subunit alpha type-1;Proteasome subunit alpha type	PSMA1				0.0838246	-0.0689412	0.649666	0.539464	12	12	12	39.5	29.555	73.616	-0.0112627	-8.68561e-05	0.262823	-0.0756897	-0.246616	0.115482
P46939;P46939-2;A0A0D9SG57	P46939;P46939-2	Utrophin	UTRN				0.0837698	0.00906381	0.973706	0.360667	8	8	8	2.7	394.46	22.173	NaN	0.112816	0.0547235	NaN	-0.0352973	0.0534249
P11387;E5RIC7;Q969P6-2;Q969P6;E5RJ33;H0YBR3;H0YC03;E5RGE7;E5RGR4;E5RFE3;E5RGR2;E5RJ95;E5RFS0	P11387	DNA topoisomerase 1	TOP1				0.0837596	0.0638758	0.570728	0.454452	17	17	17	24.2	90.725	91.808	0.188028	-0.143015	0.206265	0.232234	-0.224557	0.183951
Q8TC12-3;Q8TC12;G3V2G6;G3V234;Q8TC12-2	Q8TC12-3;Q8TC12;G3V2G6;G3V234;Q8TC12-2	Retinol dehydrogenase 11	RDH11				0.0837577	-0.0431357	0.417622	0.368482	2	2	2	10.9	27.402	12.153	NaN	-0.132292	0.299807	NaN	-0.23077	0.144499
Q9Y230;Q9Y230-2;M0R0Y3;X6R2L4;M0QXI6;M0R0Z0;A0A1W2PS48	Q9Y230;Q9Y230-2;M0R0Y3	RuvB-like 2	RUVBL2				0.0837546	-0.0303545	0.54227	0.399635	20	20	20	51.8	51.156	103.67	0.0369082	-0.106735	0.32109	0.000694328	-0.223067	0.131308
P34932;A0A087WYC1;A0A087WTS8;P34932-2	P34932;A0A087WYC1	Heat shock 70 kDa protein 4	HSPA4				0.0836768	-0.0238845	0.560837	0.370992	35	33	32	52.3	94.33	323.31	0.0286932	-0.086431	0.308768	-0.0135508	-0.223263	0.16516
Q6P2E9;Q6P2E9-2;I3L2F4;I3L0V0;I3L3M2	Q6P2E9;Q6P2E9-2	Enhancer of mRNA-decapping protein 4	EDC4				0.0833325	-0.0348359	0.570563	0.424445	9	9	9	9.1	151.66	35.446	-0.00824688	-0.0497993	0.308044	-0.0767871	-0.176982	0.149262
P13995;B9A062;P13995-2;B8ZZU9	P13995;B9A062;P13995-2;B8ZZU9	Bifunctional methylenetetrahydrofolate dehydrogenase/cyclohydrolase, mitochondrial;NAD-dependent methylenetetrahydrofolate dehydrogenase;Methenyltetrahydrofolate cyclohydrolase	MTHFD2				0.0832988	-0.00400609	0.621951	0.311364	6	6	6	17.1	37.895	21.097	-0.00134406	-0.0239106	0.275151	-0.155361	-0.0905938	0.233937
P61006;P61006-2	P61006;P61006-2	Ras-related protein Rab-8A	RAB8A				0.0832603	-0.0469144	0.383157	0.351118	3	2	2	18.4	23.668	5.2998	NaN	-0.216825	0.383346	NaN	-0.318415	0.224586
Q08211;Q08211-2	Q08211	ATP-dependent RNA helicase A	DHX9				0.08316	0.0427169	0.753492	0.402966	26	26	26	21.6	140.96	110.35	0.139879	-0.0546513	0.164252	0.139911	-0.23548	0.22372
B7ZKW8;Q6JBY9;Q6JBY9-2;F6T4W9	B7ZKW8;Q6JBY9	CapZ-interacting protein	RCSD1				0.0829715	0.0423359	0.420653	0.355993	5	5	5	18.9	41.261	30.475	0.0200296	-0.291569	0.520454	0.223755	-0.451955	0.355207
A0A0J9YW64;A6NIW2;Q5JSL3;Q5JUD8;H0Y3S1;A0A088AWN3;A0A0A0MSY4;Q9BZ29-3;Q9BZ29-5;Q9BZ29;Q9BZ29-4;Q96BY6-3;Q96BY6	A0A0J9YW64;A6NIW2;Q5JSL3	Dedicator of cytokinesis protein 11	DOCK11				0.0828584	-0.0661575	0.606315	0.637069	3	3	3	1.9	218.19	9.3006	-0.0224593	-0.0120776	0.283112	-0.0144568	-0.210546	0.0265304
P43490;A0A0C4DFS8;C9JG65	P43490;A0A0C4DFS8	Nicotinamide phosphoribosyltransferase	NAMPT				0.0828506	0.0222925	0.546633	0.359062	13	13	13	36.7	55.52	139.55	0.047197	-0.108937	0.310292	0.0791089	-0.217019	0.204788
Q9H9A5-4;Q9H9A5-3;Q9H9A5-2;Q9H9A5;E9PCN5;H7C1X9	Q9H9A5-4;Q9H9A5-3;Q9H9A5-2;Q9H9A5;E9PCN5	CCR4-NOT transcription complex subunit 10	CNOT10				0.0828214	-0.0371541	0.57392	0.418677	4	4	1	7.9	76.967	17.556	-0.0194058	-0.0367885	0.304658	-0.119364	-0.168188	0.176089
P35232;C9JW96;C9JZ20;E7ESE2;E9PCW0;P35232-2;D6RBK0	P35232;C9JW96;C9JZ20;E7ESE2;E9PCW0	Prohibitin	PHB				0.0827596	-0.0299738	0.605168	0.41584	13	13	13	48.2	29.804	137.79	-0.00156628	-0.0329007	0.282746	0.00560945	-0.198349	0.102818
Q13442;F8WBW6	Q13442	28 kDa heat- and acid-stable phosphoprotein	PDAP1				0.0827391	0.0124976	0.50072	0.322547	5	5	5	37	20.63	12.742	0.130527	-0.193347	0.311038	0.139627	-0.34758	0.245445
O43823	O43823	A-kinase anchor protein 8	AKAP8				0.082468	-0.0664667	0.389108	0.384607	5	5	5	10.1	76.107	19.258	NaN	-0.195568	0.360504	NaN	-0.302056	0.169123
Q13085;Q13085-3;Q13085-2;Q13085-4;Q59FY4;A0A087X2F8;A0A087X126;A0A0C4DGT1;O00763-3;O00763-2;O00763	Q13085;Q13085-3;Q13085-2;Q13085-4;Q59FY4	Acetyl-CoA carboxylase 1;Biotin carboxylase	ACACA				0.0824609	-0.0363306	0.424411	0.354998	4	4	4	2.3	265.55	9.0826	NaN	-0.119025	0.283946	NaN	-0.232028	0.159367
Q16186;A0A087WX59;A0A087WUX6	Q16186;A0A087WX59	Proteasomal ubiquitin receptor ADRM1	ADRM1				0.0824495	-0.0633539	0.769543	0.48061	7	7	7	21.6	42.153	53.138	-0.0400861	0.0995455	0.187889	-0.247552	-0.116253	0.173744
E7EMW7;O95071-2;O95071;H0YBB4;H0YAV7	E7EMW7;O95071-2;O95071	E3 ubiquitin-protein ligase UBR5	UBR5				0.082367	-0.0424841	0.684748	0.485679	12	12	12	4.7	308.57	68.68	-0.0517142	0.0725578	0.226257	-0.144529	-0.101247	0.118324
P28070	P28070	Proteasome subunit beta type-4	PSMB4				0.082048	-0.0414207	0.597535	0.441876	6	6	6	37.1	29.204	32.665	0.0187005	-0.0540382	0.281482	-0.0268675	-0.224237	0.126842
Q9Y490	Q9Y490	Talin-1	TLN1				0.0820343	-0.0478393	0.619795	0.474808	35	35	31	16.7	269.76	265.95	0.0629954	-0.0726542	0.255762	0.0132165	-0.237546	0.0808121
A2A2F0;Q86X10-2;Q86X10;Q86X10-4;Q86X10-3;A0A0J9YW54	A2A2F0;Q86X10-2;Q86X10;Q86X10-4;Q86X10-3;A0A0J9YW54	Ral GTPase-activating protein subunit beta	RALGAPB				0.0820289	-0.0120507	0.625173	0.336666	6	6	6	6	147.39	31.923	-0.019692	-0.00363282	0.269412	0.0962494	-0.227708	0.0953061
Q71RC2-5;Q71RC2-3;Q71RC2;Q71RC2-4;Q96J85;Q71RC2-7;Q71RC2-6;F8W1I4;Q8TBL5;A0A087WTL9;F8VY40;X6RLN4;Q71RC2-2	Q71RC2-5;Q71RC2-3;Q71RC2;Q71RC2-4;Q96J85;Q71RC2-7;Q71RC2-6;F8W1I4;Q8TBL5;A0A087WTL9;F8VY40;X6RLN4;Q71RC2-2	La-related protein 4	LARP4				0.0819517	0.0175815	0.709247	0.361437	4	4	4	8.4	72.399	11.779	-0.00254372	0.0160221	0.232377	0.00384814	-0.139542	0.188438
Q99436;Q5TBG5;Q99436-2	Q99436	Proteasome subunit beta type-7	PSMB7				0.081794	-0.0343956	0.699784	0.440434	6	6	6	28.5	29.965	34.996	0.0138901	-0.00389114	0.235383	-0.0269646	-0.185499	0.109277
A0A024RCR6;A0A0G2JK23;P46379-2;P46379;P46379-3;A0A0G2JL47;P46379-4;P46379-5;F6S6P2;X6REW1;A0A0G2JJM1;A0A1B0GX79;F6WML8;F6VEM6;F6X9W3;F6U341;F6UR09;F6U1F2;F6XTU0;A0A0G2JJR8;F6TC96;H0Y4L1;H0Y710	A0A024RCR6;A0A0G2JK23;P46379-2;P46379;P46379-3;A0A0G2JL47;P46379-4;P46379-5;F6S6P2;X6REW1;A0A0G2JJM1	Large proline-rich protein BAG6	BAT3;BAG6				0.0816102	-0.0380233	0.664808	0.578552	13	13	13	13	118.7	38.888	-0.0264381	0.0247291	0.246539	-0.0657693	-0.107699	0.0593989
Q5VZU9;P29144	Q5VZU9;P29144	Tripeptidyl-peptidase 2	TPP2				0.0815998	-0.025318	0.446709	0.347293	14	14	14	13.5	139.76	44.134	NaN	-0.0883488	0.251548	NaN	-0.183487	0.132851
C9J2C4;A0A0J9YX62;O75190-2;O75190-3;O75190;C9JB42;C9JDR7;C9JDX6;F8WCZ4;C9J2P2;E9PH18;C9JN01;C9JRD2;C9JXB9;Q8WWF6;Q8NHS0;P25686-2;O75190-4;P25686	C9J2C4;A0A0J9YX62;O75190-2;O75190-3;O75190;C9JB42;C9JDR7;C9JDX6;F8WCZ4;C9J2P2;E9PH18	DnaJ homolog subfamily B member 6	DNAJB6				0.0815614	0.0832608	0.623269	0.671461	3	3	3	14	25.377	8.93	-0.0499663	0.0315171	0.263134	0.12179	-0.0776587	0.205651
O00232;O00232-2;J3KTJ5;J3KSK1	O00232;O00232-2	26S proteasome non-ATPase regulatory subunit 12	PSMD12				0.0815585	-0.0522751	0.95993	0.589359	21	21	21	53.9	52.904	209.01	0.0238695	0.0479683	0.172838	-0.0816708	-0.150126	0.0749717
O00767	O00767	Acyl-CoA desaturase	SCD				0.0815446	-0.0842022	1.17208	0.544596	2	2	2	7	41.522	8.84	0.064046	0.0990433	NaN	0.021148	-0.189552	NaN
Q9HCK8;H0YJG4;Q9HCK8-2	Q9HCK8;H0YJG4;Q9HCK8-2	Chromodomain-helicase-DNA-binding protein 8	CHD8				0.081495	0.0168927	0.56708	0.346758	3	3	3	1.2	290.52	6.0529	-0.0115124	NaN	0.174503	-0.0898293	NaN	0.123615
A0A0B4J1W3;Q9BXJ9;Q9BXJ9-4;Q6N069;Q6N069-5;Q6N069-4;Q6N069-3;Q6N069-2	A0A0B4J1W3;Q9BXJ9	N-alpha-acetyltransferase 15, NatA auxiliary subunit	NAA15				0.0814804	-0.0176565	0.42676	0.323108	13	13	13	14.6	101.2	128.86	NaN	-0.114044	0.277004	NaN	-0.24398	0.208667
P62701;Q8TD47	P62701;Q8TD47	40S ribosomal protein S4, X isoform;40S ribosomal protein S4, Y isoform 2	RPS4X;RPS4Y2				0.0814193	-0.00356859	0.690254	0.312495	12	12	8	42.6	29.597	88.817	0.0893398	-0.0581602	0.213078	0.0592604	-0.19361	0.123644
F8W7C6;A0A087WV22;X1WI28;P27635;H7C123;H7C2C5;B8A6G2;A6QRI9;Q96L21	F8W7C6;A0A087WV22;X1WI28;P27635;H7C123;H7C2C5	60S ribosomal protein L10	RPL10				0.0812292	-0.0132037	0.705481	0.352158	3	3	3	18.4	18.565	24.682	0.0949251	-0.0556841	0.204447	0.0353897	-0.175952	0.100951
P20700;E9PBF6;A0A0D9SFE5;A0A0D9SFY5;A0A0C4DGC5	P20700;E9PBF6;A0A0D9SFE5	Lamin-B1	LMNB1				0.0810049	-0.0102216	0.44751	0.316282	25	25	22	42.8	66.408	224.37	0.169704	-0.286367	0.359678	0.205935	-0.428781	0.192181
P0DN79;P35520;P35520-2;C9JMA6;H7C2H4	P0DN79;P35520;P35520-2	Cystathionine beta-synthase	CBS				0.0807714	-0.0386852	0.375649	0.332073	5	5	5	13.1	60.586	23.611	NaN	-0.238247	0.39979	NaN	-0.394296	0.316926
P19474;P19474-2;H0YDP8	P19474;P19474-2	E3 ubiquitin-protein ligase TRIM21	TRIM21				0.0806617	-0.0429504	0.930177	0.525379	14	14	14	33.9	54.169	217.26	0.0240339	0.0418424	0.176109	-0.0959123	-0.126604	0.0936649
P27824;P27824-2;P27824-3;H0Y9Q7;D6RGY2;D6RAU8;D6RB85;D6RDP7;D6RFL1;H0Y9H1;D6RAQ8;D6RHJ3;D6RD16	P27824;P27824-2;P27824-3	Calnexin	CANX				0.0806431	0.00974544	0.513117	0.31778	27	27	27	39.5	67.567	323.31	-0.0157563	-0.091667	0.349353	0.0652061	-0.329559	0.29359
B7Z7P8;P62495-2;P62495;I3L492;D6RJE8;D6RCB3	B7Z7P8;P62495-2;P62495	Eukaryotic peptide chain release factor subunit 1	ETF1				0.0806325	0.000521039	0.653725	0.302058	10	10	10	27.9	47.475	70.631	0.134113	-0.086253	0.194037	0.132644	-0.309901	0.178821
E5RHF4;E5RIZ4;Q9P015	E5RHF4;E5RIZ4;Q9P015	39S ribosomal protein L15, mitochondrial	MRPL15				0.0805916	0.0287707	0.5266	0.364539	2	2	2	16.7	21.943	14.326	-0.0952466	0.00593815	0.331083	-0.0545462	-0.175816	0.316674
P61201;P61201-2;B4DIH5;H0YKU5;H0YM03;H0YMC2	P61201;P61201-2;B4DIH5;H0YKU5	COP9 signalosome complex subunit 2	COPS2				0.0805592	-0.0338703	0.629872	0.454155	9	9	9	25.7	51.596	74.186	-0.0156932	-0.00488	0.262251	-0.0239712	-0.171849	0.0942095
P23396;P23396-2;E9PL09;E9PPU1;H0YEU2;F2Z2S8;H0YCJ7;H0YF32;E9PQ96;E9PJH4;E9PK82;E9PSF4;E9PQX2;H0YES8	P23396;P23396-2;E9PL09;E9PPU1;H0YEU2;F2Z2S8;H0YCJ7;H0YF32	40S ribosomal protein S3	RPS3				0.0805191	-0.013697	0.64364	0.34728	18	18	17	77.8	26.688	87.197	0.0598284	-0.0595256	0.241255	0.00817421	-0.188753	0.139488
P30049	P30049	ATP synthase subunit delta, mitochondrial	ATP5D				0.0804953	-0.021215	0.545021	0.502215	2	2	2	13.7	17.49	53.024	0.178632	-0.157427	0.220281	0.0516926	-0.0418759	-0.0734617
P11166	P11166	Solute carrier family 2, facilitated glucose transporter member 1	SLC2A1				0.080423	0.048102	0.488188	0.396222	4	4	4	7.1	54.083	10.62	NaN	-0.0507663	0.211612	NaN	-0.102488	0.198692
Q9BPX3;D6RA93;H0Y9Z8	Q9BPX3	Condensin complex subunit 3	NCAPG				0.0803647	-0.0321661	0.706141	0.481055	21	21	21	25.9	114.33	125.48	0.0398105	-0.0234994	0.224783	-0.0420768	-0.136077	0.0816551
Q13867;K7ESE8;K7ES02;J3KSD8;J3KS79;K7ENH5	Q13867;K7ESE8;K7ES02;J3KSD8	Bleomycin hydrolase	BLMH				0.0803306	-0.0863404	0.389434	0.38464	6	6	6	14.5	52.562	34.077	NaN	-0.189547	0.350208	NaN	-0.392255	0.219575
H0Y9S9;K7ENU7	H0Y9S9		PPIP5K2				0.0802711	-0.0914988	0.421413	0.399434	3	3	1	9.8	45.034	5.9037	NaN	-0.120541	0.281083	NaN	-0.369023	0.186026
Q8N7H5-3;Q8N7H5;Q8N7H5-2;B4DGJ5	Q8N7H5-3;Q8N7H5;Q8N7H5-2	RNA polymerase II-associated factor 1 homolog	PAF1				0.0799887	-0.0290927	0.685098	0.433398	13	13	13	35.7	55.472	64.866	-0.0429964	0.0583544	0.224608	-0.10651	-0.102763	0.121996
P46060;B0QYT5;B0QYT4;H0Y4Q3;B0QYT6	P46060	Ran GTPase-activating protein 1	RANGAP1				0.0799423	0.00628796	0.828961	0.324742	10	10	10	21.8	63.541	98.056	0.149712	-0.0332629	0.123378	0.0411162	-0.15268	0.130428
P62987;J3QS39;J3QTR3;F5H6Q2;F5GYU3;F5H2Z3;M0R2S1;F5H265;B4DV12;F5H388;F5H747;F5GXK7;J3QKN0;Q5PY61;Q96C32;P62979;P0CG47;P0CG48;M0R1V7;Q49A90;M0R1M6;J3QSA3;F5GZ39	P62987;J3QS39;J3QTR3;F5H6Q2;F5GYU3;F5H2Z3;M0R2S1;F5H265;B4DV12;F5H388;F5H747;F5GXK7;J3QKN0;Q5PY61;Q96C32;P62979;P0CG47;P0CG48;M0R1V7;Q49A90;M0R1M6;J3QSA3;F5GZ39	Ubiquitin-60S ribosomal protein L40;Ubiquitin;60S ribosomal protein L40;Ubiquitin-40S ribosomal protein S27a;Ubiquitin;40S ribosomal protein S27a;Polyubiquitin-B;Ubiquitin;Polyubiquitin-C;Ubiquitin	UBA52;UBB;RPS27A;UBC				0.0798481	-0.0311391	0.869668	0.391356	6	6	6	44.5	14.728	58.55	-0.000482342	0.0604907	0.179536	-0.124429	-0.166885	0.197897
E7EP32;P62873-2;Q9HAV0;P62879;P62873;C9JD14;B1AKQ8;C9JZN1;F6X3N5;F6UT28;F5H8J8;F5H100;C9JIS1;B3KVK2;C9JXA5;F5H0S8;E9PCP0;P62879-2;P16520-2;P16520	E7EP32;P62873-2;Q9HAV0;P62879;P62873;C9JD14;B1AKQ8;C9JZN1;F6X3N5;F6UT28;F5H8J8;F5H100;C9JIS1;B3KVK2;C9JXA5;F5H0S8;E9PCP0;P62879-2;P16520-2;P16520	Guanine nucleotide-binding protein G(I)/G(S)/G(T) subunit beta-1;Guanine nucleotide-binding protein subunit beta-4;Guanine nucleotide-binding protein G(I)/G(S)/G(T) subunit beta-2;Guanine nucleotide-binding protein G(I)/G(S)/G(T) subunit beta-3	GNB2;GNB1;GNB4;GNB3				0.0798258	-0.0793927	0.40147	0.451676	2	2	2	6.8	32.408	5.647	NaN	-0.157608	0.317259	NaN	-0.239472	0.0806865
Q86UX7-2;Q86UX7;F5H1C6;H0YFT5;F5H3I6	Q86UX7-2;Q86UX7;F5H1C6	Fermitin family homolog 3	FERMT3				0.0796654	-0.00984674	0.510154	0.316416	17	17	17	33.3	75.429	86.258	-0.0259537	-0.085005	0.349955	0.0958665	-0.396639	0.271232
P52209-2;P52209;K7EMN2;K7EM49;K7EPF6;K7ELN9	P52209-2;P52209;K7EMN2;K7EM49;K7EPF6	6-phosphogluconate dehydrogenase, decarboxylating	PGD				0.0795756	-0.142028	0.366283	0.426507	8	8	8	21.3	51.872	39.605	NaN	-0.277724	0.436875	NaN	-0.483504	0.199448
Q86UE4;E5RJU9;H0YB56;H0YBJ8	Q86UE4;E5RJU9	Protein LYRIC	MTDH				0.0795712	0.0378179	0.558364	0.371689	8	8	8	18	63.836	33.636	0.0894812	-0.120179	0.269412	0.251954	-0.311358	0.172857
Q92600;Q92600-2;Q92600-3;F8WBZ6;H7C0W0	Q92600;Q92600-2;Q92600-3	Cell differentiation protein RCD1 homolog	RQCD1				0.0794442	-0.020258	0.769083	0.37382	6	6	6	21.7	33.631	30.873	0.011232	0.0197375	0.207363	-0.0927338	-0.129953	0.161913
Q5HY81;P11441	Q5HY81;P11441	Ubiquitin-like protein 4A	UBL4A				0.0793519	-0.043291	0.618645	0.470453	4	4	4	20.6	20.55	11.44	0.022923	-0.0449707	0.260103	-0.0147802	-0.210913	0.0958202
Q15042-4;Q15042;Q15042-3	Q15042-4;Q15042;Q15042-3	Rab3 GTPase-activating protein catalytic subunit	RAB3GAP1				0.0793515	-0.0299046	0.651756	0.356724	4	4	4	5.2	105.29	8.8566	NaN	0.0124499	0.146253	NaN	-0.186192	0.126383
P53618;E9PP73;E9PP63;E9PKQ1	P53618	Coatomer subunit beta	COPB1				0.0792984	-0.0272299	0.923091	0.443295	43	43	43	53.2	107.14	323.31	0.0374265	0.0258753	0.174593	-0.0320871	-0.139363	0.0897599
A0A0A0MSN7;O60678-2;O60678	A0A0A0MSN7;O60678-2;O60678	Protein arginine N-methyltransferase 3	PRMT3				0.0791844	0.0321637	0.707291	0.530665	5	5	5	14.7	52.901	47.564	0	0.0121506	0.225403	0.024978	-0.0514843	0.122997
Q12931-2;Q12931;I3L0K7;I3L239	Q12931-2;Q12931;I3L0K7	Heat shock protein 75 kDa, mitochondrial	TRAP1				0.0790796	0.0280788	0.447625	0.339022	14	14	14	30	74.267	85.344	0.0343476	-0.220134	0.423025	0.249736	-0.444035	0.278536
A0A087WUT6;O60841	A0A087WUT6;O60841	Eukaryotic translation initiation factor 5B	EIF5B				0.0789443	-0.0328015	0.665284	0.381645	27	27	27	25.3	138.68	198.66	0.0451664	-0.0412742	0.232941	-0.0327844	-0.266514	0.200894
O60869;O60869-2;O60869-3	O60869;O60869-2;O60869-3	Endothelial differentiation-related factor 1	EDF1				0.0788106	0.0167946	0.540452	0.342437	3	3	3	20.3	16.368	6.9612	0.0870712	-0.13149	0.280851	0.104453	-0.239103	0.185034
O75616;J3QSB2;J3QRV9;O75616-2	O75616;J3QSB2;J3QRV9;O75616-2	GTPase Era, mitochondrial	ERAL1				0.0787975	-0.0410734	0.584942	0.419617	4	4	4	14.6	48.349	43.834	-0.119787	0.138717	0.217463	-0.213675	-0.0942203	0.184675
B1AKD8;Q5TZA2;A0A087WW81;Q5TZA2-2	B1AKD8;Q5TZA2;A0A087WW81;Q5TZA2-2	Rootletin	CROCC				0.0787522	-0.0468278	0.508889	0.396827	2	2	2	1.4	149.06	3.7877	NaN	-0.036988	0.194492	NaN	-0.192546	0.0988905
Q04864-2;Q04864	Q04864-2;Q04864	Proto-oncogene c-Rel	REL				0.0787399	0.043752	0.653269	0.448952	4	4	4	8.9	65.224	13.066	0.0581222	-0.0541532	0.232251	0.0863954	-0.151423	0.196283
P09960-2;P09960;B4DEH5;P09960-3;P09960-4	P09960-2;P09960;B4DEH5;P09960-3;P09960-4	Leukotriene A-4 hydrolase	LTA4H				0.0786181	-0.108515	0.374684	0.381366	3	3	3	7.5	59.732	75.914	NaN	-0.235781	0.393017	NaN	-0.507938	0.290908
M0R210;P62249;M0R3H0;M0R1M5;Q6IPX4;M0QX76	M0R210;P62249;M0R3H0;M0R1M5;Q6IPX4	40S ribosomal protein S16	RPS16				0.0785019	0.0140978	0.678007	0.348133	8	8	8	49.6	14.419	24.067	0.0543832	-0.0427724	0.223895	0.010978	-0.151417	0.182732
P46777;Q5T7N0;R4GNJ2	P46777	60S ribosomal protein L5	RPL5				0.0783959	0.00578015	0.544898	0.311293	12	12	12	35.7	34.362	45.371	0.0903639	-0.12911	0.273933	0.123786	-0.338519	0.232073
C9J2Y9;P30876;A0A1W2PPT5;C9J4M6;C9JMN3;C9JZW8	C9J2Y9;P30876;A0A1W2PPT5;C9J4M6	DNA-directed RNA polymerase;DNA-directed RNA polymerase II subunit RPB2	POLR2B				0.0782265	-0.030787	0.916458	0.443914	17	17	17	17.1	133.06	53.41	0.0521551	0.0118604	0.170664	-0.0808748	-0.127337	0.115851
Q15046;Q15046-2;H3BVA8;J3KRL2;H3BPV7	Q15046;Q15046-2	Lysine--tRNA ligase	KARS				0.0781584	-0.014433	0.635316	0.347648	21	21	21	36.5	68.047	109.37	0.0364293	-0.0470021	0.245048	-0.0512351	-0.16584	0.173776
Q9H2G2-2;Q9H2G2	Q9H2G2-2;Q9H2G2	STE20-like serine/threonine-protein kinase	SLK				0.0780985	-0.0367874	0.48414	0.403254	10	10	9	11	138.99	31.847	0.0535394	-0.169821	0.350577	0.120047	-0.275429	0.0450198
Q9H2M9;H7C4Y9	Q9H2M9	Rab3 GTPase-activating protein non-catalytic subunit	RAB3GAP2				0.0780449	-0.0669181	0.684311	0.52011	13	13	13	12.6	155.98	77.36	0.0775133	-0.0537697	0.210391	0.0108933	-0.283421	0.0717732
P38606-2;P38606;C9JA17;C9JVW8	P38606-2;P38606	V-type proton ATPase catalytic subunit A	ATP6V1A				0.0780404	-0.0407885	0.573483	0.412816	16	16	16	39	64.735	211.08	0.0710716	-0.0998532	0.262903	-0.0119988	-0.268113	0.157747
P26196;Q8IV96	P26196	Probable ATP-dependent RNA helicase DDX6	DDX6				0.0779766	-0.0339529	0.408327	0.343791	8	8	8	25.1	54.416	36.686	NaN	-0.139785	0.295738	NaN	-0.262799	0.194893
Q8TD19	Q8TD19	Serine/threonine-protein kinase Nek9	NEK9				0.07771	-0.00116505	0.50709	0.304532	2	2	2	2.9	107.17	8.3173	0.118397	-0.173215	0.287948	0.138303	-0.201177	0.0593789
E7ESC6;Q9UIA9;E5RIW1	E7ESC6;Q9UIA9;E5RIW1	Exportin-7	XPO7				0.0776732	-0.0679336	0.402128	0.408102	2	2	2	2.5	124.07	12.093	NaN	-0.151921	0.307268	NaN	-0.25803	0.122162
Q8TEX9;Q8TEX9-2;H0YN14;H0YN07;H0YMR4;H0YLV0;H0YL92;H0YK93;H0YKG5	Q8TEX9;Q8TEX9-2;H0YN14	Importin-4	IPO4				0.0775847	0.0171542	0.597987	0.340469	9	9	9	12	118.71	42.148	-0.0418329	0.00659466	0.267992	0.0591088	-0.242171	0.234525
O00303;H0YDT6;E9PQV8;A0A1W2PP79	O00303	Eukaryotic translation initiation factor 3 subunit F	EIF3F				0.077572	-0.0513954	0.810302	0.568849	13	13	13	40.9	37.563	167.31	-0.0294951	0.0949114	0.167299	-0.122036	-0.12095	0.0887997
P62826;B5MDF5;J3KQE5;F5H018;H0YFC6;A0A087X0W0;B4DV51	P62826;B5MDF5;J3KQE5;F5H018;H0YFC6	GTP-binding nuclear protein Ran	RAN				0.0773425	-0.00359594	0.522767	0.309356	6	6	6	32.4	24.423	24.622	0.0918427	-0.146686	0.286871	0.0918427	-0.267968	0.165338
P25398	P25398	40S ribosomal protein S12	RPS12				0.0772879	0.0127011	0.670791	0.349392	8	8	8	70.5	14.515	59.061	0.0868935	-0.062582	0.207552	0.0578562	-0.151361	0.131608
H7BXY3;Q7L2E3-3;Q7L2E3;Q7L2E3-2	H7BXY3;Q7L2E3-3;Q7L2E3;Q7L2E3-2	Putative ATP-dependent RNA helicase DHX30	DHX30				0.0772781	-0.0254633	0.479839	0.372655	3	3	3	3.6	130.55	9.424	NaN	-0.0545748	0.209131	NaN	-0.130047	0.0791204
O15042-2;O15042;E7ET15;O15042-3;C9J5L1;H7C4V2;E7EW00;H0Y8D9;U3KPT1;C9JDJ7	O15042-2;O15042;E7ET15;O15042-3	U2 snRNP-associated SURP motif-containing protein	U2SURP				0.0771741	-0.0709018	0.518827	0.385449	8	8	8	11	118.23	21.068	NaN	-0.0310447	0.185393	NaN	-0.319819	0.178015
P31939;P31939-2;H7C1S2;F8WEF0;C9JLK0	P31939;P31939-2	Bifunctional purine biosynthesis protein PURH;Phosphoribosylaminoimidazolecarboxamide formyltransferase;IMP cyclohydrolase	ATIC				0.0768686	-0.0487398	0.371242	0.345697	9	9	9	24.3	64.615	35.802	NaN	-0.24492	0.398657	NaN	-0.363713	0.266233
Q8NC51-3;Q8NC51;Q8NC51-4;Q8NC51-2	Q8NC51-3;Q8NC51;Q8NC51-4;Q8NC51-2	Plasminogen activator inhibitor 1 RNA-binding protein	SERBP1				0.0766701	0.00728425	0.903821	0.326301	18	18	18	51.9	43.135	176.85	0.0413532	0.0174846	0.171173	-0.0473674	-0.115681	0.184901
P62753;A2A3R5;A2A3R7	P62753;A2A3R5	40S ribosomal protein S6	RPS6				0.0765897	-0.00705567	0.790754	0.329848	10	10	10	36.9	28.68	64.937	0.0781305	-0.0263698	0.178008	0.0176593	-0.152014	0.113188
Q96CT7	Q96CT7	Coiled-coil domain-containing protein 124	CCDC124				0.076462	0.0417514	0.374844	0.344054	2	2	2	12.6	25.835	5.3436	NaN	-0.228683	0.381607	NaN	-0.237997	0.3215
F5H7C6;F5GYF7;F5H248;Q9UBW8;F5H4U8	F5H7C6;F5GYF7;F5H248;Q9UBW8;F5H4U8	COP9 signalosome complex subunit 7a	COPS7A				0.076355	-0.12731	0.377671	0.525752	2	2	2	10.9	21.306	4.4653	NaN	-0.217615	0.370325	NaN	-0.300266	0.0456465
P08579;M0R268	P08579	U2 small nuclear ribonucleoprotein B	SNRPB2				0.0763118	-0.0522614	0.598592	0.527225	5	5	3	19.6	25.486	13.217	0.112672	-0.102434	0.218697	-0.022409	-0.208934	0.074559
P62851	P62851	40S ribosomal protein S25	RPS25				0.0761665	0.0621644	0.817941	0.481185	4	4	4	22.4	13.742	8.1126	0.0977084	-0.029059	0.15985	0.184265	-0.181372	0.1836
I3L1P8;Q02978;Q02978-2	I3L1P8;Q02978;Q02978-2	Mitochondrial 2-oxoglutarate/malate carrier protein	SLC25A11				0.0759248	-0.00919172	0.543153	0.321699	9	9	9	39.2	32.182	53.528	-0.0563027	-0.0179094	0.301986	-0.0491242	-0.228699	0.250248
C9JAZ1;O75431-2;O75431;C9JNK6	C9JAZ1;O75431-2;O75431;C9JNK6	Metaxin-2	MTX2				0.0758423	-0.114621	0.457068	0.59191	2	2	2	10.5	25.717	5.649	NaN	-0.0719556	0.22364	NaN	-0.23358	0.00433849
Q9UNS2;H7C3P9;Q9UNS2-2;C9JLV5;J3KTQ1;J3QKR0;J3QL22;J3QS85;K7ELN6;K7ES36	Q9UNS2;H7C3P9;Q9UNS2-2	COP9 signalosome complex subunit 3	COPS3				0.075836	-0.049558	0.588357	0.485803	9	9	9	26.5	47.873	90.568	-0.0392202	-0.0018202	0.268548	-0.0552608	-0.210934	0.117521
P49720;A0A087WXQ8;A0A087WY10	P49720;A0A087WXQ8;A0A087WY10	Proteasome subunit beta type-3	PSMB3				0.075754	-0.0552005	0.550297	0.474334	9	9	2	46.8	22.949	74.184	0.0384214	-0.0939467	0.282787	-0.0168024	-0.265552	0.116753
C9JG87;Q9NYK5;Q9NYK5-2	C9JG87;Q9NYK5;Q9NYK5-2	39S ribosomal protein L39, mitochondrial	MRPL39				0.0754284	-0.060039	0.612429	0.381663	3	3	3	10.4	34.032	5.8566	NaN	0.0027447	0.148112	NaN	-0.280255	0.160176
Q13200;Q13200-3;Q13200-2;C9JPC0;H7C2Q3;H7C1H2;F8WBS8	Q13200;Q13200-3;Q13200-2	26S proteasome non-ATPase regulatory subunit 2	PSMD2				0.0754276	-0.0380942	0.792089	0.471167	51	51	51	66.5	100.2	323.31	-0.0160671	0.0595582	0.182792	-0.0904654	-0.140303	0.116486
Q99733;Q99733-2;C9JZI7;E9PKT8;C9J6D1;E9PNW0;E9PJJ2;E9PS34;E9PNJ7;A8MXH2;E9PKI2;C9J1B1;E9PP22;H0YCI4	Q99733;Q99733-2;C9JZI7;E9PKT8;C9J6D1;E9PNW0;E9PJJ2;E9PS34;E9PNJ7;A8MXH2	Nucleosome assembly protein 1-like 4	NAP1L4				0.0752541	-0.0310776	0.509128	0.370908	7	7	6	24	42.823	123.04	0.00693647	-0.106497	0.325323	0.0275127	-0.308494	0.187749
I3L3P7;P62244;H3BVC7	I3L3P7;P62244	40S ribosomal protein S15a	RPS15A				0.0752498	0.016952	0.628008	0.356014	6	6	2	49	11.477	17.691	0.0721028	-0.0709978	0.224644	0.0518083	-0.171179	0.170227
Q92793-2;Q92793	Q92793-2;Q92793	CREB-binding protein	CREBBP				0.0752225	-0.0793032	0.413231	0.568738	3	3	2	1.5	260.99	7.0609	NaN	-0.126066	0.276512	NaN	-0.169219	0.0106125
P32322-2;P32322;E2QRB3;P32322-3;J3KQ22;J3QL24;J3QKT4;J3QR88;J3QLK9;J3QL32;J3QL23;J3KTA8;J3QKT3;J3KSA9;J3QRZ0	P32322-2;P32322;E2QRB3;P32322-3;J3KQ22;J3QL24;J3QKT4;J3QR88;J3QLK9;J3QL32	Pyrroline-5-carboxylate reductase 1, mitochondrial;Pyrroline-5-carboxylate reductase	PYCR1				0.0752104	-0.0441672	0.462931	0.393708	9	9	8	39.2	33.34	184.14	0.0155693	-0.171492	0.381554	0.0935268	-0.3622	0.136172
P78527;P78527-2;F5GX40;H0YG84	P78527;P78527-2	DNA-dependent protein kinase catalytic subunit	PRKDC				0.0751618	-0.0294388	0.675483	0.436936	149	149	149	39.6	469.08	323.31	0.00470821	-0.00445036	0.225228	-0.0399766	-0.153094	0.104754
E9PPW7;O00217;E9PN51;F8W9K7;E9PKH6	E9PPW7;O00217;E9PN51;F8W9K7;E9PKH6	NADH dehydrogenase [ubiquinone] iron-sulfur protein 8, mitochondrial	NDUFS8				0.0750381	-0.0369553	0.520523	0.429346	3	3	3	16.3	20.656	9.3169	-0.0391156	-0.0561423	0.320372	-0.00340077	-0.222291	0.114825
P15170-2;P15170-3;H3BR35;P15170;Q8IYD1;H3BSV8	P15170-2;P15170-3;H3BR35;P15170;Q8IYD1	Eukaryotic peptide chain release factor GTP-binding subunit ERF3A;Eukaryotic peptide chain release factor GTP-binding subunit ERF3B	GSPT1;GSPT2				0.074968	0.0352386	0.501237	0.37366	14	14	14	27.4	68.6	44.535	0.0524246	-0.143951	0.316431	0.203631	-0.284348	0.186432
Q92905;E5RHH5;E5RHF2	Q92905;E5RHH5;E5RHF2	COP9 signalosome complex subunit 5	COPS5				0.0749327	-0.00432812	0.614079	0.316037	5	5	5	18.6	37.578	23.884	0.0574759	-0.0688906	0.236213	0.069853	-0.183553	0.100716
Q9NY27;Q9NY27-2;Q9NY27-3;C9IZ04;H7C559	Q9NY27;Q9NY27-2;Q9NY27-3;C9IZ04	Serine/threonine-protein phosphatase 4 regulatory subunit 2	PPP4R2				0.0749138	-0.0969919	1.03866	0.629025	4	4	4	12.7	46.898	47.944	0.0090683	0.0771656	0.138507	-0.24839	-0.158822	0.116236
R4GNH3;P17980;E9PM69;E9PMD8;E9PKD5;E9PN50;E9PLG2	R4GNH3;P17980;E9PM69;E9PMD8;E9PKD5;E9PN50	26S protease regulatory subunit 6A	PSMC3				0.0747817	-0.0188858	0.698502	0.367344	25	25	25	64.8	47.352	262.09	-0.0495037	0.0789485	0.1949	-0.119095	-0.105213	0.167651
P19338;H7BY16;C9JYW2;C9JLB1;C9J1H7;C9JWL1	P19338	Nucleolin	NCL				0.0747537	0.0173173	0.493478	0.336962	30	30	30	34.9	76.613	185.25	0.160288	-0.195041	0.259014	0.175338	-0.290086	0.1667
Q7Z3U7-2;Q7Z3U7-6;Q7Z3U7-5;Q7Z3U7;F8VZV1;Q7Z3U7-3	Q7Z3U7-2;Q7Z3U7-6;Q7Z3U7-5;Q7Z3U7;F8VZV1	Protein MON2 homolog	MON2				0.0745944	-0.0546964	0.629581	0.616705	14	14	14	10.1	185.85	37.41	0.0385009	-0.0498767	0.235159	-0.00688134	-0.181629	0.0244212
O95373;E9PLB2;E9PLJ0	O95373	Importin-7	IPO7				0.0745325	-0.0183748	0.638194	0.370443	20	19	19	27.3	119.52	115.63	0.017826	-0.0306807	0.236452	-0.0349866	-0.160063	0.139926
Q9H900-2;Q9H900;H3BQ07	Q9H900-2;Q9H900	Protein zwilch homolog	ZWILCH				0.0744987	-0.069365	0.946928	0.783137	6	6	6	13.8	54.224	41.166	0.0613017	0.00733606	0.154859	-0.0254469	-0.177296	-0.00535215
P08708;H0YN88;A0A075B716;H0YN73;H3BNC9	P08708;H0YN88;A0A075B716	40S ribosomal protein S17	RPS17				0.0743713	-0.0097375	0.666549	0.336303	7	7	7	61.5	15.55	71.339	0.047119	-0.0415111	0.217506	0.021768	-0.175445	0.124464
Q9UDY8-2;Q9UDY8	Q9UDY8-2;Q9UDY8	Mucosa-associated lymphoid tissue lymphoma translocation protein 1	MALT1				0.0743302	0.0111365	0.617574	0.336994	2	2	2	3.2	91.08	5.3014	0.110152	-0.0908574	0.203696	0.0525016	-0.176832	0.15774
P60510;H3BTA2;I3L4X0;H3BV22;H3BPN5;H3BVE3	P60510;H3BTA2;I3L4X0	Serine/threonine-protein phosphatase 4 catalytic subunit;Serine/threonine-protein phosphatase	PPP4C				0.0743072	-0.04002	0.790785	0.441654	5	5	5	19.9	35.08	28.548	0.0614525	-0.0177844	0.179254	-0.0104923	-0.223139	0.113571
Q9NTZ6;A6PVI1;A6PVI0;Q5JX62	Q9NTZ6	RNA-binding protein 12	RBM12				0.0742237	-0.0178213	0.410965	0.318823	5	5	5	7.1	97.394	19.291	NaN	-0.128302	0.27675	NaN	-0.300076	0.264433
P0DP25;P0DP24;P0DP23;H0Y7A7;M0QZ52;E7ETZ0;E7EMB3;F8WBR5;G3V479;Q96HY3;G3V226;G3V361;C9J7T9;P27482;P02585	P0DP25;P0DP24;P0DP23;H0Y7A7;M0QZ52;E7ETZ0;E7EMB3;F8WBR5;G3V479;Q96HY3		CALM2;CALM3;CALM1				0.0739973	-0.0175779	0.464853	0.337298	4	4	4	35.6	16.837	21.301	0.123721	-0.221258	0.319528	0.131939	-0.326804	0.142131
M0QY97;Q9UPT8	M0QY97;Q9UPT8	Zinc finger CCCH domain-containing protein 4	ZC3H4				0.0738445	-0.00359011	0.495093	0.306845	6	6	6	9.8	95.425	13.434	-0.185067	0.135976	0.270625	-0.13974	-0.244331	0.3733
P04844-2;P04844;Q5JYR4;Q5JYR7;Q5JYR3;F2Z3K5;H0Y5M1	P04844-2;P04844	Dolichyl-diphosphooligosaccharide--protein glycosyltransferase subunit 2	RPN2				0.0737915	-0.0618851	0.42036	0.382658	12	12	12	30.1	67.723	80.542	NaN	-0.11237	0.259953	NaN	-0.286232	0.162462
Q9Y5M8;H7C4H2	Q9Y5M8;H7C4H2	Signal recognition particle receptor subunit beta	SRPRB				0.0737631	-0.08605	0.482145	0.536744	3	3	3	17	29.702	61.084	-0.0452849	-0.0934217	0.359996	-0.105773	-0.304028	0.151651
P50991;P50991-2	P50991;P50991-2	T-complex protein 1 subunit delta	CCT4				0.0736982	-0.0384159	0.628027	0.501379	33	33	33	65.5	57.924	323.31	0.00233886	-0.0215614	0.240317	-0.0596628	-0.144657	0.0890716
Q9UBT2;Q9UBT2-2;U3KQ93;K7EPL2;U3KQ55;K7ES38;K7ESK7	Q9UBT2;Q9UBT2-2	SUMO-activating enzyme subunit 2	UBA2				0.0736128	-0.0884906	0.365426	0.386752	5	5	5	8	71.223	13.356	NaN	-0.26112	0.408346	NaN	-0.394652	0.217671
O75534-2;O75534;O75534-3;O75534-4;E9PLT0;E9PNG3;E9PLD4;E9PJK7;E9PKN4	O75534-2;O75534;O75534-3;O75534-4;E9PLT0	Cold shock domain-containing protein E1	CSDE1				0.07344	-0.0390913	0.570501	0.401859	20	20	20	28.6	85.746	258.68	-0.0412212	-0.0103	0.271841	-0.110474	-0.220851	0.214051
P31930	P31930	Cytochrome b-c1 complex subunit 1, mitochondrial	UQCRC1				0.0733848	0.00839342	0.464095	0.317378	12	12	11	29.4	52.645	79.501	0.0523861	-0.188197	0.355965	0.137449	-0.310762	0.198493
E5RJD2;E5RJG7;E5RFV2;Q16698-2;Q16698;E5RID6	E5RJD2;E5RJG7;E5RFV2;Q16698-2;Q16698;E5RID6	2,4-dienoyl-CoA reductase, mitochondrial	DECR1				0.0733519	-0.113562	0.370544	0.397912	2	2	2	17.2	15.898	39.562	NaN	-0.236663	0.383367	NaN	-0.463164	0.236041
Q15019;Q15019-3;Q15019-2;B5MCX3;C9J2Q4;C9J938;C9JB25;H7C2Y0;C9IY94;C9IZU3;H7C310;C9JQJ4;B5MD47;C9JZI2;A0A1B0GXJ2;C9JFT1;F8WB65;H7C1T1;C9JT15;C9JSE7	Q15019;Q15019-3;Q15019-2;B5MCX3;C9J2Q4	Septin-2	43345				0.073325	-0.0152194	0.563005	0.373965	13	13	13	54.6	41.487	115.36	0.0749627	-0.104248	0.24926	-0.0230909	-0.130211	0.107644
Q00325-2;Q00325;F8VVM2;F8VZL5;F8VWR4;F8VWQ0	Q00325-2;Q00325;F8VVM2	Phosphate carrier protein, mitochondrial	SLC25A3				0.0730933	0.00751549	0.71123	0.324613	9	9	9	22.4	39.958	35.521	0.0277165	-0.0133008	0.204864	0.0103423	-0.167785	0.179989
E9PCH4;Q8TEU7-2;Q8TEU7-5;Q8TEU7-3;Q8TEU7;Q8TEU7-4;B7Z7Y1;D6RE77;Q8TEU7-6;Q9Y4G8	E9PCH4;Q8TEU7-2;Q8TEU7-5;Q8TEU7-3;Q8TEU7;Q8TEU7-4;B7Z7Y1;D6RE77;Q8TEU7-6	Rap guanine nucleotide exchange factor 6	RAPGEF6				0.0729696	0.118744	0.62713	0.774653	9	9	9	8.4	185.19	61.602	-0.0097633	-0.0102576	0.23893	0.0653182	-0.0116551	0.30257
P42704;A0A0C4DG06;B8ZZ38;C9JCA9;H7C3W8;A0A0C4DG51;Q9NP80-3;Q9NP80-2;Q9NP80	P42704	Leucine-rich PPR motif-containing protein, mitochondrial	LRPPRC				0.072958	-0.00831221	0.512077	0.321821	53	53	53	45	157.9	323.31	0.0450099	-0.125969	0.299833	0.0663632	-0.253358	0.162058
A0A087WYS1;E7EUC7;Q16851-2;Q16851;C9JTZ5;C9JUW1;C9JWG0;C9JVG3;C9JQU9;C9JNZ1	A0A087WYS1;E7EUC7;Q16851-2;Q16851	UTP--glucose-1-phosphate uridylyltransferase	UGP2				0.0729251	-0.065713	0.414389	0.394152	4	4	4	10.4	56.967	32.554	NaN	-0.120311	0.266161	NaN	-0.275798	0.144372
Q9NTJ3;E9PD53;Q9NTJ3-2;C9JR83;C9J9E4;C9J578;C9JVD8;C9JWF0;C9IYK2;C9JJ64	Q9NTJ3;E9PD53;Q9NTJ3-2	Structural maintenance of chromosomes protein 4;Structural maintenance of chromosomes protein	SMC4				0.0727246	-0.0334935	0.737496	0.510366	65	65	65	53.6	147.18	323.31	0.0209824	-0.000390691	0.197582	-0.0772538	-0.103182	0.079955
O95347;O95347-2;Q5T821;A0A0C4DGE5	O95347;O95347-2	Structural maintenance of chromosomes protein 2	SMC2				0.0726581	-0.0331388	0.737194	0.484094	43	43	43	34.7	135.65	234.82	0.0195732	0.000778056	0.197623	-0.0865093	-0.107154	0.0942473
P62081;B5MCP9	P62081;B5MCP9	40S ribosomal protein S7	RPS7				0.0726108	0.0130696	0.548697	0.338357	6	6	6	29.4	22.127	16.508	0.0822107	-0.116276	0.251897	0.0835026	-0.205986	0.161692
P26038;P35241-4;V9GZ54;E9PNP4	P26038	Moesin	MSN				0.0723025	-0.0113426	0.59919	0.325122	23	13	13	37.6	67.819	71.662	0.077949	-0.0851835	0.224142	0.0150243	-0.280569	0.231517
P53396-2;P53396;P53396-3;K7ESG8;K7EIE7	P53396-2;P53396;P53396-3	ATP-citrate synthase	ACLY				0.0721691	-0.0511315	0.437015	0.401734	33	33	33	36	119.77	323.31	0.0553783	-0.235781	0.39691	0.0991971	-0.39217	0.139578
H0Y4Z8;Q3YEC7;Q3YEC7-2;G3V154;F2Z2T0;Q3YEC7-4;Q3YEC7-5;Q3YEC7-6;Q3YEC7-3	H0Y4Z8;Q3YEC7;Q3YEC7-2;G3V154;F2Z2T0	Rab-like protein 6	RABL6				0.0720581	-0.0668127	0.743243	0.491015	4	4	4	7.3	79.635	12.761	0.0375062	-0.0126685	0.191337	-0.151928	-0.227246	0.178735
P18669;P15259;Q8N0Y7	P18669;P15259	Phosphoglycerate mutase 1;Phosphoglycerate mutase 2	PGAM1;PGAM2				0.0720014	-0.0922537	0.372451	0.380044	6	6	6	30.3	28.804	54.819	NaN	-0.224533	0.368536	NaN	-0.437243	0.252736
Q9Y5K6	Q9Y5K6	CD2-associated protein	CD2AP				0.0719832	-0.0114329	0.575367	0.334809	16	16	16	32.1	71.45	161.2	-0.0795271	0.0455066	0.24997	-0.178486	-0.0457478	0.189936
Q99832;Q99832-3;Q99832-4;Q99832-2;F8WAM2;F8WBP8;A0A0D9SG95	Q99832;Q99832-3;Q99832-4;Q99832-2	T-complex protein 1 subunit eta	CCT7				0.0719811	-0.041732	0.621811	0.51572	30	30	30	70.2	59.366	323.31	0.013848	-0.0338257	0.235921	-0.0724603	-0.144063	0.0913274
Q70UQ0-4	Q70UQ0-4	Inhibitor of nuclear factor kappa-B kinase-interacting protein	IKBIP				0.0719594	0.021982	1.00016	0.435184	11	11	8	31	43.083	41.84	0.10843	-0.00432137	0.11177	0.116209	-0.0787923	0.0285293
O14818;O14818-2;H0Y586;O14818-4;A0A087WYS6;Q8TAA3-2;Q8TAA3-5;Q8TAA3	O14818;O14818-2;H0Y586	Proteasome subunit alpha type-7	PSMA7				0.071939	-0.0772799	0.611939	0.636238	10	10	10	37.5	27.887	238.36	0.0382226	-0.0564093	0.234004	-0.032925	-0.242756	0.0438412
O43719;Q5H919;Q5H918	O43719	HIV Tat-specific factor 1	HTATSF1				0.0715919	-0.0570262	0.592267	0.543575	12	12	12	21.9	85.852	188.87	0.00740635	-0.0426936	0.250063	-0.0116462	-0.221899	0.0624671
Q9BWD1;Q9BWD1-2	Q9BWD1;Q9BWD1-2	Acetyl-CoA acetyltransferase, cytosolic	ACAT2				0.0715771	-0.13087	0.344327	0.428484	4	4	4	17.6	41.35	10.082	NaN	-0.40509	0.548244	NaN	-0.440836	0.179096
O95619;F8W0J4;F8W1B9	O95619;F8W0J4;F8W1B9	YEATS domain-containing protein 4	YEATS4				0.0715732	0.036466	0.412389	0.429618	2	2	2	8.8	26.499	4.0123	-0.121335	NaN	0.264481	-0.0491729	NaN	0.122105
P78347-2;P78347-4;P78347-3;P78347;P78347-5;C9J6M0;A0A087WW90;A0A0D9SF80;A0A0A0MSY2;Q86UP8-3;Q86UP8;Q6EKJ0;Q86UP8-4;Q86UP8-2;Q6EKJ0-2;Q86UP8-5	P78347-2;P78347-4;P78347-3;P78347	General transcription factor II-I	GTF2I				0.071469	0.0419315	0.763905	0.527888	39	39	39	44.8	107.97	256.13	0.0812753	-0.033906	0.167038	0.0833951	-0.088363	0.130762
I3L1L3;Q9BQG0;Q9BQG0-2;I3L2H8	I3L1L3;Q9BQG0;Q9BQG0-2	Myb-binding protein 1A	MYBBP1A				0.0714478	-0.000984129	0.578283	0.303228	9	9	9	8.5	140.13	20.888	-0.0513181	0.00861443	0.257047	-0.0175207	-0.231007	0.245575
Q9UIQ6;Q9UIQ6-3;Q9UIQ6-2	Q9UIQ6;Q9UIQ6-3;Q9UIQ6-2	Leucyl-cystinyl aminopeptidase;Leucyl-cystinyl aminopeptidase, pregnancy serum form	LNPEP				0.0714416	-0.0933793	0.556233	0.633886	17	17	17	19.5	117.35	85.542	0.0672197	-0.102811	0.249916	-0.0449042	-0.293112	0.0578778
Q9NZI8;Q9NZI8-2	Q9NZI8;Q9NZI8-2	Insulin-like growth factor 2 mRNA-binding protein 1	IGF2BP1				0.0713681	-0.0409531	0.607205	0.411167	8	8	6	19.1	63.48	60.462	-0.00167091	-0.027064	0.242839	-0.03711	-0.261077	0.175328
P31040-2;P31040;A0A087X1I3;D6RFM5;P31040-3;H0Y8X1	P31040-2;P31040;A0A087X1I3;D6RFM5;P31040-3	Succinate dehydrogenase [ubiquinone] flavoprotein subunit, mitochondrial	SDHA				0.0713277	0.0262734	0.449664	0.350578	9	9	9	20.9	67.299	74.598	0.0998877	-0.230372	0.344468	0.200768	-0.316305	0.194356
Q9BXW9;Q9BXW9-1;Q9BXW9-3;Q9BXW9-4;H7BZJ7;F8WE37	Q9BXW9;Q9BXW9-1;Q9BXW9-3;Q9BXW9-4	Fanconi anemia group D2 protein	FANCD2				0.071087	-0.0128469	0.680411	0.396987	8	8	8	6.8	164.13	22.08	0.0580082	-0.043323	0.198576	-0.0722704	-0.0414744	0.075204
D6RG13;P61247;E9PFI5;D6RAT0;D6RB09;H0Y9Y4;D6R9B6;H0Y8L7;D6RAS7;D6RED7;D6RGE0;D6RI02	D6RG13;P61247;E9PFI5;D6RAT0;D6RB09;H0Y9Y4;D6R9B6;H0Y8L7;D6RAS7	40S ribosomal protein S3a	RPS3A				0.0709359	0.00760024	0.641762	0.329875	10	10	10	39	25.608	67.948	0.0937718	-0.0731316	0.192167	0.0702596	-0.157709	0.11025
P40227;P40227-2;Q92526;Q92526-2;Q92526-3;J3KRI6	P40227;P40227-2	T-complex protein 1 subunit zeta	CCT6A				0.0706145	-0.0407775	0.613295	0.518467	29	29	29	62.7	58.024	253.27	0.018201	-0.0406814	0.234324	-0.0683947	-0.141036	0.0870981
Q15056;Q15056-2	Q15056;Q15056-2	Eukaryotic translation initiation factor 4H	EIF4H				0.0705596	0.0644977	0.444612	0.411241	8	8	8	38.3	27.385	36.647	0.154515	-0.256862	0.314026	0.288495	-0.330953	0.235951
Q2VIR3;P41091;F8W810;Q2VIR3-2;H7BZU1	Q2VIR3;P41091;F8W810;Q2VIR3-2	Putative eukaryotic translation initiation factor 2 subunit 3-like protein;Eukaryotic translation initiation factor 2 subunit 3	EIF2S3L;EIF2S3				0.0705391	0.00214125	0.581674	0.306027	6	6	6	14.8	51.228	42.449	0.0993698	-0.101541	0.213788	0.12408	-0.262283	0.144626
P78344-2;P78344;H0Y3P2;D3DQV9;E9PKF8;H0YEC5;H0YD77;H0YCH5	P78344-2;P78344;H0Y3P2;D3DQV9	Eukaryotic translation initiation factor 4 gamma 2	EIF4G2				0.0705193	-0.023186	0.421592	0.326077	8	8	8	11.5	98.149	24.642	NaN	-0.105646	0.246685	NaN	-0.285897	0.239525
P50990;P50990-2;P50990-3;H7C4C8;H7C2U0	P50990;P50990-2;P50990-3	T-complex protein 1 subunit theta	CCT8				0.0704992	-0.0351334	0.636311	0.480254	37	37	37	77.9	59.62	323.31	0.011655	-0.0254288	0.225271	-0.0672726	-0.135548	0.0974206
O95816;O95816-2	O95816;O95816-2	BAG family molecular chaperone regulator 2	BAG2				0.0704709	-0.0301659	0.547647	0.382935	2	2	2	9	23.772	4.0895	NaN	-0.0165738	0.157516	NaN	-0.139171	0.0788392
J3QLE5;P14678-2;P63162;P14678;P63162-2;P14678-3;J3KRY3;S4R3P3	J3QLE5;P14678-2;P63162;P14678;P63162-2;P14678-3;J3KRY3;S4R3P3	Small nuclear ribonucleoprotein-associated proteins B and B;Small nuclear ribonucleoprotein-associated protein N	SNRPN;SNRPB				0.0703751	-0.0304491	0.524192	0.394767	4	4	4	22.5	17.546	29.613	0.0405628	-0.109443	0.280006	0.0466122	-0.245208	0.107249
Q12907;D6RIU4;D6RDX1;D6RBV2	Q12907;D6RIU4;D6RDX1;D6RBV2	Vesicular integral-membrane protein VIP36	LMAN2				0.070241	-0.11364	0.370544	0.404173	3	3	3	8.1	40.228	7.8421	NaN	-0.226626	0.367108	NaN	-0.443191	0.215911
Q8N163-2;Q8N163;G3V119;H0YB24;H0YC69;E5RGU7;E5RFJ3;H0YC58;A0A087X2B6	Q8N163-2;Q8N163;G3V119;H0YB24	Cell cycle and apoptosis regulator protein 2	CCAR2				0.0702356	-0.151782	0.426928	0.551729	4	4	4	5.4	103.14	10.953	NaN	-0.0980897	0.238561	NaN	-0.336101	0.0325363
O00505;H0Y4S9	O00505	Importin subunit alpha-4	KPNA3				0.070136	0.00151716	0.733757	0.306021	7	7	5	16.3	57.81	35.258	-0.0263827	0.0537541	0.183037	-0.040763	-0.135774	0.181088
J3KP36;A0A0A0MR88;A0A096LPC5;Q9Y4E1-5;Q9Y4E1-3;Q9Y4E1-2;Q9Y4E1;Q9Y4E1-4;Q9Y4E1-6;Q5SRD0;A0A0A0MT65	J3KP36;A0A0A0MR88;A0A096LPC5;Q9Y4E1-5;Q9Y4E1-3;Q9Y4E1-2;Q9Y4E1;Q9Y4E1-4;Q9Y4E1-6	WASH complex subunit FAM21C	FAM21C				0.0701098	-0.0621117	0.605982	0.535175	16	5	5	19.4	138.01	58.462	0.0987475	-0.0890569	0.200639	0.0406024	-0.253537	0.0265996
Q9BTE3-2;Q9BTE3;Q9BTE3-3	Q9BTE3-2;Q9BTE3;Q9BTE3-3	Mini-chromosome maintenance complex-binding protein	MCMBP				0.0700952	0.0183633	0.409372	0.329471	3	3	3	5	72.748	8.6637	NaN	-0.123852	0.264042	NaN	-0.165452	0.202179
P20618	P20618	Proteasome subunit beta type-1	PSMB1				0.0700093	-0.0434476	0.6113	0.437957	9	9	9	46.9	26.489	65.659	-0.00861443	-0.0180344	0.236677	-0.0209162	-0.243151	0.133724
Q6IN85;Q6IN85-2;G3V5Z3;Q6IN85-4;H0YIY8;Q6IN85-5;G3V5A2;H0YJN6;G3V231;G3V4R3;Q5MIZ7-4	Q6IN85;Q6IN85-2;G3V5Z3;Q6IN85-4;H0YIY8;Q6IN85-5	Serine/threonine-protein phosphatase 4 regulatory subunit 3A	SMEK1				0.0699538	-0.0643128	1.15852	0.634681	22	22	19	35.3	95.367	285.2	0.0233759	0.0627379	0.123747	-0.140844	-0.13085	0.0787558
P37198;M0QXN5	P37198;M0QXN5	Nuclear pore glycoprotein p62	NUP62				0.0699095	-0.122711	0.417872	0.747085	2	2	2	4.6	53.254	40.547	NaN	-0.110051	0.24987	NaN	-0.20006	-0.0453621
O76094;O76094-2;D6RDY6;R4GNC1	O76094;O76094-2;D6RDY6	Signal recognition particle subunit SRP72	SRP72				0.0698713	0.0526539	0.533592	0.456822	9	9	9	17.3	74.605	95.295	0.033906	-0.0973614	0.273069	0.134782	-0.179595	0.202774
Q9H0D6;Q9H0D6-2	Q9H0D6;Q9H0D6-2	5-3 exoribonuclease 2	XRN2				0.0698612	-0.00317167	0.438568	0.308967	6	6	6	9.1	108.58	24.811	NaN	-0.0839324	0.223655	NaN	-0.114633	0.10829
Q15029-2;Q15029-3;Q15029;K7EP67;K7EJ74	Q15029-2;Q15029-3;Q15029	116 kDa U5 small nuclear ribonucleoprotein component	EFTUD2				0.0697667	-0.0679835	0.748823	0.638918	30	29	29	41.5	105.38	301.33	0.00953587	0.0126109	0.187153	-0.059633	-0.201501	0.0571837
Q00653-4;Q00653;Q00653-3	Q00653-4;Q00653	Nuclear factor NF-kappa-B p100 subunit;Nuclear factor NF-kappa-B p52 subunit	NFKB2				0.0697117	-0.0655926	0.654121	0.560867	4	4	4	6	96.677	14.845	-0.0216551	0.0154502	0.21534	0.0297895	-0.249507	0.0229398
E7ERS3;Q86VM9;Q86VM9-2;H3BP01;H3BRN6;H3BRH3;H3BPD0	E7ERS3;Q86VM9;Q86VM9-2	Zinc finger CCCH domain-containing protein 18	ZC3H18				0.0696226	0.03492	0.647768	0.391233	9	9	9	11.3	108.94	23.743	-0.0798193	0.148827	0.13986	-0.140622	-0.0418089	0.28719
Q14204;H0YJ21	Q14204	Cytoplasmic dynein 1 heavy chain 1	DYNC1H1				0.0695673	-0.0331213	0.606113	0.423497	110	110	110	26.5	532.4	323.31	0.0219332	-0.0464171	0.233186	-0.0295276	-0.194914	0.125078
P57740;P57740-2;P57740-3;H0YG15;G3V1T4;F5GY77	P57740;P57740-2;P57740-3	Nuclear pore complex protein Nup107	NUP107				0.0695158	-0.0313249	0.849311	0.404503	17	17	17	25.8	106.37	107.4	-0.0159996	0.075328	0.149219	-0.123857	-0.142716	0.172598
A0A0G2JH68;O60610;A0A140T8Z0;O60610-2;O60610-3;H9KV28;B4E2I7;E5RJ79	A0A0G2JH68;O60610;A0A140T8Z0;O60610-2;O60610-3;H9KV28	Protein diaphanous homolog 1	DIAPH1				0.0694521	-0.049607	0.719222	0.616362	34	34	34	30.3	141.36	217.63	0.0312873	-0.0144365	0.191505	-0.0604907	-0.144529	0.0561989
Q92616	Q92616	Translational activator GCN1	GCN1L1				0.0694096	-0.0798491	0.507452	0.658135	42	42	42	19.7	292.75	259.8	-0.00493985	-0.0912096	0.304378	-0.0443363	-0.238764	0.043553
Q9UG63;Q9UG63-2;C9JHK9;C9JZV3	Q9UG63;Q9UG63-2	ATP-binding cassette sub-family F member 2	ABCF2				0.0692805	0.0651111	0.789393	0.579958	17	17	17	30.2	71.289	52.855	-0.0198284	0.0624721	0.165198	-0.00920399	-0.0312043	0.235742
Q15459;Q15459-2;H7C1L2;F8WC79;F8WB66	Q15459;Q15459-2	Splicing factor 3A subunit 1	SF3A1				0.06926	-0.049033	0.557235	0.457602	23	23	23	37.2	88.885	207.23	-0.0129821	-0.0444222	0.265184	-0.0345725	-0.244941	0.132415
Q5HYB6;P06753-5;P06753-2;A0A087WWU8;Q5VU61;P06753-4;P06753-3;P06753-6;J3KN67;D6R904;P06753-7;P06753;K7EP68;K7ERG3;K7ENT6;D6RFM2;K7EPV9;K7EMU5;H0YKX5;H0YNC7;F5H7S3;H7BYY1;H0YK48;H0YL52;B7Z596;Q5TCU3;CON__Q3SX28;Q5TCU8;Q6ZN40;P09493-2;P09493-5;P07951-3;P09493-9;P09493-8;P09493-7;P09493-6;P09493-4;P09493-3;P09493-10;P09493;P07951-2;P07951;H0YL80;H0YKP3;H0YK20;H0YL42;U3KQK2	Q5HYB6;P06753-5;P06753-2;A0A087WWU8;Q5VU61;P06753-4;P06753-3;P06753-6;J3KN67;D6R904;P06753-7	Tropomyosin alpha-3 chain	DKFZp686J1372;TPM3				0.0690753	0.00556619	0.500836	0.312093	16	16	11	50.9	27.175	137.15	0.0566762	-0.137702	0.288252	0.113943	-0.302806	0.205561
P09874;Q5VX84;Q5VX85	P09874	Poly [ADP-ribose] polymerase 1	PARP1				0.0690108	-0.0146228	0.553755	0.326939	19	19	19	22.9	113.08	92.152	0.102708	-0.117271	0.221596	0.190808	-0.369643	0.134967
O00203-3;O00203;Q13367;Q13367-4;F5GWU4;Q13367-3;F5GYB0;H0YBD0	O00203-3;O00203	AP-3 complex subunit beta-1	AP3B1				0.0688757	-0.0887569	0.630027	0.59811	14	14	14	16	116.19	56.533	-0.019692	0.00261359	0.223706	-0.13078	-0.254831	0.119341
Q09028-3;Q09028;Q09028-2;Q09028-4;E9PNS2;E9PIC4;E9PNS6;C9JPP3	Q09028-3;Q09028;Q09028-2;Q09028-4	Histone-binding protein RBBP4	RBBP4				0.0688531	-0.00944614	0.554896	0.322419	10	10	4	22	46.158	44.294	0.0732783	-0.104146	0.237427	0.132836	-0.287081	0.125907
Q16795;F5GY40;H3BRM9	Q16795;F5GY40	NADH dehydrogenase [ubiquinone] 1 alpha subcomplex subunit 9, mitochondrial	NDUFA9				0.0682523	-0.022154	0.571616	0.367627	6	6	6	17.5	42.509	17.013	0.034869	-0.0721395	0.242027	0.04159	-0.234697	0.126644
Q5SRE5;Q5SRE5-2;H7C4K7	Q5SRE5;Q5SRE5-2	Nucleoporin NUP188 homolog	NUP188				0.0682387	-0.00279125	0.64012	0.309446	22	22	22	15.7	196.04	104.08	-0.0445865	0.0395102	0.209792	-0.0609552	-0.144535	0.197117
P28074;P28074-3;H0YJM8;P28074-2	P28074;P28074-3	Proteasome subunit beta type-5	PSMB5				0.0682243	-0.0583564	0.552886	0.49786	10	10	10	50.2	28.48	56.498	0.0113166	-0.0665495	0.259906	-0.0029764	-0.262275	0.090182
P42285;H0Y8U3;H0YAC4;D6REC7	P42285	Superkiller viralicidic activity 2-like 2	SKIV2L2				0.0681741	-0.02585	0.636841	0.375413	9	9	9	12.3	117.8	30.658	0.0566381	-0.056333	0.204217	-0.0130492	-0.230564	0.166063
A6NEM2;P51610-2;P51610;P51610-4;P51610-3;H7C1C4;Q9Y5Z7	A6NEM2;P51610-2;P51610;P51610-4	Host cell factor 1;HCF N-terminal chain 1;HCF N-terminal chain 2;HCF N-terminal chain 3;HCF N-terminal chain 4;HCF N-terminal chain 5;HCF N-terminal chain 6;HCF C-terminal chain 1;HCF C-terminal chain 2;HCF C-terminal chain 3;HCF C-terminal chain 4;HCF C-terminal chain 5;HCF C-terminal chain 6	HCFC1				0.0681608	0.0160307	0.493706	0.337762	12	12	12	7.4	213.47	32.453	-0.0276814	-0.0849693	0.317133	-0.00457102	-0.2143	0.266963
Q9Y6D5	Q9Y6D5	Brefeldin A-inhibited guanine nucleotide-exchange protein 2	ARFGEF2				0.0681597	-0.0549767	0.586123	0.731403	14	14	10	9.4	202.04	45.541	0.0411557	-0.0685569	0.23188	-0.027649	-0.148473	0.0111914
Q9H2J4;H7BZP2;C9JST4	Q9H2J4	Phosducin-like protein 3	PDCL3				0.0679576	-0.0368883	0.57607	0.459865	5	5	5	23.8	27.614	46.004	-0.0419189	-0.00156064	0.247352	-0.0139542	-0.187347	0.0906365
Q9UBW7;Q9UBW7-2;A0A087X151	Q9UBW7;Q9UBW7-2	Zinc finger MYM-type protein 2	ZMYM2				0.0677987	-0.0683748	0.503222	0.58632	3	3	3	2.9	154.91	8.6083	0.025101	-0.114578	0.292873	0.0464952	-0.241277	-0.0103423
Q9HCN8	Q9HCN8	Stromal cell-derived factor 2-like protein 1	SDF2L1				0.0677633	-0.0379473	0.526362	0.409386	3	3	3	12.7	23.598	5.9415	0.0262063	-0.0954483	0.272532	-0.0496984	-0.237104	0.17296
P17987;E7ERF2;E7EQR6;F5H282;F5GZ03;F5GZI8;F5GYL4	P17987;E7ERF2;E7EQR6;F5H282	T-complex protein 1 subunit alpha	TCP1				0.0677278	-0.0320181	0.621568	0.46108	34	34	24	76.6	60.343	323.31	-0.00464127	-0.016281	0.224106	-0.0685116	-0.130592	0.10305
Q16891-2;B9A067;Q16891-3;Q16891-4;Q16891;C9J406;H7C463;A0A087WYS0;D6RAW4	Q16891-2;B9A067;Q16891-3;Q16891-4;Q16891;C9J406;H7C463	MICOS complex subunit MIC60	IMMT				0.0674153	-0.0495073	0.563439	0.496805	37	37	37	57.2	82.624	323.31	0.023705	-0.0685198	0.247061	-0.0267982	-0.215318	0.0935949
G3V5Z7;P60900;G3V295;P60900-2;G3V3I1;P60900-3;G3V3U4;H0YJC4;G3V4S5;G3V2S7	G3V5Z7;P60900;G3V295;P60900-2;G3V3I1;P60900-3	Proteasome subunit alpha type;Proteasome subunit alpha type-6	PSMA6				0.067272	-0.0654421	0.540013	0.564243	11	11	11	52.8	28.147	96.762	0.0430084	-0.0957271	0.254535	-0.0104923	-0.242612	0.0567776
Q9NVI7-2;H0Y2W2;Q9NVI7;Q9NVI7-3;Q5T9A4;Q5T2N8;Q5T9A4-3;Q5SV16;Q5T9A4-2;J3QSF3	Q9NVI7-2;H0Y2W2;Q9NVI7;Q9NVI7-3;Q5T9A4	ATPase family AAA domain-containing protein 3A;ATPase family AAA domain-containing protein 3B	ATAD3A;ATAD3B				0.0672442	-0.0396422	0.638032	0.460811	15	15	15	30.7	66.217	70.132	0.0284086	-0.0373069	0.210631	-0.126273	-0.126296	0.133642
F5H669;Q8N684-2;Q8N684;Q8N684-3;J3QT54;F5H6M0;F5H047;C9JM38;C9J286;C9J323	F5H669;Q8N684-2;Q8N684;Q8N684-3;J3QT54;F5H6M0;F5H047	Cleavage and polyadenylation specificity factor subunit 7	CPSF7				0.0671372	-0.092361	0.414056	0.44563	6	6	6	20.9	41.265	17.218	NaN	-0.111263	0.245537	NaN	-0.286106	0.101385
P62854;Q5JNZ5	P62854;Q5JNZ5	40S ribosomal protein S26;Putative 40S ribosomal protein S26-like 1	RPS26;RPS26P11				0.0670621	-0.0276303	0.613595	0.370581	3	3	3	27	13.015	15.906	-0.0372425	0.0156888	0.22274	-0.067298	-0.231332	0.215739
Q08J23;Q08J23-2;Q08J23-3;A0A140T9Y7	Q08J23;Q08J23-2;Q08J23-3	tRNA (cytosine(34)-C(5))-methyltransferase	NSUN2				0.0669698	0.00880339	0.588628	0.322315	14	14	14	23.2	86.47	72.185	0.0551871	-0.0749627	0.220685	0.0518468	-0.234779	0.209342
J3KTL2;Q07955;Q07955-3;Q07955-2;J3KSR8;J3QQV5;J3KSW7	J3KTL2;Q07955;Q07955-3;Q07955-2;J3KSR8	Serine/arginine-rich splicing factor 1	SRSF1				0.0667152	0.0124235	0.46122	0.325203	8	8	8	30.8	28.329	24.89	0.11757	-0.206799	0.289375	0.20515	-0.309547	0.141667
P48643;E7ENZ3;B7ZAR1;E9PCA1;P48643-2;D6RIZ7;H0Y914	P48643;E7ENZ3;B7ZAR1;E9PCA1;P48643-2	T-complex protein 1 subunit epsilon	CCT5				0.0666213	-0.0452257	0.606539	0.527483	39	39	39	73.4	59.67	289.49	-0.00988322	-0.0177844	0.227532	-0.0965627	-0.13591	0.096796
Q7L0Y3;C9JVB6	Q7L0Y3;C9JVB6	Mitochondrial ribonuclease P protein 1	TRMT10C				0.0664853	-0.0176615	1.23654	0.414762	21	21	21	56.6	47.346	294.58	0.0947156	0.0878205	0.0169197	0.027064	-0.122767	0.0427184
Q2NKX8;B5MDQ0	Q2NKX8;B5MDQ0	DNA excision repair protein ERCC-6-like	ERCC6L				0.0664647	-0.0285314	0.622056	0.403723	16	16	16	14.6	141.1	67.149	0.0154017	-0.0332629	0.217255	-0.00345767	-0.201826	0.11969
Q99615-2;Q99615;K7EPP7;K7EIH8;K7ESP1;K7EJL5;K7EN19;K7EJV7;K7ER44;K7EJE9;K7EK03;K7ELJ8;K7EJ24	Q99615-2;Q99615	DnaJ homolog subfamily C member 7	DNAJC7				0.0663943	0.0114808	0.803953	0.363603	11	11	11	24.7	50.096	72.812	0.0523476	-0.0119931	0.158828	-0.0148431	-0.0766679	0.125953
Q9BUQ8;H0YI52;F8VVA2	Q9BUQ8	Probable ATP-dependent RNA helicase DDX23	DDX23				0.0662455	-0.0366168	0.514625	0.368591	14	14	14	18.9	95.581	48.836	NaN	-0.0284899	0.160981	NaN	-0.195649	0.122416
A0A087WVS8;Q70IA6;Q70IA6-3;Q70IA6-2	A0A087WVS8;Q70IA6;Q70IA6-3;Q70IA6-2	MOB kinase activator 2	MOB2				0.0662118	-0.104222	0.454082	0.616555	7	7	7	25.2	26.575	30.365	-0.102323	-0.0655424	0.366501	-0.127383	-0.303355	0.118073
A0A087X2I1;P62333;H0YJC0;H0YJS8;H0YJX2;H0YJE9;H0YJT1	A0A087X2I1;P62333	26S protease regulatory subunit 10B	PSMC6				0.0662041	-0.0454275	0.655786	0.495239	17	17	17	50.4	45.796	79.629	-0.0124812	0.00613191	0.204962	-0.127506	-0.129532	0.120755
O94822;O94822-3;H7BYG8;S4R3T2;O94822-2	O94822;O94822-3;H7BYG8	E3 ubiquitin-protein ligase listerin	LTN1				0.0661374	-0.0573261	0.555846	0.484196	12	12	12	8	200.55	37.444	-0.0316992	-0.0248139	0.254925	-0.0947493	-0.227429	0.1502
Q96RP9;Q96RP9-2;C9IZ01	Q96RP9;Q96RP9-2;C9IZ01	Elongation factor G, mitochondrial	GFM1				0.0659506	-0.0197823	0.49643	0.336903	2	2	2	3.5	83.471	6.7318	-0.0940369	-0.00889811	0.300787	-0.149311	-0.238253	0.328216
J3QRS3;P19105;O14950;P24844;J3KTJ1;P24844-2	J3QRS3;P19105;O14950;P24844	Myosin regulatory light chain 12A;Myosin regulatory light chain 12B;Myosin regulatory light polypeptide 9	MYL12A;MYL12B;MYL9				0.0658143	-0.0815101	0.749981	1.02105	8	8	8	50.3	20.457	187.9	0.0221808	-0.000260491	0.175523	-0.119724	-0.126813	0.00200675
O95239-2;O95239;Q2VIQ3	O95239-2;O95239;Q2VIQ3	Chromosome-associated kinesin KIF4A;Chromosome-associated kinesin KIF4B	KIF4A;KIF4B				0.0658059	-0.0323451	0.827867	0.531752	5	5	5	4.9	128.46	13.534	0.0482864	-0.00560945	0.154741	-0.0467333	-0.111837	0.0615353
Q06210-2;Q06210;O94808;E5RJP4	Q06210-2;Q06210	Glutamine--fructose-6-phosphate aminotransferase [isomerizing] 1	GFPT1				0.0657605	-0.0287385	0.563987	0.408573	25	25	25	47	76.758	239.89	0.0387393	-0.0769679	0.23551	0.0331824	-0.206783	0.0873847
P14868;P14868-2;H7BZ35;C9J7S3;C9JLC1;H7C278;C9JQM9	P14868;P14868-2	Aspartate--tRNA ligase, cytoplasmic	DARS				0.0656552	0.00283431	0.557984	0.30901	22	22	22	50.5	57.136	115.05	0.0620176	-0.0935968	0.228545	0.064046	-0.210892	0.155349
O60645-2;O60645-3;O60645	O60645-2;O60645-3;O60645	Exocyst complex component 3	EXOC3				0.0656255	0.0550638	0.474266	0.408072	3	3	3	6.1	73.796	11.819	NaN	-0.0498767	0.181128	NaN	-0.0990596	0.209187
P51398-2;P51398-3;P51398;V9GYL9;V9GZ03;V9GYJ9;V9GYW1;V9GYA7;V9GZ61;V9GYC9;V9GY11;V9GYF7;V9GYJ3	P51398-2;P51398-3;P51398;V9GYL9;V9GZ03;V9GYJ9	28S ribosomal protein S29, mitochondrial	DAP3				0.0656183	0.0685984	0.412125	0.508056	7	7	7	26.3	41.044	27.93	-0.111641	NaN	0.242877	-0.0326252	NaN	0.169822
Q16531;F5GY55;Q16531-2;F5GWI0;F5H2L3;F5GZY8;F5GYG8;F5H198	Q16531;F5GY55	DNA damage-binding protein 1	DDB1				0.0654601	-0.0436769	0.616798	0.482902	24	24	24	23.9	126.97	188.63	0.0188253	-0.0377849	0.21534	-0.0714198	-0.174736	0.115125
P62877	P62877	E3 ubiquitin-protein ligase RBX1;E3 ubiquitin-protein ligase RBX1, N-terminally processed	RBX1				0.0653799	0.0103693	0.534065	0.322301	3	3	3	25	12.274	39.8	-0.0625674	-0.00663717	0.265344	-0.000399734	-0.249476	0.280984
I3L2B0;I3L318	I3L2B0		CLUH				0.06522	-0.0104271	0.534526	0.325641	19	19	1	20.1	138.23	147.01	0.0204027	-0.0826777	0.257935	0.072066	-0.271817	0.168469
P49756;P49756-2;P49756-3;E9PQU5;H0YE46;E9PSE8;P49756-4	P49756	RNA-binding protein 25	RBM25				0.0649204	-0.0323049	0.661249	0.40406	8	8	8	11	100.18	38.762	0.0594498	-0.0487525	0.184064	0.0455968	-0.241489	0.0989778
Q5T2B5;A0A0A0MTN0;Q13617;Q13617-2;Q5T2B7	Q5T2B5;A0A0A0MTN0;Q13617;Q13617-2	Cullin-2	CUL2				0.0648533	-0.00745563	0.429672	0.313882	4	4	4	5.8	82.358	18.197	NaN	-0.0873909	0.217098	NaN	-0.170111	0.1552
O75369-6;O75369-3;O75369-2;O75369-9;O75369;O75369-8;O75369-5;O75369-4;E7EN95;O75369-7	O75369-6;O75369-3;O75369-2;O75369-9;O75369;O75369-8;O75369-5;O75369-4;E7EN95;O75369-7	Filamin-B	FLNB				0.0648329	-0.00385273	0.482461	0.309186	13	6	6	4.8	271.41	14.425	-0.00465882	-0.110522	0.30968	0.106157	-0.293863	0.176148
J3KPX7;Q99623;F5GY37;F5GWA7;Q99623-2;F5H3X6;F5H2D2;F5H0C5;U3KPZ5	J3KPX7;Q99623;F5GY37;F5GWA7;Q99623-2;F5H3X6	Prohibitin-2	PHB2				0.0647221	-0.0243544	0.532448	0.395234	13	13	13	47.7	33.239	110.82	-0.0183988	-0.0529631	0.265528	0.00470821	-0.186786	0.109015
O95721;C9JAF7	O95721;C9JAF7	Synaptosomal-associated protein 29;Synaptosomal-associated protein	SNAP29				0.064656	-0.00303135	0.574486	0.309848	9	9	9	41.9	28.97	25.317	-0.0900804	0.0749665	0.209082	-0.0617756	-0.151195	0.203877
Q9Y295;H0YI06;F8WEE0	Q9Y295	Developmentally-regulated GTP-binding protein 1	DRG1				0.0644105	-0.0371764	0.526367	0.393882	9	9	9	29.2	40.542	47.588	0.0938767	-0.126683	0.226038	0.0971531	-0.305202	0.0965194
P49721;A0A087WVV1	P49721	Proteasome subunit beta type-2	PSMB2				0.0643547	-0.055919	0.549068	0.504866	9	9	9	47.8	22.836	55.121	-0.0470139	-0.0114859	0.251564	-0.0792299	-0.212575	0.124048
P60660-2;F8W1R7;G8JLA2;G3V1V0;P60660;J3KND3;B7Z6Z4;G3V1Y7;F8VPF3;F8VZU9;F8W180;F8VXL3;H0YI43;F8W1I5;P14649	P60660-2;F8W1R7;G8JLA2;G3V1V0;P60660;J3KND3;B7Z6Z4;G3V1Y7;F8VPF3;F8VZU9;F8W180	Myosin light polypeptide 6	MYL6				0.0642788	-0.060805	0.677866	0.608994	9	9	9	73.5	16.961	66.294	0.0317719	-0.0263698	0.187434	-0.111371	-0.153985	0.0829411
P16150;C9JUK7	P16150;C9JUK7	Leukosialin	SPN				0.064256	-0.0939651	0.576758	0.815046	3	3	3	7.5	40.321	7.1385	0.0621305	-0.0824622	0.2131	-0.103259	-0.208499	0.0298624
B7Z9I1;Q5T4U5;P11310;P11310-2;H0YDT5;E9PRX4;E9PJM9	B7Z9I1;Q5T4U5;P11310;P11310-2	Medium-chain specific acyl-CoA dehydrogenase, mitochondrial	ACADM				0.0641775	0.00800989	0.407354	0.311364	7	7	7	21.3	42.426	189.69	0.125188	-0.315677	0.383021	0.273881	-0.472692	0.222841
O43747;O43747-2;H3BNN2;H3BRM7;H3BN71;B4DGE1;H3BR36;H3BUN9;H3BNR4;B3KNW1	O43747;O43747-2	AP-1 complex subunit gamma-1	AP1G1				0.0641284	-0.0907749	0.411922	0.4579	8	8	8	10.9	91.35	20.308	NaN	-0.10941	0.237667	NaN	-0.266763	0.0852127
P62280;M0QZC5;M0R1H5;M0R1H6	P62280;M0QZC5	40S ribosomal protein S11	RPS11				0.0639038	-0.0136749	0.704631	0.353841	11	11	11	52.5	18.431	38.518	0.0730582	-0.043323	0.161976	-0.027228	-0.151737	0.13794
E7EP17;Q9NYC9-2;Q9NYC9;K7EK91;Q9UFH2-2;Q9UFH2	E7EP17;Q9NYC9-2;Q9NYC9	Dynein heavy chain 9, axonemal	DNAH9				0.0637728	-0.0231349	0.565584	0.382308	3	3	3	0.5	503.34	4.7903	-0.0419189	-0.0051805	0.238418	-0.0135508	-0.19129	0.135435
P28066;P28066-2	P28066;P28066-2	Proteasome subunit alpha type-5	PSMA5				0.0637688	-0.0710173	0.511754	0.559573	9	9	9	43.6	26.411	44.507	-0.013497	-0.0728012	0.277605	-0.0719936	-0.243805	0.102747
Q15018	Q15018	BRISC complex subunit Abro1	FAM175B				0.0637416	0.0570585	0.669866	0.445261	3	3	3	7.2	46.9	7.1601	0.013048	0.114435	NaN	0.177046	-0.0629287	NaN
Q7L513;Q7L513-2;Q7L513-9;Q7L513-10;Q7L513-8;Q7L513-3;Q7L513-12;Q7L513-5;Q7L513-4;Q7L513-14;Q7L513-11;Q5VXA5;Q7L513-6;Q7L513-13	Q7L513;Q7L513-2;Q7L513-9;Q7L513-10;Q7L513-8;Q7L513-3;Q7L513-12	Fc receptor-like A	FCRLA				0.0637033	-0.0750357	0.693078	0.550288	7	7	7	24	38.927	38.827	-0.0230909	0.0330468	0.181154	-0.231118	-0.129543	0.135554
P26358;P26358-2;P26358-3;K7ENW7;K7ENQ6;K7EIZ6;K7EMU8;K7EJL0	P26358;P26358-2;P26358-3	DNA (cytosine-5)-methyltransferase 1	DNMT1				0.0636074	-0.000877767	0.616156	0.30292	16	16	16	11.1	183.16	41.985	-0.00523866	-0.0167409	0.212802	0.0131744	-0.255144	0.239336
O94906;O94906-2	O94906;O94906-2	Pre-mRNA-processing factor 6	PRPF6				0.0635313	-0.0250752	1.10224	0.412645	17	17	17	20.3	106.92	85.416	0.0540382	0.0190972	0.117458	-0.014385	-0.162077	0.101236
P49368;P49368-2;B4DUR8;E9PRC8;Q5SZX6;Q5SZW8;E9PM09;E9PQ35;Q5SZX9	P49368;P49368-2;B4DUR8	T-complex protein 1 subunit gamma	CCT3				0.0635239	-0.0514286	0.599197	0.584417	38	38	38	65.3	60.533	272.33	-0.013094	-0.0168245	0.22049	-0.0938752	-0.139536	0.0791257
Q92688-2;Q92688	Q92688-2;Q92688	Acidic leucine-rich nuclear phosphoprotein 32 family member B	ANP32B				0.0632927	-0.101189	0.360942	0.3955	3	2	2	17.9	22.276	7.8983	NaN	-0.245118	0.371703	NaN	-0.420285	0.217907
Q9BT78;D6RFN0;D6RAX7;D6RD63;Q9BT78-2;D6REK7	Q9BT78;D6RFN0;D6RAX7;D6RD63;Q9BT78-2	COP9 signalosome complex subunit 4	COPS4				0.0632435	-0.0265218	0.521533	0.433967	16	16	16	49	46.268	101.42	0.00740635	-0.0806265	0.262951	0.0246909	-0.162367	0.0581111
P25788-2;P25788;G3V4X5;G3V3W4;G3V5N4;H0YJ03	P25788-2;P25788	Proteasome subunit alpha type-3	PSMA3				0.0631755	-0.112912	0.508502	0.587371	11	11	11	45.6	27.647	195.05	0.0294243	-0.106123	0.266225	-0.0210165	-0.396736	0.0790162
O00231;O00231-2;J3QRY4;J3QS13;J3KSW3	O00231;O00231-2	26S proteasome non-ATPase regulatory subunit 11	PSMD11				0.0631617	-0.0615244	0.711806	0.641456	25	25	25	63	47.463	229.46	-0.0153917	0.0290676	0.175809	-0.121984	-0.135275	0.0726861
Q14444-2;Q14444;E9PLA9;G3V153	Q14444-2;Q14444;E9PLA9;G3V153	Caprin-1	CAPRIN1				0.0630625	0.0354045	0.543355	0.453536	8	8	8	16.6	76.861	39.377	0.128335	-0.12274	0.183593	0.0907869	-0.123667	0.139093
X5D2R7;P28062-2;P28062;Q5JNW7;A0A140T998	X5D2R7;P28062-2;P28062;Q5JNW7;A0A140T998	Proteasome subunit beta type;Proteasome subunit beta type-8	PSM8;PSMB8				0.0630546	-0.0547179	0.518357	0.551485	6	6	6	26.1	30.354	19.492	0.0537313	-0.112404	0.247836	-0.0220661	-0.205554	0.0634661
O14925;Q5SRD1;B4DDK6	O14925;Q5SRD1;B4DDK6	Mitochondrial import inner membrane translocase subunit Tim23;Putative mitochondrial import inner membrane translocase subunit Tim23B	TIMM23;TIMM23B				0.062964	-0.0231177	0.859491	0.394132	3	3	3	22.5	21.943	37.19	0.092159	0.0337691	NaN	0.0508049	-0.0970403	NaN
P33176;Q12840;J3KNA1;O60282;A0A0G2JMZ6;O60282-2;C9JWB9	P33176	Kinesin-1 heavy chain	KIF5B				0.0629507	-0.0560129	0.595032	0.623029	37	37	37	45.7	109.68	323.31	-0.0118916	-0.0197392	0.220483	-0.056461	-0.167421	0.0558432
Q92621;U3KQ97	Q92621	Nuclear pore complex protein Nup205	NUP205				0.0628489	0.00883538	0.717572	0.334508	5	5	5	2.5	227.92	48.671	0.00842984	0.00386497	0.176252	0.0985053	-0.158991	0.0869919
D6RBW1;P06730;P06730-3;P06730-2	D6RBW1;P06730;P06730-3;P06730-2	Eukaryotic translation initiation factor 4E	EIF4E				0.0628472	-0.0084383	0.588613	0.330441	3	3	3	13.5	28.512	16.748	0.0764948	-0.0825341	0.194581	0.0239106	-0.179595	0.130369
P35579;P35579-2;P35749-4;P35749-3;P35749;P35749-2;Q5BKV1;B1AH99;A0A0C4DFM8;A1L2Z2;REV__S4R3H4;REV__E7EQT4;REV__Q9UKV3-5;REV__Q9UKV3;A0A087X0T3;P12883;P13535;Q9UKX3;Q9Y623;P13533;P12882;P11055;Q9UKX2;A7E2Y1	P35579;P35579-2	Myosin-9	MYH9				0.0625521	-0.0580312	0.931774	0.632756	91	91	78	49.1	226.53	323.31	0.0222221	0.0287334	0.136701	-0.141782	-0.102148	0.0698358
Q96AG4;I3L223	Q96AG4	Leucine-rich repeat-containing protein 59	LRRC59				0.0625001	-0.0600423	0.397874	0.366323	6	6	6	23.5	34.93	13.516	NaN	-0.12998	0.25498	NaN	-0.329476	0.209391
Q8TEQ6	Q8TEQ6	Gem-associated protein 5	GEMIN5				0.0623102	-0.0286675	0.59913	0.435776	25	25	25	21.2	168.59	157.75	0.00436437	-0.0322964	0.214862	-0.0490756	-0.144081	0.107154
E5RJR5;P63208;E7ERH2;F8W8N3;P63208-2;E5RGM3;E5RHM3;E5RGM4	E5RJR5;P63208;E7ERH2;F8W8N3;P63208-2	S-phase kinase-associated protein 1	SKP1				0.0623044	-0.047974	0.652001	0.502026	5	5	4	36.2	18.72	53.868	0.055493	-0.0487136	0.180134	0.0818152	-0.208078	-0.0176593
Q969Q0	Q969Q0	60S ribosomal protein L36a-like	RPL36AL				0.0622232	-0.0195716	0.534699	0.364413	2	2	1	17.9	12.469	6.1285	0.0581982	-0.102262	0.230734	0.0188253	-0.210462	0.132922
Q9UHD8-4;Q9UHD8-9;Q9UHD8-3;Q9UHD8-8;Q9UHD8-7;Q9UHD8-2;Q9UHD8-5;Q9UHD8;K7EL40;K7EK18;K7ER52;K7EIE4;K7EQD7;K7ELJ9;K7EIR4;K7EKN4;K7EN52;K7ENQ5;K7EJZ2;K7ER14;K7EQ08;K7EJL9	Q9UHD8-4;Q9UHD8-9;Q9UHD8-3;Q9UHD8-8;Q9UHD8-7;Q9UHD8-2;Q9UHD8-5;Q9UHD8;K7EL40;K7EK18;K7ER52;K7EIE4;K7EQD7	Septin-9	43352				0.0622174	-0.0293978	0.62768	0.462788	11	11	11	37.9	38.518	69.639	0.00949338	-0.024937	0.202096	-0.0457864	-0.130328	0.0879215
H0YLA2;P37108	H0YLA2;P37108	Signal recognition particle 14 kDa protein	SRP14				0.0622168	0.00649208	0.542131	0.318948	6	6	6	40	13.058	34.237	0.132996	-0.122936	0.176591	0.0980204	-0.219136	0.140592
P28072;I3L3X7;A0A087X2I4	P28072	Proteasome subunit beta type-6	PSMB6				0.0622064	-0.0635316	0.532047	0.553775	4	4	4	20.1	25.357	40.684	0.00427836	-0.0694091	0.25175	-0.0241686	-0.237764	0.0713379
Q6Y7W6-4;Q6Y7W6-5;Q6Y7W6;I1E4Y6;Q6Y7W6-3;E7ESB6;C9JHW1;C9J0V6;C9JHT0;C9JRZ2;F8WCD5;C9JPV7;C9JXQ0;C9JW88;C9JH18;C9JH78;C9IYH5;C9J7G1;B8ZZD2	Q6Y7W6-4;Q6Y7W6-5;Q6Y7W6;I1E4Y6;Q6Y7W6-3;E7ESB6;C9JHW1	PERQ amino acid-rich with GYF domain-containing protein 2	GIGYF2				0.0620046	-0.0658808	0.710098	0.839023	21	21	21	22	148.63	310.27	-0.00126129	0.0116417	0.175633	-0.0866313	-0.133429	0.0224181
Q16181;E7ES33;E7EPK1;Q16181-2;G3V1Q4;A0A0U1RRM2;Q5JXL7;A0A0U1RRE1;A0A0U1RRD1;A0A0U1RRH9;A0A0U1RQK0;Q6ZU15	Q16181;E7ES33;E7EPK1;Q16181-2;G3V1Q4	Septin-7	43350				0.0619831	-0.052335	0.530764	0.535248	17	17	17	38.9	50.679	130.52	-0.00593373	-0.0619423	0.253825	-0.0200103	-0.205435	0.0684404
A0A087X054;Q9Y4L1;E9PJ21;A0A087WWI4;K7EQK2;Q9Y4L1-2;J3KTF1;J3QL06;Q9BST8;J3QQH7;J3QLE9;A0A087X214;A0A087WW13;A0A1W2PS94;Q9BXT5	A0A087X054;Q9Y4L1;E9PJ21;A0A087WWI4;K7EQK2;Q9Y4L1-2	Hypoxia up-regulated protein 1	HYOU1				0.0618014	-0.0609819	0.445501	0.414555	23	23	23	32.6	104.78	209.35	0.0257154	-0.174786	0.334475	0.0799767	-0.422911	0.159988
Q5TEJ7;P15927;P15927-2;P15927-3	Q5TEJ7;P15927;P15927-2;P15927-3	Replication protein A 32 kDa subunit	RPA2				0.06158	0.00795455	0.589892	0.318652	2	2	2	11.2	19.433	5.7239	-0.0154502	-0.0180761	0.218266	-0.00343143	-0.230963	0.258258
Q709C8-4;Q709C8-2;Q709C8-3;Q709C8	Q709C8-4;Q709C8-2;Q709C8-3;Q709C8	Vacuolar protein sorting-associated protein 13C	VPS13C				0.0614194	-0.0322455	0.587005	0.556362	12	12	12	3.5	403.08	29.971	-0.0145017	-0.0203613	0.219121	-0.0885494	-0.0669888	0.0588017
O75822;O75822-3;O75822-2;H0YGJ7;H0YLP3	O75822;O75822-3;O75822-2	Eukaryotic translation initiation factor 3 subunit J	EIF3J				0.0613501	-0.0188685	0.563507	0.350647	7	7	7	30.2	29.062	38.847	-0.0159635	-0.03157	0.231584	-0.0152027	-0.233476	0.192073
P50851-2;P50851;E9PEM5;H0YAC6;H0Y9N9;H0YA17	P50851-2;P50851;E9PEM5;H0YAC6	Lipopolysaccharide-responsive and beige-like anchor protein	LRBA				0.061122	-0.0743509	0.513808	0.515322	12	12	12	4.5	317.7	28.779	-0.0386549	-0.0448141	0.266835	-0.0858897	-0.283696	0.146533
Q8IXB1;Q8IXB1-2;E7EP04;Q8IXB1-3;Q71S60;A0A087WXH7	Q8IXB1;Q8IXB1-2	DnaJ homolog subfamily C member 10	DNAJC10				0.0610196	-0.0637971	0.54312	0.575296	10	10	10	13.2	91.079	29.947	0.05254	-0.0926856	0.223204	-0.0507369	-0.217348	0.0766938
P52948-5;P52948;P52948-6;P52948-2;H7C3P6;H0YDF4;P52948-4;P52948-3;H0YDA1;H0YCT1;H0YEN4	P52948-5;P52948;P52948-6;P52948-2;H7C3P6	Nuclear pore complex protein Nup98-Nup96;Nuclear pore complex protein Nup98;Nuclear pore complex protein Nup96	NUP98				0.060981	-0.0374198	0.564389	0.444337	14	14	14	9.1	195.82	81.753	-0.101302	0.1015	0.182745	-0.180357	-0.0616855	0.129783
O75400-2;O75400;O75400-3;F5H578;H7C2N3;H0YG38	O75400-2;O75400;O75400-3;F5H578	Pre-mRNA-processing factor 40 homolog A	PRPF40A				0.0607884	-0.0211083	0.553881	0.389509	9	9	9	11.2	105.93	128.39	0.0930362	-0.104111	0.19344	0.00560945	-0.170368	0.101434
Q15008;Q15008-4;Q15008-3;Q15008-2;C9J7B7;C9J0E9;H7C531	Q15008;Q15008-4;Q15008-3;Q15008-2	26S proteasome non-ATPase regulatory subunit 6	PSMD6				0.0607147	-0.05405	0.643597	0.584485	24	24	24	59.9	45.531	189.31	-0.0234895	0.0149105	0.190723	-0.102703	-0.143362	0.0839147
Q5JR95;P62241	Q5JR95;P62241	40S ribosomal protein S8	RPS8				0.0606219	-0.0104931	0.532088	0.339492	8	8	8	45.7	21.879	42.93	0.0555694	-0.100715	0.227011	0.0176176	-0.173659	0.124563
P78371;P78371-2;F5GWF6;F8VQ14	P78371;P78371-2;F5GWF6;F8VQ14	T-complex protein 1 subunit beta	CCT2				0.0601362	-0.0522608	0.562406	0.587191	37	37	37	81.5	57.488	323.31	0.00013029	-0.0455185	0.225797	-0.0910648	-0.144057	0.0783395
P27797;K7EJB9;K7EL50	P27797;K7EJB9	Calreticulin	CALR				0.0598981	0.024159	0.430832	0.338847	13	13	13	35.7	48.141	67.641	0.0608111	-0.21487	0.333753	0.19293	-0.382172	0.261719
A0A087WVQ6;Q00610-2;Q00610;J3KS13;K7EJJ5;J3KSQ2;J3QL20;J3KRF5;F5H5N6	A0A087WVQ6;Q00610-2;Q00610	Clathrin heavy chain;Clathrin heavy chain 1	CLTC				0.0597955	-0.0652021	0.546542	0.493455	48	48	36	37.5	192.06	323.31	0.0642333	-0.0953437	0.210497	-0.0313536	-0.28837	0.124117
Q15020-4;Q15020;F8VV04;Q15020-2;F8W667;F8VVK9;H0YHU8;F8VZM2;Q15020-3	Q15020-4;Q15020;F8VV04	Squamous cell carcinoma antigen recognized by T-cells 3	SART3				0.0595636	-0.0210472	0.579255	0.392865	19	19	19	21.8	105.58	155.29	0.0152759	-0.048636	0.212051	-0.00532658	-0.160975	0.10316
O43264-2;O43264;F5H3C1	O43264-2;O43264	Centromere/kinetochore protein zw10 homolog	ZW10				0.0594385	-0.0183865	0.53221	0.37788	8	8	8	14.3	76.806	46.742	-0.0273992	-0.0390967	0.244811	0.0110627	-0.167728	0.101505
O75533;H7C341;B4DGZ4;O75533-2	O75533	Splicing factor 3B subunit 1	SF3B1				0.0593592	-0.0459335	0.584807	0.433986	29	29	29	27.8	145.83	182.14	-0.0453813	0.0145106	0.208948	-0.0462886	-0.251525	0.160013
P49589-3;B4DKY1;P49589-2;P49589;E9PLP0	P49589-3;B4DKY1;P49589-2;P49589	Cysteine--tRNA ligase, cytoplasmic	CARS				0.0591947	-0.0688808	0.525391	0.586127	13	13	13	19	94.637	88.066	-0.0349112	-0.0365491	0.249044	-0.0985689	-0.205505	0.0974315
O75116;E9PF63;Q14DU5;D6REE7	O75116;E9PF63;Q14DU5	Rho-associated protein kinase 2	ROCK2				0.0590536	-0.0230956	0.499296	0.403125	20	13	13	15.3	160.9	51.811	0.0126263	-0.0968753	0.26141	-0.038133	-0.146959	0.115805
U3KPZ7;Q9P2N5	U3KPZ7;Q9P2N5	RNA-binding protein 27	RBM27				0.0589331	0.0343567	0.779958	0.416076	6	5	5	6.7	114.54	12.485	NaN	0.0250786	0.0927876	NaN	-0.0554038	0.124117
Q13619;A0A0A0MR50;Q13619-2;A0A087WWN2	Q13619;A0A0A0MR50;Q13619-2;A0A087WWN2	Cullin-4A	CUL4A				0.0588818	-0.0280013	0.486535	0.405123	8	8	5	10.5	87.679	30.302	0.00616642	-0.103838	0.274317	0.0333433	-0.206643	0.0892956
P49790;P49790-3;P49790-2	P49790;P49790-3;P49790-2	Nuclear pore complex protein Nup153	NUP153				0.0588816	-0.01612	0.538688	0.368504	19	19	19	17.4	153.94	213.88	0.0054379	-0.0625068	0.233714	-0.0457092	-0.134659	0.132008
P62805	P62805	Histone H4	HIST1H4A				0.0588143	-0.0484648	1.13799	0.426364	6	6	6	50.5	11.367	20.778	0.0451273	0.0725013	NaN	0.0681858	-0.165115	NaN
P62258;P62258-2;B4DJF2;I3L3T1;K7EIT4;K7EM20;I3L0W5	P62258;P62258-2	14-3-3 protein epsilon	YWHAE				0.0587964	-0.0305336	0.434116	0.358153	19	19	17	68.2	29.174	201.5	0.0786018	-0.213704	0.311491	0.145911	-0.378211	0.1407
O00629;H7C4F6	O00629;H7C4F6	Importin subunit alpha-3	KPNA4				0.0587016	-0.0880892	0.403369	0.424693	5	3	3	11.9	57.886	50.746	NaN	-0.112806	0.230209	NaN	-0.302858	0.126679
A0A087WYR0;P09132	A0A087WYR0;P09132	Signal recognition particle 19 kDa protein	SRP19				0.0586085	0.03666	0.515895	0.463926	3	3	3	23.3	13.654	17.244	-0.00841512	-0.0669592	0.2512	0.0475474	-0.10481	0.167242
Q13428-2;Q13428-8;Q13428;Q13428-3;Q13428-4;J3KQ96;E7ETY2;Q13428-6;Q13428-7;Q13428-5;H0YA99	Q13428-2;Q13428-8;Q13428;Q13428-3;Q13428-4;J3KQ96;E7ETY2;Q13428-6;Q13428-7;Q13428-5	Treacle protein	TCOF1				0.0584132	-0.00793168	0.536083	0.322239	14	14	14	10.3	144.31	36.555	-0.07302	0.0181904	0.230069	-0.0977795	-0.151134	0.225118
Q49AN9;F5H013;P62308;A8MWD9	Q49AN9;F5H013;P62308;A8MWD9	Small nuclear ribonucleoprotein G;Putative small nuclear ribonucleoprotein G-like protein 15	SNRPG;SNRPGP15				0.0581242	-0.0654527	0.456326	0.536582	2	2	2	20.3	7.1013	9.1811	-0.0619408	-0.0823185	0.318632	0.0164901	-0.265184	0.052336
P05455;E7ERC4;E9PGX9;E9PFL9	P05455;E7ERC4	Lupus La protein	SSB				0.0580595	-0.0235327	0.461401	0.352737	16	16	16	38	46.836	110.4	0.0375062	-0.149988	0.286661	0.0896932	-0.315702	0.155411
O43707;O43707-2;F5GXS2;O43707-3;H7C144;P12814-2;P12814;P12814-3;P12814-4;H9KV75;Q08043;K7EJH8;A0A087WSZ2;G3V5M4;G3V2W4;G3V2N5;H7C5W8;G3V2E8;K7EP19;G3V2X9;H0YJ11;H0YJW3;D6RH00;M0QZQ3;C9JY79;Q9H254-2;Q9H254-4;Q9H254	O43707;O43707-2;F5GXS2;O43707-3	Alpha-actinin-4	ACTN4				0.0579299	-0.0502179	0.495202	0.424874	38	38	30	50.1	104.85	323.31	0.0538464	-0.123558	0.243501	0.0859324	-0.327496	0.0909096
P28331;P28331-2;P28331-4;B4DJ81;P28331-3;P28331-5;C9JPQ5;F8WDL5	P28331;P28331-2;P28331-4;B4DJ81;P28331-3;P28331-5	NADH-ubiquinone oxidoreductase 75 kDa subunit, mitochondrial	NDUFS1				0.0579193	-0.0123053	0.494742	0.336406	20	20	20	39.1	79.467	155.63	-0.0190744	-0.0749992	0.267832	0.053501	-0.228626	0.138209
Q15437;Q5QPE2;Q5QPE1;G3V4V1;G3V1W4;G3V3G5;G3V2R6	Q15437;Q5QPE2	Protein transport protein Sec23B	SEC23B				0.0579006	0.00492547	0.447012	0.311303	12	12	10	20.3	86.478	80.981	0.012331	-0.154089	0.31546	0.134241	-0.29214	0.172676
P60228;E5RGA2;H0YBR5;E5RHS5;H0YAW4;E5RIT4;E5RII3;E5RIP5;E5RJ25;H0YBP5	P60228;E5RGA2	Eukaryotic translation initiation factor 3 subunit E	EIF3E				0.0578836	-0.0662325	0.754892	0.766992	22	22	22	52.4	52.22	203.19	-0.0220799	0.0516555	0.144075	-0.126354	-0.11303	0.0406867
Q96A65;Q96A65-2	Q96A65;Q96A65-2	Exocyst complex component 4	EXOC4				0.0577516	-0.0696298	0.625832	0.74209	5	5	5	7.1	110.5	16.227	0.0611508	-0.0580842	0.170188	-0.117527	-0.139938	0.0485751
Q9H5N1;Q9H5N1-2;H3BT64;B4DHR0;H3BNR2;H3BNR8;H3BMR7;H3BU67	Q9H5N1;Q9H5N1-2;H3BT64;B4DHR0	Rab GTPase-binding effector protein 2	RABEP2				0.0577512	-0.0446405	0.522077	0.51597	7	7	7	15.3	63.542	39.818	0.0103423	-0.0758753	0.238787	0.0537697	-0.190602	0.00291083
Q8IX12-2;Q8IX12;A0A0C4DGG8;F5H1H2;F5H2E6;F5H3E1;H0YFJ7	Q8IX12-2;Q8IX12;A0A0C4DGG8;F5H1H2;F5H2E6	Cell division cycle and apoptosis regulator protein 1	CCAR1				0.0576356	-0.0224085	0.509997	0.39443	13	13	13	14.1	131.04	91.876	-0.0102655	-0.0687794	0.251952	-0.0152792	-0.164982	0.113036
Q14152;Q14152-2	Q14152;Q14152-2	Eukaryotic translation initiation factor 3 subunit A	EIF3A				0.057554	-0.0724691	0.785606	0.69713	74	74	74	49.3	166.57	323.31	-0.0247796	0.0680796	0.129362	-0.168681	-0.109138	0.0604109
E9PRA7;Q96HD9	E9PRA7;Q96HD9	N-acyl-aromatic-L-amino acid amidohydrolase (carboxylate-forming)	ACY3				0.0574807	-0.0528198	1.28799	0.491425	2	2	2	11.1	21.958	5.3642	0.0965624	0.0455983	0.0302813	-0.204711	-0.0851863	0.131438
P61081;M0QX69	P61081;M0QX69	NEDD8-conjugating enzyme Ubc12	UBE2M				0.0574408	-0.0862194	0.456518	0.420212	4	4	4	23.5	20.9	11.08	0.169763	-0.054881	NaN	0.131554	-0.303993	NaN
Q09161;F2Z2T1;X6R941	Q09161	Nuclear cap-binding protein subunit 1	NCBP1				0.0574128	-0.0273422	0.538558	0.404328	11	11	11	20.9	91.838	28.213	0.00753444	-0.0627324	0.227436	0.0246088	-0.201239	0.0946035
Q96EV2;H0Y3K4;H7BXM6;H7C0H2;H0Y3K3;A0A0C4DFS3;A8MTF7;Q96EV2-2	Q96EV2;H0Y3K4	RNA-binding protein 33	RBM33				0.0573325	-0.0583556	0.474967	0.479333	10	10	10	11.9	129.98	39.705	-0.139183	0.0489297	0.262251	-0.165325	-0.181966	0.172224
X6R433;A0A0A0MT22;P08575-2;P08575;M3ZCP1;A0A075B788;A0A140TA77;A0A140TA68;A0A0G2JNW2;E9PKH0	X6R433;A0A0A0MT22;P08575-2;P08575;M3ZCP1;A0A075B788	Protein-tyrosine-phosphatase;Receptor-type tyrosine-protein phosphatase C	PTPRC / CD45				0.0572912	-0.149038	0.392324	0.547201	10	10	10	7.4	131.13	20.197	NaN	-0.129368	0.24395	NaN	-0.333473	0.0353963
P00492	P00492	Hypoxanthine-guanine phosphoribosyltransferase	HPRT1				0.0572018	-0.113286	0.346027	0.426237	4	4	4	22	24.579	20.256	NaN	-0.309843	0.424247	NaN	-0.386222	0.159649
A0A0C4DG89;Q7L014;D6RJA6;H0Y9U3	A0A0C4DG89;Q7L014;D6RJA6	Probable ATP-dependent RNA helicase DDX46	DDX46				0.057117	-0.0280403	0.434111	0.353653	8	8	8	8.8	117.46	17.264	0.00112768	-0.165897	0.33612	0.00462226	-0.342008	0.253265
A0A0A0MRE1;B4DJ07;A0A0A0MSB8;Q9UPT5-2;Q9UPT5-5;Q9UPT5-1;Q9UPT5-6;Q9UPT5	A0A0A0MRE1;B4DJ07;A0A0A0MSB8;Q9UPT5-2;Q9UPT5-5;Q9UPT5-1;Q9UPT5-6;Q9UPT5	Exocyst complex component 7	EXOC7				0.0570639	-0.0584136	0.472565	0.461318	2	2	2	3.9	70.2	6.062	NaN	-0.0443437	0.158472	NaN	-0.169315	0.0524878
Q9Y4B6;Q9Y4B6-2;Q9Y4B6-3	Q9Y4B6;Q9Y4B6-2;Q9Y4B6-3	Protein VPRBP	VPRBP				0.0569073	-0.0525105	0.666094	0.638742	15	15	15	13.4	169.01	45.196	-0.0488957	0.0676835	0.151934	-0.0919978	-0.126854	0.0613202
Q14103-3;Q14103;H0YA96;H0Y8G5;Q14103-4;Q14103-2;D6RAF8;D6RF44;D6RBQ9;D6RD83	Q14103-3;Q14103;H0YA96;H0Y8G5;Q14103-4;Q14103-2;D6RAF8;D6RF44	Heterogeneous nuclear ribonucleoprotein D0	HNRNPD				0.0568853	0.0129321	0.566581	0.337638	11	11	10	38.6	32.834	60.262	0.0447357	-0.072066	0.197986	0.0997842	-0.210716	0.149728
Q5TIG5;A8MQ02;J3KN01;P55196-2;P55196-6;P55196-3;P55196-1;P55196;P55196-5;H0Y7R8	Q5TIG5;A8MQ02;J3KN01;P55196-2;P55196-6;P55196-3;P55196-1;P55196;P55196-5	Afadin	MLLT4				0.0568674	-0.0491629	0.524834	0.514581	5	5	5	2.8	189.15	7.0931	-0.0207112	NaN	0.134446	-0.119484	NaN	0.0211578
A0A087WUE9;Q92797;M0R3C7;Q92797-2;M0R1C2;M0R180;M0QXP5	A0A087WUE9;Q92797;M0R3C7;Q92797-2	Symplekin	SYMPK				0.0567536	-0.0175032	0.443133	0.354176	6	6	6	7.6	117.44	46.36	0.0469242	-0.177363	0.3007	0.0548045	-0.227605	0.120291
Q9H089;H7C2X7;F8WFC6	Q9H089	Large subunit GTPase 1 homolog	LSG1				0.0563906	-0.0417967	0.480864	0.392415	6	6	6	10.2	75.225	20.965	-0.0411495	-0.0668475	0.277169	-0.0546742	-0.299989	0.229273
O60306;H0YH15	O60306	Intron-binding protein aquarius	AQR				0.0563851	0.00898367	0.685266	0.334887	4	4	4	3	171.29	12.825	-0.0140349	0.018494	0.164696	-0.0269969	-0.115964	0.169912
P46940;A0A0J9YXZ5;H0YLE8;F2Z2E2;Q86VI3;H0YKA5;A0A087X225;A0A087WWP1	P46940;A0A0J9YXZ5;H0YLE8	Ras GTPase-activating-like protein IQGAP1	IQGAP1				0.0563803	-0.0526821	0.47739	0.466194	63	63	60	45	189.25	323.31	0.0597527	-0.14032	0.249708	0.0277572	-0.273411	0.0876079
P09661;H0YLR3;H0YMA0;H0YKK0	P09661;H0YLR3;H0YMA0;H0YKK0	U2 small nuclear ribonucleoprotein A	SNRPA1				0.0563672	-0.0166251	0.500359	0.339713	4	4	4	19.6	28.415	25.524	0.00979071	-0.090011	0.249322	0.056981	-0.282796	0.175939
A0A0A0MT33;Q9UPN6;Q9UPN6-2;O95104-2	A0A0A0MT33;Q9UPN6;Q9UPN6-2	Protein SCAF8	SCAF8				0.0561435	-0.0360146	0.464839	0.396785	4	4	3	3.2	148.86	11.749	-0.0407058	-0.0855046	0.294641	-0.0797566	-0.229347	0.20106
O60506-4;O60506-3;O60506-2;O60506;B7Z645;O60506-5;F6UXX1	O60506-4;O60506-3;O60506-2;O60506;B7Z645;O60506-5	Heterogeneous nuclear ribonucleoprotein Q	SYNCRIP				0.0558789	-0.00778985	0.655376	0.333234	17	17	12	36.4	58.735	100.26	0.0544598	-0.0452447	0.158421	0.0440691	-0.159066	0.0916276
P55072;C9JUP7;C9IZA5	P55072	Transitional endoplasmic reticulum ATPase	VCP				0.0558195	-0.094113	0.578572	0.760586	53	53	53	70.5	89.321	323.31	-0.0228116	-0.012795	0.203065	-0.116452	-0.215254	0.0493674
P29692;E9PK01;E9PRY8;P29692-2;P29692-4;E9PQZ1;A0A087X1X7;E9PQ49;E9PI39;H0YE72;E9PPR1;E9PL12;H0YE58;E9PMW7;E9PIZ1;H0YCK7;E9PK06;E9PK72;E9PKK3;E9PNW6;E9PQC9;E9PJD0	P29692;E9PK01;E9PRY8;P29692-2;P29692-4;E9PQZ1;A0A087X1X7;E9PQ49;E9PI39;H0YE72;E9PPR1;E9PL12	Elongation factor 1-delta	EEF1D				0.0558137	-0.0405686	0.7899	0.563541	18	18	2	77.2	31.121	185.51	-0.02541	0.0715683	0.121283	-0.114079	-0.0778093	0.0701827
P14625;Q96GW1;A0A1W2PRR1;H0YIV0;Q58FF3;F8W026;F8VPC7	P14625	Endoplasmin	HSP90B1				0.0557857	-0.0472261	0.526665	0.432536	38	36	36	47.4	92.468	323.31	0.0449315	-0.0926505	0.215076	0.0120354	-0.284306	0.130592
O00487;C9JW37	O00487	26S proteasome non-ATPase regulatory subunit 14	PSMD14				0.0557646	-0.0709195	0.536998	0.594887	8	8	8	40.3	34.577	36.461	-0.109434	0.100782	0.175946	-0.190845	-0.124435	0.102521
Q6ULP2-3;Q6ULP2-5;Q6ULP2-2;Q6ULP2-4;Q6ULP2;A0A0U1RR74;B8ZZI9	Q6ULP2-3;Q6ULP2-5;Q6ULP2-2;Q6ULP2-4;Q6ULP2;A0A0U1RR74;B8ZZI9	Aftiphilin	AFTPH				0.0554038	-0.0624403	0.624106	0.513552	3	3	3	4.6	89.719	18.109	-0.0669989	0.146271	0.0869389	-0.242923	-0.0658704	0.121472
P39019;A0A075B6E2;M0R2L9;M0QXK4;M0QYF7;M0R140	P39019;A0A075B6E2	40S ribosomal protein S19	RPS19				0.0552752	0.028072	0.455295	0.367183	7	7	7	42.1	16.06	24.708	0.043205	-0.154515	0.277136	0.1782	-0.249793	0.155809
Q16543;K7EQA9;K7EKQ2;K7EL68;K7EIU0	Q16543;K7EQA9;K7EKQ2;K7EL68	Hsp90 co-chaperone Cdc37;Hsp90 co-chaperone Cdc37, N-terminally processed	CDC37				0.0552628	0.0044067	0.426131	0.309851	8	8	8	24.6	44.468	50.778	-0.0302068	-0.153144	0.349139	0.124243	-0.303015	0.191992
A0A0A0MT60;Q5T1M5;Q5T1M5-2	A0A0A0MT60;Q5T1M5;Q5T1M5-2	Peptidyl-prolyl cis-trans isomerase;FK506-binding protein 15	FKBP15				0.0551963	-0.0635713	0.384132	0.431044	5	5	5	4.7	136.27	16.789	NaN	-0.141513	0.251905	NaN	-0.211294	0.0841519
E9PN17;O75964	E9PN17;O75964	ATP synthase subunit g, mitochondrial	ATP5L				0.0551899	-0.028907	0.395557	0.379419	3	3	3	32.9	8.4518	7.9168	-0.0264565	-0.235427	0.427454	0.054613	-0.269347	0.128013
Q6ZSZ5;Q6ZSZ5-2;A0A087WZG4;M0QZS0	Q6ZSZ5;Q6ZSZ5-2;A0A087WZG4;M0QZS0	Rho guanine nucleotide exchange factor 18	ARHGEF18				0.0551695	-0.0524323	0.556096	0.612431	19	19	19	21.3	130.78	82.09	-0.00994544	-0.0363494	0.211803	-0.0458781	-0.163353	0.0519344
Q14157;Q14157-5;F8W726;Q14157-4;Q14157-1;Q14157-3;Q5VU77;H0Y5H6;Q5VU81;Q5VU80;Q5VU79;Q5VU78;H7C2T8	Q14157;Q14157-5;F8W726;Q14157-4;Q14157-1;Q14157-3	Ubiquitin-associated protein 2-like	UBAP2L				0.0551552	-0.0147313	0.544097	0.334603	11	11	11	14.6	114.53	58.328	-0.0651532	0.0182493	0.212369	-0.0805506	-0.216861	0.253218
F8VPD4;P27708;H7C2E4;H7C3Z5;P31327-2;P31327;P31327-3;H7BZB3	F8VPD4;P27708	CAD protein;Glutamine-dependent carbamoyl-phosphate synthase;Aspartate carbamoyltransferase;Dihydroorotase	CAD				0.0551526	-0.0298883	0.668172	0.445497	43	43	43	25.3	236.02	171.4	-0.0387735	0.0488763	0.155355	-0.0767456	-0.123707	0.110788
A0A087WVZ9;P19388;A0A0A0MQR7;A0A087WWX0;A0A087WVN5	A0A087WVZ9;P19388;A0A0A0MQR7;A0A087WWX0	DNA-directed RNA polymerases I, II, and III subunit RPABC1	POLR2E				0.0549382	-0.0514573	0.522951	0.532104	6	6	6	37	21.459	20.776	-0.0403053	-0.027635	0.232755	-0.0486916	-0.191951	0.0862709
Q9BW27;Q9BW27-3;J3QL54;J3KT10;Q9BW27-2;F5H0W7;J3QLD4;J3QLH0;J3QLV0;J3QL91;J3KSH3;J3KRC0;J3QS63;J3KS87	Q9BW27;Q9BW27-3;J3QL54;J3KT10;Q9BW27-2;F5H0W7;J3QLD4;J3QLH0	Nuclear pore complex protein Nup85	NUP85				0.0549331	-0.0372165	0.643759	0.480098	12	12	12	25.3	75.019	85.602	-0.0483226	0.0548565	0.158265	-0.0600816	-0.151195	0.0996274
B4DY09;Q12905;X6R6Z1;A0A0A0MRL0	B4DY09;Q12905;X6R6Z1	Interleukin enhancer-binding factor 2	ILF2				0.0548668	-0.00108772	0.444087	0.303074	8	8	8	30.7	38.91	42.308	0.00302946	-0.144605	0.306176	0.0822826	-0.317196	0.231651
Q32MZ4-3;Q32MZ4-2;Q32MZ4;C9JTC6	Q32MZ4-3;Q32MZ4-2;Q32MZ4	Leucine-rich repeat flightless-interacting protein 1	LRRFIP1				0.0547748	-0.0650982	0.597773	0.623313	25	25	17	40	82.688	322.53	-0.0363727	0.0129821	0.187715	-0.117134	-0.160629	0.0824683
I3L0N3;P46459;P46459-2;I3L0L3;I3L338;I3L4Q9;I3L2G1;K7EQD6	I3L0N3;P46459;P46459-2	Vesicle-fusing ATPase	NSF				0.0546715	-0.0890076	0.465132	0.57301	14	14	14	22.7	82.091	55.996	-0.0302301	-0.0909983	0.285243	-0.0949061	-0.293308	0.121191
P62195;P62195-2;J3QQM1;J3QSA9;J3KRP2;J3QLH6;J3QRW1;J3QSE0;J3QRR3;J3KTQ9;Q8NB90-3;Q8NB90-2;Q8NB90	P62195;P62195-2;J3QQM1;J3QSA9;J3KRP2;J3QLH6	26S protease regulatory subunit 8	PSMC5				0.0544163	-0.0616478	0.527776	0.555024	22	22	22	63.3	45.626	258.3	-0.0983837	0.0608353	0.200797	-0.159267	-0.140219	0.114543
Q12768;E7EQI7;E5RFU6	Q12768;E7EQI7	WASH complex subunit strumpellin	KIAA0196				0.0543593	0.00924633	0.453131	0.341026	11	11	11	10.2	134.28	25.299	NaN	-0.0542299	0.162948	NaN	-0.0572332	0.0757259
A0A024RA52;P25787;C9JCK5;H3BT36;H7C402	A0A024RA52;P25787	Proteasome subunit alpha type;Proteasome subunit alpha type-2	PSMA2				0.0542279	-0.0803136	0.449872	0.563825	7	7	7	49.6	25.898	51.14	-0.00807872	-0.12691	0.297673	-0.0523555	-0.285821	0.0972359
P55010	P55010	Eukaryotic translation initiation factor 5	EIF5				0.054126	0.00293604	0.402256	0.305546	7	7	7	17.4	49.222	22.489	-0.0811627	-0.167258	0.410799	0.109038	-0.385356	0.285126
Q13576;F5H7S7;E7EWC2;Q13576-3;Q13576-2;D6R939;E9PDT6;D6RDK8	Q13576;F5H7S7;E7EWC2;Q13576-3;Q13576-2	Ras GTPase-activating-like protein IQGAP2	IQGAP2				0.0540131	-0.0687313	0.428988	0.485454	30	27	27	22.5	180.58	203.79	-0.0225233	-0.149435	0.333997	-0.0298252	-0.313945	0.137576
P27707;D6RFG8;D6RCP9;D6RG38	P27707;D6RFG8;D6RCP9	Deoxycytidine kinase	DCK				0.0539259	-0.0604734	0.444504	0.441192	6	6	6	26.2	30.518	16.162	0.0185757	-0.151584	0.294787	0.0428117	-0.354214	0.129983
O14617-2;O14617-5;O14617-3;O14617-4;O14617;K7ERW8;K7ELX8	O14617-2;O14617-5;O14617-3;O14617-4;O14617	AP-3 complex subunit delta-1	AP3D1				0.0536462	-0.0114216	0.530665	0.350735	11	11	11	14.3	125.04	63.103	0.0192409	-0.0719556	0.213653	-0.0147757	-0.138304	0.118815
P26641;P26641-2	P26641;P26641-2	Elongation factor 1-gamma	EEF1G				0.0535665	-0.034328	0.604166	0.42252	22	22	22	47.6	50.118	123.08	-0.0767923	0.117418	0.120073	-0.185619	-0.0623668	0.145002
O95202;O95202-2;O95202-3	O95202	LETM1 and EF-hand domain-containing protein 1, mitochondrial	LETM1				0.0535577	-0.129662	0.354204	0.420667	7	7	7	10.7	83.353	25.14	NaN	-0.239074	0.346189	NaN	-0.455969	0.196645
Q7Z6Z7-2;Q7Z6Z7-3;Q7Z6Z7;H0Y659;A0A087X146;A0A087X1S3;A0A1B0GXC7	Q7Z6Z7-2;Q7Z6Z7-3;Q7Z6Z7	E3 ubiquitin-protein ligase HUWE1	HUWE1				0.0535314	-0.0526435	0.516165	0.550766	67	67	67	18.3	480.19	323.31	-0.00764976	-0.0609998	0.229244	-0.0412307	-0.190568	0.0738686
F8W6I7;P09651-3;P09651-2;P09651;F8VZ49;F8VYN5;F8VTQ5;Q32P51;F8W646;H0YH80	F8W6I7;P09651-3;P09651-2;P09651;F8VZ49;F8VYN5;F8VTQ5;Q32P51;F8W646	Heterogeneous nuclear ribonucleoprotein A1;Heterogeneous nuclear ribonucleoprotein A1, N-terminally processed;Heterogeneous nuclear ribonucleoprotein A1-like 2	HNRNPA1;HNRNPA1L2				0.0535101	0.0392522	0.447821	0.394906	8	8	7	34.2	33.155	84.614	0.111061	-0.188422	0.237892	0.202815	-0.239464	0.154406
A0A087WWE2;P24928;P24928-2	A0A087WWE2;P24928	DNA-directed RNA polymerase;DNA-directed RNA polymerase II subunit RPB1	POLR2A				0.0534812	-0.0387142	0.71104	0.662479	11	11	11	6.6	218.2	28.127	0.0492956	-0.0292214	0.140369	-0.0128926	-0.117168	0.0139183
B0QY89;Q9Y262;Q9Y262-2;B0QY90;C9JHP4;C9K0Q7;H7C3A0;H0Y7E6	B0QY89;Q9Y262;Q9Y262-2;B0QY90	Eukaryotic translation initiation factor 3 subunit L	EIF3L				0.0533452	-0.058761	0.636619	0.662165	27	27	27	46.3	70.901	307.19	-0.0367979	0.0323023	0.164531	-0.119604	-0.119392	0.0627128
Q04917;A2IDB2;F8WEB6;A2IDB1	Q04917;A2IDB2	14-3-3 protein eta	YWHAH				0.0530128	-0.0525806	0.458076	0.449	12	10	10	58.1	28.218	68.047	-0.0118291	-0.110556	0.281424	-0.0304769	-0.276306	0.149041
P53621;P53621-2	P53621;P53621-2	Coatomer subunit alpha;Xenin;Proxenin	COPA				0.0529892	-0.0584993	0.727118	0.763539	45	45	45	41.4	138.34	245.74	0.0526555	-0.0278794	0.134191	-0.0414696	-0.148283	0.0142548
Q13247-3;Q13247;A0A0D9SEM4;Q08170;Q13247-2;A0A0D9SGD2	Q13247-3;Q13247;A0A0D9SEM4;Q08170	Serine/arginine-rich splicing factor 6;Serine/arginine-rich splicing factor 4	SRSF6;SRSF4				0.0529249	-0.0900716	0.362595	0.426313	5	5	4	14.6	38.418	11.719	NaN	-0.198327	0.304177	NaN	-0.306951	0.126807
P62191;P62191-2;G3V4X1	P62191;P62191-2	26S protease regulatory subunit 4	PSMC1				0.0525563	-0.0682073	0.550057	0.635336	19	19	19	50.2	49.184	171.49	-0.0656581	0.0272142	0.196113	-0.134558	-0.153057	0.0829937
B0YIW6;P48444;P48444-2;Q6P1Q5;E9PK34	B0YIW6;P48444;P48444-2	Coatomer subunit delta	ARCN1				0.0523213	-0.0555829	0.772548	0.734172	25	25	25	45.1	61.626	186.54	0.0357898	-0.0104696	0.131644	-0.0710309	-0.130446	0.0347277
F2Z2Y6;O95777;C9JNV3;C9JIZ0	F2Z2Y6;O95777;C9JNV3	U6 snRNA-associated Sm-like protein LSm8	LSM8				0.0522983	-0.0116199	0.484243	0.338874	3	3	3	40.3	7.3713	8.8655	0.0926856	-0.139092	0.203301	0.0735351	-0.207307	0.0989124
P26640;A0A140T936;P26640-2;A0A140T954;H0Y426;A2ABF4;A0A0G2JJT9;A0A140T904	P26640;A0A140T936	Valine--tRNA ligase	VARS				0.0521502	-0.0413316	0.517182	0.46228	39	39	39	38.1	140.47	270.17	-0.0923791	0.0420051	0.206824	-0.0732358	-0.178061	0.127302
Q99613-2;Q99613;B5ME19;H3BPE3;H3BPE4;H3BTY8	Q99613-2;Q99613;B5ME19	Eukaryotic translation initiation factor 3 subunit C;Eukaryotic translation initiation factor 3 subunit C-like protein	EIF3C;EIF3CL				0.0519984	-0.0819323	0.692233	0.848641	27	27	27	32	104.1	308.8	-0.0154592	0.0221987	0.149256	-0.155057	-0.119724	0.0289841
Q9H6T3-2;Q9H6T3;Q9H6T3-3	Q9H6T3-2;Q9H6T3;Q9H6T3-3	RNA polymerase II-associated protein 3	RPAP3				0.0519385	-0.020703	0.491733	0.362459	12	12	12	25	71.866	48.287	-0.0439469	-0.0453621	0.245124	0.048092	-0.236108	0.125907
H7BY10;K7EJV9;K7ERT8;A8MUS3;P62750;K7EMA7	H7BY10;K7EJV9;K7ERT8;A8MUS3;P62750;K7EMA7	60S ribosomal protein L23a	RPL23A				0.0516221	-0.0202868	0.690446	0.364617	8	8	8	41.8	17.692	31.021	0.0229642	-0.0164483	0.14835	-0.047503	-0.185859	0.172502
M0R2B7;P28340;M0QZR8;M0QXE6;M0QXQ2;M0QZB4;M0R3H8	M0R2B7;P28340;M0QZR8	DNA polymerase;DNA polymerase delta catalytic subunit	POLD1				0.0515112	0.0170031	0.505876	0.374274	7	7	7	6.9	126.39	20.293	0.104146	-0.123427	0.173815	0.103804	-0.135578	0.0827834
Q5T4S7-3;Q5T4S7-4;Q5T4S7;Q5T4S7-2;A0A0A0MSW0;Q5T4S7-5;X6R960;X6RE05;Q5TBN9;Q5T4S7-6	Q5T4S7-3;Q5T4S7-4;Q5T4S7;Q5T4S7-2	E3 ubiquitin-protein ligase UBR4	UBR4				0.0515025	-0.0685677	0.595531	0.80019	27	27	27	5.7	571.85	87.529	-0.0217145	-0.00358975	0.179812	-0.0495621	-0.166318	0.0101765
O95163;F5H2T0;H0YDF3	O95163;F5H2T0	Elongator complex protein 1	IKBKAP				0.0513182	-0.033239	0.614853	0.51515	15	15	15	14.5	150.25	121.86	-0.0488325	0.042661	0.160126	-0.0816131	-0.0958094	0.0777054
Q99570;D6RJ98	Q99570	Phosphoinositide 3-kinase regulatory subunit 4	PIK3R4				0.0511114	0.0151787	0.407173	0.412007	5	5	5	3.8	153.1	11.041	NaN	-0.0931064	0.195329	NaN	-0.0258661	0.0562236
F5H1R4;K7ES98;K7EM85;Q92619;Q92619-2;K7ES92	F5H1R4;K7ES98;K7EM85;Q92619;Q92619-2	Minor histocompatibility protein HA-1;Minor histocompatibility antigen HA-1	HMHA1				0.0510672	-0.0280753	0.499472	0.411307	5	5	5	6.5	112.47	10.622	0.0646077	-0.11391	0.202504	-0.0085391	-0.186312	0.110626
O15294;O15294-3;O15294-2;O15294-4;C9JZL3	O15294;O15294-3;O15294-2	UDP-N-acetylglucosamine--peptide N-acetylglucosaminyltransferase 110 kDa subunit	OGT				0.0510553	-0.0350865	0.484896	0.571995	9	9	9	11.5	116.92	38.696	0.0167409	-0.0991971	0.235622	0.0056952	-0.129485	0.0185302
R4GMR5;P48556;K7EJR3;K7EJC1;K7ERW6;K7ENY6	R4GMR5;P48556;K7EJR3	26S proteasome non-ATPase regulatory subunit 8	PSMD8				0.0509158	-0.0426615	0.58114	0.484901	7	7	7	24.4	32.551	46.55	-0.0189383	-0.0124576	0.184143	-0.0814507	-0.161308	0.114775
Q01518;Q01518-2;Q5T0R7;Q5T0R6;Q5T0R5;Q5T0R4;Q5T0R3;Q5T0R2;Q5T0R1;Q5T0R9;Q5T0R8;Q5T0S3;B7Z385;A0A087X0J3;A0A087WZ15;E9PDI2;P40123-3;P40123-2;P40123	Q01518;Q01518-2;Q5T0R7;Q5T0R6;Q5T0R5;Q5T0R4;Q5T0R3;Q5T0R2;Q5T0R1	Adenylyl cyclase-associated protein 1;Adenylyl cyclase-associated protein	CAP1				0.0508231	-0.0720385	0.4497	0.489812	12	12	12	28	51.901	100.45	0.00242525	-0.126164	0.276208	-0.0623417	-0.31094	0.157166
Q2TAM5;E9PKH5;A0A087X0W8;Q04206-2;Q04206-3;Q04206-4;Q04206	Q2TAM5;E9PKH5;A0A087X0W8;Q04206-2;Q04206-3;Q04206-4;Q04206	Transcription factor p65	RELA				0.0507868	-0.0352935	0.43131	0.353935	2	2	2	6.4	42.868	5.4169	-0.203828	0.106605	0.249584	-0.30514	-0.192878	0.392138
Q6PD62;H0YCE8	Q6PD62	RNA polymerase-associated protein CTR9 homolog	CTR9				0.0506866	-0.0179531	0.592282	0.381398	8	8	8	8.1	133.5	35.697	-0.0234987	-0.00255481	0.178113	-0.0694636	-0.112473	0.128077
H0YMD0;H0YMU9;H0YN42;P07355;P07355-2;H0YKS4;A6NMY6;H0YMM1;H0YNP5;H0YM50;H0YKZ7;H0YLV6;H0YMT9;H0YKX9;H0YN28;H0YL33;H0YNA0;H0YKV8;H0YKL9;H0YMW4;H0YN52;H0YMD9;H0YNB8;H0YKN4;H0YLE2	H0YMD0;H0YMU9;H0YN42;P07355;P07355-2;H0YKS4;A6NMY6;H0YMM1;H0YNP5;H0YM50;H0YKZ7;H0YLV6;H0YMT9;H0YKX9;H0YN28;H0YL33	Annexin;Annexin A2;Putative annexin A2-like protein	ANXA2;ANXA2P2				0.0505305	-0.0282537	0.392353	0.347993	12	12	12	57.3	25.341	41.343	-0.0525761	-0.205637	0.409805	0.0715875	-0.402689	0.24634
Q9H444	Q9H444	Charged multivesicular body protein 4b	CHMP4B				0.0504447	-0.0591459	0.339209	0.351594	3	3	3	15.6	24.95	20.361	NaN	-0.32893	0.429819	NaN	-0.398331	0.280039
C9JXB8;C9JNW5;P83731	C9JXB8;C9JNW5;P83731	60S ribosomal protein L24	RPL24				0.0503812	-0.0547594	0.589539	0.549361	4	4	4	32.2	14.369	11.944	0.0926154	-0.0756929	0.134221	-0.0666646	-0.187053	0.0894396
O75937;S4R3J5	O75937	DnaJ homolog subfamily C member 8	DNAJC8				0.0503728	-0.0271288	0.432361	0.367943	4	4	4	14.2	29.841	25.613	0.0490629	-0.17719	0.279245	0.0998187	-0.292975	0.11177
P55884;P55884-2;C9JZG1;C9JQN7	P55884;P55884-2	Eukaryotic translation initiation factor 3 subunit B	EIF3B				0.0503161	-0.0578941	0.61614	0.641248	25	25	25	33.9	92.48	189.66	-0.0496546	0.0457816	0.154821	-0.137124	-0.103761	0.0672016
P33993;P33993-3;P33993-2;C9J8M6	P33993;P33993-3	DNA replication licensing factor MCM7	MCM7				0.0501651	-0.0103884	0.63085	0.343112	31	31	31	47.4	81.307	323.31	-0.0246003	0.0142907	0.160805	-0.0215775	-0.141631	0.132044
Q08378;Q08378-2;Q08378-4;A0A087WV43	Q08378;Q08378-2;Q08378-4	Golgin subfamily A member 3	GOLGA3				0.0500887	-0.0224407	0.607907	0.376705	23	23	23	19	167.35	76.046	0.018201	-0.0346284	0.166693	-0.055463	-0.173161	0.161302
Q07666-2;Q07666;Q07666-3	Q07666-2;Q07666;Q07666-3	KH domain-containing, RNA-binding, signal transduction-associated protein 1	KHDRBS1				0.0498879	-0.0247778	0.538813	0.36173	5	5	5	15.8	45.86	16.812	-0.0951763	0.0838778	0.160962	-0.112478	-0.198727	0.236872
A0A024R4E5;Q00341;Q00341-2;H0Y394;H7C0A4;C9JZI8;C9J5E5;C9JIZ1;C9JHZ8;C9JES8;H7BZC3;C9JHS7;H7C2D1;C9JHS9;C9J739;C9JMQ6;C9JQ82;C9JBS3;C9JEJ8;C9JHN6;C9JT62;C9JK79	A0A024R4E5;Q00341;Q00341-2;H0Y394	Vigilin	HDLBP				0.0498466	-0.00260765	0.549269	0.3066	12	12	12	12.1	141.44	34.809	0.00462226	-0.0475474	0.192465	0.0420633	-0.272532	0.222646
Q9NYU2-2;Q9NYU2;H7BZG0;F8WCI2;F8WCE6	Q9NYU2-2;Q9NYU2	UDP-glucose:glycoprotein glucosyltransferase 1	UGGT1				0.0498396	-0.0313915	0.420366	0.375334	34	34	34	28.2	174.97	169.04	-0.0173128	-0.156246	0.323078	0.03157	-0.298078	0.172334
O60763;O60763-2;REV__R4GMN2;REV__Q5VZ89-5;REV__Q5VZ89-3;REV__Q5VZ89;REV__Q5VZ89-7	O60763;O60763-2	General vesicular transport factor p115	USO1				0.0495053	-0.0748231	0.446779	0.555568	22	22	22	28.1	107.89	203.95	0.048636	-0.153906	0.253786	-0.0349866	-0.276692	0.0872095
A0A024R4M0;P46781;B5MCT8;C9JM19;F2Z3C0;A8MXK4	A0A024R4M0;P46781;B5MCT8;C9JM19	40S ribosomal protein S9	RPS9				0.0494751	-0.00173579	0.579841	0.308697	10	10	10	39.7	22.591	21.353	0.0629578	-0.069298	0.154766	0.0234994	-0.133843	0.105136
A0A087WYF6;F8W7U3;Q641Q2-2;Q641Q2;E7ESD2;B1AP61	A0A087WYF6;F8W7U3;Q641Q2-2;Q641Q2;E7ESD2	WASH complex subunit FAM21A	FAM21A				0.0494539	-0.0818006	0.541724	0.656657	17	17	6	21.8	136.57	214.39	-0.0344785	-0.0149403	0.197781	-0.111624	-0.213206	0.079428
Q14011;K7ENX8;K7ELV6;K7EJV5;K7ELT6;K7EJV1;K7EMY9;K7EPM4;K7ER40;K7EQR7;D6W5Y5;Q14011-2;K7EQX4;K7ENN6;K7EIF7;K7EQL0	Q14011;K7ENX8;K7ELV6;K7EJV5;K7ELT6;K7EJV1;K7EMY9;K7EPM4;K7ER40;K7EQR7;D6W5Y5;Q14011-2	Cold-inducible RNA-binding protein	CIRBP				0.049451	-0.0717187	0.454463	0.432898	4	4	4	33.1	18.648	41.029	-0.0485022	0.147404	NaN	-0.236123	0.0926856	NaN
P62316;K7ERG4	P62316;K7ERG4	Small nuclear ribonucleoprotein Sm D2	SNRPD2				0.0493245	-0.0617559	0.478382	0.539852	9	9	3	61.9	13.527	86.721	-0.0808225	-0.012542	0.241338	-0.102065	-0.199819	0.116617
P51665;H3BNT7;H3BTM8;H3BQV2	P51665	26S proteasome non-ATPase regulatory subunit 7	PSMD7				0.0493071	-0.0518699	0.647178	0.624589	9	9	9	31.2	37.025	103.97	-0.00321698	-0.00423534	0.155374	-0.10466	-0.117675	0.0667254
Q12874	Q12874	Splicing factor 3A subunit 3	SF3A3				0.0492655	-0.0771703	0.368393	0.423342	7	7	7	18.2	58.848	79.792	NaN	-0.165304	0.263835	NaN	-0.267309	0.112968
Q5VTR2;C9JWJ4;C9J0A5;C9JXC9	Q5VTR2	E3 ubiquitin-protein ligase BRE1A	RNF20				0.0492441	-0.0654477	0.50926	0.674048	12	12	10	14.5	113.66	35.942	0.00736364	-0.0716611	0.21203	-0.0255159	-0.193671	0.0228437
P49959;P49959-3;F8W7U8;P49959-2;F5GXT0;F5H742;F5H256	P49959;P49959-3;F8W7U8;P49959-2	Double-strand break repair protein MRE11A	MRE11A				0.0492304	-0.0133447	0.448716	0.337503	9	9	9	14.5	80.592	58.779	0.0322964	-0.142045	0.25744	0.0666613	-0.243349	0.136653
A6NCQ0;A6NJU6;A6NFX8;Q9UKK9;H0YEY4;C9JYY9	A6NCQ0;A6NJU6;A6NFX8;Q9UKK9;H0YEY4	ADP-sugar pyrophosphatase	NUDT5				0.049181	-0.0901795	0.35768	0.447384	3	3	3	20.6	19.961	13.843	NaN	-0.203685	0.302048	NaN	-0.27716	0.0968014
P39880-6;P39880-4;P39880-5;P39880-2;P39880;P39880-3	P39880-6;P39880-4;P39880-5;P39880-2;P39880;P39880-3	Homeobox protein cut-like 1	CUX1				0.0491655	0.000758786	0.467105	0.303486	6	6	1	4.7	147.07	15.079	-0.00659903	-0.0960058	0.250101	-0.0514012	-0.131655	0.185333
P41252;J3KR24;A0A0A0MSX9;Q5TCD1;Q5TCC6;Q5TCC9	P41252;J3KR24;A0A0A0MSX9	Isoleucine--tRNA ligase, cytoplasmic	IARS				0.0488758	-0.0136369	0.425563	0.334778	30	30	30	28.1	144.5	149.91	0.00860016	-0.160888	0.298916	0.0958316	-0.269953	0.133211
P35998;A0A1W2PQS1;P35998-2;C9JLS9	P35998;A0A1W2PQS1;P35998-2	26S protease regulatory subunit 7	PSMC2				0.0488726	-0.0557523	0.557648	0.52165	28	28	28	71.8	48.633	256.8	-0.0515528	0.0163106	0.18186	-0.136838	-0.155908	0.125489
O14579;M0QXB4;O14579-3;O14579-2;M0R061	O14579;M0QXB4;O14579-3;O14579-2	Coatomer subunit epsilon	COPE				0.0487609	-0.0709956	0.519302	0.71334	9	9	9	46.8	34.482	81.663	-0.0313116	-0.0315296	0.209124	-0.114944	-0.154424	0.0563819
J3KTA4;P17844-2;P17844;J3KRZ1;J3QSF1;J3QRQ7;J3QR02;J3KRX8;X6RLV5	J3KTA4;P17844-2;P17844	Probable ATP-dependent RNA helicase DDX5	DDX5				0.048526	-0.0135654	0.897312	0.354155	21	20	15	34.4	69.086	61.842	0.00650883	0.031069	0.108	-0.0180229	-0.154623	0.131949
O75643;O75643-2;B4E0P5	O75643	U5 small nuclear ribonucleoprotein 200 kDa helicase	SNRNP200				0.0484131	-0.0937268	0.619128	0.769957	33	33	33	18.9	244.5	197.86	-0.00827788	-0.00757712	0.161094	-0.0824157	-0.229568	0.0308032
P35658-2;P35658-4;P35658;P35658-3;P35658-5;A0A0A0MSW3;E9PKD2;B7ZAV2;H0Y837	P35658-2;P35658-4;P35658;P35658-3;P35658-5;A0A0A0MSW3	Nuclear pore complex protein Nup214	NUP214				0.04836	0.000983765	0.634589	0.305118	6	6	6	3.5	212.57	32.849	0.0283272	-0.0332629	0.150016	-0.0488277	-0.0952412	0.14702
Q13618-2;Q13618;Q13618-3;A0A087WTG3;A0A087X1R9;H7C399;H7C1L6	Q13618-2;Q13618;Q13618-3	Cullin-3	CUL3				0.048352	0.00606967	1.01825	0.33516	14	14	14	22.4	86.233	98.687	0.0947156	0.0409634	0.00937701	0.0813113	-0.104854	0.0417516
F5H6P7;P61326;Q96A72;F5H3U9;F5H6N1;P61326-2	F5H6P7;P61326;Q96A72;F5H3U9;F5H6N1;P61326-2	Protein mago nashi homolog;Protein mago nashi homolog 2	MAGOHB;MAGOH				0.0481801	0.0386023	0.357838	0.333057	2	2	2	18.6	11.799	4.2751	0.295237	-0.198877	NaN	0.382845	-0.30564	NaN
Q96JB2;Q96JB2-2;A0A087WYY9	Q96JB2;Q96JB2-2	Conserved oligomeric Golgi complex subunit 3	COG3				0.0481034	-0.0401683	0.512629	0.445122	10	10	10	15.6	94.095	46.661	-0.0218378	-0.0441868	0.210335	-0.0105991	-0.220122	0.110217
Q16666-3;Q16666-2;Q16666;Q16666-6;H3BM18;X6RHM1;A0A0A0MRB1;H3BVE6;X6RHR0;H3BR88;Q6K0P9-6;Q6K0P9-5;Q6K0P9-4;Q6K0P9-3;Q6K0P9-2;Q6K0P9	Q16666-3;Q16666-2;Q16666;Q16666-6	Gamma-interferon-inducible protein 16	IFI16				0.0478866	-0.0354751	0.441753	0.37399	11	11	11	19.8	75.935	71.5	-0.058762	-0.0802656	0.282687	-0.0738634	-0.29186	0.259298
P55327-2;P55327-4;P55327-3;E5RFR7	P55327-2;P55327-4;P55327-3						0.0478498	0.0410028	0.372705	0.347179	5	5	1	32.1	19.863	30.546	0.251078	-0.391359	0.28383	0.484442	-0.493996	0.132562
Q96QF0-2;Q96QF0;H0YI02;J3KPG1;Q96QF0-8;Q96QF0-5;Q96QF0-7;Q96QF0-6;Q96QF0-3;Q96QF0-4;H0YI66;F8VTR6;H3BNG1;F8VNX9	Q96QF0-2;Q96QF0;H0YI02;J3KPG1;Q96QF0-8;Q96QF0-5;Q96QF0-7;Q96QF0-6;Q96QF0-3;Q96QF0-4	Rab-3A-interacting protein	RAB3IP				0.0478087	0.0143358	0.909307	0.358914	5	5	5	10	51.25	11.352	0.0952042	-0.00629487	0.0545166	0.116873	-0.144657	0.0707906
Q5W0B1	Q5W0B1	RING finger protein 219	RNF219				0.0476639	-0.0508089	0.506831	0.384659	3	3	3	4.7	81.116	23.925	NaN	-0.0230878	0.118416	NaN	-0.230793	0.129175
O15371-2;O15371-3;O15371;B0QYA5;B0QYA4;B0QYA6;B0QYA8	O15371-2;O15371-3;O15371	Eukaryotic translation initiation factor 3 subunit D	EIF3D				0.0475569	-0.0668611	0.603676	0.73429	13	13	13	37.1	58.14	106.69	-0.0281724	0.00942139	0.161422	-0.131844	-0.117772	0.0490318
Q9NU22;Q5T795;M0QXR3	Q9NU22	Midasin	MDN1				0.047549	-0.00528337	0.544085	0.327485	31	31	31	6.4	632.81	129.57	-0.0376922	-0.00791838	0.188257	-0.0364058	-0.0956524	0.116208
Q8WUM0	Q8WUM0	Nuclear pore complex protein Nup133	NUP133				0.0473349	-0.0197596	0.583157	0.391127	17	17	17	20.9	128.98	114.73	-0.0568667	0.0426897	0.156182	-0.0983347	-0.0875654	0.126621
Q13501-2;Q13501;E7EMC7	Q13501-2;Q13501	Sequestosome-1	SQSTM1				0.047328	-0.117701	0.586815	0.832965	3	3	3	10.7	38.629	14.053	-0.0530665	0.0380713	0.156979	-0.242285	-0.151571	0.0407534
P47897-2;P47897;B4DDN1;A0A1B0GVU9;C9J165;A0A0U1RQT0;H7C0R3;A0A0U1RR66;F2Z2V6;A0A0U1RQM8;A0A0U1RQU2;A0A1B0GTT3;A0A0U1RQE9;A0A0U1RQQ5;A0A0U1RQC3;A0A0U1RRI9;A0A0U1RRC8;A0A0U1RQJ6;A0A0U1RQX5;A0A0U1RQL2	P47897-2;P47897;B4DDN1;A0A1B0GVU9	Glutamine--tRNA ligase	QARS				0.0472176	-0.0583167	0.477796	0.526705	16	15	15	23	86.578	136.45	-0.026092	-0.0662514	0.233996	-0.0192015	-0.235391	0.0796419
P50750;P50750-2;X6RE90	P50750;P50750-2	Cyclin-dependent kinase 9	CDK9				0.047039	-0.048367	0.514779	0.474183	6	5	5	15.6	42.777	41.639	-0.106016	0.156406	0.0907276	-0.202061	-0.0774977	0.134458
Q9ULC4;Q9ULC4-3;Q9ULC4-2	Q9ULC4;Q9ULC4-3;Q9ULC4-2	Malignant T-cell-amplified sequence 1	MCTS1				0.0469037	-0.0433072	0.381446	0.3696	4	4	4	30.9	20.555	33.387	-0.220317	-0.0616409	0.422669	-0.101823	-0.369715	0.341616
K7ELL7;P14314-2;P14314;A0A0C4DGP4;K7EPW7;K7EKX1;K7EJ70	K7ELL7;P14314-2;P14314	Glucosidase 2 subunit beta	PRKCSH				0.046806	-0.0601826	0.425534	0.428251	12	12	12	27.1	60.192	82.71	-0.0126108	-0.140194	0.293222	0.047158	-0.378772	0.151066
Q9Y613	Q9Y613	FH1/FH2 domain-containing protein 1	FHOD1				0.0467664	-0.0390752	0.409616	1.66064	2	2	2	2.6	126.55	9.7331	NaN	-0.0823544	0.175887	NaN	-0.0417611	-0.0363893
P04040	P04040	Catalase	CAT				0.046637	-0.0930546	0.348725	0.414284	2	2	2	4	59.755	4.243	NaN	-0.236285	0.329559	NaN	-0.339846	0.153737
Q6PKG0;Q6PKG0-3;A0A0B4J210;E5RH50;H0YC73;H0YBW1;H0YC33	Q6PKG0;Q6PKG0-3;A0A0B4J210	La-related protein 1	LARP1				0.0465559	-0.027911	0.626005	0.415648	12	12	12	15.3	123.51	53.543	-0.0143176	0.00160115	0.152384	-0.0553348	-0.155566	0.127168
P25205;P25205-2;J3KQ69;Q7Z6P5	P25205;P25205-2;J3KQ69	DNA replication licensing factor MCM3	MCM3				0.0465258	-0.0286159	0.611742	0.409501	46	46	46	64	90.98	323.31	-0.026295	0.0107594	0.155113	-0.0465206	-0.173536	0.134209
O14578-4;O14578;H7BYJ3;O14578-3;O14578-2;H0YGG8	O14578-4;O14578;H7BYJ3;O14578-3	Citron Rho-interacting kinase	CIT				0.046433	-0.0190846	0.666292	0.397524	9	9	9	4.1	236.6	46.48	-0.0396815	0.0548171	0.124163	-0.121524	-0.0409872	0.105258
P49321;P49321-3;P49321-4;P49321-2;Q5T624;E9PRH9;E9PPR5;H0YDS9;E9PI86;H0YF33;E9PPQ8;E9PNB5	P49321;P49321-3;P49321-4;P49321-2	Nuclear autoantigenic sperm protein	NASP				0.0464287	-0.00299204	0.416875	0.306911	16	16	16	29.7	85.237	98.001	0.0194071	-0.175019	0.294898	0.120541	-0.315316	0.185799
Q15276-2;Q15276;I3L2B8;K7ENJ9	Q15276-2;Q15276	Rab GTPase-binding effector protein 1	RABEP1				0.0463822	-0.124996	0.451206	0.730836	7	7	7	10.5	95.478	20.177	-0.00516832	-0.108227	0.252542	-0.0101365	-0.343787	-0.0210652
B1AJY5;B1AJY7;O75832;B1AJY6;O75832-2	B1AJY5;B1AJY7;O75832;B1AJY6;O75832-2	26S proteasome non-ATPase regulatory subunit 10	PSMD10				0.0462441	-0.0571411	0.492685	0.598031	2	2	2	9.2	20.217	7.0911	-0.0828044	0.0133044	0.208232	-0.126191	-0.129795	0.0845633
Q9H0U6	Q9H0U6	39S ribosomal protein L18, mitochondrial	MRPL18				0.0462337	-0.143683	0.400884	0.487266	3	3	3	17.8	20.576	5.6367	0.184521	-0.0920536	NaN	0.0918427	-0.379208	NaN
P50552;K7EM16;K7EIG8;K7ENR7;K7ENL7	P50552;K7EM16	Vasodilator-stimulated phosphoprotein	VASP				0.0460782	-0.145678	0.384353	0.850183	4	4	4	11.6	39.829	9.4958	-0.11772	NaN	0.209877	-0.214898	NaN	-0.0764584
E7EX73;E9PGM1;E7EUU4;Q04637-8;Q04637-7;Q04637-5;Q04637-4;Q04637-3;Q04637;Q04637-9;Q04637-6;C9JF13;C9J6B6;C9J2Z7;C9K073;H7C044;H7C0V6;C9J556;C9JSU8;C9JWW9;A0A0A0MSA7;A0A0U1RQK7;O43432-4;O43432;O43432-3;F8WCF2;C9JWH7;REV__Q8NEG2-2;REV__F5H7J8;C9JHW9;REV__Q8NEG2;REV__C9JQZ6;REV__J3KQX6	E7EX73;E9PGM1;E7EUU4;Q04637-8;Q04637-7;Q04637-5;Q04637-4;Q04637-3;Q04637;Q04637-9;Q04637-6	Eukaryotic translation initiation factor 4 gamma 1	EIF4G1				0.0459825	-0.0535259	0.49331	0.518554	39	39	39	26.9	158.64	190.09	-0.0720243	-0.000694325	0.210666	-0.0953548	-0.181187	0.115964
Q9Y383;Q96HJ9-2;A0A0A6YYJ8;Q9Y383-3;Q9Y383-2;A8MYV2;Q9NQ29-2;Q9NQ29-3;Q9NQ29;B8ZZ10;B8ZZ12;V9GZ75;F8WEU3;B8ZZ09	Q9Y383;Q96HJ9-2;A0A0A6YYJ8;Q9Y383-3;Q9Y383-2	Putative RNA-binding protein Luc7-like 2	LUC7L2				0.0459661	-0.0347873	0.452439	0.371905	10	10	10	26	46.513	43.797	0.0616786	-0.144169	0.220389	0.0624692	-0.350159	0.183328
X6RM00;G8JLD3;X6RLX0;Q8IUD2-4;Q8IUD2-2;Q8IUD2-3;Q8IUD2;Q8IUD2-5;K7EPP6;A0A0U1RQM4;K7EPD6;A0A0U1RQN0	X6RM00;G8JLD3;X6RLX0;Q8IUD2-4;Q8IUD2-2;Q8IUD2-3;Q8IUD2;Q8IUD2-5	ELKS/Rab6-interacting/CAST family member 1	ERC1				0.0458706	-0.0969636	0.487607	0.843247	7	7	7	7.9	111.97	27.289	0.0253058	-0.0935268	0.205833	-0.15028	-0.177551	0.0369397
P61163;R4GMT0;A0A1B0GVS3	P61163;R4GMT0;A0A1B0GVS3	Alpha-centractin	ACTR1A				0.045857	-0.0591574	0.442072	0.55205	9	9	5	31.4	42.613	52.165	-0.0908988	-0.040167	0.268637	-0.0974261	-0.184568	0.104522
P07814;V9GYZ6;V9GZ76	P07814;V9GYZ6	Bifunctional glutamate/proline--tRNA ligase;Glutamate--tRNA ligase;Proline--tRNA ligase	EPRS				0.0458058	-0.0398212	0.479343	0.436719	57	57	56	45.1	170.59	323.31	-0.0122131	-0.0737917	0.223422	-0.0564115	-0.206021	0.142969
A4QPE4;O15020-2;O15020	A4QPE4;O15020-2;O15020	Spectrin beta chain, non-erythrocytic 2	SPTBN2				0.0457007	0.032082	0.40134	0.409553	2	2	2	1.8	105.67	3.9093	NaN	-0.0903992	0.181801	NaN	-0.0565451	0.120709
Q13464;A0A0U1RQV4;C9JFJ0;J3KRH6	Q13464;A0A0U1RQV4	Rho-associated protein kinase 1	ROCK1				0.0456843	-0.0969756	0.490155	0.840015	67	67	60	48.1	158.17	323.31	-0.0373655	-0.0424574	0.216876	-0.152353	-0.176545	0.0379718
Q14566	Q14566	DNA replication licensing factor MCM6	MCM6				0.0455096	-0.0435681	0.694646	0.486594	39	39	39	47.7	92.888	323.31	0.00169048	0.00261797	0.13222	-0.0773472	-0.167555	0.114198
P61026	P61026	Ras-related protein Rab-10	RAB10				0.0452783	-0.0603822	0.342826	0.353894	3	2	2	15	22.541	5.7714	NaN	-0.266702	0.357259	NaN	-0.392159	0.271395
Q9BZK7;A0A0D9SF63;A0A1B0GVH3;O60907-2;O60907;A0A1B0GUU2;F8W9D8;C9IYU9;Q9BQ87;C9JCW4;C9JLJ1;C9JTW8;A0A0D9SFI2;C9JY82;C9JCK0;C9JBN1;C9JEC9;C9J3H2;C9J903;A0A0D9SEW5;A0A0D9SFS8;C9J7E1;A0A0D9SF25	Q9BZK7;A0A0D9SF63;A0A1B0GVH3	F-box-like/WD repeat-containing protein TBL1XR1	TBL1XR1				0.045184	-0.0663589	0.54691	0.623071	9	9	9	23.3	55.594	24.486	-0.0236959	-0.0191994	0.178447	-0.115664	-0.166859	0.083446
Q7L2H7;Q7L2H7-2;J3KNJ2;H0YCQ8;E9PRY0;E9PN86;E9PRI2;E7ESM3	Q7L2H7;Q7L2H7-2	Eukaryotic translation initiation factor 3 subunit M	EIF3M				0.0450164	-0.08295	0.624141	0.921953	10	10	10	32.4	42.502	145.4	-0.0268768	0.0167662	0.14516	-0.117225	-0.147282	0.0156573
P31153;P31153-2;Q00266	P31153;P31153-2	S-adenosylmethionine synthase isoform type-2	MAT2A				0.044919	-0.014622	0.555167	0.348593	13	13	13	41.8	43.66	111.91	-0.0414313	0.00560807	0.17058	-0.10595	-0.121363	0.183447
Q15084-3;Q15084;Q15084-4;Q15084-5;Q15084-2	Q15084-3;Q15084;Q15084-4;Q15084-5;Q15084-2	Protein disulfide-isomerase A6	PDIA6				0.0448972	-0.0339434	0.394372	0.349943	13	13	13	37.8	47.837	149.54	0.0227582	-0.222326	0.33426	0.164858	-0.481131	0.214442
Q01813;Q01813-2;Q5VSR5;H0Y3Y3;B1APP6;V9GYV7;V9GY25;B1APP8;H0Y757	Q01813;Q01813-2	ATP-dependent 6-phosphofructokinase, platelet type	PFKP				0.0448554	-0.0997232	0.347557	0.395322	12	11	10	20.3	85.595	121.65	NaN	-0.233833	0.323544	NaN	-0.414765	0.215319
Q9UNM6;Q9UNM6-2;A0A087WUL9;J3KNQ3;E9PL38;H0YD73;E9PQG3;E9PPD2;F8W8J6	Q9UNM6;Q9UNM6-2;A0A087WUL9;J3KNQ3;E9PL38;H0YD73	26S proteasome non-ATPase regulatory subunit 13	PSMD13				0.0448309	-0.0589554	0.570489	0.661558	20	20	20	64.4	42.945	181.51	-0.0205928	-0.011232	0.166318	-0.0887838	-0.146551	0.0584687
Q9Y6A5;H0Y8F2;E7EMT0;C9JA91;C9JWI7	Q9Y6A5	Transforming acidic coiled-coil-containing protein 3	TACC3				0.0444066	-0.129879	0.482277	0.651158	12	12	12	20.9	90.359	92.322	-0.104937	0.043433	0.194723	-0.382234	-0.101379	0.0939776
Q9UBB4-2;Q9UBB4;A0A1W2PQD2;B1AHE3	Q9UBB4-2;Q9UBB4;A0A1W2PQD2	Ataxin-10	ATXN10				0.0443123	-0.0892332	0.358269	0.426055	5	5	5	16.3	46.286	27.404	NaN	-0.181272	0.269896	NaN	-0.304518	0.126052
Q9NS87;Q9NS87-2;C9JKA9;Q9NS87-4;D6RCT7;Q9NS87-3;H7BZT2;H7C1K7	Q9NS87;Q9NS87-2;C9JKA9;Q9NS87-4;D6RCT7	Kinesin-like protein KIF15;Kinesin-like protein	KIF15				0.0440232	-0.0263664	0.621899	0.543582	16	16	16	13.7	160.16	72.959	-0.00479933	-0.00877048	0.145639	-0.0375028	-0.0883152	0.0467188
Q6P2Q9;I3L0J9;I3L3Z8;I3L1T8	Q6P2Q9	Pre-mRNA-processing-splicing factor 8	PRPF8				0.0438381	-0.0757258	0.596893	0.645151	28	28	28	11.6	273.6	118.5	-0.0031951	-0.0179094	0.152619	-0.0787975	-0.216018	0.0676379
P62306;A0A0B4J254;F8W0W6	P62306	Small nuclear ribonucleoprotein F	SNRPF				0.0438268	-0.0301988	0.424848	0.383908	4	4	4	43	9.7251	92.325	-0.015968	-0.1294	0.276848	0.0702226	-0.271176	0.110357
P61978-3;P61978;P61978-2;Q5T6W2;S4R359;S4R457	P61978-3;P61978;P61978-2;Q5T6W2	Heterogeneous nuclear ribonucleoprotein K	HNRNPK				0.0437798	-0.0452806	0.445607	0.406645	17	17	17	45.9	48.562	150.2	-0.0680644	-0.0539232	0.253327	-0.00741113	-0.312899	0.184469
A0A087X0M4;Q9BWU0;A0A087WWF4	A0A087X0M4;Q9BWU0;A0A087WWF4	Kanadaptin	SLC4A1AP				0.043776	-0.0312349	0.485743	0.410399	5	5	5	8.6	82.89	29.574	-0.123482	0.137129	0.11768	-0.113566	-0.141661	0.161522
Q9UKJ3-2;Q9UKJ3	Q9UKJ3-2;Q9UKJ3	G patch domain-containing protein 8	GPATCH8				0.043614	-0.0652625	0.600111	0.486086	7	7	7	6.2	155.19	14.331	0.00393419	-0.0230466	0.149954	-0.178048	-0.201598	0.183858
A0A0J9YYL3;A0A0J9YXJ8;A0A0J9YVP6;A0A0J9YXX5;Q9UHX1-4;Q9UHX1-6;Q9UHX1-3;Q9UHX1-5;Q9UHX1-2;Q9UHX1;A0A0J9YVR6;E9PQ56;A0A0J9YWM1;H0YEM1;E9PN18;E9PL19;E9PMU7;H0YCP8	A0A0J9YYL3;A0A0J9YXJ8;A0A0J9YVP6;A0A0J9YXX5;Q9UHX1-4;Q9UHX1-6;Q9UHX1-3;Q9UHX1-5;Q9UHX1-2;Q9UHX1;A0A0J9YVR6;E9PQ56;A0A0J9YWM1;H0YEM1	Poly(U)-binding-splicing factor PUF60	PUF60				0.0436111	-0.0541174	0.415391	0.42648	7	7	7	18	54.626	29.916	0.021768	-0.169116	0.278181	0.0820669	-0.349129	0.10471
F8WJN3;Q16630-3;Q16630;Q16630-2;F8W084	F8WJN3;Q16630-3;Q16630;Q16630-2	Cleavage and polyadenylation specificity factor subunit 6	CPSF6				0.0435902	-0.0798227	0.4339	0.520416	10	10	10	29.3	52.269	128.58	-0.0290165	-0.105101	0.264888	-0.0508638	-0.319202	0.130598
O75150;H3BP71;O75150-4;O75150-3;H3BS50;H3BQ99;H3BUL6;I3L332;A0A087WTK2	O75150;H3BP71;O75150-4;O75150-3	E3 ubiquitin-protein ligase BRE1B	RNF40				0.0435306	-0.0696963	0.522247	0.56266	11	9	9	12	113.65	21.244	-0.0542754	0.0039702	0.180897	-0.164379	-0.169232	0.124522
P42025	P42025	Beta-centractin	ACTR1B				0.0433712	-0.00406084	0.369302	0.309894	7	3	3	19.7	42.293	7.081	-0.14312	NaN	0.229863	-0.131979	NaN	0.123857
A0A087X256;Q2M389;Q2M389-2;F8W1W1;F8VNZ5;F8VYH7	A0A087X256;Q2M389;Q2M389-2	WASH complex subunit 7	KIAA1033				0.0433629	-0.0632713	0.518395	0.569448	11	11	11	11.3	136.5	66.375	0.0326187	-0.0748895	0.172359	-0.0330796	-0.22522	0.0684862
P24534;C9JZW3;F8WF65;F2Z2G2	P24534	Elongation factor 1-beta	EEF1B2				0.0433514	-0.0447707	0.507948	0.433996	11	8	8	54.7	24.763	163.27	-0.103512	0.0917188	0.141848	-0.210913	-0.101401	0.178002
P52292;J3QLL0;J3KS65;J3QL07	P52292	Importin subunit alpha-1	KPNA2				0.0433143	-0.0319047	0.486185	0.391878	13	13	13	29.5	57.861	43.295	-0.0873954	0.0207476	0.196591	-0.195724	-0.0955982	0.195608
F5GWX5;A0A0C4DGG9;Q14839;Q14839-2;F5H6N4;Q8TDI0;K7EPV1;K7ESA5;K7EMY3	F5GWX5;A0A0C4DGG9;Q14839;Q14839-2	Chromodomain-helicase-DNA-binding protein 4	CHD4				0.0432458	-0.0374269	0.469945	0.404218	16	16	14	8.4	217.1	66.98	0.00380509	-0.0888445	0.214777	-0.0081805	-0.262378	0.158278
C9JRZ6;F8WAR4;Q9NX63;F8WD73	C9JRZ6;F8WAR4;Q9NX63	MICOS complex subunit MIC19	CHCHD3				0.0432216	-0.0308819	0.472223	0.484337	6	6	6	28	26.694	39.747	0.0341068	-0.105646	0.201204	-0.00894237	-0.143217	0.0595134
Q00839;A0A1W2PPS1;Q00839-2;A0A1X7SBS1;A0A1W2PP35;Q5RI18;A0A1W2PQL0;A0A1W2PP34;A0A1W2PPL4;A0A1W2PPH7;A0A1W2PQ74;A0A1W2PRZ7;A0A1W2PQD4;A0A1W2PPE9;A0A1W2PRI6;A0A1W2PNG3;A0A1W2PP22	Q00839;A0A1W2PPS1;Q00839-2;A0A1X7SBS1;A0A1W2PP35;Q5RI18;A0A1W2PQL0;A0A1W2PP34;A0A1W2PPL4;A0A1W2PPH7;A0A1W2PQ74	Heterogeneous nuclear ribonucleoprotein U	HNRNPU				0.0431863	0.0163903	0.436794	0.346308	23	23	23	33.8	90.583	150.15	0.0623563	-0.155457	0.22266	0.0819231	-0.209989	0.177237
O43252	O43252	Bifunctional 3-phosphoadenosine 5-phosphosulfate synthase 1;Sulfate adenylyltransferase;Adenylyl-sulfate kinase	PAPSS1				0.0431463	-0.114562	0.329885	0.374193	4	4	4	8.7	70.832	19.059	NaN	-0.382701	0.468994	NaN	-0.575641	0.346517
P20701-3;P20701;P20701-2;H3BSV1	P20701-3;P20701;P20701-2	Integrin alpha-L	ITGAL				0.0430931	-0.0143566	0.412336	0.373264	8	8	8	10.7	119.22	22.161	-0.0402862	-0.130848	0.300414	-0.00235592	-0.133276	0.0925618
Q96BD8-2;Q96BD8;K7EPW0;K7EP61	Q96BD8-2;Q96BD8	Spindle and kinetochore-associated protein 1	SKA1				0.0429485	-0.00972966	0.485432	0.335402	4	4	4	23.4	24.39	11.058	-0.0712049	-0.00281379	0.202864	-0.0584438	-0.135714	0.164969
Q9Y6D9;C9JTA2;Q9Y6D9-3;C9JJ38;C9K086	Q9Y6D9;C9JTA2;Q9Y6D9-3	Mitotic spindle assembly checkpoint protein MAD1	MAD1L1				0.0428043	-0.0599552	0.376284	0.46675	6	6	3	9.7	83.066	16.928	NaN	-0.124895	0.210504	NaN	-0.17015	0.0502393
Q96KP1;Q2MDF5	Q96KP1	Exocyst complex component 2	EXOC2				0.0427983	-0.0343921	0.411808	0.548275	6	6	6	7	104.07	42.404	NaN	-0.0731316	0.158728	NaN	-0.0767612	0.00797698
P05198;G3V4T5;H0YJS4	P05198;G3V4T5;H0YJS4	Eukaryotic translation initiation factor 2 subunit 1	EIF2S1				0.0427065	-0.00947891	0.442859	0.323935	10	10	10	35.6	36.112	39.716	4.34345e-05	-0.112437	0.240513	0.0690758	-0.263938	0.166426
P82914	P82914	28S ribosomal protein S15, mitochondrial	MRPS15				0.0426509	-0.0590565	0.468084	0.57562	5	5	5	16.7	29.842	10.414	-0.0666494	-0.0254697	0.220072	-0.086976	-0.179286	0.0890929
Q92541;H0YKX1	Q92541;H0YKX1	RNA polymerase-associated protein RTF1 homolog	RTF1				0.0426018	-0.0173513	0.44633	0.352701	4	4	4	6.8	80.313	14.923	-0.0105502	-0.100612	0.238967	0.0398105	-0.227561	0.135697
Q9Y3I0	Q9Y3I0	tRNA-splicing ligase RtcB homolog	RTCB				0.0425224	-0.0745076	0.494601	0.430022	8	8	8	18.6	55.21	39.182	NaN	-0.0245678	0.109613	NaN	-0.24896	0.0999444
P62913;Q5VVC8;Q5VVC9	P62913;Q5VVC8;Q5VVC9	60S ribosomal protein L11	RPL11				0.0422846	-0.0223157	0.606445	0.385662	9	9	1	48.3	20.252	68.925	-0.0123248	-0.00522342	0.144402	-0.0741055	-0.141571	0.148729
P30041	P30041	Peroxiredoxin-6	PRDX6				0.0422269	-0.0597304	0.380875	0.39747	12	12	12	59.4	25.035	80.607	-0.203662	-0.0511911	0.381534	-0.111506	-0.391046	0.323361
Q5T6F2;A2A305;Q5T6F2-2;Q5JV08	Q5T6F2	Ubiquitin-associated protein 2	UBAP2				0.0416878	-0.0774952	0.654666	0.515986	5	5	5	6.4	117.11	24.158	-0.0179505	0.0155897	0.127424	-0.269969	-0.130628	0.168111
Q9NUJ1-3;Q9NUJ1;Q9NUJ1-2	Q9NUJ1-3;Q9NUJ1;Q9NUJ1-2	Mycophenolic acid acyl-glucuronide esterase, mitochondrial	ABHD10				0.0415363	-0.0678209	0.346983	0.39468	2	2	2	18	22.14	11.803	NaN	-0.219637	0.30271	NaN	-0.283479	0.147837
O43390;O43390-2;O43390-3;O43390-4;B4DT28	O43390;O43390-2;O43390-3;O43390-4;B4DT28	Heterogeneous nuclear ribonucleoprotein R	HNRNPR				0.0415347	-0.00476129	0.523152	0.310026	11	6	6	19.3	70.942	24.391	0.0652809	-0.0849336	0.144257	0.0397709	-0.308777	0.254722
P08237;P08237-3;P08237-2;F8VX13;F8VNX2;F8VZQ1;F8VSL1;F8VP00;F8VW30;F8VZI0;H0YHB8;F8W1J8;F8VSF7;F8VUB8;F8VYK8;F8VTQ3;F8VVE3	P08237;P08237-3;P08237-2	ATP-dependent 6-phosphofructokinase, muscle type	PFKM				0.041522	-0.0503374	0.387358	0.388029	12	12	10	21.3	85.182	157.93	0.0273088	-0.22858	0.325837	0.127591	-0.435594	0.156992
C9J4J4;Q02080-2;B8ZZJ5;H3BNR1;Q02080;B3KQ23	C9J4J4;Q02080-2;B8ZZJ5;H3BNR1;Q02080	Myocyte-specific enhancer factor 2B	MEF2B;MEF2BNB-MEF2B				0.0415115	-0.119592	0.403842	0.61506	4	4	4	12.3	39.81	10.875	-0.215269	0.0915901	0.248213	-0.279626	-0.24034	0.161189
Q12906-5;Q12906-4;Q12906-2;Q12906-6;Q12906-3;Q12906;Q12906-7;K7EKJ9;K7ER69;K7ERM6;K7ENK6;K7EM82;K7EJ09;K7EQR9;Q96SI9-2;Q96SI9;K7EKY0;K7EPG3	Q12906-5;Q12906-4;Q12906-2;Q12906-6;Q12906-3;Q12906;Q12906-7	Interleukin enhancer-binding factor 3	ILF3				0.0414094	-0.0335636	0.411689	0.380703	17	17	17	33.9	74.606	96.15	0.00749175	-0.159357	0.276093	0.015695	-0.296184	0.179798
Q8NE71-2;Q8NE71;H0YGW7;Q5STZ8;F5GYK6	Q8NE71-2;Q8NE71;H0YGW7	ATP-binding cassette sub-family F member 1	ABCF1				0.0411971	-0.0477848	0.425145	0.499177	6	6	6	9	91.679	28.939	0.0771498	-0.170907	0.217348	-0.00444377	-0.213284	0.0743734
Q8WUA2	Q8WUA2	Peptidyl-prolyl cis-trans isomerase-like 4	PPIL4				0.041099	-0.0807594	0.411551	0.581667	6	6	6	12.8	57.224	16.892	-0.0848694	-0.085005	0.293171	-0.0268722	-0.284406	0.0690001
P29218;P29218-3;E5RG13;E5RIP7;H0YBL1;E5RG94;E5RIF4;E5RHE9;E5RI82;E5RGY4;P29218-2	P29218;P29218-3;E5RG13;E5RIP7;H0YBL1	Inositol monophosphatase 1	IMPA1				0.0410567	0.041338	0.546373	0.451636	4	4	4	12.3	30.188	7.0322	-0.0252167	-0.013848	0.162235	0.00108441	-0.099999	0.222929
Q9Y608-4;Q9Y608;C9JSU1;Q9Y608-2;Q9Y608-5;H7C3N9	Q9Y608-4;Q9Y608;C9JSU1;Q9Y608-2;Q9Y608-5	Leucine-rich repeat flightless-interacting protein 2	LRRFIP2				0.0410314	-0.192637	0.51123	0.707524	3	2	2	6.8	48.294	4.1762	-0.0185982	0.100661	NaN	-0.0562533	-0.329022	NaN
P61254;J3KTJ8;J3QRI7;J3QQQ9;J3QQV1;E5RIT6;J3QRC4;Q9UNX3;E5RHH1;J3KSS0;J3KS10	P61254;J3KTJ8;J3QRI7;J3QQQ9;J3QQV1;E5RIT6;J3QRC4;Q9UNX3	60S ribosomal protein L26;60S ribosomal protein L26-like 1	RPL26;RPL26L1				0.0410143	-0.0286314	0.521603	0.412417	8	8	8	31	17.258	33.167	0.0659157	-0.0851121	0.142239	-0.0239712	-0.181893	0.11997
H0YDT0;Q96D71-2;Q96D71-4;Q96D71-3;Q96D71;E9PMG1;F2Z3L2;H0YCF0;H0YE73;H7C1V2;H0YCR2	H0YDT0;Q96D71-2;Q96D71-4;Q96D71-3;Q96D71;E9PMG1	RalBP1-associated Eps domain-containing protein 1	REPS1				0.0408802	-0.0633627	0.432923	0.50363	5	5	5	5.8	81.948	11.714	-0.0448464	-0.0851478	0.252635	-0.168463	-0.181174	0.159549
O75717;O75717-2;C9JYB3	O75717;O75717-2	WD repeat and HMG-box DNA-binding protein 1	WDHD1				0.0408155	-0.0368301	0.499732	0.595792	16	16	16	16.3	125.97	132.82	0.0346685	-0.0826418	0.17042	-0.0355754	-0.117111	0.0421964
P43686;P43686-2	P43686;P43686-2	26S protease regulatory subunit 6B	PSMC4				0.0406837	-0.053828	0.505327	0.615432	22	22	22	55.7	47.366	163.37	-0.048109	-0.0110203	0.18118	-0.0935303	-0.138131	0.0701776
Q9Y657;Q5JUX0;A0A1W2PR54;A0A1B0GU50;A0A1W2PQU8;A0A1W2PRP6;A0A1W2PPL1;A0A1W2PPF7;Q5JZB7;A0A087X074;Q5JZB8;X6R8Y7;Q5JUX0-2;Q56A73;Q9BPZ2;Q99865	Q9Y657	Spindlin-1	SPIN1				0.040412	-0.0424407	0.569884	0.520959	14	14	14	59.5	29.6	58.528	-0.0584687	0.0484196	0.131285	-0.101928	-0.121128	0.0957336
O94776;O94776-2;H0Y4T7;D6W5A2	O94776;O94776-2	Metastasis-associated protein MTA2	MTA2				0.0403492	-0.0458802	0.436661	0.414858	11	11	10	20.8	75.022	31.422	-0.0634561	-0.0607733	0.245277	-0.0873847	-0.259535	0.209279
P35580;P35580-5;P35580-2;P35580-3;P35580-4;E7ERA5	P35580;P35580-5;P35580-2;P35580-3;P35580-4	Myosin-10	MYH10				0.0403464	-0.0865204	0.865455	0.952239	27	16	16	13.9	229	240.65	0.0182426	0.00888913	0.0939075	-0.0855616	-0.172915	-0.0010844
Q13435;E9PPJ0;E9PJ04;H0YCG1;E9PJT3;H0YEX5;E9PIL8	Q13435;E9PPJ0;E9PJ04	Splicing factor 3B subunit 2	SF3B2				0.0402185	-0.0412915	0.478892	0.415965	15	15	15	21.7	100.23	182.72	-0.014358	-0.0622058	0.197219	-0.0617555	-0.241845	0.179726
A0A0D9SFK2;Q92614-2;Q92614-3;Q92614-4;Q92614;Q92614-5;H0YEV9	A0A0D9SFK2;Q92614-2;Q92614-3;Q92614-4;Q92614;Q92614-5	Unconventional myosin-XVIIIa	MYO18A				0.0397111	-0.0520853	0.510484	0.514683	18	18	18	11.6	231.1	151.15	-0.0706066	0.0265766	0.163163	-0.161226	-0.115618	0.120589
Q13045-2;Q13045;Q13045-3;J3KS54;K7EQZ7;J3KS39;K7EP37;K7EP27;J3QLR6;J3QQQ2	Q13045-2;Q13045;Q13045-3	Protein flightless-1 homolog	FLII				0.039572	-0.0781022	0.544422	0.725531	22	22	22	22.3	138.49	113.92	-0.0536067	0.0237096	0.148613	-0.0995455	-0.185806	0.0510445
P25789;H0YMZ1;H0YN18;H0YL69;H0YMA1;H0YKT8;H0YMI6;P25789-2;H0YKS0;H0YLC2;H0YLS6;H0YMV3	P25789;H0YMZ1;H0YN18;H0YL69;H0YMA1;H0YKT8;H0YMI6;P25789-2	Proteasome subunit alpha type-4;Proteasome subunit alpha type;Proteasome subunit beta type	PSMA4				0.0395182	-0.0594636	0.434665	0.613126	9	9	9	39.8	29.483	86.934	-0.00563885	-0.109714	0.233907	-0.0274269	-0.194282	0.0433178
P23458;K7EJR6;O60674	P23458	Tyrosine-protein kinase JAK1	JAK1				0.0393636	-0.045682	0.550822	0.489814	50	50	49	49.2	133.28	323.31	-0.0667355	0.0552361	0.12959	-0.186693	-0.0596977	0.109344
A0A0U1RQQ1;Q5VZK9-2;Q5VZK9	A0A0U1RQQ1;Q5VZK9-2;Q5VZK9	Leucine-rich repeat-containing protein 16A	LRRC16A				0.0389734	-0.0318668	0.439737	0.40297	6	6	6	8.2	102.6	22.016	-0.0337127	-0.0803739	0.231007	-0.0306447	-0.214898	0.149942
Q15233;Q15233-2;H7C367;C9JYS8;C9IZL7;C9J4X2	Q15233;Q15233-2;H7C367;C9JYS8	Non-POU domain-containing octamer-binding protein	NONO				0.0388806	-0.0297482	0.44132	0.382468	15	14	14	37.2	54.231	139.09	0.0619046	-0.137228	0.191965	0.107515	-0.271427	0.0746673
P13667;C9JMN9	P13667	Protein disulfide-isomerase A4	PDIA4				0.0388527	0.0184174	0.364192	0.324718	23	23	23	42.6	72.932	296.81	0.116906	-0.34187	0.341521	0.287511	-0.470737	0.238478
P16401	P16401	Histone H1.5	HIST1H1B				0.0387697	0.0869939	0.483132	0.758466	4	4	4	23	22.58	31.48	0.110017	-0.111565	0.117857	0.0649818	-0.0246923	0.220692
O43242;O43242-2;H0YGV8	O43242;O43242-2	26S proteasome non-ATPase regulatory subunit 3	PSMD3				0.0386176	-0.0657452	0.490046	0.67622	26	26	26	47.4	60.977	137.25	-0.0357828	-0.0317719	0.183407	-0.0883418	-0.166286	0.0573918
P62829;J3KT29;J3KTJ3;C9JD32;B9ZVP7	P62829;J3KT29;J3KTJ3;C9JD32;B9ZVP7	60S ribosomal protein L23	RPL23				0.0385847	-0.01978	0.475035	0.353266	6	6	6	56.4	14.865	40.136	-0.0455886	-0.033102	0.194445	-0.0371384	-0.222958	0.200756
P12956;B1AHC9;P12956-2	P12956;B1AHC9;P12956-2	X-ray repair cross-complementing protein 6	XRCC6				0.0385801	-0.0244589	0.510432	0.380266	26	26	26	47.5	69.842	231.18	0.0180761	-0.063896	0.16156	0.00238206	-0.213454	0.137696
P62269;J3JS69;A0A0G2JQH2;Q5GGW2	P62269	40S ribosomal protein S18	RPS18				0.0382299	0.0179306	0.406756	0.347198	12	12	12	53.3	17.718	61.525	0.062582	-0.184464	0.236572	0.122805	-0.231192	0.162178
E7ENN3;A0A0C4DG40;Q8NF91-4;Q8NF91;Q8NF91-8;Q8NF91-2;Q8NF91-7;Q5JV20;F8WAI0;Q8NF91-9;Q8NF91-3;Q8NF91-11;F5H6R8;F5H422;F5H4Q0;H0Y326;F5GXQ8;H0Y325;Q8NF91-5;Q8NF91-6;Q8NF91-10	E7ENN3;A0A0C4DG40;Q8NF91-4;Q8NF91;Q8NF91-8;Q8NF91-2;Q8NF91-7	Nesprin-1	SYNE1				0.0378059	-0.0598348	0.491216	0.502007	8	8	8	0.8	964.83	13.63	-0.0635114	0.0035803	0.173349	-0.217363	-0.104152	0.142011
A0A0A6YYC8;I3L1I5	A0A0A6YYC8;I3L1I5	Putative uncharacterized protein LOC100996504					0.0377886	-0.0611336	0.429614	0.656596	2	2	2	7.9	41.2	44.308	-0.0783968	-0.0467682	0.238531	-0.0929005	-0.152847	0.0623467
P23284	P23284	Peptidyl-prolyl cis-trans isomerase B	PPIB				0.037484	-0.0321165	0.508654	0.487691	11	11	11	48.1	23.742	90.973	-0.0161302	-0.0373468	0.165929	-0.00722563	-0.147831	0.0587073
Q6NZY4;Q6NZY4-2;F5H6J5;F5GX80	Q6NZY4;Q6NZY4-2;F5H6J5;F5GX80	Zinc finger CCHC domain-containing protein 8	ZCCHC8				0.0371723	-0.0493375	0.361346	0.39927	6	6	6	13.4	78.576	45.212	NaN	-0.142796	0.21714	NaN	-0.199221	0.100546
A0A087WTT1;P11940-2;P11940;E7EQV3;E7ERJ7;H0YAR2;Q9H361;H0YBN4;H0YAP2;E5RGH3;E5RJB9;H0YB86;E5RH24;Q4VXU2;H0YAS6;H0YB75;Q4VXU2-2;E5RHG7;H0YAS7;H0YC10;E5RGC4;E5RFD8;Q5JQF8;Q96DU9-2;Q96DU9	A0A087WTT1;P11940-2;P11940;E7EQV3;E7ERJ7;H0YAR2	Polyadenylate-binding protein;Polyadenylate-binding protein 1	PABPC1				0.0371522	-0.00917449	0.422523	0.327065	20	20	14	43.5	58.535	146.94	0.0756929	-0.159838	0.195602	0.0638211	-0.227796	0.136451
P47813;X6RAC9;O14602;A6NJH9	P47813;X6RAC9;O14602;A6NJH9	Eukaryotic translation initiation factor 1A, X-chromosomal;Eukaryotic translation initiation factor 1A, Y-chromosomal	EIF1AX;EIF1AY				0.0366534	0.00228153	0.836729	0.309821	4	4	4	29.9	16.46	18.081	0.0582741	-0.0147305	0.0664166	-0.0376496	-0.112822	0.157316
B1ANR0;Q13310-2;Q13310;Q13310-3;H0Y5F5;H0YEU6;H0YEQ8;B1ANR1;H0YCC8;H0YER0;H0Y6X6	B1ANR0;Q13310-2;Q13310;Q13310-3;H0Y5F5	Polyadenylate-binding protein;Polyadenylate-binding protein 4	PABPC4				0.036491	-0.0169306	0.413386	0.347855	14	8	7	26.5	67.97	20.176	0.0295055	-0.150818	0.230785	0.0116127	-0.231495	0.169091
O75821;K7EL20;K7ENA8;K7EP16	O75821;K7EL20;K7ENA8;K7EP16	Eukaryotic translation initiation factor 3 subunit G	EIF3G				0.0362195	-0.0819278	0.452201	0.681298	10	10	3	34.4	35.611	122.26	-0.11635	0.0546595	0.170349	-0.202276	-0.114769	0.0712612
P47755;C9JUG7;F8W9N7;P47755-2;A0A0D9SET8	P47755;C9JUG7;F8W9N7;P47755-2	F-actin-capping protein subunit alpha-2	CAPZA2				0.0362048	-0.0265703	0.390986	0.36029	5	3	3	19.2	32.949	31.45	0.0428904	-0.199892	0.265616	0.087675	-0.316593	0.149207
Q66S35;Q16877-2;Q16877-3;Q16877;C9K0D8;C9JX77;C9JJ23	Q66S35;Q16877-2;Q16877-3;Q16877;C9K0D8	6-phosphofructo-2-kinase/fructose-2,6-bisphosphatase 4;6-phosphofructo-2-kinase;Fructose-2,6-bisphosphatase	PFKFB4				0.0361302	-0.089979	0.359997	0.461466	8	7	7	18.4	53.284	30.437	-0.0621663	-0.249785	0.420342	0.033665	-0.473816	0.170214
O43809;H3BND3;H3BV41	O43809;H3BND3	Cleavage and polyadenylation specificity factor subunit 5	NUDT21				0.0361143	-0.0864685	0.421939	0.564167	9	9	9	39.6	26.227	25.316	-0.0342199	-0.0944362	0.236999	-0.0705913	-0.301551	0.112737
O60271;A0A087X2D8;O60271-4;O60271-2;O60271-3;O60271-9;O60271-5;H0YBE9;E9PFH7;A0A087WYG2;Q9UPT6;D6RHI8;H0YBS5;Q9UPT6-2;H0Y981	O60271;A0A087X2D8;O60271-4;O60271-2;O60271-3;O60271-9;O60271-5	C-Jun-amino-terminal kinase-interacting protein 4	SPAG9				0.0359583	-0.0610045	0.478634	0.5504	37	37	37	36	146.2	310.92	-0.0768959	0.0167301	0.168041	-0.110738	-0.183838	0.111562
J3QKW2;J3QLS3;Q9Y2R9;J3QQS1;J3KSI8	J3QKW2;J3QLS3;Q9Y2R9;J3QQS1;J3KSI8	28S ribosomal protein S7, mitochondrial	MRPS7				0.0358984	-0.0574649	0.457996	0.600152	5	5	5	32.2	20.838	75.659	-0.0251844	-0.0611508	0.19403	-0.0135104	-0.196004	0.0371195
Q86XI2;Q86XI2-2;F8WE06;H0Y6U5	Q86XI2;Q86XI2-2;F8WE06	Condensin-2 complex subunit G2	NCAPG2				0.035424	-0.00868333	0.394016	0.323991	3	3	3	4.1	130.96	13.467	NaN	-0.0779853	0.148833	NaN	-0.115794	0.0984273
D6REX3;O94979-6;O94979-3;O94979-10;O94979-4;O94979-9;O94979-2;O94979;O94979-8;D6RHZ5;H7BXG7;O94979-7;H0YAB3;O94979-5;H0Y8V7;H0Y9K1;H0Y9T9;D6RE64;D6RCQ9;H0YAF5;H0Y8W8	D6REX3;O94979-6;O94979-3;O94979-10;O94979-4;O94979-9;O94979-2;O94979;O94979-8;D6RHZ5;H7BXG7;O94979-7;H0YAB3;O94979-5	Protein transport protein Sec31A	SEC31A				0.0353784	-0.0660768	0.417477	0.60967	13	13	13	13.7	136.22	97.636	0.0616409	-0.155366	0.19986	-0.0237463	-0.219215	0.0447309
P54136;P54136-2;E5RJM9;E5RH09	P54136;P54136-2	Arginine--tRNA ligase, cytoplasmic	RARS				0.0344453	-0.0136022	0.447678	0.347567	28	28	28	48.5	75.378	171.09	-0.0147577	-0.0754009	0.193494	0.0192409	-0.190622	0.130575
F5GX09;Q5HYJ3;Q5HYJ3-3;Q5HYJ3-2	F5GX09;Q5HYJ3;Q5HYJ3-3;Q5HYJ3-2	Protein FAM76B	FAM76B				0.0340096	-0.168216	0.402226	1.23063	3	3	3	10.7	38.62	8.0918	-0.0664267	0.134446	NaN	-0.136784	-0.199647	NaN
P13010;C9JZ81;H7C0H9	P13010	X-ray repair cross-complementing protein 5	XRCC5				0.0338984	-0.0163705	0.482016	0.352672	26	26	26	43.2	82.704	203.97	-0.00998988	-0.0521936	0.163879	0.000997741	-0.202123	0.152014
F8VR82;F8VYE8;P36873;P36873-2;A0A087WYY5;F8W0W8	F8VR82;F8VYE8;P36873;P36873-2;A0A087WYY5;F8W0W8	Serine/threonine-protein phosphatase;Serine/threonine-protein phosphatase PP1-gamma catalytic subunit	PPP1CC				0.0337861	-0.0650485	0.342377	0.409821	6	2	2	27	30.987	9.7213	NaN	-0.201452	0.269024	NaN	-0.244323	0.114226
P51991-2;P51991	P51991-2;P51991	Heterogeneous nuclear ribonucleoprotein A3	HNRNPA3				0.0334223	-0.0101912	0.376535	0.326242	2	2	2	5.3	37.029	6.8891	0.196397	-0.258302	0.162172	0.151155	-0.262028	0.0802997
P51659;E7EWE5;P51659-3;P51659-2;E7ER27;G5E9S2;E7ET17;E7EPL9	P51659;E7EWE5;P51659-3;P51659-2;E7ER27;G5E9S2;E7ET17;E7EPL9	Peroxisomal multifunctional enzyme type 2;(3R)-hydroxyacyl-CoA dehydrogenase;Enoyl-CoA hydratase 2	HSD17B4				0.033339	-0.0731644	0.424605	0.451263	9	9	9	17.1	79.685	45.305	0	-0.107108	0.207125	0.0169916	-0.400674	0.164189
Q93009-3;Q93009;H3BND8;H3BMF6;H3BUV0;H3BTM1;H3BRA2;H3BQD1;F5H2X1	Q93009-3;Q93009;H3BND8	Ubiquitin carboxyl-terminal hydrolase 7;Ubiquitin carboxyl-terminal hydrolase	USP7				0.0327169	-0.158815	0.398926	0.883043	9	9	9	10.1	126.27	26.042	-0.118439	-0.0355098	0.252099	-0.265464	-0.257361	0.0463804
O95218-2;O95218	O95218-2;O95218	Zinc finger Ran-binding domain-containing protein 2	ZRANB2				0.0326951	-0.121608	0.458821	0.538756	5	5	5	14.4	36.318	16.635	-0.0303325	0.0957228	NaN	0.0343878	-0.277605	NaN
A0A0D9SFB3;A0A0D9SG12;A0A0D9SF53;O00571;O00571-2;O15523-2;O15523;O15523-3;A0A0J9YVQ7;C9J081;C9J8G5;A0A087WVZ1;B4DLA0;A0A0J9YYH6;A0A087WX09;D6RCM4;Q9NQI0-3;Q9NQI0-2;Q9NQI0-4;Q9NQI0;H0Y960	A0A0D9SFB3;A0A0D9SG12;A0A0D9SF53;O00571;O00571-2;O15523-2;O15523	ATP-dependent RNA helicase DDX3X;ATP-dependent RNA helicase DDX3Y	DDX3X;DDX3Y				0.0326609	-0.0310751	0.853068	0.448325	29	29	28	54.1	70.839	220.71	-0.0119229	0.0553841	0.0545216	-0.139566	-0.0618707	0.108212
P35606-2;P35606;H0YAC7;D6R997;D6RBZ7;D6RCL6;D6RBG7;D6RBT6;H0Y938	P35606-2;P35606	Coatomer subunit beta	COPB2				0.0326497	-0.0670097	0.606031	0.693336	29	29	29	40.7	99.045	256.39	-0.0257878	0.0158148	0.107922	-0.100136	-0.157597	0.0567034
P60981-2;P60981;F6RFD5	P60981-2;P60981;F6RFD5	Destrin	DSTN				0.0323579	-0.0597082	0.483905	0.39137	3	3	3	27	16.62	10.588	0.0863598	-0.021644	NaN	0.136784	-0.2562	NaN
Q92878;Q92878-2;Q92878-3;E7EN38;E7ESD9;E9PM98;A0A1W2PPC4;C9JNH8;H7C0V2	Q92878;Q92878-2;Q92878-3;E7EN38	DNA repair protein RAD50	RAD50				0.0323024	-0.039761	0.388336	0.449568	30	30	30	23.9	153.89	132.81	0.0194902	-0.174612	0.252029	0.0360697	-0.224572	0.069219
Q15428;K7EMT0	Q15428;K7EMT0	Splicing factor 3A subunit 2	SF3A2				0.0322688	-0.0848753	0.40737	0.586944	4	4	4	11.4	49.255	11.688	-0.121622	-0.00821677	0.226645	-0.126871	-0.249152	0.121398
Q99460;A0A087WW66;Q99460-2;C9J9M4;H7BZR6;H7C378;F8WCE3	Q99460;A0A087WW66;Q99460-2	26S proteasome non-ATPase regulatory subunit 1	PSMD1				0.0320029	-0.0914487	0.435284	0.70691	38	38	38	49.9	105.84	323.31	-0.0877992	-0.0051805	0.188988	-0.203287	-0.1455	0.0744404
Q9BTT0;E9PPH5;Q5TB19;E9PLC4;Q9BTT0-3;Q9BTT0-2	Q9BTT0;E9PPH5;Q5TB19;E9PLC4;Q9BTT0-3;Q9BTT0-2	Acidic leucine-rich nuclear phosphoprotein 32 family member E	ANP32E				0.0316508	-0.163481	0.324695	0.455809	2	2	2	10.8	30.692	8.7266	NaN	-0.347408	0.41071	NaN	-0.484577	0.157615
P22626-2;P22626;A0A087WUI2	P22626-2;P22626;A0A087WUI2	Heterogeneous nuclear ribonucleoproteins A2/B1	HNRNPA2B1				0.0316014	0.00116578	0.377148	0.303323	8	7	7	29	36.006	24.909	0.0988513	-0.232386	0.228339	0.186024	-0.310061	0.127535
B5MBZ0;Q9HC35-2;Q9HC35	B5MBZ0;Q9HC35-2;Q9HC35	Echinoderm microtubule-associated protein-like 4	EML4				0.0315794	-0.0871035	0.383753	0.425204	2	2	2	2.2	110.18	3.484	NaN	-0.0814553	0.144614	NaN	-0.298631	0.124424
Q07065	Q07065	Cytoskeleton-associated protein 4	CKAP4				0.0302816	-0.0801433	0.394014	0.639393	23	23	23	45.5	66.022	323.31	-0.00363282	-0.139281	0.233758	-0.0340837	-0.25038	0.0440334
Q07866-7;Q07866-6;Q07866-4;G5E9S8;G3V2E7;F8W6L3;G3V3H3;G3V5R9;E7EVH7;Q07866-8;Q07866-2;Q07866-3;Q07866;Q07866-5;Q07866-10;Q07866-9;G3V2P7;H0YG16;H0YJU9;H0YJL0;H0YJT3;H0YJK1;H0YGB8	Q07866-7;Q07866-6;Q07866-4;G5E9S8;G3V2E7;F8W6L3;G3V3H3;G3V5R9;E7EVH7;Q07866-8;Q07866-2;Q07866-3;Q07866;Q07866-5;Q07866-10;Q07866-9	Kinesin light chain 1	KLC1				0.0302492	-0.0367821	0.49909	0.46397	14	14	12	25.7	66.291	59.975	-0.0307565	-0.0171586	0.138663	-0.114204	-0.117282	0.121139
A0A087WU64;A6NMQ1;P09884	A0A087WU64;A6NMQ1;P09884	DNA polymerase;DNA polymerase alpha catalytic subunit	POLA1				0.0300163	-0.0719988	0.435016	0.588048	15	15	15	13.3	165.77	93.451	-0.0382847	-0.0555312	0.183865	-0.125663	-0.197849	0.107516
A5YKK6-2;A5YKK6;A5YKK6-3;A5YKK6-4;H3BVC9;H3BMZ2;H3BNB1;H3BTH2	A5YKK6-2;A5YKK6;A5YKK6-3;A5YKK6-4	CCR4-NOT transcription complex subunit 1	CNOT1				0.0299818	-0.0698461	0.421198	0.58651	14	14	14	6.5	266.38	47.46	-0.0658653	-0.0439122	0.199723	-0.143779	-0.174691	0.108931
Q13561;Q13561-3;Q13561-2;F8W1I6;H0YI98;F8VW18;F8VRV7;H0YHL1;F8VX93;F8W0U6	Q13561;Q13561-3;Q13561-2;F8W1I6;H0YI98;F8VW18	Dynactin subunit 2	DCTN2				0.0299412	-0.042289	0.398662	0.460558	13	13	13	38.7	44.23	97.706	-0.0721525	-0.0739748	0.235951	0.00466524	-0.220844	0.0893116
Q14697;Q14697-2;F5H6X6;E9PKU7;E9PNH1;Q14697-3	Q14697;Q14697-2;F5H6X6;E9PKU7	Neutral alpha-glucosidase AB	GANAB				0.0297595	-0.063982	0.369146	0.439084	21	21	21	23.2	106.87	164.66	-0.0126421	-0.194736	0.296657	-0.0227109	-0.359191	0.189956
Q6P1J9;A0A1B0GUB2	Q6P1J9;A0A1B0GUB2	Parafibromin	CDC73				0.0297474	-0.0363716	0.423621	0.436594	9	9	9	20.9	60.576	34.208	-0.0239987	-0.0792174	0.192458	-0.0912899	-0.161737	0.143912
Q8WWM7;H3BUF6;Q8WWM7-6;Q8WWM7-8;Q8WWM7-5;Q8WWM7-4;Q8WWM7-9;Q8WWM7-2;Q8WWM7-3;H3BSK9;Q8WWM7-7;H3BUE3;H3BSQ5;H3BRB0;A0A0C4DGL7	Q8WWM7;H3BUF6;Q8WWM7-6;Q8WWM7-8;Q8WWM7-5;Q8WWM7-4;Q8WWM7-9;Q8WWM7-2;Q8WWM7-3;H3BSK9;Q8WWM7-7	Ataxin-2-like protein	ATXN2L				0.0296422	-0.0130373	0.401162	0.333772	13	13	13	15.3	113.37	82.326	-0.0381282	-0.0987129	0.225768	0.0445398	-0.255379	0.171727
Q07021;I3L3Q7;I3L3B0	Q07021;I3L3Q7;I3L3B0	Complement component 1 Q subcomponent-binding protein, mitochondrial	C1QBP				0.0296108	-0.070838	0.378744	0.526757	6	6	6	31.6	31.362	75.366	-0.0294346	-0.153144	0.271411	0.0131323	-0.294478	0.0688321
Q9Y4E8;Q9Y4E8-2;Q9Y4E8-3;Q9Y4E8-4;H0YI31;F8W0H4;F8VZG8;F8VVY7;H0YHM4;Q13107-2;Q13107	Q9Y4E8;Q9Y4E8-2;Q9Y4E8-3	Ubiquitin carboxyl-terminal hydrolase 15	USP15				0.0295038	-0.0548025	0.465935	0.534965	27	27	26	31.5	112.42	190.86	-0.0790944	0.0296717	0.137934	-0.137594	-0.141186	0.114373
Q9NV70-2;Q9NV70	Q9NV70-2;Q9NV70	Exocyst complex component 1	EXOC1				0.029302	-0.0370152	0.340978	0.566601	4	4	4	5.6	100.28	31.94	NaN	-0.181615	0.240219	NaN	-0.0793394	0.00530899
A0A0B4J1Z1;C9JAB2;Q16629-3;Q16629-2;Q16629-4;Q16629	A0A0B4J1Z1;C9JAB2;Q16629-3;Q16629-2;Q16629-4;Q16629	Serine/arginine-rich splicing factor 7	SRSF7				0.0289404	0.0224172	0.395886	0.33886	2	2	2	15.3	15.763	5.6503	-0.0768752	-0.0697421	0.233438	0.00526633	-0.29664	0.358625
P14317;E7EVW7;P14317-2;F8WDD5;F8WEZ6	P14317;E7EVW7	Hematopoietic lineage cell-specific protein	HCLS1				0.0288789	-0.0891751	0.418608	0.580179	19	19	19	41.2	54.013	148.84	-0.0911934	-0.0119509	0.189781	-0.146223	-0.257338	0.136035
E5RHW4;O94905;E5RJ09;O94905-2;O94905-3	E5RHW4;O94905;E5RJ09;O94905-2;O94905-3	Erlin-2	ERLIN2				0.0287433	-0.0166786	0.373194	0.356128	4	4	2	14.8	37.725	20.97	-0.0383844	-0.157366	0.28198	0.00500883	-0.1967	0.141655
P33991;E5RG31;E5RFJ8;E5RFR3	P33991	DNA replication licensing factor MCM4	MCM4				0.028502	-0.0269365	0.571844	0.436343	37	37	37	48.2	96.557	323.31	-0.016491	-0.00307258	0.105069	-0.0431835	-0.136713	0.0990869
P54577;A0A0C4DGZ5	P54577;A0A0C4DGZ5	Tyrosine--tRNA ligase, cytoplasmic;Tyrosine--tRNA ligase, cytoplasmic, N-terminally processed;Tyrosine--tRNA ligase	YARS				0.0284341	-0.0605201	0.385422	0.410866	26	26	26	54.9	59.143	164.71	-0.104948	-0.0608489	0.251099	-0.103264	-0.360334	0.282038
P61313;E7EX53;E7EQV9;P61313-2;E7ERA2;E7ENU7	P61313;E7EX53;E7EQV9;P61313-2	60S ribosomal protein L15;Ribosomal protein L15	RPL15				0.0283079	-0.0971332	0.336272	0.44634	4	4	4	15.7	24.146	7.9008	NaN	-0.201752	0.258368	NaN	-0.299928	0.105662
G5EA06;Q92552;Q92552-2;D6RH20;D6RJC7;E5RJ73	G5EA06;Q92552;Q92552-2;D6RH20	28S ribosomal protein S27, mitochondrial	MRPS27				0.0282049	-0.0316604	0.409452	0.452901	9	9	9	28.5	41.329	46.94	-0.0778301	-0.0405232	0.202968	-0.0386121	-0.153589	0.0972195
Q9Y294;K7ES22;Q9NVP2	Q9Y294;K7ES22;Q9NVP2	Histone chaperone ASF1A;Histone chaperone ASF1B	ASF1A;ASF1B				0.0281327	-0.178303	0.352011	1.07802	2	2	2	9.3	22.968	4.1817	-0.131932	0.188197	NaN	-0.226214	-0.130393	NaN
Q9UPM8;Q9UPM8-2;H0YK95;H0YL95	Q9UPM8;Q9UPM8-2	AP-4 complex subunit epsilon-1	AP4E1				0.0279716	-0.0397054	0.794918	0.501616	7	7	7	8.7	127.29	21.279	-0.0143804	0.0540983	0.0441968	-0.00992766	-0.173984	0.0647951
A0A087WTT6;P62273;P62273-2	A0A087WTT6;P62273;P62273-2	40S ribosomal protein S29	RPS29				0.0279253	0.0118406	0.50649	0.33318	2	2	2	28.3	6.1152	3.7877	0.0694461	-0.0135955	NaN	0.117039	-0.0933579	NaN
P40222	P40222	Alpha-taxilin	TXLNA				0.0278269	0.00498722	0.392857	0.322361	6	6	6	12.8	61.89	17.671	0.0927557	-0.170936	0.161661	-0.00486519	-0.117094	0.136921
A0A0B4J220;E9PLD3;E9PRG8	A0A0B4J220		C11orf98				0.0276509	-0.164101	0.603982	0.871635	3	3	3	32.5	14.234	8.3268	0.0551106	0.000191152	NaN	-0.0903851	-0.237817	NaN
E7EQR4;P15311;P35241;P35241-5;E9PQ82;E9PNV3;P35241-3	E7EQR4;P15311	Ezrin	EZR				0.0276353	-0.0358461	0.504954	0.413517	27	27	17	47.3	69.371	248.4	-0.0143401	-0.0268191	0.124065	-0.0236087	-0.228986	0.145057
P23381;P23381-2;G3V3H8;G3V3Y5;H0YJP3;G3V277;G3V2F2;G3V3R3;G3V4S4;G3V313;G3V339;G3V2C0;G3V4C7;G3V4N8;G3V5W1;G3V3S7;G3V3X0;G3V423;G3V3P2;G3V227;G3V5U1;G3V456	P23381;P23381-2;G3V3H8;G3V3Y5	Tryptophan--tRNA ligase, cytoplasmic;T1-TrpRS;T2-TrpRS	WARS				0.0276283	0.00654119	0.346114	0.310364	10	10	10	30.8	53.165	84.223	-0.00431656	-0.296775	0.383976	0.288987	-0.421143	0.15178
Q9NR09	Q9NR09	Baculoviral IAP repeat-containing protein 6	BIRC6				0.0273023	-0.0588218	0.403768	0.645614	19	19	19	4.4	530.25	126.91	-0.0495378	-0.0744507	0.205896	-0.0980733	-0.143863	0.0654712
Q92835-2;Q92835;H0Y5Q9;Q92835-3;H7C403;D6RJB9;O15357	Q92835-2;Q92835;H0Y5Q9;Q92835-3	Phosphatidylinositol 3,4,5-trisphosphate 5-phosphatase 1	INPP5D				0.0271429	0.0400564	0.429771	0.458909	5	5	4	4.6	133.19	34.256	-0.0587818	-0.0306402	0.170851	-0.119512	0.0534626	0.186219
P43246-2;P43246;E9PHA6;C9J809	P43246-2;P43246;E9PHA6	DNA mismatch repair protein Msh2	MSH2				0.0267741	-0.111637	0.345846	0.451452	9	9	9	13.1	97.321	37.66	NaN	-0.145694	0.199242	NaN	-0.337053	0.11378
P00403	P00403	Cytochrome c oxidase subunit 2	MT-CO2				0.0267557	-0.0970216	0.411256	0.449531	4	4	4	18.9	25.565	48.602	0.0995771	-0.0460657	NaN	0.101335	-0.295378	NaN
P22059	P22059	Oxysterol-binding protein 1	OSBP				0.0267105	-0.164759	0.331357	0.527194	4	4	4	7.7	89.42	9.7248	NaN	-0.224455	0.277876	NaN	-0.387142	0.0576248
E5RGS4;O60925;D6RGG5	E5RGS4;O60925;D6RGG5	Prefoldin subunit 1	PFDN1				0.0264542	-0.156111	0.362158	0.490545	2	2	2	17.9	13.466	4.3114	0.1529	-0.0999913	NaN	0.0954135	-0.407635	NaN
Q6SZW1;Q6SZW1-2	Q6SZW1;Q6SZW1-2	Sterile alpha and TIR motif-containing protein 1	SARM1				0.026215	-0.0425623	0.430895	1.20861	5	5	5	9.3	79.387	19.707	-0.00853026	-0.0725807	0.159756	-0.0306633	-0.0752556	-0.0217679
Q9BXP5-4;Q9BXP5-2;Q9BXP5-3;Q9BXP5;Q9BXP5-5;H7C3A1;H7C1K0;H7C0U8;C9JUL9;A0A0A0MSP6	Q9BXP5-4;Q9BXP5-2;Q9BXP5-3;Q9BXP5;Q9BXP5-5;H7C3A1	Serrate RNA effector molecule homolog	SRRT				0.0261583	-0.0534536	0.407479	0.438671	23	23	23	27.1	100.15	119.83	-0.0348359	-0.0771498	0.190461	-0.0432938	-0.290332	0.173264
O15397;O15397-2;F5GXT5;H0YH64;A0A087WXH2;F5H244;F5H2I3;F5H292	O15397;O15397-2	Importin-8	IPO8				0.0255545	-0.059987	0.417123	0.529182	25	25	24	30.3	119.94	176.35	-0.122761	0.0816761	0.117749	-0.224077	-0.0599868	0.104103
Q9NYJ8;A0A1B0GV57;Q9NYJ8-2;U3KQR0;U3KQ62	Q9NYJ8;A0A1B0GV57;Q9NYJ8-2	TGF-beta-activated kinase 1 and MAP3K7-binding protein 2	TAB2				0.0252221	-0.0591844	0.38202	0.550857	17	17	17	32.3	76.493	323.31	-0.0579473	-0.0969795	0.230593	-0.0354293	-0.218647	0.0765228
O00425;O00425-2;F8WD15;F8W930;Q9Y6M1-5;Q9Y6M1-6;Q9Y6M1-3;Q9Y6M1-4;Q9Y6M1-1;Q9Y6M1	O00425;O00425-2	Insulin-like growth factor 2 mRNA-binding protein 3	IGF2BP3				0.0250988	-0.153336	0.321697	0.413711	6	4	4	13.6	63.704	13.795	NaN	-0.318105	0.368303	NaN	-0.56198	0.255308
O94992	O94992	Protein HEXIM1	HEXIM1				0.0248762	-0.0189032	0.398626	0.581228	2	2	1	5.3	40.623	5.7126	-0.0511715	NaN	0.100924	-0.0393247	NaN	0.00151835
O95400	O95400	CD2 antigen cytoplasmic tail-binding protein 2	CD2BP2				0.0243777	-0.092324	0.408771	0.677393	8	8	8	32.3	37.646	78.464	0.0214374	-0.106701	0.158397	-0.0621462	-0.264217	0.0493918
E7EX90;Q14203-3;Q14203-4;Q14203-6;Q14203;Q14203-5;Q14203-2;Q6AWB1;E7EWF7;C9J1B7;C9JZA4;C9JTE5;C9JJN7;C9JJD0;C9JKG6;E9PCY0	E7EX90;Q14203-3;Q14203-4;Q14203-6;Q14203;Q14203-5;Q14203-2;Q6AWB1	Dynactin subunit 1	DCTN1;DKFZp686E0752				0.0243526	-0.0514933	0.410335	0.563766	28	28	28	27.4	139.09	246.38	-0.0371904	-0.0641958	0.174444	-0.033089	-0.183467	0.0620761
Q7Z6I6;A0A0A0MRJ8;Q7Z6I6-3;A0A0A0MRJ9;Q7Z6I6-2;Q7Z6I6-4;G3V174;A7KAX9-3;A7KAX9-2;A7KAX9	Q7Z6I6;A0A0A0MRJ8;Q7Z6I6-3;A0A0A0MRJ9;Q7Z6I6-2	Rho GTPase-activating protein 30	ARHGAP30				0.0242769	-0.0639544	0.396551	0.519456	10	10	10	12.3	118.58	87.832	-0.0481333	-0.0731683	0.194132	-0.0874697	-0.233089	0.128696
Q5SRQ6;P67870;Q5SRQ3;N0E472;A0A0G2JM12	Q5SRQ6;P67870;Q5SRQ3;N0E472;A0A0G2JM12	Casein kinase II subunit beta	CSNK2B;CSNK2B-LY6G5B-1181;CSNK2B-LY6G5B--991				0.0241633	-0.0795888	0.699524	0.795685	4	4	4	15.4	26.925	11.994	0.00663718	0.0416894	NaN	-0.0358111	-0.123367	NaN
O60563;A0A1W2PQ16;O60563-2;F8WDY7;F2Z2C9;O60583-2;O60583	O60563	Cyclin-T1	CCNT1				0.0240105	-0.0667783	0.61881	0.698255	8	8	8	14.2	80.684	26.3	-0.0243109	0.0237693	0.0725732	-0.146807	-0.111197	0.0576694
P82675;P82675-2	P82675;P82675-2	28S ribosomal protein S5, mitochondrial	MRPS5				0.023789	-0.00982337	0.379035	0.336781	7	7	7	19.3	48.006	15.366	-0.0334172	-0.115244	0.220028	0.032377	-0.178231	0.116384
Q13347;Q5TFK1	Q13347	Eukaryotic translation initiation factor 3 subunit I	EIF3I				0.0235302	-0.0646764	0.447791	0.720359	10	10	10	33.2	36.501	67.142	-0.0494696	-0.0125842	0.132644	-0.115505	-0.129549	0.0510249
Q5VW36;S4R400;S4R450;S4R3S9;S4R3N8	Q5VW36;S4R400	Focadhesin	FOCAD				0.023394	-0.0323433	0.463419	0.460088	12	12	12	7.6	200.07	45.042	0.000737693	-0.0503024	0.119747	-3.03912e-05	-0.16822	0.0712202
P27694;I3L4R8;I3L524;I3L2M5	P27694;I3L4R8	Replication protein A 70 kDa DNA-binding subunit;Replication protein A 70 kDa DNA-binding subunit, N-terminally processed	RPA1				0.0233565	-0.0083164	0.383676	0.31771	6	6	6	14.3	68.137	37.548	0.0688535	-0.157124	0.15834	0.0305997	-0.295798	0.240249
P21912;A0A087WXX8;A0A087WWT1	P21912	Succinate dehydrogenase [ubiquinone] iron-sulfur subunit, mitochondrial	SDHB				0.0232081	0.046996	0.328467	0.464389	3	3	3	9.3	31.629	4.114	NaN	-0.217379	0.263795	NaN	-0.0405961	0.134588
Q8TEM1;Q8TEM1-2	Q8TEM1	Nuclear pore membrane glycoprotein 210	NUP210				0.0229969	-0.0586299	0.388481	0.612013	34	34	34	20.3	205.11	201.52	-0.0661788	-0.0631456	0.198315	-0.0933795	-0.158128	0.0756173
P82663;E7EPW2;P82663-2;P82663-3	P82663;E7EPW2;P82663-2;P82663-3	28S ribosomal protein S25, mitochondrial	MRPS25				0.0226316	-0.00448565	0.415186	0.314148	5	5	5	39.3	20.116	22.394	-0.0532482	-0.0358298	0.156973	-0.0516409	-0.160893	0.199077
P67809;H0Y449;C9J5V9;Q9Y2T7	P67809;H0Y449;C9J5V9	Nuclease-sensitive element-binding protein 1	YBX1				0.0223561	-0.0323198	0.390425	0.382962	12	12	8	49.7	35.924	323.31	-0.119781	0.0175343	0.169315	-0.123499	-0.199345	0.225885
Q6P3W7;A0A0U1RQQ9;F8VSC5;H0YIK6;H0YI32;F8VPW3	Q6P3W7;A0A0U1RQQ9;F8VSC5	SCY1-like protein 2	SCYL2				0.0222686	-0.034523	0.385096	0.44241	35	35	35	44.1	103.71	309.53	-0.0813826	-0.0492568	0.197445	0.00672268	-0.196891	0.0865994
O75688;C9JIR6;O75688-4;B8ZZF0;O75688-5;O75688-3	O75688;C9JIR6;O75688-4;B8ZZF0;O75688-5	Protein phosphatase 1B	PPM1B				0.0222343	-0.0402108	0.406971	0.598313	24	24	2	58.9	52.642	323.31	-0.0605007	-0.0361496	0.163353	-0.0473964	-0.122686	0.0494501
B3KS98;O15372;A0A087WZK9;E5RGU4;E5RJT0;E5RFW7;E5RFH0;E5RHC7;E5RH59	B3KS98;O15372;A0A087WZK9;E5RGU4	Eukaryotic translation initiation factor 3 subunit H	EIF3H				0.0221803	-0.0698706	0.440601	0.781822	13	13	13	40.2	41.581	93.319	-0.0604558	0.000973928	0.126023	-0.139321	-0.108619	0.0383274
O60934;A0A0C4DG07;A0A087X1V5;E5RGU1;E2QRP0;E5RGN7;E5RGR7	O60934;A0A0C4DG07	Nibrin	NBN				0.0218354	-0.0568922	0.345944	0.454021	7	7	7	11.4	84.958	45.116	-0.0299601	-0.219401	0.314868	0.048092	-0.314204	0.0954359
Q9P253;H0YMC9;H0YLM6	Q9P253;H0YMC9;H0YLM6	Vacuolar protein sorting-associated protein 18 homolog	VPS18				0.0217659	-0.139433	0.352384	0.80171	2	2	2	2.4	110.18	5.8568	-0.150544	-0.0768952	0.292737	-0.239759	-0.249183	0.0706424
P42566;B1AUU8;P42566-2;S4R3U1	P42566;B1AUU8;P42566-2	Epidermal growth factor receptor substrate 15	EPS15				0.0216617	-0.0584142	0.403066	0.628758	18	18	18	25.4	98.655	143.13	-0.049202	-0.0505344	0.164722	-0.0925833	-0.151965	0.0693056
P31942-2;P31942;P31942-4;P31942-3;P31942-6;P31942-5	P31942-2;P31942;P31942-4;P31942-3	Heterogeneous nuclear ribonucleoprotein H3	HNRNPH3				0.0210835	-0.0662867	0.376964	0.427254	3	3	3	13.3	35.238	34.909	NaN	-0.0608111	0.102978	NaN	-0.224754	0.0921804
Q13409-3;Q13409-7;Q13409-2;Q13409;Q13409-6;Q13409-5;E7EQL5;E7EV09;E7ET01;E7ETL8;E7EQU2;E7ESD3;E7EMU4;E9PGG1;E7EUM4;E7ERR6;E7ERH4;E7EU01	Q13409-3;Q13409-7;Q13409-2;Q13409;Q13409-6;Q13409-5;E7EQL5;E7EV09	Cytoplasmic dynein 1 intermediate chain 2	DYNC1I2				0.0210315	-0.0246954	0.356916	0.359537	7	7	7	17	68.426	63.492	-0.148179	-0.0472359	0.25851	-0.0646893	-0.240226	0.230829
Q96RQ3;E9PHF7;E9PG35;F5GYT8;G5E9X5;F8WDI3	Q96RQ3;E9PHF7;E9PG35;F5GYT8;G5E9X5	Methylcrotonoyl-CoA carboxylase subunit alpha, mitochondrial	MCCC1				0.0208364	-0.108896	0.352895	0.75201	18	18	18	39.4	80.472	124.01	-0.152452	-0.060509	0.27547	-0.132886	-0.253125	0.0593242
P49750-4;F8VU51;H0YIQ2;P49750-3;P49750;H0YI23	P49750-4;F8VU51;H0YIQ2;P49750-3;P49750	YLP motif-containing protein 1	YLPM1				0.0207174	-0.0733588	0.381901	0.731635	8	8	8	4	241.64	18.022	0.00923837	-0.120376	0.17329	-0.104434	-0.16556	0.0499176
P35813;P35813-3;P35813-2;E9PKB5;E9PJN3;E9PL75	P35813;P35813-3;P35813-2	Protein phosphatase 1A	PPM1A				0.0205167	-0.107489	0.366938	0.67663	18	14	14	55	42.447	145.94	-0.148962	0.00689897	0.203613	-0.21393	-0.215169	0.106632
Q15393;Q15393-3;Q15393-2;I3L4G7;H3BMB0;J3QL37;J3QRB2	Q15393	Splicing factor 3B subunit 3	SF3B3				0.0204058	-0.0459861	0.376537	0.457723	29	29	29	29.7	135.58	214.81	-0.0441007	-0.0914911	0.196809	0.0182843	-0.246371	0.0901285
Q9Y5B9;G3V5A4;G3V401;G3V2X0	Q9Y5B9	FACT complex subunit SPT16	SUPT16H				0.0203539	-0.0816508	0.40785	0.536416	20	20	20	24.7	119.91	67.771	-0.0350289	-0.0526939	0.148784	-0.0206019	-0.322713	0.0983619
P63173;J3KT73;J3QL01	P63173;J3KT73;J3QL01	60S ribosomal protein L38	RPL38				0.0202397	-0.107018	0.515385	0.906008	2	2	2	28.6	8.2178	3.9573	-0.00860112	0.0490804	NaN	-0.063019	-0.151017	NaN
F8VXC8;Q8TAQ2-2;Q8TAQ2-3;Q8TAQ2;F8VZW6	F8VXC8;Q8TAQ2-2;Q8TAQ2-3;Q8TAQ2	SWI/SNF complex subunit SMARCC2	SMARCC2				0.0202283	-0.0451464	0.366077	0.423943	11	11	8	10.1	136.18	51.305	0.00962085	-0.150603	0.201667	0.0288558	-0.289883	0.125588
P07237;H7BZ94;H0Y3Z3;I3L398;I3L312;I3L4M2;I3NI03;I3L0S0;I3L3U6;I3L3P5;I3L1Y5;I3L514	P07237;H7BZ94;H0Y3Z3;I3L398	Protein disulfide-isomerase	P4HB				0.0202248	0.0141222	0.339847	0.320388	27	27	27	55.9	57.116	234.57	-0.313069	0.185533	0.188211	-0.314877	-0.0969426	0.454186
P49792;F8WBP7	P49792	E3 SUMO-protein ligase RanBP2	RANBP2				0.0202122	-0.0458629	0.433745	0.543903	47	47	34	18.3	358.2	323.31	-0.0657086	0.0113162	0.115029	-0.0873529	-0.13803	0.0877939
P42695;G3V1A9;E9PKK4;E9PQA3;E9PLE0	P42695;G3V1A9;E9PKK4	Condensin-2 complex subunit D3	NCAPD3				0.0201497	-0.0509806	0.595315	0.792942	8	8	8	7.9	168.89	47.584	0.0554548	-0.0286526	0.033647	-0.0951493	-0.0847849	0.0269923
P54105;E9PMI6;J3KN38;E9PJF4;E9PQ83	P54105;E9PMI6;J3KN38;E9PJF4	Methylosome subunit pICln	CLNS1A				0.0200027	-0.118932	0.426566	0.665376	7	7	7	43.5	26.215	148.77	-0.087114	0.0557197	0.0914024	-0.348984	-0.0738583	0.0660473
Q7L5D6-2;Q7L5D6;C9JPA8;C9JHN8;C9JY46	Q7L5D6-2;Q7L5D6;C9JPA8;C9JHN8	Golgi to ER traffic protein 4 homolog	GET4				0.0190098	-0.0487982	0.359365	0.500229	4	4	4	18.2	30.522	16.843	-0.108596	-0.0640085	0.229634	-0.124788	-0.146783	0.125176
Q13151	Q13151	Heterogeneous nuclear ribonucleoprotein A0	HNRNPA0				0.0189175	-0.0376894	0.332774	0.368104	2	2	2	9.5	30.84	17.913	NaN	-0.151247	0.189082	NaN	-0.202518	0.127139
P62312	P62312	U6 snRNA-associated Sm-like protein LSm6	LSM6				0.0186948	-0.0813768	0.348766	0.50623	3	3	3	32.5	9.1275	6.8399	-0.0107371	-0.183867	0.250689	-0.0302673	-0.348102	0.134239
B0QYK0;Q01844-6;Q01844-3;Q01844;Q01844-5;H7BY36;A0A0D9SFL3;C9JGE3;Q01844-2;Q01844-4	B0QYK0;Q01844-6;Q01844-3;Q01844;Q01844-5;H7BY36;A0A0D9SFL3;C9JGE3;Q01844-2	RNA-binding protein EWS	EWSR1				0.0186177	-0.0753527	0.428708	0.586325	5	5	5	12	64.929	39.624	-0.0800333	0.0539901	0.0818962	-0.186259	-0.15769	0.117891
K7ELG9;Q3MHD2;Q3MHD2-2	K7ELG9;Q3MHD2;Q3MHD2-2	Protein LSM12 homolog	LSM12				0.0183683	0.0095773	0.334263	0.314465	2	2	2	9.6	24.955	6.0668	NaN	-0.139659	0.176395	NaN	-0.190434	0.209588
P23246;P23246-2;H0Y9K7;H0Y9U2	P23246;P23246-2	Splicing factor, proline- and glutamine-rich	SFPQ				0.0182316	-0.0830363	0.39633	0.59366	20	20	19	32.4	76.149	99.196	0.0307616	-0.0986091	0.122542	-0.0276907	-0.28505	0.0636321
Q9UMZ2-5;Q9UMZ2;Q9UMZ2-9;Q9UMZ2-4;Q9UMZ2-8;Q9UMZ2-3;Q9UMZ2-7;Q9UMZ2-6;A0A087WZS7;A0A087WW94	Q9UMZ2-5;Q9UMZ2;Q9UMZ2-9;Q9UMZ2-4;Q9UMZ2-8;Q9UMZ2-3;Q9UMZ2-7;Q9UMZ2-6	Synergin gamma	SYNRG				0.0179657	-0.0945667	0.397388	0.707617	30	30	30	30	139.22	155.9	-0.0986561	0.0369918	0.115561	-0.221458	-0.135098	0.0728556
Q9P2R3;Q9P2R3-2;Q9P2R3-4;I3L3P8;K7EPT2	Q9P2R3;Q9P2R3-2;Q9P2R3-4	Rabankyrin-5	ANKFY1				0.017933	-0.158278	0.350047	0.955209	23	23	23	25.9	128.4	265.07	-0.0870184	-0.112907	0.253724	-0.18805	-0.297656	0.0108707
G5E9W7;G5E9V5;P82650;H7C5F2;H7C5H3;P82650-2;H7C5L9;C9J5D8	G5E9W7;G5E9V5;P82650;H7C5F2;H7C5H3;P82650-2	28S ribosomal protein S22, mitochondrial	MRPS22				0.0178532	-0.040478	0.364734	0.441332	10	10	10	33.2	36.805	35.626	-0.0890236	-0.0577041	0.200287	-0.135803	-0.14439	0.158759
P55036;Q5VWC4;P55036-2;A6PVX3;H0Y3Y9;A2A3N6;H0Y561	P55036;Q5VWC4;P55036-2;A6PVX3	26S proteasome non-ATPase regulatory subunit 4	PSMD4				0.0172032	-0.0683707	0.381496	0.641515	13	13	13	46.2	40.736	155.87	-0.0696726	-0.0363893	0.157672	-0.134245	-0.151528	0.0806604
E9PKG6;V9HW75;A0A087WSV8;P80303-2;P80303;H0YD18;Q2L696;E9PJP3;E9PM22;E9PLR0;E9PLE9;H0YEG8	E9PKG6;V9HW75;A0A087WSV8;P80303-2;P80303;H0YD18;Q2L696	Nucleobindin-2;Nesfatin-1	NUCB2;HEL-S-109;Nucb2				0.0169943	-0.190062	0.322518	0.492403	4	4	4	13.6	40.368	21.653	NaN	-0.206691	0.24068	NaN	-0.493346	0.113222
P12236;Q9H0C2	P12236	ADP/ATP translocase 3;ADP/ATP translocase 3, N-terminally processed	SLC25A6				0.0169581	0.00345186	0.386425	0.313452	12	4	2	39.3	32.866	17.265	0.0088981	-0.0932816	0.135258	0.0408791	-0.161585	0.131062
H7C3T4;Q13162	H7C3T4;Q13162	Peroxiredoxin-4	PRDX4				0.0168819	-0.0313753	0.350644	0.417205	4	2	2	22.4	18.214	7.008	-0.0218378	-0.151186	0.223669	0.00346054	-0.205052	0.107466
Q3V6T2-2;Q3V6T2;A0A087WXD9;H7C2C6;H0Y470;H0Y7U8;C9J225;H0Y7K3	Q3V6T2-2;Q3V6T2;A0A087WXD9	Girdin	CCDC88A				0.0167047	-0.10961	0.391101	0.942578	60	60	1	33.5	212.62	323.31	-0.0837725	0.00416741	0.129719	-0.169771	-0.17712	0.0180591
P49736;H0Y8E6;F8WDM3;C9J013;C9JZ21	P49736;H0Y8E6	DNA replication licensing factor MCM2	MCM2				0.0166862	-0.0344749	0.443303	0.475461	28	28	28	38.9	101.89	243.36	-0.0309011	-0.0164065	0.0973663	-0.0519589	-0.145239	0.0937727
J3QSX6;F8W8M4;A0A0A0MRL6;O14639-4;O14639-3;O14639-5;O14639-2;O14639-6;O14639;H0Y7N6;F6XFR5	J3QSX6;F8W8M4;A0A0A0MRL6;O14639-4;O14639-3;O14639-5;O14639-2;O14639-6;O14639	Actin-binding LIM protein 1	ABLIM1				0.0164959	-0.094443	0.358344	0.611131	9	9	9	25.7	46.07	30.587	-0.0819906	-0.0721763	0.203655	-0.137064	-0.264521	0.118256
Q5HY54;P21333-2;P21333;Q60FE5;A0A087WWY3;F8WE98;H0Y5C6;Q14315-2;Q14315;H0Y5F3;H7C2E7;H7C5L4	Q5HY54;P21333-2;P21333;Q60FE5;A0A087WWY3	Filamin-A	FLNA				0.0163197	-0.0358279	0.358405	0.416158	62	62	55	30.6	276.55	285.98	-0.125275	-0.0160718	0.190306	-0.0877673	-0.187508	0.167791
Q92538-3;Q92538-2;Q92538	Q92538-3;Q92538-2;Q92538	Golgi-specific brefeldin A-resistance guanine nucleotide exchange factor 1	GBF1				0.0161169	-0.0986108	0.346387	0.822645	3	3	3	1.8	206.01	13.574	-0.115828	-0.0796876	0.243866	-0.180621	-0.158659	0.0434474
Q92499;F1T0B3;A0A087X2G1;Q92499-3;Q92499-2	Q92499;F1T0B3;A0A087X2G1;Q92499-3;Q92499-2	ATP-dependent RNA helicase DDX1	DDX1				0.0152544	-0.0291059	0.3493	0.377331	8	8	8	14.6	82.431	49.951	-0.093035	-0.0802656	0.219064	-0.0145062	-0.254394	0.181583
Q96RG2;Q96RG2-2;Q96RG2-4	Q96RG2;Q96RG2-2;Q96RG2-4	PAS domain-containing serine/threonine-protein kinase	PASK				0.0150158	-0.0849787	0.358784	0.595097	2	2	2	2.3	142.93	2.7841	-0.141186	0.0367696	0.149464	-0.185619	-0.196939	0.127622
Q9P2I0	Q9P2I0	Cleavage and polyadenylation specificity factor subunit 2	CPSF2				0.0147936	-0.0355647	0.317117	0.349771	2	2	2	2.7	88.486	7.6838	NaN	-0.243906	0.273493	NaN	-0.246854	0.175724
A6NHR9-2;A6NHR9;J3KTL8;A6NHR9-3;J3KRK8;J3QSH1	A6NHR9-2;A6NHR9;J3KTL8	Structural maintenance of chromosomes flexible hinge domain-containing protein 1	SMCHD1				0.014774	-0.0371069	0.376201	0.467604	25	25	25	13.5	215.74	94.829	-0.103705	0.028126	0.119901	-0.0615904	-0.158422	0.108691
P33992;B1AHB1;B1AHB2;B1AHA9	P33992;B1AHB1	DNA replication licensing factor MCM5;DNA helicase	MCM5				0.0146394	-0.0625459	0.365414	0.526481	38	38	38	53	82.285	150.37	-0.122381	0.0328407	0.133459	-0.130516	-0.191195	0.134073
Q5H909;Q9UNF1-2;Q9UNF1;Q5H907	Q5H909;Q9UNF1-2;Q9UNF1;Q5H907	Melanoma-associated antigen D2	MAGED2				0.0142834	-0.127407	0.368622	0.983784	6	6	6	17.2	63.138	45.459	0.0403254	-0.116707	0.119232	-0.12399	-0.249206	-0.00902574
Q92620;Q92620-2;H3BV01;H3BQT9;J3KRT1;H3BMS7;J3KTG2;J3KSA8	Q92620	Pre-mRNA-splicing factor ATP-dependent RNA helicase PRP16	DHX38				0.0142173	-0.0584232	0.44198	0.63243	42	42	42	37	140.5	323.31	-0.0527526	0.030957	0.0644474	-0.135774	-0.111197	0.0717015
B1AH77;B1AH80;P15153;J3KSC4;J3QLK0;B1AH78;P60763	B1AH77;B1AH80;P15153;J3KSC4;J3QLK0;B1AH78;P60763	Ras-related C3 botulinum toxin substrate 2;Ras-related C3 botulinum toxin substrate 3	RAC2;RAC3				0.0137497	-0.152306	0.348524	0.541619	4	4	2	27.7	16.775	9.9334	0.0975003	-0.0700009	NaN	0.0406814	-0.345294	NaN
F8WD26;J3KP06;Q8WWI1-3;Q8WWI1-4;Q8WWI1-2;Q8WWI1;E9PMS6;A0A0A0MTE2;E9PMT2;Q8WWI1-5;E9PMP7;H0Y424;H0YDQ3;H0YDG6;E9PLU6;E9PK58;E9PJ10	F8WD26;J3KP06;Q8WWI1-3;Q8WWI1-4;Q8WWI1-2;Q8WWI1;E9PMS6;A0A0A0MTE2;E9PMT2;Q8WWI1-5;E9PMP7;H0Y424	LIM domain only protein 7	LMO7				0.0134235	-0.0607557	0.321607	0.411404	11	11	11	8.7	186.18	37.399	-0.0464239	0.394426	-0.307731	-0.430415	0.0803378	0.167811
H3BQP1;Q14694;Q14694-3;Q14694-2;H3BNS8	H3BQP1;Q14694;Q14694-3;Q14694-2;H3BNS8	Ubiquitin carboxyl-terminal hydrolase 10	USP10				0.0133802	-0.0641148	0.318059	0.415568	2	2	2	19.1	12.383	5.2392	NaN	-0.207877	0.234637	NaN	-0.232332	0.104103
D3YTB1;F8W727;P62910	D3YTB1;F8W727;P62910	60S ribosomal protein L32	RPL32				0.0132694	-0.0178489	0.328781	0.327492	5	5	5	38.3	15.616	18.368	0.149312	-0.122773	NaN	0.173827	-0.209525	NaN
O43318-2;O43318-4;Q9UG54	O43318-2;O43318-4;Q9UG54	Mitogen-activated protein kinase kinase kinase 7	MAP3K7;DKFZp586F0420				0.01317	-0.0618665	0.345711	0.567485	27	27	1	48	64.229	323.31	-0.139027	-0.00864274	0.18718	-0.140562	-0.152582	0.107544
Q7KZF4;H7C597	Q7KZF4	Staphylococcal nuclease domain-containing protein 1	SND1				0.0117705	-0.0266001	0.324045	0.348271	32	32	32	43.3	102	269.22	0.0357898	-0.278388	0.277909	0.13969	-0.389223	0.169732
E5RFP0;Q8WVJ2	E5RFP0;Q8WVJ2	NudC domain-containing protein 2	NUDCD2				0.0111991	-0.0787977	0.326311	0.447856	4	4	4	36.4	14.745	11.488	0.136942	-0.114544	NaN	0.0840756	-0.241671	NaN
A6NC98;A6NC98-4;A6NC98-2;H7BY33;A6NC98-5;A6NC98-3;A6NC98-6	A6NC98;A6NC98-4;A6NC98-2	Coiled-coil domain-containing protein 88B	CCDC88B				0.0110512	-0.062437	0.380252	0.694965	21	20	20	16.2	164.81	83.109	-0.0773835	0.032031	0.078506	-0.136915	-0.105435	0.0550389
P60866;P60866-2;E5RJX2;E5RIP1;G3XAN0	P60866;P60866-2;E5RJX2	40S ribosomal protein S20	RPS20				0.0109212	-0.0301754	0.338883	0.388779	3	3	3	25.2	13.373	11.308	-0.0186572	-0.131907	0.183328	-0.03608	-0.225761	0.171314
Q9P219;Q0P665;G3V3S0;A0A0A0MR69;Q9P219-2;Q9P219-3	Q9P219	Protein Daple	CCDC88C				0.0105312	-0.0793611	0.361031	0.637163	31	30	30	18.4	228.23	130.09	-0.0838884	0.00171884	0.113763	-0.116321	-0.209433	0.0876716
B4DDD6;Q9UJU6-6;Q9UJU6;Q9UJU6-2;H0Y5J4;Q9UJU6-5;Q9UJU6-4;Q9UJU6-3;F2Z2V3;F8WB73;F8WCK3;F2Z3E3;F8WC20;F8WBB2;F8WFE1;F8WBG8	B4DDD6;Q9UJU6-6;Q9UJU6;Q9UJU6-2;H0Y5J4;Q9UJU6-5;Q9UJU6-4;Q9UJU6-3	Drebrin-like protein	DBNL				0.0104098	-0.0512474	0.348402	0.368941	4	4	4	11.3	45.746	12.444	0.0739748	-0.0531553	NaN	0.170232	-0.272727	NaN
Q8N8A2;Q8N8A2-2;Q8N8A2-4;H7C209;Q8N8A2-5;Q8N8A2-3;H7C4A0;F8WBW3;C9JY51	Q8N8A2;Q8N8A2-2;Q8N8A2-4;H7C209;Q8N8A2-5;Q8N8A2-3	Serine/threonine-protein phosphatase 6 regulatory ankyrin repeat subunit B	ANKRD44				0.00971839	-0.0813457	0.383029	0.630044	6	6	6	8	107.6	20.503	-0.0682676	0.0396244	0.0577984	-0.149801	-0.194547	0.100311
O14744;O14744-2;O14744-5;O14744-3;O14744-4;H0YJX6;G3V580;G3V5L5;G3V2L6;G3V2X6;C9JSX3;H0YJ77;H7BZ44;H0YJD3;G3V5T6;G3V507;G3V2F5;H0YJY6	O14744;O14744-2;O14744-5;O14744-3;O14744-4	Protein arginine N-methyltransferase 5;Protein arginine N-methyltransferase 5, N-terminally processed	PRMT5				0.00945333	-0.050116	0.327769	0.421706	32	32	32	57	72.683	323.31	-0.213199	0.137594	0.103965	-0.277234	-0.0833776	0.210264
Q9Y224;H0YJB9;G3V4C6	Q9Y224;H0YJB9;G3V4C6	UPF0568 protein C14orf166	C14orf166				0.00872166	0.0132425	0.309068	0.31507	5	5	5	26.2	28.068	13.508	NaN	-0.293959	0.311402	NaN	-0.251556	0.278041
Q15208	Q15208	Serine/threonine-protein kinase 38	STK38				0.00860534	-0.000635361	0.357306	0.305748	33	33	28	70.3	54.19	252.95	-0.0421247	-0.0400483	0.107989	-0.052434	-0.0310643	0.0815922
F8VXU5;Q9UBQ0;Q9UBQ0-2	F8VXU5;Q9UBQ0;Q9UBQ0-2	Vacuolar protein sorting-associated protein 29	VPS29				0.00829429	-0.0785895	0.317067	0.418743	2	2	2	9.8	23.98	5.7174	0.153784	-0.137196	NaN	0.122281	-0.27946	NaN
P05141	P05141	ADP/ATP translocase 2;ADP/ATP translocase 2, N-terminally processed	SLC25A5				0.0081949	0.000555585	0.32279	0.30252	13	13	4	39.6	32.852	63.603	-0.043553	-0.166104	0.234242	0.0428511	-0.215875	0.174691
Q15750;Q15750-2	Q15750;Q15750-2	TGF-beta-activated kinase 1 and MAP3K7-binding protein 1	TAB1				0.00814656	-0.0368191	0.323711	0.431821	21	21	21	62.9	54.643	263.41	-0.115341	-0.0941566	0.233937	-0.0425077	-0.201349	0.1334
F8WDD7;F8WCF6;A0A0A6YYG9;P59998;P59998-2;P59998-3;H7C0A3;F8WE39;F8WDW3;R4GN08;P59998-4	F8WDD7;F8WCF6;A0A0A6YYG9;P59998;P59998-2;P59998-3;H7C0A3;F8WE39	Actin-related protein 2/3 complex subunit 4	ARPC4;ARPC4-TTLL3				0.00808922	-0.0970611	0.315638	0.397826	6	6	6	61.9	13.057	18.611	0.163638	-0.14746	NaN	0.201998	-0.39612	NaN
O00268;A0A0G2JRY5;V9GY03	O00268;A0A0G2JRY5;V9GY03	Transcription initiation factor TFIID subunit 4	TAF4				0.00808488	-0.0148272	0.34695	0.357774	4	4	3	4.9	110.11	20.869	-0.0852233	0.110519	-0.00104109	-0.183712	0.0534626	0.085768
O43583;F8VVL1	O43583;F8VVL1	Density-regulated protein	DENR				0.00792361	-0.12029	0.317454	0.559726	6	6	6	32.8	22.092	80.479	-0.13165	-0.153967	0.309388	-0.0966604	-0.424731	0.160522
Q8ND56-3;Q8ND56-2;Q8ND56;I3L4Q1;A0A0G2JQ95;A0A096LP11;A0A140TA66	Q8ND56-3;Q8ND56-2;Q8ND56	Protein LSM14 homolog A	LSM14A				0.00769315	-0.0955034	0.318028	0.628779	8	8	3	22.3	46.411	127.81	-0.0850489	-0.17771	0.285838	-0.0777314	-0.290985	0.0822057
Q9Y2K1-2;Q9Y2K1	Q9Y2K1-2;Q9Y2K1	Zinc finger and BTB domain-containing protein 1	ZBTB1				0.00767906	-0.0526586	0.391062	0.637572	3	3	3	5.3	73.682	36.489	0.046339	0.0245958	-0.0478976	0.0361896	-0.162071	-0.0320947
Q15075	Q15075	Early endosome antigen 1	EEA1				0.00656502	-0.0379049	0.323621	0.505417	4	4	4	3.4	162.46	10.653	-0.0128389	-0.141262	0.173796	0.020154	-0.169944	0.0360753
Q92572;F5H459	Q92572	AP-3 complex subunit sigma-1	AP3S1				0.00628774	-0.151668	0.324483	1.15652	4	4	4	23.3	21.732	11.642	-0.0696828	0.0822582	NaN	-0.117897	-0.18544	NaN
Q9UKA4	Q9UKA4	A-kinase anchor protein 11	AKAP11				0.0061875	-0.0616686	0.349317	0.590797	4	4	4	2.8	210.51	14.175	-0.0584488	0.0831777	-0.00616643	-0.217527	0.00432137	0.0282002
P82932	P82932	28S ribosomal protein S6, mitochondrial	MRPS6				0.00562331	-0.042259	0.327681	0.595576	3	3	3	22.4	14.226	6.4359	-0.121203	0.0332905	0.104782	-0.0445528	-0.132556	0.050332
P40306;J3QQN1;J3QL48	P40306;J3QQN1	Proteasome subunit beta type-10	PSMB10				0.00540072	-0.0764932	0.314065	0.490469	4	4	4	21.2	28.936	17.846	-0.149863	-0.0956226	0.261687	-0.0748478	-0.325212	0.17058
P62277;J3KMX5;E9PS50	P62277;J3KMX5;E9PS50	40S ribosomal protein S13	RPS13				0.00531008	-0.0656082	0.315312	0.476045	5	5	5	33.1	17.222	19.539	0.109714	-0.0990933	NaN	0.0487136	-0.17993	NaN
Q9NYL9;H0YKU1;H0YNJ8;H0YNU8;G5EA42;Q9NZR1	Q9NYL9;H0YKU1;H0YNJ8	Tropomodulin-3	TMOD3				0.00484283	-0.105464	0.323232	0.701498	9	9	9	32.7	39.594	71.105	-0.0518806	-0.0750357	0.141445	-0.0767508	-0.289189	0.0495475
Q8N8S7-3;Q8N8S7-2;Q8N8S7;A0A0U1RRM6;A0A075B6E5;A0A0U1RQP7;Q9UI08-4;Q9UI08	Q8N8S7-3;Q8N8S7-2;Q8N8S7;A0A0U1RRM6	Protein enabled homolog	ENAH				0.00456541	-0.0865402	0.31138	0.724809	14	14	14	33	60.348	96.027	-0.157328	-0.106021	0.277045	-0.102148	-0.21109	0.0536165
Q4G0J3;Q4G0J3-3;H0YA82;D6RFF0;Q4G0J3-2;D6R9Z6;D6RF49;D6RAF3	Q4G0J3;Q4G0J3-3;H0YA82;D6RFF0	La-related protein 7	LARP7				0.00434041	-0.0645033	0.326105	0.483805	11	11	11	22.7	66.898	73.6	-0.0844208	-0.00642324	0.103865	-0.230121	-0.143175	0.179785
P61981	P61981	14-3-3 protein gamma;14-3-3 protein gamma, N-terminally processed	YWHAG				0.00395088	-0.0223669	0.310999	0.353806	10	8	8	44.9	28.302	156.23	-0.0648355	-0.166341	0.243029	0.0509208	-0.28821	0.170188
Q08945;E9PMD4;A0A0U1RRK2	Q08945	FACT complex subunit SSRP1	SSRP1				0.00313891	-0.0744721	0.31231	0.50218	15	15	15	26.8	81.074	163.28	-0.111618	-0.0516926	0.172728	0.0186173	-0.334832	0.0927983
Q15057;A0A087X1H5;A0A0U1RQT1;H7C3Q8;F8WAU0;C9J8L1;Q96P50-4;Q96P50-1;Q96P50	Q15057;A0A087X1H5;A0A0U1RQT1	Arf-GAP with coiled-coil, ANK repeat and PH domain-containing protein 2	ACAP2				0.0025765	-0.034304	0.311859	0.457705	43	43	33	63.8	88.028	323.31	-0.0792872	-0.0631832	0.1502	-0.0860432	-0.132821	0.115953
O75348;F2Z307;O95670-2;O95670	O75348;F2Z307;O95670-2;O95670	V-type proton ATPase subunit G 1;V-type proton ATPase subunit G 2	ATP6V1G1;ATP6V1G2-DDX39B;ATP6V1G2				0.00254383	-0.09933	0.308222	0.482256	4	4	4	34.7	13.757	14.446	0.101128	-0.0960405	NaN	0.0679259	-0.266586	NaN
Q07812-5;Q07812-8;Q07812;Q07812-2;Q07812-7;K4JQN1;Q07812-4	Q07812-5;Q07812-8;Q07812;Q07812-2;Q07812-7	Apoptosis regulator BAX	BAX				0.00219007	-0.0196424	0.304617	0.319118	3	3	3	23.2	18.129	11.472	0.171668	-0.167288	NaN	0.286479	-0.325764	NaN
Q9UPQ9-1;Q9UPQ9;H0Y720	Q9UPQ9-1;Q9UPQ9;H0Y720	Trinucleotide repeat-containing gene 6B protein	TNRC6B				0.00213365	-0.0864105	0.313253	0.615486	15	15	10	12	182.81	115.61	-0.102268	0.0804878	0.0281816	-0.279179	-0.0459071	0.0658552
G3V5X4;A0A0A0MRE3;Q8WXH0;Q8WXH0-2;A0A0C4DGK3;Q8WXH0-7;A0A1W2PRN9;G3V4T3;Q8WXH0-9;Q8WXH0-8;Q8WXH0-3;Q8WXH0-13	G3V5X4;A0A0A0MRE3;Q8WXH0;Q8WXH0-2	Nesprin-2	SYNE2				0.00204938	-0.052766	0.307837	0.501213	13	13	13	1.8	787.71	25.008	0.0351094	-0.173303	0.144342	-0.0393532	-0.221675	0.10273
Q6IA86-4;Q6IA86-7;Q6IA86-2;Q6IA86-3;Q6IA86-5;Q6IA86;Q6IA86-6	Q6IA86-4;Q6IA86-7;Q6IA86-2;Q6IA86-3;Q6IA86-5;Q6IA86;Q6IA86-6	Elongator complex protein 2	ELP2				0.00188768	-0.0936514	0.325178	0.551018	3	3	3	6.1	78.576	7.3738	NaN	-0.0202784	0.0240537	NaN	-0.207713	0.0204107
H7C1D4;E9PGT1;Q15631;A0A0J9YVW2;Q15631-2	H7C1D4;E9PGT1;Q15631;A0A0J9YVW2;Q15631-2	Translin	TSN				0.00161823	-0.0507223	0.302868	0.363683	2	2	2	12.4	21.01	10.468	NaN	-0.242293	0.245529	NaN	-0.28751	0.186066
Q9UBV2;Q9UBV2-2;G3V3B3	Q9UBV2	Protein sel-1 homolog 1	SEL1L				0.00149405	-0.0414249	0.305941	0.472373	15	15	15	29.8	88.754	287.04	-0.00951018	-0.155457	0.16945	0.0454403	-0.211294	0.0415795
E7EX17;P23588;P23588-2;F8VP89;F8VSC7;F8VX11;F8W0K0;F8VYE9;F8VRU1;REV__F8VX11;REV__P23588-2;REV__P23588;REV__E7EX17	E7EX17;P23588;P23588-2	Eukaryotic translation initiation factor 4B	EIF4B				0.001035	-0.111431	0.303766	0.681494	41	41	41	53.6	69.697	298.21	-0.182454	-0.0317315	0.217291	-0.205491	-0.235951	0.107149
Q05BV3;Q05BV3-5;H0YJS1;Q05BV3-4;Q05BV3-2	Q05BV3;Q05BV3-5;H0YJS1;Q05BV3-4;Q05BV3-2	Echinoderm microtubule-associated protein-like 5	EML5				9.87835e-05	-0.0876287	0.301819	1.67306	2	2	2	0.8	219.42	3.2642	-0.0345349	0.0347324	NaN	-0.0817757	-0.0934818	NaN
E9PKG1;H7C2I1;Q99873-3;Q99873-2;Q99873-4;Q99873;A0A087X1W2;E9PIX6;E9PQ98;E9PNR9;H0YDE4;E9PMW9;Q9NR22-2;Q9NR22	E9PKG1;H7C2I1;Q99873-3;Q99873-2;Q99873-4;Q99873;A0A087X1W2;E9PIX6;E9PQ98;E9PNR9;H0YDE4	Protein arginine N-methyltransferase 1	PRMT1				-0.000146752	-0.0675052	0.301685	0.562136	19	19	19	56.6	37.709	99.411	-0.0903584	-0.045049	0.134967	-0.140315	-0.181655	0.119455
P25098;E9PRV7;P35626;Q8N433	P25098;E9PRV7;P35626	Beta-adrenergic receptor kinase 1;Beta-adrenergic receptor kinase 2	ADRBK1;ADRBK2				-0.000329405	-0.116401	0.301446	0.519037	3	3	3	7.3	79.573	13.782	NaN	-0.219349	0.21869	NaN	-0.279469	0.0466656
A0A024QZ33;Q9H0G5;K7ERM9;K7EMD8;K7EK40	A0A024QZ33;Q9H0G5	Nuclear speckle splicing regulatory protein 1	CCDC55;NSRP1				-0.000433477	-0.0569722	0.302102	0.469525	7	7	7	19	60.441	54.907	-0.145439	-0.102777	0.246915	-0.156836	-0.193413	0.179332
P15121;E9PEF9;E9PCX2;C9JRZ8;C9JRZ8-2	P15121;E9PEF9;E9PCX2;C9JRZ8;C9JRZ8-2	Aldose reductase;Aldo-keto reductase family 1 member B15	AKR1B1;AKR1B15				-0.00135471	-0.118128	0.30215	0.415308	2	2	2	5.1	35.853	4.5046	NaN	-0.33622	0.33351	NaN	-0.428734	0.192478
C9JJ19;P82930	C9JJ19;P82930	28S ribosomal protein S34, mitochondrial	MRPS34				-0.00183439	-0.0620453	0.307479	0.585608	5	5	5	22.2	26.332	16.388	-0.149103	-0.0116127	0.155212	-0.0732872	-0.194703	0.0818543
Q04837;A0A0G2JLD8;E7EUY5;C9K0U8	Q04837;A0A0G2JLD8;E7EUY5;C9K0U8	Single-stranded DNA-binding protein, mitochondrial	SSBP1				-0.00230567	0.0338106	0.304856	0.35204	6	6	6	49.3	17.259	86.768	0.0114436	-0.330921	0.31256	0.234011	-0.394695	0.262116
Q8N5Z5;Q8N5Z5-2;A0A087WX35;H0Y731;H7C323;B0QYB2	Q8N5Z5;Q8N5Z5-2;A0A087WX35;H0Y731	BTB/POZ domain-containing protein KCTD17	KCTD17				-0.00289212	0.0509966	0.326671	0.791921	11	10	10	58.6	35.67	82.078	-0.0673436	0.0555815	0.00308575	-0.0273252	0.0873554	0.0929597
Q9BU61;Q9BU61-2	Q9BU61;Q9BU61-2	NADH dehydrogenase [ubiquinone] 1 alpha subcomplex assembly factor 3	NDUFAF3				-0.00317734	-0.0373483	0.309739	0.363969	2	2	2	13.6	20.35	8.5163	0.0986783	-0.105033	NaN	0.136245	-0.210941	NaN
Q9BUA3;H0YGY5;H0YGK9	Q9BUA3	Uncharacterized protein C11orf84	C11orf84				-0.0032095	-0.030473	0.310662	0.388879	16	16	16	69.3	41.036	107.79	-0.188982	0.0108262	0.168527	-0.12395	-0.167	0.19953
F5GXX5;P61803;F5H895;A0A0B4J239	F5GXX5;P61803;F5H895;A0A0B4J239	Dolichyl-diphosphooligosaccharide--protein glycosyltransferase subunit DAD1	DAD1				-0.00370792	0.170508	0.306481	0.404247	4	4	4	47.1	9.5541	7.8227	0.185514	-0.19293	NaN	0.664633	-0.323617	NaN
Q9UBF2;Q9UBF2-2;H3BS45;F5H1S1;Q92521	Q9UBF2;Q9UBF2-2	Coatomer subunit gamma-2	COPG2				-0.0038772	-0.0366694	0.317614	0.473947	23	18	18	34.1	97.621	182.42	-0.0925295	-0.0602822	0.14118	-0.0359809	-0.166165	0.0921374
Q9BQA1;Q9BQA1-2;H0Y711	Q9BQA1;Q9BQA1-2	Methylosome protein 50	WDR77				-0.00514565	-0.0733917	0.320846	0.592236	14	14	14	53.8	36.724	309.65	-0.159894	0.0279083	0.116549	-0.206105	-0.119106	0.105036
E7EWK3;Q9H2U1-3;Q9H2U1-2;Q9H2U1;A0A0G2JRP3;H7C5F5;A0A0G2JQU7	E7EWK3;Q9H2U1-3;Q9H2U1-2;Q9H2U1	ATP-dependent RNA helicase DHX36	DHX36				-0.00514627	-0.0374229	0.351942	0.413558	3	3	3	4.4	91.43	13.492	-0.0466076	-0.0282051	0.059374	-0.110726	-0.185672	0.18413
Q9P270;D6RIF6	Q9P270	SLAIN motif-containing protein 2	SLAIN2				-0.00531026	-0.0704394	0.317254	0.476963	10	10	10	24.8	62.543	94.82	-0.207391	0.0676379	0.123823	-0.252192	-0.166279	0.207153
P62318-2;P62318;H3BT13	P62318-2;P62318	Small nuclear ribonucleoprotein Sm D3	SNRPD3				-0.00552	-0.0681087	0.336117	0.512152	3	3	3	32.5	13.291	33.345	0.0395331	-0.0505731	NaN	0.0304378	-0.166655	NaN
G3V198;Q12769;E9PR16;Q12769-2;E9PSI3;Q12769-3	G3V198;Q12769;E9PR16	Nuclear pore complex protein Nup160	NUP160				-0.00581909	-0.0424257	0.322142	0.479811	12	12	12	12	148.86	77.209	-0.137582	-0.0373468	0.157472	-0.0670293	-0.173498	0.11325
Q14681;J3QSC8	Q14681	BTB/POZ domain-containing protein KCTD2	KCTD2				-0.00587165	0.0233451	0.32514	0.440808	8	6	6	52.9	28.527	116.89	-0.156636	0.09469	0.0443315	-0.088608	0.0553019	0.103342
P30044-2;P30044-3;P30044;P30044-4	P30044-2;P30044-3;P30044;P30044-4	Peroxiredoxin-5, mitochondrial	PRDX5				-0.00616051	-0.055007	0.313629	0.394637	5	5	5	49.4	17.031	13.177	0.130912	-0.143234	NaN	0.119981	-0.229995	NaN
P05091-2;P05091;S4R3S4;F8VP50	P05091-2;P05091	Aldehyde dehydrogenase, mitochondrial	ALDH2				-0.00790833	-0.230834	0.305829	0.443104	5	5	5	14.5	50.989	22.85	NaN	-0.465992	0.450176	NaN	-0.723354	0.261687
O43852;O43852-3;O43852-2;O43852-4;O43852-5;O43852-6;O43852-9;O43852-10;O43852-15;H0Y875;O43852-13;O43852-14;O43852-11;O43852-8;O43852-12;O43852-7	O43852;O43852-3;O43852-2;O43852-4;O43852-5;O43852-6;O43852-9;O43852-10;O43852-15	Calumenin	CALU				-0.00872062	-0.0453691	0.323729	0.396595	13	13	13	48.9	37.106	55.631	-0.0570054	-0.189827	0.22067	0.0285712	-0.350577	0.185899
Q5W015;Q5VX20;A0A1W2PR17;Q16875-3;Q16875-2;Q16875;Q16875-4;F2Z2I2;A0A1W2PNV9;H0Y483;Q9H178;Q4VBA9	Q5W015;Q5VX20;A0A1W2PR17;Q16875-3;Q16875-2;Q16875;Q16875-4;F2Z2I2	6-phosphofructo-2-kinase/fructose-2,6-bisphosphatase 3;6-phosphofructo-2-kinase;Fructose-2,6-bisphosphatase	PFKFB3				-0.00880029	-0.0339125	0.336968	0.44112	16	16	12	33.9	58.775	75.201	-0.148748	0.00106969	0.121277	-0.15178	-0.0776846	0.127727
Q9Y6Y8;Q9Y6Y8-2	Q9Y6Y8;Q9Y6Y8-2	SEC23-interacting protein	SEC23IP				-0.00907096	-0.0908474	0.332848	0.79261	6	6	6	6.9	111.08	17.866	-0.14416	-0.0460267	0.162974	-0.162203	-0.158929	0.0485896
Q9Y333	Q9Y333	U6 snRNA-associated Sm-like protein LSm2	LSM2				-0.00908749	-0.179362	0.407088	0.7994	2	2	2	31.6	10.834	13.741	0.0165738	-0.0347487	NaN	-0.0817023	-0.277021	NaN
Q9Y312;A2A2Q9	Q9Y312;A2A2Q9	Protein AAR2 homolog	AAR2				-0.00937455	-0.178512	0.325171	0.645225	5	5	5	14.1	43.472	11.533	0.0207755	-0.234871	0.185972	0.00169048	-0.564283	0.027057
Q96EY7;Q96EY7-2;B8ZZQ4;F8WE76	Q96EY7	Pentatricopeptide repeat domain-containing protein 3, mitochondrial	PTCD3				-0.00982505	-0.0762413	0.32918	0.643067	15	15	15	27.9	78.549	145.21	-0.107928	-0.132228	0.21068	-0.0689695	-0.223372	0.0636169
C4AMC7;Q6VEQ5;Q9NQA3;A8K0Z3;A8MWX3	C4AMC7;Q6VEQ5;Q9NQA3;A8K0Z3;A8MWX3	Putative WAS protein family homolog 3;WAS protein family homolog 2;WAS protein family homolog 6;WAS protein family homolog 1;Putative WAS protein family homolog 4	WASH3P;WASH2P;WASH6P;WASH1;WASH4P				-0.00999669	-0.0967762	0.326121	0.591422	3	3	3	9.3	49.994	14.025	-0.238388	0.0131163	0.195281	-0.173912	-0.259645	0.143229
P30622-2;P30622-1;P30622;J3KP58;F5H0N7;F5H6A0;F5H367;F5H270;F5H1T5;F6VGP8	P30622-2;P30622-1;P30622;J3KP58;F5H0N7	CAP-Gly domain-containing linker protein 1	CLIP1				-0.0102956	-0.0254532	0.333212	0.396062	14	14	14	12.6	156.78	57.883	-0.0753125	-0.144637	0.189062	0.00663718	-0.19452	0.111523
Q9Y2Q9;H0YAT2;H7C5V3;E5RGC7;E5RFT8;E5RFH3;E5RK86	Q9Y2Q9;H0YAT2;H7C5V3;E5RGC7	28S ribosomal protein S28, mitochondrial	MRPS28				-0.0103196	-0.0537737	0.347743	0.603716	6	6	4	38	20.843	16.53	-0.0487548	-0.109815	0.127611	-0.0178962	-0.180871	0.037446
P30154-5;P30154;P30154-2;P30154-4;H0YDG7;P30154-3	P30154-5;P30154;P30154-2;P30154-4;H0YDG7;P30154-3	Serine/threonine-protein phosphatase 2A 65 kDa regulatory subunit A beta isoform	PPP2R1B				-0.0103433	0.0622454	0.371287	0.646288	6	2	2	13.5	52.213	6.0414	NaN	-0.0536162	0.0329296	NaN	0.115677	0.0088138
E5RHG8;Q15369;R4GMY8;Q15369-2	E5RHG8;Q15369;R4GMY8;Q15369-2	Transcription elongation factor B polypeptide 1	TCEB1				-0.0105805	-0.112762	0.450658	0.619182	3	3	3	49.4	9.9601	15.406	0.0108933	-0.0320544	NaN	-0.00664755	-0.218877	NaN
O75746;O75746-2;F8W9J0;H0YFB2;B4DGK6	O75746;O75746-2	Calcium-binding mitochondrial carrier protein Aralar1	SLC25A12				-0.0108057	-0.00273962	0.329844	0.309036	21	21	15	36.3	74.761	137.25	-0.0667507	-0.182785	0.217119	0.0478198	-0.206398	0.15036
Q12802-4;Q12802;Q12802-2;A0A087WTD7;A8MYJ1;A0A087X047;A0A087WY36;H0YMW2	Q12802-4;Q12802;Q12802-2;A0A087WTD7;A8MYJ1	A-kinase anchor protein 13	AKAP13				-0.0110824	-0.149025	0.323306	0.547665	3	3	3	1.6	305.28	11.45	-0.318659	0.0921481	0.193264	-0.460359	-0.260633	0.273917
P53007;B4DP62	P53007;B4DP62	Tricarboxylate transport protein, mitochondrial	SLC25A1				-0.0114361	-0.00311575	0.32585	0.306878	4	4	4	13.8	34.012	11.177	-0.0848535	-0.218325	0.268871	0.0678145	-0.317169	0.240008
G8JLB6;P31943;E9PCY7;D6RIT2;D6RIU0;D6RBM0;E7EQJ0;D6RAM1;D6R9T0;D6RFM3;D6RDU3;D6RJ04;D6RIH9;E7EN40;H0YB39;D6RDL0;E5RGV0;H0YBG7;H0YBD7;D6RF17;D6R9D3;E5RGH4;E5RJ94;H0YAQ2	G8JLB6;P31943;E9PCY7;D6RIT2;D6RIU0;D6RBM0;E7EQJ0;D6RAM1;D6R9T0;D6RFM3;D6RDU3;D6RJ04;D6RIH9	Heterogeneous nuclear ribonucleoprotein H;Heterogeneous nuclear ribonucleoprotein H, N-terminally processed	HNRNPH1				-0.0121248	-0.0771336	0.344055	0.64429	15	15	10	42.2	51.229	256.73	-0.135489	-0.0651314	0.164246	-0.117362	-0.197596	0.0835566
C9J5C3;Q9BUL8;H7C5M9;C9JSA3;C9JND6;C9J6F3;C9J932;C9J363;F8WDF3	C9J5C3;Q9BUL8;H7C5M9;C9JSA3;C9JND6;C9J6F3;C9J932;C9J363	Programmed cell death protein 10	PDCD10				-0.01215	-0.22222	0.350838	3.27066	4	4	4	19.8	23.586	9.8902	0.136625	-0.0413927	-0.131683	-0.236362	-0.212129	-0.218168
Q9Y399;Q5T8A0	Q9Y399;Q5T8A0	28S ribosomal protein S2, mitochondrial	MRPS2				-0.0125623	-0.0880326	0.354991	0.721793	6	6	6	18.6	33.249	14.199	-0.0981495	-0.0775133	0.137976	-0.125107	-0.20193	0.0629387
P16403;P10412;P16402;P22492;Q02539	P16403;P10412;P16402	Histone H1.2;Histone H1.4;Histone H1.3	HIST1H1C;HIST1H1E;HIST1H1D				-0.0126953	0.0456057	0.36941	0.439441	4	4	4	15.5	21.364	13.209	-0.0319329	-0.107346	0.101193	-0.0442593	-0.0903263	0.271403
C9JJT5;C9JU26;G3V325;P56134-4;P56134-3;P56134-2;P56134	C9JJT5;C9JU26;G3V325;P56134-4;P56134-3;P56134-2;P56134	ATP synthase subunit f, mitochondrial	ATP5J2-PTCD1;ATP5J2				-0.0128971	-0.0982755	1.03526	0.493775	2	2	2	44.4	5.9149	7.2717	-0.0090532	-0.0167409	NaN	0.0574379	-0.253989	NaN
A0A0D9SGF6;Q13813;Q13813-2;A0A0D9SF54;Q13813-3;A0A1B0GTB7;A0A0D9SFH4;A0A0D9SFF6	A0A0D9SGF6;Q13813;Q13813-2;A0A0D9SF54;Q13813-3	Spectrin alpha chain, non-erythrocytic 1	SPTAN1				-0.013247	-0.0687743	0.339518	0.478348	27	27	27	12.9	287.6	217.28	-0.0507857	-0.182301	0.193345	-0.0144029	-0.327967	0.136047
Q92896;Q92896-3;Q92896-2	Q92896;Q92896-3;Q92896-2	Golgi apparatus protein 1	GLG1				-0.0139376	0.00822241	0.323883	0.329313	3	3	3	2.7	134.55	8.0799	-0.00998098	-0.348461	0.316629	0.0679631	-0.172424	0.129128
Q8WWY3;E7EVX8;Q8WWY3-4;Q8WWY3-2;Q8WWY3-3;E7EU94;E7ESX0;E7EN72	Q8WWY3;E7EVX8;Q8WWY3-4;Q8WWY3-2;Q8WWY3-3;E7EU94;E7ESX0;E7EN72	U4/U6 small nuclear ribonucleoprotein Prp31	PRPF31				-0.0140425	-0.0401549	0.357482	0.446313	17	17	17	44.3	55.455	70.549	-0.0806394	-0.108362	0.146874	-0.0115213	-0.218439	0.109495
Q9BRS2;E9PFQ8	Q9BRS2	Serine/threonine-protein kinase RIO1	RIOK1				-0.0141771	-0.0955463	0.361229	0.678767	23	23	23	44.4	65.582	205.31	-0.167044	0.0493091	0.075204	-0.258683	-0.0971598	0.0692037
Q01082;A0A087WUZ3;Q01082-3;Q01082-2;F8W6C1	Q01082;A0A087WUZ3;Q01082-3;Q01082-2	Spectrin beta chain, non-erythrocytic 1	SPTBN1				-0.0145177	-0.0659159	0.349928	0.488226	28	28	28	12.9	274.61	146.24	-0.049241	-0.160439	0.166127	0.0224284	-0.312034	0.0918583
P10599-2;P10599	P10599-2;P10599	Thioredoxin	TXN				-0.0157021	-0.0545759	0.356617	0.388878	5	5	5	49.4	9.4519	15.41	0.0665123	-0.0979164	NaN	0.129883	-0.239035	NaN
Q8N5C8-2;Q8N5C8;F6SS63;A0A0A0MQY2	Q8N5C8-2;Q8N5C8;F6SS63	TGF-beta-activated kinase 1 and MAP3K7-binding protein 3	TAB3				-0.0171078	-0.097093	0.359013	0.705585	9	9	9	17.5	75.599	81.074	-0.17712	-0.0290996	0.154896	-0.14436	-0.224069	0.07715
G5E933;O95248;O95248-4	G5E933;O95248;O95248-4	Myotubularin-related protein 5	SBF1				-0.0172504	-0.0829628	0.33806	0.773126	2	2	2	1.1	208.44	7.3976	NaN	-0.150879	0.116378	NaN	-0.131538	-0.0343878
Q13185;C9JMM0;B8ZZ43;S4R2Y4;K7ELA4;B5MD17;J3KS05;P83916	Q13185;C9JMM0;B8ZZ43;S4R2Y4;K7ELA4;B5MD17;J3KS05;P83916	Chromobox protein homolog 3;Chromobox protein homolog 1	CBX3;CBX1				-0.0190657	-0.105296	0.611986	0.494232	2	2	2	15.8	20.811	7.498	-0.000664976	-0.0374664	NaN	0.0611508	-0.271744	NaN
Q9NXV2;H3BSS5	Q9NXV2;H3BSS5	BTB/POZ domain-containing protein KCTD5	KCTD5			+	-0.0202384	0.0674118	0.837571	1.7729	14	14	12	74.8	26.092	200.21	-0.0400861	-0.0279608	0.00733163	0.0722867	0.0865734	0.0433754
B1AMS2;Q14141-2;Q14141-4;Q14141;D6RDU5;D6RGI3;D6RER5;Q14141-3;Q9NVA2;Q9NVA2-2;H0Y961;A0A087X142;A6NMH6;A6NFQ9;F8W8I8;Q92599-3;Q92599-2;Q92599-4;Q92599;D6RDP1;C9JV02;D6R9Y6	B1AMS2;Q14141-2;Q14141-4;Q14141	Septin-6	43349				-0.0206254	-0.0798047	0.354404	0.619519	11	11	11	29.9	49.303	210.35	-0.131955	-0.159327	0.229406	-0.0884429	-0.235988	0.0850173
Q01804;Q01804-5;Q01804-3;D6RI06;D6RA27;Q01804-4	Q01804;Q01804-5;Q01804-3	OTU domain-containing protein 4	OTUD4				-0.0208806	-0.114435	0.370326	0.628771	27	27	27	28.2	124.04	143.69	-0.211782	0.0289469	0.120193	-0.311376	-0.161712	0.129783
Q15274;C9JCJ5	Q15274;C9JCJ5	Nicotinate-nucleotide pyrophosphorylase [carboxylating]	QPRT				-0.0212959	-0.0171332	0.338809	0.323829	4	4	4	16.8	30.845	13.756	0.0855403	-0.372654	0.223226	0.422934	-0.387725	-0.086609
O43324;D6RBD7;C9J1V9;O43324-2;H0YAL7;H0YAH9;D6RCQ0	O43324;D6RBD7;C9J1V9;O43324-2;H0YAL7	Eukaryotic translation elongation factor 1 epsilon-1	EEF1E1;EEF1E1-BLOC1S5				-0.0217133	-0.0847333	0.360803	0.589304	4	4	4	23	19.81	13.043	0.084326	-0.127752	NaN	0.0040633	-0.17353	NaN
Q8NFC6	Q8NFC6	Biorientation of chromosomes in cell division protein 1-like 1	BOD1L1				-0.0225092	-0.0717785	0.338037	0.462939	4	4	4	1.6	330.46	15.394	NaN	-0.196977	0.151959	NaN	-0.206727	0.0631697
C9JL85;P58546	C9JL85;P58546	Myotrophin	MTPN				-0.0236156	-0.115094	0.388727	0.461674	2	2	2	57.7	5.7044	41.423	0.056333	-0.103564	NaN	0.102948	-0.333136	NaN
Q16822;A0A0A0MS74;H0YM31;Q16822-2;H0YML5;B4DW73;H0YMA5;H0YMU6;H0YNG4;P35558	Q16822;A0A0A0MS74;H0YM31;Q16822-2;H0YML5;B4DW73	Phosphoenolpyruvate carboxykinase [GTP], mitochondrial	PCK2				-0.0237159	-0.176768	0.327936	0.460953	5	5	5	11.1	70.729	15.116	NaN	-0.274296	0.226865	NaN	-0.513116	0.15958
Q9Y3B4	Q9Y3B4	Splicing factor 3B subunit 6	SF3B6				-0.0237323	-0.0912221	0.420422	0.523347	2	2	2	20.8	14.585	10.082	0.0361097	-0.0835743	NaN	0.0340667	-0.216511	NaN
E9PJD9;E9PLL6;P46776;E9PLX7	E9PJD9;E9PLL6;P46776;E9PLX7	60S ribosomal protein L27a	RPL27A				-0.0237616	-0.128338	0.478614	0.988559	2	2	2	25.3	10.127	8.1769	-0.0645784	0.0170552	NaN	-0.0854453	-0.171231	NaN
Q9UBQ5;K7ERF1;Q9UBQ5-2;K7EK53;K7ES31;A0A087WVB9;B4DQ48;K7EQM4	Q9UBQ5;K7ERF1;Q9UBQ5-2;K7EK53;K7ES31;A0A087WVB9	Eukaryotic translation initiation factor 3 subunit K	EIF3K				-0.0242166	-0.134519	0.62308	1.64475	4	4	4	25.2	25.059	65.645	-0.0466995	-0.0017337	NaN	-0.124927	-0.144112	NaN
P51649;P51649-2;C9J8Q5	P51649;P51649-2;C9J8Q5	Succinate-semialdehyde dehydrogenase, mitochondrial	ALDH5A1				-0.0242571	-0.0400424	0.424596	0.43663	14	14	14	34.6	57.214	105.7	0.0203198	-0.156186	0.0630944	0.107922	-0.234913	0.00686371
Q13438-6;Q13438-5;Q13438-3;Q13438-2;Q13438-7;Q13438-4;Q13438;B4E321;Q13438-8;F8W0R2;F8W1N0;F8VZI7;F8W1V2	Q13438-6;Q13438-5;Q13438-3;Q13438-2;Q13438-7;Q13438-4;Q13438;B4E321;Q13438-8	Protein OS-9	OS9				-0.0266157	-0.0649754	0.406974	0.495578	4	4	4	11.6	63.154	11.211	NaN	-0.10185	0.0486188	NaN	-0.16698	0.0370296
P82673	P82673	28S ribosomal protein S35, mitochondrial	MRPS35				-0.0273363	-0.0700664	0.405179	0.628575	2	2	2	7.1	36.844	23.697	-0.0937943	-0.136308	0.148094	-0.0501223	-0.216389	0.0563126
Q15136;K7ERP6;P17612-2;P17612;B1APF7;B1APG1;B1APG0;B1APG2;B1APF8;B1APF9;B1APG3;A0A087WVC4;A0A0A0MS54;P22694-8;P22694-4;P22694-3;P22694;P22694-5;P22694-7;P22694-6;P22694-9;P22694-2;P22694-10	Q15136;K7ERP6;P17612-2;P17612;B1APF7;B1APG1;B1APG0;B1APG2;B1APF8;B1APF9;B1APG3;A0A087WVC4;A0A0A0MS54;P22694-8;P22694-4;P22694-3;P22694;P22694-5;P22694-7;P22694-6;P22694-9;P22694-2	cAMP-dependent protein kinase catalytic subunit alpha;cAMP-dependent protein kinase catalytic subunit beta	KIN27;PRKACA;PRKACB				-0.0278971	-0.11919	0.362331	0.428267	3	3	3	13.5	23.954	7.2794	-0.16088	NaN	0.105086	-0.401954	NaN	0.163575
F5GX39;E7EQ72;Q15363	F5GX39;E7EQ72;Q15363	Transmembrane emp24 domain-containing protein 2	TMED2				-0.0284647	-0.022137	0.375894	0.337232	2	2	2	19	13.631	16.673	0.0836101	-0.14054	NaN	0.153144	-0.197418	NaN
Q9Y3B7-2;Q9Y3B7;H0YCD5;Q9Y3B7-3	Q9Y3B7-2;Q9Y3B7	39S ribosomal protein L11, mitochondrial	MRPL11				-0.0284759	-0.0167599	3.12342	0.320802	3	3	3	25.3	18.205	7.6755	-0.0285432	-0.0284086	NaN	0.222586	-0.256106	NaN
Q9HCN4-3;Q9HCN4-2;Q9HCN4-4;Q9HCN4;Q9HCN4-5	Q9HCN4-3;Q9HCN4-2;Q9HCN4-4;Q9HCN4;Q9HCN4-5	GPN-loop GTPase 1	GPN1				-0.0286601	0.0109261	0.416291	0.333713	2	2	2	8.6	31.832	5.2487	0.00505176	-0.189013	0.0979808	-0.00407976	-0.165217	0.202075
Q9UHV9	Q9UHV9	Prefoldin subunit 2	PFDN2				-0.0288193	-0.0448463	0.384904	0.366047	5	5	5	36.4	16.648	37.317	0.0729847	-0.130623	NaN	0.157215	-0.246907	NaN
J3QS74;J3KRZ0;J3KSP0;Q8WVK7;J3QL03	J3QS74;J3KRZ0;J3KSP0;Q8WVK7;J3QL03	Spindle and kinetochore-associated protein 2	SKA2				-0.030146	-0.115535	0.499551	0.689743	2	2	2	41	7.1077	6.4748	0.0162392	-0.0765312	NaN	-0.0291884	-0.201881	NaN
A0A0A0MR66;P98175-2;P98175;P98175-4;P98175-3;E9PGM9;P78332-2;P78332	A0A0A0MR66;P98175-2;P98175;P98175-4;P98175-3	RNA-binding protein 10	RBM10				-0.03073	-0.084782	0.449693	0.706046	29	29	29	35.5	110.36	323.31	-0.141812	-0.0538464	0.103468	-0.167996	-0.158672	0.0723217
P49458;E9PE20;P49458-2	P49458	Signal recognition particle 9 kDa protein	SRP9				-0.0312128	-0.0333666	0.385173	0.356311	3	3	3	30.2	10.112	7.2772	0.0787105	-0.141136	NaN	0.142264	-0.208998	NaN
Q9BRP8-2;Q9BRP8	Q9BRP8-2;Q9BRP8	Partner of Y14 and mago	WIBG				-0.0318466	0.0169607	0.378709	0.336042	3	3	3	18.2	22.704	31.529	-0.215854	-0.112471	0.232785	0.0340265	-0.258549	0.275405
O00291-3;O00291-4;O00291;C9JMG5	O00291-3;O00291-4;O00291	Huntingtin-interacting protein 1	HIP1				-0.0320334	-0.0909929	0.372087	0.729115	5	5	5	5.5	110.66	21.349	-0.0532973	-0.277701	0.234898	-0.0559271	-0.243683	0.026632
Q3B7T1-5;Q3B7T1;Q3B7T1-3;Q3B7T1-4;E9PJ07;H0Y353	Q3B7T1-5;Q3B7T1	Erythroid differentiation-related factor 1	EDRF1				-0.0321045	-0.0909294	0.407918	0.732484	15	15	15	16.5	134.88	75.169	-0.0872626	0.164747	-0.173798	-0.247398	-0.0353397	0.00994987
Q96AV8-3;Q96AV8;F8VSE7;Q96AV8-2;H0YHW2;H0YIF4;F8VXV5	Q96AV8-3;Q96AV8;F8VSE7;Q96AV8-2	Transcription factor E2F7	E2F7				-0.0325818	-0.0728095	0.430033	0.595726	7	7	7	10.5	98.351	56.519	-0.187501	-0.0223459	0.112102	-0.169668	-0.157703	0.108942
F8VNY2;P49642;H0YIP2	F8VNY2;P49642;H0YIP2	DNA primase;DNA primase small subunit	PRIM1				-0.0333857	-0.0975166	0.351651	0.419685	2	2	2	5.5	38.947	3.8197	NaN	-0.224637	0.157865	NaN	-0.344871	0.149838
Q15370;Q15370-2;A0A0B4J296;I3L0M9;B8ZZU8	Q15370;Q15370-2;A0A0B4J296;I3L0M9;B8ZZU8	Transcription elongation factor B polypeptide 2	TCEB2				-0.0345971	-0.0892021	0.383782	0.450685	6	6	6	40.7	13.133	10.94	0.0891984	-0.158393	NaN	0.0918076	-0.270212	NaN
P24666;G5E9R5;P24666-4;P24666-3;P24666-2	P24666;G5E9R5;P24666-4;P24666-3;P24666-2	Low molecular weight phosphotyrosine protein phosphatase	ACP1				-0.0355192	-0.148417	0.42896	0.940416	2	2	2	18.4	18.042	13.057	-0.119346	0.048308	NaN	-0.0924919	-0.204342	NaN
Q8IWI9-3;Q8IWI9;Q8IWI9-4;H3BU53;Q8IWI9-2;H3BP52;H3BTF4	Q8IWI9-3;Q8IWI9;Q8IWI9-4;H3BU53;Q8IWI9-2	MAX gene-associated protein	MGA				-0.035796	0.0274512	0.470321	0.411395	4	4	4	1.8	315.22	8.9374	NaN	-0.100233	0.0286407	NaN	-0.0471737	0.102076
Q8TDY2-2;Q8TDY2;H0YC28;H0YC30	Q8TDY2-2;Q8TDY2	RB1-inducible coiled-coil protein 1	RB1CC1				-0.0360988	-0.124585	0.420514	0.708124	15	15	15	10.8	182.85	53.514	-0.194587	-0.0708502	0.157141	-0.240302	-0.238734	0.10528
Q9Y2W1;H0YF14	Q9Y2W1	Thyroid hormone receptor-associated protein 3	THRAP3				-0.0375239	-0.0817014	0.510815	0.53409	34	34	33	31	108.66	244.52	-0.138274	-0.0554548	0.0811574	-0.121214	-0.278445	0.154555
D6R9P3;D6RD18;D6RBZ0;Q99729-3;Q99729-2;Q99729-4;Q99729	D6R9P3;D6RD18;D6RBZ0;Q99729-3;Q99729-2;Q99729-4;Q99729	Heterogeneous nuclear ribonucleoprotein A/B	HNRNPAB				-0.0390781	-0.0468161	0.443569	0.459865	6	6	6	26.4	30.302	66.689	-0.0911023	-0.170995	0.144863	-0.0661282	-0.214563	0.140243
P35637-2;P35637;H3BPE7;A0A075B7D9;Q92804-2;Q92804	P35637-2;P35637;H3BPE7	RNA-binding protein FUS	FUS				-0.0392369	-0.229142	0.44526	1.01805	6	6	6	17.7	53.354	19.826	0.0714033	0.0374602	-0.226574	-0.465238	-0.105745	-0.116442
Q9NQ92;H9KV77;J3QRX9;J3QRX4;J3QRX6	Q9NQ92;H9KV77	Coordinator of PRMT5 and differentiation stimulator	COPRS				-0.0403462	-0.0638536	0.405684	0.447647	5	5	5	36.4	20.066	36.407	-0.300587	0.0933202	0.0862285	-0.316512	-0.0807283	0.205679
A0A0A6YYL4;P57737-3;I3L1U7;I3L0X9;I3L3T0;Q9Y3D7;P57737-2;P57737-4;P57737;E7EP81;I3L167	A0A0A6YYL4;P57737-3;I3L1U7;I3L0X9;I3L3T0;Q9Y3D7;P57737-2;P57737-4;P57737	Coronin;Coronin-7;Mitochondrial import inner membrane translocase subunit TIM16	CORO7-PAM16;CORO7;PAM16				-0.0412961	-0.116049	0.395836	0.466739	4	4	4	5.8	114.16	13.752	0.0884905	-0.171083	NaN	0.0972573	-0.329355	NaN
P62304;A6NHK2	P62304;A6NHK2	Small nuclear ribonucleoprotein E	SNRPE				-0.0413998	-0.0950708	0.867338	0.47975	4	4	4	42.4	10.803	14.388	-0.0602063	-0.0225933	NaN	0.0672197	-0.257361	NaN
P49755;G3V2K7	P49755;G3V2K7	Transmembrane emp24 domain-containing protein 10	TMED10				-0.0417516	-0.10916	0.381826	0.433748	5	5	5	30.6	24.976	66.735	0.111094	-0.194598	NaN	0.139533	-0.357852	NaN
Q16864;Q16864-2	Q16864;Q16864-2	V-type proton ATPase subunit F	ATP6V1F				-0.0448599	-0.135463	0.43367	0.531191	2	2	2	17.6	13.37	6.3537	0.0573998	-0.14712	NaN	0.0441476	-0.315074	NaN
Q13405;H0YDP7;E9PI78;E9PNF1	Q13405;H0YDP7	39S ribosomal protein L49, mitochondrial	MRPL49				-0.046521	-0.124474	0.581336	0.768389	3	3	3	23.5	19.198	13.323	-0.096758	0.00371604	NaN	-0.0506197	-0.198329	NaN
P85037;U3KQ26;P85037-2	P85037;U3KQ26;P85037-2	Forkhead box protein K1	FOXK1				-0.0488383	0.183526	0.534684	0.574637	2	2	2	5	75.456	11.393	NaN	-0.112605	0.0149285	NaN	0.386873	-0.0198222
A0A087WV05;Q99417;A0A0D9SEI7	A0A087WV05;Q99417	C-Myc-binding protein	MYCBP				-0.0498731	-0.0985974	0.448809	0.531173	4	4	4	33.6	12.755	11.205	-0.2654	-0.0213547	0.137135	-0.340008	-0.144887	0.189102
F8VV32;A0A0B4J259;P61626	F8VV32;A0A0B4J259;P61626	Lysozyme;Lysozyme C	LYZ				-0.0505363	-0.554181	0.313923	0.628066	1	1	1	11.5	11.488	4.6232	-1.14962	1.04855	NaN	-1.05994	-0.0484197	NaN
Q9GZT3-2;Q9GZT3;A0A087WUN7;H0YJ40;G3V4X6;G3V2S9;H0YJW7;H0YJI1	Q9GZT3-2;Q9GZT3;A0A087WUN7;H0YJ40;G3V4X6;G3V2S9;H0YJW7	SRA stem-loop-interacting RNA-binding protein, mitochondrial	SLIRP				-0.0518302	-0.0784903	2.04195	0.601145	4	4	4	46.7	12.122	11.092	-0.0503514	-0.053309	NaN	0.00026049	-0.157241	NaN
P04920-2;P04920-3;P04920;C9J459;C9JVC2;C9J722;C9J035;C9J9M9;H7C1Z2;E9PCP1;F8WD49;P48751-2;P48751;P48751-3	P04920-2;P04920-3;P04920	Anion exchange protein 2	SLC4A2				-0.0520763	-0.0767256	0.542268	0.639342	6	6	6	6.8	135.6	37.672	-0.140513	-0.119487	0.103772	-0.118958	-0.196987	0.085768
Q9Y6Y0;H0Y5Y2;X6R674	Q9Y6Y0	Influenza virus NS1A-binding protein	IVNS1ABP				-0.0529765	-0.0200292	0.519578	0.377549	18	18	18	40.8	71.729	152.76	-0.224135	0.0598522	0.00535297	-0.193047	0.064046	0.0689135
Q9NQ50	Q9NQ50	39S ribosomal protein L40, mitochondrial	MRPL40				-0.0531624	-0.177602	0.396908	1.23811	2	2	2	12.1	24.49	3.0001	-0.21846	0.112135	NaN	-0.144996	-0.210208	NaN
A0A087X020;Q9Y3A5;F8WE72	A0A087X020;Q9Y3A5;F8WE72	Ribosome maturation protein SBDS	SBDS				-0.0544528	-0.104784	0.419641	0.418482	2	2	2	7.2	28.864	4.2525	0.0837176	-0.192623	NaN	0.163609	-0.373177	NaN
P52732	P52732	Kinesin-like protein KIF11	KIF11				-0.0556088	0.0115511	1.56875	0.525085	61	61	61	57.9	119.16	323.31	-0.0707242	-0.0287339	-0.0673685	0.0112743	-0.0204334	0.0438123
P17568	P17568	NADH dehydrogenase [ubiquinone] 1 beta subcomplex subunit 7	NDUFB7				-0.0571719	-0.0804684	0.543788	0.416045	2	2	2	18.2	16.402	32.321	0.0146045	-0.128948	NaN	0.129819	-0.290756	NaN
Q9NP97;B1AKR6;Q8TF09;H3BNG9;H3BPA0;Q7Z4M1;H3BQI1;Q9NP97-2	Q9NP97;B1AKR6;Q8TF09	Dynein light chain roadblock-type 1;Dynein light chain roadblock-type 2	DYNLRB1;DYNLRB2				-0.058605	-0.103515	0.762273	0.454083	3	3	3	38.5	10.921	9.4178	-0.0232283	-0.0939817	NaN	0.102022	-0.309051	NaN
Q5C9Z4	Q5C9Z4	Nucleolar MIF4G domain-containing protein 1	NOM1				-0.0596286	-0.0749512	0.403705	0.464644	4	4	4	5.1	96.256	12.313	0.114044	-0.233301	NaN	0.0645329	-0.214435	NaN
Q15477;H7C5N0	Q15477	Helicase SKI2W	SKIV2L				-0.0597614	-0.155873	0.459099	1.17981	3	3	3	3.1	137.75	19.53	-0.174769	0.055246	NaN	-0.123032	-0.188713	NaN
Q9UI09;F8VRD8;H0YIT1;H0YID5;Q9UI09-2	Q9UI09;F8VRD8	NADH dehydrogenase [ubiquinone] 1 alpha subcomplex subunit 12	NDUFA12				-0.0602042	-0.114099	0.66069	0.697121	3	3	3	25.5	17.114	10.842	-0.0108974	-0.109511	NaN	-0.0307332	-0.197466	NaN
P84090;G3V279	P84090;G3V279	Enhancer of rudimentary homolog	ERH				-0.0602611	-0.0853873	0.607523	0.597478	5	5	5	45.2	12.259	70.156	-0.118878	-0.145973	0.0840675	-0.133217	-0.240461	0.117515
O60825;O60825-2;F6RAZ1;F6XNB3;A0A087X278;A0A087X2H4	O60825;O60825-2	6-phosphofructo-2-kinase/fructose-2,6-bisphosphatase 2;6-phosphofructo-2-kinase;Fructose-2,6-bisphosphatase	PFKFB2				-0.0613972	-0.149446	0.439523	0.728342	13	10	9	29.5	58.476	126.68	-0.197897	-0.230244	0.24395	-0.074853	-0.405309	0.0318254
P49902;P49902-2;Q5JUV4;Q5JUV3;S4R3E7;S4R3A6;Q5JUV6;H0YHR8	P49902;P49902-2;Q5JUV4	Cytosolic purine 5-nucleotidase	NT5C2				-0.0619287	-0.060781	0.644604	0.531707	19	19	18	42.4	64.969	175.42	-0.194683	0.0211852	-0.0122887	-0.230793	-0.0493626	0.0978121
K7EJH0;K7EMX1;K7EJV2;K7ESQ2;Q8NBT2-2;Q8NBT2;K7ERQ7;A0A0A0MSN0	K7EJH0;K7EMX1;K7EJV2;K7ESQ2;Q8NBT2-2;Q8NBT2;K7ERQ7;A0A0A0MSN0	Kinetochore protein Spc24	SPC24				-0.0636463	-0.116611	0.588702	0.758382	3	3	3	22	19.001	17.106	0.00320196	-0.130495	NaN	-0.0454391	-0.187782	NaN
Q9H936;A0A0D9SEI9;A0A0D9SFE1;E9PJH7;K4DIB6;K4DIB3;K4DIB8;K4DIA8;A0A0D9SFA8;K4DIB0;K4DIA2;A0A0D9SG84;E9PI74;E9PQ36;E9PS95;Q9H1K4;E9PJY0;A0A0A6YYN8;K4DIB4	Q9H936;A0A0D9SEI9;A0A0D9SFE1;E9PJH7;K4DIB6;K4DIB3;K4DIB8;K4DIA8;A0A0D9SFA8;K4DIB0;K4DIA2;A0A0D9SG84;E9PI74;E9PQ36;E9PS95;Q9H1K4	Mitochondrial glutamate carrier 1;Mitochondrial glutamate carrier 2	SLC25A22;SLC25A18				-0.065238	-0.00248496	0.495414	0.308434	7	7	7	22.3	34.47	17.199	-0.0703716	-0.269139	0.143797	0.0616033	-0.205777	0.136719
Q96EL2;F8VYR5	Q96EL2;F8VYR5	28S ribosomal protein S24, mitochondrial	MRPS24				-0.0656088	-0.135748	2.04211	0.675392	2	2	2	10.2	19.015	5.3395	-0.0637377	-0.06748	NaN	-0.0296578	-0.241838	NaN
P82979;F8VZQ9;H0YHG0;F8VS12	P82979;F8VZQ9;H0YHG0	SAP domain-containing ribonucleoprotein	SARNP				-0.0674756	-0.242768	0.458849	0.788219	5	5	5	28.1	23.671	13.707	NaN	-0.197529	0.0625774	NaN	-0.379073	-0.106463
Q9Y3D3;A6ND22;Q9Y3D3-2	Q9Y3D3;A6ND22;Q9Y3D3-2	28S ribosomal protein S16, mitochondrial	MRPS16				-0.0675183	-0.130152	1.97964	0.717669	5	5	5	39.4	15.345	8.3686	-0.0652946	-0.0697421	NaN	-0.0407582	-0.219546	NaN
Q9NQS1	Q9NQS1	Cell death regulator Aven	AVEN				-0.0686255	0.0537857	0.422844	0.51155	2	2	2	7.2	38.506	12.663	NaN	0.101121	-0.238372	NaN	-0.0242604	0.131832
Q9NYF8-2;Q9NYF8;A0A1W2PQ43;E9PK09;E9PQN2;E9PKI6;E9PK91;Q9NYF8-3;Q9NYF8-4;E9PJA7;H0YF00	Q9NYF8-2;Q9NYF8;A0A1W2PQ43;E9PK09;E9PQN2;E9PKI6;E9PK91;Q9NYF8-3;Q9NYF8-4;E9PJA7	Bcl-2-associated transcription factor 1	BCLAF1				-0.0725145	-0.0932405	0.676387	0.55457	12	11	11	16.6	105.95	53.832	-0.208801	-0.0460657	0.037323	-0.166477	-0.279378	0.166133
O95881	O95881	Thioredoxin domain-containing protein 12	TXNDC12				-0.0731773	-0.187212	0.448348	1.37602	2	2	2	12.8	19.206	5.2243	-0.223946	0.0775912	NaN	-0.162323	-0.2121	NaN
Q03393;E9PNN3;E9PKY8;E9PJM0	Q03393;E9PNN3	6-pyruvoyl tetrahydrobiopterin synthase	PTS				-0.0738921	-0.139635	0.431436	0.685389	5	5	5	40.7	16.386	42.35	-0.245101	0.0973174	NaN	-0.245407	-0.033863	NaN
P62314;J3QLI9;J3QLR7	P62314;J3QLI9	Small nuclear ribonucleoprotein Sm D1	SNRPD1				-0.0749951	-0.17134	0.528969	2.51111	5	5	5	54.6	13.281	23.463	-0.175419	0.0254284	NaN	-0.169681	-0.172999	NaN
M0R0P9;P31751-2;P31751;M0R275;J3KRI8;A0A1B0GXA2;A8MX96;E7EVP8;M0QZK3;J3QLS6;C9JHS6;J3QKW1	M0R0P9;P31751-2;P31751	RAC-beta serine/threonine-protein kinase	AKT2				-0.0771955	-0.0117658	0.486026	0.316913	3	3	3	6.4	51.571	8.6873	-0.204572	NaN	0.0501808	-0.220122	NaN	0.196591
X6RA56;X6RCK5;A0A0A0MRV8;X6RLR1;O75935-3;O75935-2;O75935	X6RA56;X6RCK5;A0A0A0MRV8;X6RLR1;O75935-3;O75935-2;O75935	Dynactin subunit 3	DCTN3				-0.077236	-0.111461	0.604824	0.982005	2	2	2	13.4	16.091	5.0246	-0.0202104	-0.260524	0.049027	-0.0938374	-0.224557	-0.0159881
A2ACR1;A0A0G2JJA7;P28065-2;P28065;A2ACR0;A0A0G2JJQ0;A0A0G2JJ13;A0A0G2JHI2	A2ACR1;A0A0G2JJA7;P28065-2;P28065;A2ACR0;A0A0G2JJQ0	Proteasome subunit beta type;Proteasome subunit beta type-9	PSMB9				-0.0861437	-0.125465	0.541098	0.501842	3	3	3	18.9	20.96	25.711	0.0232524	-0.19554	NaN	0.065393	-0.316323	NaN
Q9UJS0;Q9UJS0-2;R4GN64	Q9UJS0;Q9UJS0-2	Calcium-binding mitochondrial carrier protein Aralar2	SLC25A13				-0.0879828	0.019098	0.579477	0.346178	20	14	14	35.4	74.175	135.13	-0.213022	-0.194265	0.143338	0.0707765	-0.238192	0.22471
Q6P1L8	Q6P1L8	39S ribosomal protein L14, mitochondrial	MRPL14				-0.0907109	-0.126261	1.18827	0.524729	2	2	2	20	15.947	17.087	-0.0719782	-0.109443	NaN	0.0460657	-0.298587	NaN
A0A0U1RR32;A0A0U1RRH7;Q99878;Q96KK5;Q9BTM1;Q16777;Q6FI13;P20671;P0C0S8;H0YFX9;Q93077;Q7L7L0;P04908;Q9BTM1-2;Q71UI9-5;Q8IUE6;Q96QV6;P16104	A0A0U1RR32;A0A0U1RRH7;Q99878;Q96KK5;Q9BTM1;Q16777;Q6FI13;P20671;P0C0S8;H0YFX9;Q93077;Q7L7L0;P04908;Q9BTM1-2	Histone H2A type 1-J;Histone H2A type 1-H;Histone H2A.J;Histone H2A type 2-C;Histone H2A type 2-A;Histone H2A type 1-D;Histone H2A type 1;Histone H2A;Histone H2A type 1-C;Histone H2A type 3;Histone H2A type 1-B/E	HIST1H2AJ;HIST1H2AH;H2AFJ;HIST2H2AC;HIST2H2AA3;HIST1H2AD;HIST1H2AG;HIST1H2AC;HIST3H2A;HIST1H2AB				-0.0908817	-0.168814	0.576778	1.2697	3	3	2	23.1	18.481	8.8142	-0.19075	0.00898666	NaN	-0.14004	-0.197589	NaN
A0A087X1G7;A0A0B4J1S4;O60613;A0A0J9YX89	A0A087X1G7;A0A0B4J1S4;O60613;A0A0J9YX89	15 kDa selenoprotein	43358				-0.092669	-0.151723	0.658805	0.572002	2	2	2	15.2	17.942	10.421	-0.0163106	-0.169027	NaN	0.0181177	-0.321564	NaN
Q9Y2H1;Q9Y2H1-2;F5H277;F5GY51;I3L0D0;F5H7Z3;H0YGN4;F5H5E6;F5H0V1	Q9Y2H1;Q9Y2H1-2	Serine/threonine-protein kinase 38-like	STK38L				-0.0927547	-0.0555796	0.597962	0.522703	17	12	12	39	54.002	48.734	-0.218611	-0.196646	0.136993	-0.0473722	-0.215604	0.0962374
Q9BVK6	Q9BVK6	Transmembrane emp24 domain-containing protein 9	TMED9				-0.0985887	-0.101222	0.474157	0.413051	2	2	2	7.7	27.277	29.502	0.0750357	-0.272213	NaN	0.170056	-0.372501	NaN
P35573;P35573-2;P35573-3	P35573;P35573-2;P35573-3	Glycogen debranching enzyme;4-alpha-glucanotransferase;Amylo-alpha-1,6-glucosidase	AGL				-0.0986019	-0.143957	0.604888	0.4978	6	6	6	4.6	174.76	21.642	-0.00100004	-0.196204	NaN	0.0795068	-0.367421	NaN
P04792;C9J3N8;F8WE04	P04792	Heat shock protein beta-1	HSPB1				-0.102143	-0.265835	0.372971	0.552769	3	3	3	17.6	22.782	8.4317	NaN	-0.519907	0.315621	NaN	-0.587271	0.0556012
H0Y360;Q01433-3;Q01433-5;Q01433-2;Q01433-4;Q01433;H0YF16	H0Y360;Q01433-3;Q01433-5;Q01433-2;Q01433-4;Q01433	AMP deaminase 2	AMPD2				-0.112355	-0.104714	0.662187	0.671987	3	3	3	3.4	98.401	5.1798	-0.0207795	-0.20393	NaN	-0.0219931	-0.187434	NaN
Q9P0J0;Q9P0J0-2;U3KQP3;B4DEZ3;K7EJE1;E7ENQ6	Q9P0J0;Q9P0J0-2;U3KQP3;B4DEZ3;K7EJE1;E7ENQ6	NADH dehydrogenase [ubiquinone] 1 alpha subcomplex subunit 13	NDUFA13				-0.117199	-0.132838	0.736211	0.515949	3	3	3	22.2	16.698	7.0295	-0.0409682	-0.193431	NaN	0.0559514	-0.321627	NaN
Q4VB86;P11171-6;P11171-4;P11171-3;P11171-5;P11171-2;P11171;P11171-7;A0A1B0GWG0	Q4VB86;P11171-6;P11171-4;P11171-3;P11171-5;P11171-2;P11171	Protein 4.1	EPB41				-0.123024	-0.238733	1.7584	1.12407	5	5	5	9.5	69.889	23.4	-0.129772	-0.116276	NaN	-0.181299	-0.296167	NaN
O60783	O60783	28S ribosomal protein S14, mitochondrial	MRPS14				-0.13609	-0.152038	1.10662	0.686992	2	2	2	18.8	15.139	10.619	-0.170227	-0.101953	NaN	-0.0374413	-0.266634	NaN
O43676;C9JKQ2	O43676;C9JKQ2	NADH dehydrogenase [ubiquinone] 1 beta subcomplex subunit 3	NDUFB3				-0.140725	-0.0921445	0.892959	0.458349	3	3	3	28.6	11.402	6.2637	-0.080901	-0.20055	NaN	0.0860037	-0.270293	NaN
Q6XZF7;A0A1C7CYY6;A0A1B0GTX1;Q6XZF7-2	Q6XZF7	Dynamin-binding protein	DNMBP				-0.154622	-0.158594	1.80689	0.763964	6	6	6	5.2	177.35	23.423	-0.147038	-0.162206	NaN	-0.0633154	-0.253872	NaN
P31025;Q5VSP4	P31025	Lipocalin-1	LCN1				-0.239436	-0.294113	0.366136	0.989505	3	3	3	17	19.25	5.8443	-1.31685	0.837974	NaN	-0.392181	-0.196045	NaN
K7EMV3;B4DEB1;K7EK07;K7ES00;Q71DI3;Q16695;P84243;P68431;K7EP01;Q5TEC6;Q6NXT2	K7EMV3;B4DEB1;K7EK07;K7ES00;Q71DI3;Q16695;P84243;P68431;K7EP01;Q5TEC6;Q6NXT2	Histone H3;Histone H3.2;Histone H3.1t;Histone H3.3;Histone H3.1;Histone H3.3C	H3F3B;H3F3A;HIST2H3A;HIST3H3;HIST1H3A;HIST2H3PS2;H3F3C				-0.487861	-0.450589	0.669444	0.592379	2	2	2	15.2	10.334	3.9402	0.0515769	-0.0389379	-1.47622	0.0576281	0.176641	-1.58604

## Sheet: Interactors
Protein IDs	Majority protein IDs	Protein names	Gene names	SH3 domain-containing protein (SMART database)	GO TERM	T-test Significant TM/pMIG	T-test Significant trTM/pMIG	Mean LOG10 Ratio TM/pMIG	Mean LOG10 Ratio trTM/pMIG	- LOG10 p-value TM/pMIG	- LOG10 p-value trTM/pMIG	Peptides	Razor + unique peptides	Unique peptides	Sequence coverage [%]	Mol. weight [kDa]	Score
Q8IWW6-2	Q8IWW6-2	Rho GTPase-activating protein 12	ARHGAP12	YES, 1 domain		+	+	1.56828	2.15275	2.91722	1.60602	48	48	1	61.2	93.113	323.31
P18031-3	P18031-3	Tyrosine-protein phosphatase non-receptor type 1	PTPN1 / PTP1B			+	+	1.49787	1.29705	3.24251	2.29952	42	42	3	74.4	48.391	323.31
J3KQ48;Q9Y3E5	J3KQ48;Q9Y3E5	Peptidyl-tRNA hydrolase 2, mitochondrial	PTRH2	NO		+		1.4387	-0.191811	2.28177	1.40841	7	7	7	56.7	19.325	225.69
Q06481;Q06481-3;Q06481-6;Q06481-2;Q06481-4;Q06481-5;E9PQS3;E9PSC7;E9PK76;H7C0V9;A0A0A0MRG2;E9PG40;P05067-10;P05067-3;P05067-4;P05067-5;P05067-6;P05067-7;P05067-11;P05067-8;P05067-9;P05067	Q06481;Q06481-3;Q06481-6;Q06481-2;Q06481-4;Q06481-5	Amyloid-like protein 2	APLP2	NO		+	+	1.30554	1.28339	1.59288	1.63283	23	23	23	35.6	86.955	303.73
Q8IWW6-3;Q1RLN5	Q8IWW6-3;Q1RLN5	Rho GTPase-activating protein 12	ARHGAP12	YES, 1 domain		+	+	1.22743	1.44812	1.70534	1.65955	48	3	1	63.9	90.402	19.718
P62993;J3KT38;P62993-2;J3QRL5;J3QLF6	P62993;J3KT38;P62993-2;J3QRL5	Growth factor receptor-bound protein 2	GRB2	YES, 2 domains	BCR signaling	+	+	0.977698	0.85253	3.19522	2.3941	10	10	10	41.5	25.206	43.298
Q86XL3;F5H6J0;F5H1D4;Q86XL3-3;Q86XL3-2	Q86XL3	Ankyrin repeat and LEM domain-containing protein 2	ANKLE2	NO		+		0.975396	0.316235	1.86178	0.900659	3	3	3	3.2	104.11	5.8535
Q12834	Q12834	Cell division cycle protein 20 homolog	CDC20	NO	Meiotic cell cycle regulation	+	+	0.884083	0.987917	2.98981	1.98273	5	5	5	14.6	54.722	26.073
P20273;P20273-2;P20273-5;P20273-4;P20273-3;M0R3H1;A0A087WZQ4;M0R0R6;M0QY14;M0R1M2;M0QYP4;M0R2M0;M0R2R8;M0QY05;M0QZR7;M0QZ01	P20273;P20273-2;P20273-5;P20273-4;P20273-3	B-cell receptor CD22	CD22	NO	BCR signaling	+		0.75643	0.0716157	1.72217	0.518258	9	9	9	13.3	95.347	49.408
C9J1X3;Q07912;Q07912-3;Q07912-2;H7BZZ3;H0Y5H7	C9J1X3;Q07912;Q07912-3;Q07912-2;H7BZZ3	Activated CDC42 kinase 1	TNK2	YES, 1 domain		+		0.602211	0.901278	1.44504	1.04175	6	6	6	6.9	114.95	15.042
Q8IZ07;H0YIN8	Q8IZ07	Ankyrin repeat domain-containing protein 13A	ANKRD13A	NO		+		0.595664	0.0198659	2.0877	0.355215	5	5	5	11.4	67.618	73.621
P30153;B3KQV6;C9J9C1;E9PH38;E9PPI5;E9PHZ6;E9PNM7	P30153;B3KQV6;C9J9C1	Serine/threonine-protein phosphatase 2A 65 kDa regulatory subunit A alpha isoform	PPP2R1A	NO	Meiotic cell cycle regulation	+		0.570188	0.279514	1.91404	1.16736	22	22	18	44.8	65.308	88.194
A0A087WVF7;Q9NZM3-2;Q9NZM3;Q9NZM3-4;Q9NZM3-3;E7EPJ2;Q15811-4;Q15811-8;Q15811;Q15811-9;F8W719;H7C3E2;H0Y6W3;Q6J334;H0Y3G5	A0A087WVF7;Q9NZM3-2;Q9NZM3;Q9NZM3-4;Q9NZM3-3	Intersectin-2	ITSN2	YES, 5 domains	Cargo recognition for CME	+	+	0.504922	0.641235	4.36839	1.96137	22	22	22	16.4	191.6	199.24
P11912;M0QX61;P11912-2	P11912;M0QX61;P11912-2	B-cell antigen receptor complex-associated protein alpha chain	CD79A / Igalpha	NO	BCR signaling	+		0.473505	0.204601	1.47714	0.767267	2	2	2	13.7	25.038	44.631
Q9UBC2-3;Q9UBC2;Q9UBC2-2;M0R165;Q9UBC2-4;M0R2S2;M0R3I1;K7EJR2;M0R330;M0QX30;M0R1V5	Q9UBC2-3;Q9UBC2;Q9UBC2-2;M0R165;Q9UBC2-4;M0R2S2	Epidermal growth factor receptor substrate 15-like 1	EPS15L1	NO	Cargo recognition for CME	+	+	0.446857	0.568965	2.71604	1.81426	21	21	21	35.9	83.247	277.5
P40259;P40259-3;P40259-2	P40259;P40259-3	B-cell antigen receptor complex-associated protein beta chain	CD79B / Igbeta	NO	BCR signaling	+		0.423583	0.121532	1.78981	0.76544	5	5	5	31	26.048	29.646
A0A024QZP7;P06493;P06493-2;E5RIU6;A0A087WZZ9;K7ELV5;Q00526;G3V317	A0A024QZP7;P06493;P06493-2;E5RIU6;A0A087WZZ9	Cyclin-dependent kinase 1	CDC2;CDK1	NO	Meiotic cell cycle regulation	+		0.413506	0.11992	2.21145	0.773682	7	7	5	31	34.081	26.944
P22681;A0A0U1RR39;A0A1B0GW38;A0A0U1RQX8	P22681;A0A0U1RR39;A0A1B0GW38;A0A0U1RQX8	E3 ubiquitin-protein ligase CBL	CBL	NO	BCR signaling / Cargo recognition for CME	+	+	0.412055	0.728841	2.3072	2.24813	6	6	6	8.3	99.632	20.869
P16885;A0A0A0MRF9;H3BQV5;H3BPZ3	P16885;A0A0A0MRF9	1-phosphatidylinositol 4,5-bisphosphate phosphodiesterase gamma-2;Phosphoinositide phospholipase C	PLCG2	YES, 1 domain	BCR signaling	+	+	0.409703	0.462814	1.43518	1.52331	33	33	32	27	147.87	195.28
A0A087WVD7;D6RDH4;Q9Y3D8-2;Q9Y3D8	A0A087WVD7;D6RDH4;Q9Y3D8-2;Q9Y3D8	Adenylate kinase isoenzyme 6	TAF9;AK6	NO		+	+	0.382475	0.281154	1.41428	3.02904	2	2	2	17.4	12.545	5.4972
F5H5P4;Q96D37;A0A0A0MR07;P15498;P15498-2	F5H5P4;Q96D37;A0A0A0MR07;P15498;P15498-2	Proto-oncogene vav	VAV1	YES, 2 domains	BCR signaling	+		0.361952	0.199362	1.98666	1.00884	10	10	10	13.7	91.729	22.332
Q6ZUJ8;Q6ZUJ8-2;Q6ZUJ8-3	Q6ZUJ8;Q6ZUJ8-2	Phosphoinositide 3-kinase adapter protein 1	PIK3AP1 / BCAP	NO	BCR signaling	+	+	0.330553	0.60379	1.6164	1.55827	15	15	15	24.7	90.397	63.463
Q5JY90;Q06187;U3NG26;Q06187-2	Q5JY90;Q06187;U3NG26;Q06187-2	Tyrosine-protein kinase BTK;Non-specific protein-tyrosine kinase	BTK	YES, 1 domain	BCR signaling	+		0.30518	0.246228	1.30906	1.17563	5	5	5	13.3	55.88	12.547
P19174;P19174-2;V9GY63;V9GY71;V9GYH5	P19174;P19174-2	1-phosphatidylinositol 4,5-bisphosphate phosphodiesterase gamma-1	PLCG1	YES, 1 domain	BCR signaling		+	0.378848	0.849031	0.883176	1.80301	10	10	10	9.7	148.53	33.712
